# Supplementary material for: The ULK1-NCOA3 axis restrains de novo lipogenesis and prevents diet-induced steatohepatitis and fibrosis in mice
Source: J Clin Invest. 2026 Apr 2;136(11):e191101. doi: 10.1172/JCI191101 (PMC13221236; doi:10.1172/JCI191101)
Supplement: Supplemental data set 1 [file jci-136-191101-s155.xlsx]

## Sheet: Sheet1
Sample	GSTA2	POR	CRYZ	AKR7A2	FOS	JUN	KEAP1	HMOX2	NFE2L2	MAPK14	HMOX1	MAFK	MAPK1	PRKCA	MAPK8	MAFG	CREB1
Normal 1	387.979	71.661	43.063	33.635	32.981	29.549	18.623	15.976	14.065	12.192	11.831	8.114	7.215	6.962	3.918	3.818	2.611
Normal 2	140.399	72.283	52.61	36.094	18.15	21.141	21.533	18.859	13.65	12.816	43.173	6.68	8.478	2.953	4.381	3.018	2.419
Normal 3	19.132	183.847	98.159	37.857	23.75	34.845	30.813	44.236	18.59	20.607	66.218	17.33	12.136	3.708	6.063	8.376	2.945
Normal 4	41.379	64.095	31.505	23.949	365.196	423.037	8.988	10.208	24.671	8.117	8.74	21.121	4.608	3.814	3.24	4.215	2.555
Normal 5	225.14	87.379	39.255	32.507	207.159	176.297	16.568	12.633	14.812	11.646	5.202	9.025	5.389	3.527	3.846	3.399	2.81
Normal 6	69.374	78.843	39.571	24.012	228.869	202.785	15.042	14.56	16.509	10.181	8.425	8.346	4.793	2.846	3.929	3.04	1.882
Normal 7	122.188	63.601	64.212	28.375	23.683	30.002	14.845	11.42	22.566	17.844	10.406	11.732	10.544	6.244	5.721	5.44	4.172
Normal 8	2.572	291.893	70.025	27.103	59.202	90.57	26.356	58.342	15.715	26.988	99.695	117.504	20.923	15.052	9.61	21.044	4.191
Normal 9	75.872	143.699	17.969	15.222	194.27	924.646	13.363	38.806	18.929	36.854	536.622	62.219	9.205	3.509	7.165	7.937	1.87
Normal 10	350.132	90.676	46.668	27.672	46.959	162.314	24.853	16.653	24.792	18.527	35.848	11.226	10.616	4.807	5.055	9.392	3.817
Normal 11	71.716	87.945	49.76	29.553	70.114	300.203	16.661	9.494	16.199	14.413	10.663	16.17	8.289	3.845	4.62	3.456	2.938
Normal 12	74.506	58.337	21.027	23.299	8.714	24.382	13.24	9.272	8.016	10.087	7.29	4.864	5.216	2.753	2.456	1.769	1.441
Normal 13	148.013	118.457	38.603	23.845	44.074	55.873	14.874	10.941	17.271	18.006	32.941	13.492	7.084	4.465	4.49	4.935	2.251
Normal 14	384.97	126.084	44.58	52.717	634.048	494.737	21.017	23.082	22.174	14.075	22.744	12.008	6.561	3.888	4.62	5.016	3.344
Normal 15	17.314	84.48	46.078	17.7	8.846	9.975	21.599	36.999	12.446	15.597	56.84	16.964	8.877	4.267	4.198	5.11	2.168
Normal 16	26.809	111.893	48.428	19.251	254.303	280.97	12.884	16.813	21.122	17.793	50.847	15.125	8.932	2.613	4.17	5.145	3.139
Normal 17	31.877	146.874	50.812	40.995	223.475	218.511	17.97	31.306	36.79	17.242	41.316	29.418	10.461	4.351	4.214	7.662	3.351
Normal 18	2.199	144.69	54.859	36.726	186.187	213.925	18.259	11.055	18.625	13.012	10.075	16.165	7.409	3.04	5.139	3.199	2.268
Normal 19	74.307	304.648	62.654	49.809	121.528	307.297	30.18	37.008	11.553	33.458	97.399	35.99	16.354	9	6.21	9.755	4.039
Normal 20	161.009	62.488	32.251	24.369	80.379	76.883	18.985	21.113	17.328	13.49	11.876	16.299	9.658	3.892	3.777	5.874	3.275
Normal 21	0.742	174.625	60.208	23.758	7.136	11.796	18.282	25.431	10.732	20.452	32.468	17.36	10.928	4.106	4.101	8.373	2.282
Normal 22	105.483	136.369	45.807	20.085	60.159	44.838	21.274	15.446	9.999	13.813	15.371	10.952	8.254	3.896	4.46	4.333	2.456
Normal 23	64.565	22.318	9.979	5.807	16.483	19.277	4.978	3.602	5.454	4.534	4.018	4.724	2.224	1.428	1.053	2.661	1.025
Normal 24	446.168	65.902	40.631	24.91	249.017	160.056	16.939	10.135	12.151	11.56	7.64	7.43	5.652	3.122	4.499	3.52	2.172
Normal 25	13.715	191.97	47.403	31.371	84.6	54.84	21.742	18.665	11.779	16.271	34.566	36.99	5.777	2.776	3.634	9.758	1.945
Normal 26	6.021	66.479	31.392	28.801	256.83	451.429	18.637	27.279	22.947	22.176	106.497	58.556	11.111	4.663	6.138	15.211	3.945
Normal 27	29.397	67.452	37.059	21.929	3.635	5.851	13.417	11.403	7.326	8.872	13.545	9.252	4.725	2.676	2.283	2.587	1.344
Normal 28	626.816	61.189	38.827	38.884	90.379	62.437	13.452	7.033	16.154	10.823	5.136	13.383	5.877	6.528	3.613	2.568	2.512
Normal 29	1.18	134.946	62.469	36.836	18.931	92.029	34.108	41.493	34.501	31.3	129.017	63.306	15.266	8.538	5.998	30.216	6.06
Normal 30	6.617	133.28	32.977	40.61	45.664	53.731	18.793	27.158	14.1	16.785	45.24	13.766	7.768	4.204	4.264	5.398	2.665
Normal 31	1247.43	185.241	73.849	46.116	20.292	16.218	28.236	21.589	20.385	20.509	72.433	6.669	10.223	5.281	4.194	6.907	3.002
Normal 32	76.046	114.875	82.295	32.995	125.466	99.097	20.19	22.602	17.529	20.006	14.756	13.838	9.728	4.003	6.39	5.093	4.184
Normal 33	757.054	265.945	62.101	34.382	36.827	36.514	23.932	27.706	34.613	18.272	22.398	16.292	7.859	3.2	3.415	10.782	3.017
Normal 34	13.127	176.838	55.705	32.694	55.207	201.759	17.464	17.992	12.953	21	23.291	20.559	8.106	3.874	4.526	7.228	2.883
Normal 35	2.326	133.673	54.011	28.935	71.754	57.222	30.685	37.605	28.091	24.817	181.205	28.656	9.361	3.263	3.775	19.257	3.043
Normal 36	141.826	122.724	42.549	46.246	377.008	393.925	19.268	19.624	19.354	16.107	17.56	13.412	7.559	3.659	4.127	6.078	2.775
Normal 37	1.079	221.294	88.093	42.294	27.493	56.198	24.643	41.555	24.979	17.933	52.331	46.532	11.373	4.902	4.455	8.595	2.404
Normal 38	106.614	84.947	52.425	24.815	52.519	66.575	22.761	14.919	15.442	13.935	6.871	9.332	8.111	4.023	4.201	5.356	2.478
Normal 39	4.436	256.252	44.784	42.008	5.622	26.559	18.997	35.322	15.71	16.505	82.842	13.414	10.333	4.652	2.681	10.776	3.203
Normal 40	28.756	75.323	47.816	23.602	92.467	48.351	17.3	15.728	12.377	14.952	33.492	13.353	8.871	3.532	3.565	5.618	2.129
Normal 41	56.881	64.201	50.824	20.317	33.047	39.577	17.511	13.699	20.868	12.431	11.651	12.026	7.649	5.381	3.17	7.143	2.247
Normal 42	12.226	137.561	87.569	54.841	11.631	54.624	48.427	28.55	30.379	30.996	102.635	32.463	17.679	7.12	4.838	25.122	5.133
Normal 43	1.967	66.773	36.186	16.942	221.294	70.744	16.608	20.306	13.549	15.095	32.953	12.589	7.033	3.853	3.507	6.95	3.151
Normal 44	33.228	80.148	28.106	36.1	7.446	58.343	30.696	54.586	20.76	32.45	266.329	57.975	13.538	5.159	11.908	17.4	2.345
Normal 45	16.623	216.497	23.573	20.999	21.61	96.384	13.035	32.732	16.821	23.87	103.473	41.848	6.54	2.262	3.639	3.362	1.569
Normal 46	436.414	91.668	61.484	31.394	255.437	185.254	18.456	22.229	21.515	12.365	14.669	12.771	6.719	5.847	5.319	6.563	3.192
Normal 47	117.267	121.026	22.69	26.022	490.432	505.259	11.469	45.452	13.495	37.849	209.536	122.215	5.8	2.892	6.58	7.595	1.954
Normal 48	1.236	173.82	67.912	37.489	59.979	25.511	23.526	34.242	14.697	21.004	62.781	18.846	12.048	5.332	5.433	8.398	2.31
Normal 49	26.448	171.124	42.238	23.776	176.197	223.006	19.364	21.525	9.376	18.82	83.33	20.976	8.681	3.387	2.791	6.194	2.569
Normal 50	322.55	251.81	75.522	59.19	352.707	354.124	33.397	32.308	31.784	19.528	11.615	17.564	8.796	6.601	4.89	8.906	3.407
Normal 51	251.637	70.193	53.139	24.316	141.203	97.754	16.034	9.853	16.224	12.764	8.246	7.082	8.021	4.464	4.393	2.352	2.987
Normal 52	233.36	31.813	21.031	12.928	59.328	37.569	11.257	5.273	6.529	6.653	4.83	7.169	4.044	2.089	2.387	2.159	1.357
Normal 53	265.96	71.22	11.481	18.606	38.011	54.61	15.631	6.618	14.509	7.815	6.409	7.581	3.787	4.314	2.538	4.872	1.61
Normal 54	0	89.48	53.767	22.385	25.933	47.688	20.851	57.29	14.728	18.286	120.532	61.552	9.894	3.234	7.88	15.191	2.028
Normal 55	206.543	73.996	32.295	20.014	203.127	136.522	13.099	9.647	12.696	10.133	7.829	10.201	5.14	2.888	3.183	2.473	2.065
Normal 56	101.158	118.954	57.716	57.105	22.569	40.986	19.667	18.188	20.133	14.852	10.203	9.293	7.466	4.879	4.044	9.503	2.618
Normal 57	0.258	139.84	37.379	19.818	56.41	129.137	15.258	32.558	13.25	13.93	25.375	26.847	6.048	2.026	3.246	4.41	1.635
Normal 58	3.677	202.419	74.922	36.553	19.807	28.637	40.56	22.145	20.462	22.458	50.754	16.923	16.255	6.456	6.302	11.071	3.616
Normal 59	90.22	160.161	61.253	29.116	316.367	159.855	16.376	30.977	11.849	17.549	8.256	23.502	7.151	2.264	4.254	2.493	1.228
Normal 60	304.901	133.024	44.437	38.119	97.843	74.044	22.466	20.517	18.843	14.88	14.757	16.653	9.177	4.088	5.789	4.865	2.652
Normal 61	12.964	59.636	23.069	22.44	83.769	84.567	19.35	18.569	15.246	14.654	30.722	11.649	7.573	3.915	3.392	8.129	2.692
Normal 62	560.415	76.536	49.606	36.795	275.064	343.846	16.109	18.146	17.67	13.037	10.911	9.492	7.417	3.117	3.948	4.685	3.185
Normal 63	64.318	70.137	51.856	28.58	12.266	13.253	26.077	34.77	17.5	20.368	98.555	11.476	11.01	4.195	5.74	4.014	2.94
Normal 64	1.75	190.712	46.499	30.042	77.823	63.549	29.326	53.368	12.646	23.686	74.295	34.215	11.293	5.583	3.257	10.732	2.663
Normal 65	5.505	199.012	52.99	27.341	14.529	65.913	24.007	26.445	15.907	19.243	35.802	16.015	10.191	4.446	4.247	7.871	2.794
Normal 66	884.289	135.566	78.066	61.762	22.824	13.065	27.004	16.189	21.455	24.94	27.676	11.846	11.302	10.032	6.541	10.087	3.818
Normal 67	187.397	122.14	75.936	37.311	104.88	251.274	17.132	19.875	14.417	19.983	7.252	19.174	9.842	4.847	4.872	4.777	3.101
Normal 68	9.42	202.6	14.149	15.693	21.891	43.742	17.645	37.908	13.029	17.891	104.737	46.446	10.9	2.25	4.241	19.252	2.795
Normal 69	105.75	98.105	45.205	36.548	106.848	62.657	18.389	15.436	15.561	14.671	18.313	9.443	7.724	4.473	4.845	3.117	2.845
Normal 70	13.346	194.867	73.764	31.444	183.551	54.705	23.488	39.15	27.162	20.567	41.163	12.522	11.187	4.05	5.098	4.603	2.811
Normal 71	840.58	83.428	45.806	38.472	187.241	153.063	23.147	18.013	23.634	13.61	14.084	10.123	7.423	4.656	4.876	4.815	3.152
Normal 72	796.369	68.227	61.002	42.353	96.336	96.097	18.633	18.58	21.933	11.256	15.167	9.049	8.307	5.173	4.642	4.083	2.464
Normal 73	59.886	134.741	66.438	47.645	133.737	81.519	25.321	46.962	29.117	18	130.442	20.379	11.167	5.624	4.04	8.614	2.372
Normal 74	0.304	135.257	25.29	17.43	67.049	95.447	18.074	20.921	13.84	24.925	91.019	55.551	8.779	6.498	2.91	10.46	2.366
Normal 75	0.23	169.212	48.246	22.539	84.822	47.717	32.608	22.519	19.653	19.212	163.228	37.123	12.389	6.82	4.534	19.581	2.763
Normal 76	54.22	90.651	51.935	42.632	603.719	359.984	20.146	14.275	25.266	12.84	17.918	19.794	6.656	3.567	3.9	5.201	3.33
Normal 77	441.503	69.726	38.533	21.5	191.607	166.179	14.647	8.429	13.549	8.873	15.02	10.656	4.995	3.183	3.379	2.941	2.773
Normal 78	1.209	87.597	56.854	29.606	47.164	34.722	28.93	25.85	25.041	17.686	136.532	18.473	14.592	4.301	5.979	16.554	3.205
Normal 79	0.709	215.014	33.255	21.74	30.736	31.271	13.762	14.277	11.127	15.788	16.929	23.489	5.047	3.4	3.865	6.066	1.612
Normal 80	56.792	94.821	46.299	16.945	91.392	32.072	20.606	9.54	15.289	13.07	7.127	12.882	6.824	2.877	3.816	4.294	2.647
Normal 81	5.135	189.198	43.363	24.609	23.036	107.736	15.239	15.666	11.912	23.037	14.193	30.219	11.029	4.837	3.485	7.266	2.333
Normal 82	590.978	124.426	32.177	31.273	485.391	373.977	19.862	26.19	16.483	16.888	60.976	9.319	5.769	3.49	3.509	3.314	2.163
Normal 83	270.651	162.024	93.763	39.513	217.388	45.495	26.531	26.215	17.011	22.201	7.133	22.658	10.825	5.196	5.103	10.161	3.309
Normal 84	2.402	54.17	41.621	18.796	7.51	22.477	16.205	36.16	15.741	11.747	48.188	20.199	6.077	4.288	2.556	7.738	2.402
Normal 85	19.152	308.1	100.632	58.318	19.043	31.255	34.128	33.667	24.503	34.265	69.826	10.644	16.955	9.784	8.205	7.205	4.659
Normal 86	102.37	125.845	49.446	33.525	303.526	440.127	14.719	17.206	17.077	20.579	18.937	22.675	7.562	3.03	4.631	5.373	2.475
Normal 87	9.464	310.895	41.453	38.715	85.291	93.501	23.03	33.692	21.17	24.986	201.096	29.95	8.92	3.244	5.692	12.626	2.481
Normal 88	316.009	91.55	30.474	22.148	167.241	170.766	16.042	12.552	15.749	12.737	3.748	10.894	4.2	5.439	3.365	3.839	2.049
Normal 89	0.451	174.577	63.505	35.999	7.749	8.121	22.589	36.176	21.777	18.505	123.886	12.609	10.797	5.094	4.248	9.936	2.982
Normal 90	579.834	104.717	66.605	35.72	154.663	217.986	25.636	19.79	30.595	16.734	10.023	10.098	9.719	7.866	4.756	7.443	3.885
Normal 91	99.15	94.42	68.548	57.619	538.175	505.601	21.552	14.931	27.069	18.619	10.213	13.438	8.764	8.211	6.545	3.974	3.577
Normal 92	0	157.738	77.695	26.882	88.449	76.709	20.396	27.883	18.804	24.137	124.229	34.825	13.629	3.782	5.861	10.862	3.506
Normal 93	770.804	371.021	35.175	37.377	295.26	596.365	14.822	22.188	21.521	30.611	509.426	115.909	6.386	4.259	7.888	5.443	1.597
Normal 94	100.324	135.973	52.824	22.735	40.794	196.085	20.637	18.552	17.868	23.621	34.982	28.924	8.126	2.508	4.852	3.395	2.501
Normal 95	239.382	113.144	53.684	22.84	118.804	214.474	18.039	18.852	23.683	20.067	22.708	16.355	9.747	4.455	4.336	6.445	3.675
Normal 96	111.058	275.969	99.67	37.534	48.172	103.382	38.866	46.105	30.53	27.285	60.039	30.63	17.738	7.241	7.776	12.943	3.723
Normal 97	0.679	112.064	78.679	46.117	40.441	25.217	30.283	51.888	22.87	20.339	161.304	18.599	12.279	3.578	4.331	13.984	2.712
Normal 98	72.617	94.453	42.196	18.195	150.241	66.416	12.78	23.138	15.7	16.756	30.553	16.195	7.898	4.054	4.612	4.698	2.561
Normal 99	544.814	70.204	55.186	36.036	45.647	103.081	14.849	13.182	17.801	15.728	5.167	12.659	7.596	8.377	5.063	4.061	2.443
Normal 100	75.583	108.56	32.464	20.968	9.626	29.737	27.364	50.042	18.664	22.825	140.238	24.933	9.066	4.68	6.717	12.928	3.378
Normal 101	0.149	191.166	64.748	28.031	21.343	46.345	22.123	22.04	28.095	19.863	125.445	16.952	11.709	3.722	5.08	9.226	3.537
Normal 102	334.459	81.261	51.178	27.173	32.408	39.586	17.85	8.291	20.658	17.768	14.635	14.401	8.538	6.619	4.531	7.898	3.744
Normal 103	208.646	261.67	35.298	22.743	433.888	251.107	21.539	33.379	13.143	23.742	80.276	26.36	10.313	4.611	6.017	4.832	2.166
Normal 104	412.402	117.291	46.034	42.93	30.303	62.043	19.482	29.348	28.361	18.576	13.89	9.331	10.165	5.395	5.485	5.126	4.344
Normal 105	29.862	245.048	69.133	42.038	188.84	446.004	17.525	30.165	19.391	33.358	102.458	41.057	11.018	4.122	4.595	9.616	3.036
Normal 106	327.363	79.669	23.282	23.145	203.466	203.974	16.796	19.412	9.078	13.371	11.35	6.07	5.191	1.763	2.448	3.089	2.276
Normal 107	1210.71	266.785	67.119	67.077	39.677	41.326	34.836	30.67	39.044	18.814	99.591	11.378	10.107	4.724	4.535	9.905	2.27
Normal 108	0.386	209.202	41.022	19.196	11.988	18.043	24.184	34.732	9.155	17.077	43.78	38.97	11.14	6.581	4.517	10.717	1.815
Normal 109	1.121	129.228	31.641	30.427	59.009	106.589	23.018	38.169	11.637	21.943	55.969	15.547	8.074	2.436	3.084	6.049	2.641
Normal 110	19.955	171.731	71.903	28.35	383.507	489.733	18.508	25.763	15.385	17.884	11.643	25.199	8.184	2.652	3.708	5.127	2.22
Normal 111	343.067	58.718	34.487	35.362	226.398	175.745	14.839	20.283	12.802	9.167	7.131	8.02	4.607	3.892	3.195	3.601	1.913
Normal 112	24.851	189.412	38.239	38.466	314.486	467.667	19.982	21.993	18.101	19.478	17.374	37.789	6.981	3.124	4.777	4.667	1.758
Normal 113	218.185	76.216	36.764	28.829	168.081	113.889	20.198	10.491	15.243	13.761	7.763	9.894	8.842	5.546	4.379	3.979	2.876
Normal 114	204.718	21.362	21.04	10.451	23.374	42.663	6.277	5.521	8.378	6.294	9.39	5.265	3.936	2.215	1.959	1.717	1.579
Normal 115	95.792	122.4	36.546	20.107	477.902	175.994	13.076	11.473	11.032	12.56	6.167	10.506	5.845	3.43	4.105	3.159	2.252
Normal 116	0.21	192.405	53.787	32.294	159.44	457.501	17.053	53.782	31.858	21.654	127.318	43.161	10.184	4.094	5.66	11.335	2.737
Normal 117	33.148	98.931	44.93	20.611	11.743	41.377	23.399	17.496	13.459	13.16	104.307	10.943	8.238	4.707	5.624	8.979	2.597
Normal 118	74.701	201.619	68.345	33.372	125.897	277.521	19.453	18.164	15.669	21.757	23.162	28.937	9.334	4.744	6.24	5.131	2.477
Normal 119	414.883	122.873	29.832	42.461	585.846	549.959	16.383	18.647	19.258	12.717	7.151	16.121	6.189	3.697	3.956	3.447	2.26
Normal 120	579.399	124.935	26.833	26.749	110.104	133.158	8.418	28.977	14.468	17.017	121.849	41.366	6.327	3.175	8.321	6.051	1.841
Normal 121	148.423	153.568	44.132	37.242	77.722	100.234	18.6	32.407	15.706	18.6	19.127	16.698	7.905	3.346	4.351	5.119	2.542
Normal 122	425.314	172.882	98.987	57.784	8.1	46.016	27.051	31.784	19.671	22.34	66.168	11.688	12.969	5.221	4.328	10.455	3.292
Normal 123	7.639	113.015	47.895	35.563	229.718	288.852	18.459	35.15	21.62	19.008	34.349	38.174	8.639	4.325	4.439	10.514	3.731
Normal 124	312.408	143.339	34.594	29.086	74.134	149.763	16.741	13.2	11.619	13.728	14.014	20.955	7.658	6.171	5.299	6.291	2.852
Normal 125	438.801	92.91	47.767	25.631	21.122	51.966	28.804	12.395	15.39	11.774	11.529	14.224	7.366	3.596	4.444	8.067	2.719
Normal 126	0.336	132.696	31.333	12.872	56.957	140.229	20.474	50.909	14.575	21.272	84.628	26.734	9.917	2.715	4.314	12.387	2.793
Normal 127	30.808	168.079	77.454	28.634	70.462	87.116	24.386	22.632	9.49	17.554	3.331	16.86	8.939	4.549	4.457	7.289	1.966
Normal 128	322.892	106.953	48.734	39.714	48.357	104.411	18.047	16.195	19.221	13.963	7.605	18.427	8.123	6.21	4.579	6.927	2.573
Normal 129	467.501	48.756	30.688	21.274	116.567	143.843	13.41	9.539	16.671	11.718	6.742	10.279	4.886	3.627	3.758	4.692	2.282
Normal 130	122.866	70.223	29.765	30.098	115.66	122.331	18.695	20.739	18.781	12.96	11.507	8.244	6.183	4.52	3.769	5.789	2.89
Normal 131	17.896	102.191	88.23	41.964	544.245	31.95	31.555	24.359	18.673	20.029	43.551	9.112	13.584	4.916	4.542	10.172	2.995
Normal 132	28.423	131.506	36.406	17.235	97.707	156.867	22.599	90.15	18.039	20.305	60.634	24.716	7.572	2.225	4.002	12.887	2.494
Normal 133	331.983	210.639	65.773	35.174	144.755	105.093	21.195	18.42	13.646	17.266	4.991	12.874	8.612	4.558	5.419	4.617	2.772
Normal 134	105.967	329.966	58.055	35.308	952.166	729.831	20.409	29.601	62.658	16.886	52.612	52.055	10.982	3.71	5.763	13.022	4.188
Normal 135	226.61	113.159	36.787	25.155	164.85	126.881	15.469	8.394	14.518	12.926	3.838	12.632	5.206	4.808	4.91	4.053	3.065
Normal 136	5.589	116.881	45.971	23.138	64.068	106.681	13.784	39.96	13.281	21.573	31.726	28.28	8.308	3.138	4.172	6.254	2.093
Normal 137	354.737	62.433	47.051	32.792	130.859	100.626	14.929	15.822	13.864	12.635	6.197	8.728	5.898	4.363	3.622	2.701	2.162
Normal 138	13.888	162.995	71.257	27.656	111.014	219.702	15.905	17.5	23.338	19.741	12.344	33.221	10.475	3.918	6.241	5.815	3.286
Normal 139	0.838	103.656	63.436	19.816	14.759	47.361	24.987	19.874	23.945	18.567	64.392	28.728	11.201	3.29	6.511	9.155	3.989
Normal 140	3.075	199.087	48.543	19.019	74.404	282.079	13.36	39.654	20.203	20.47	37.729	24.757	9.686	3.269	4.927	11.066	3.397
Normal 141	158.763	78.938	41.47	37.729	252.492	128.464	19.693	13.287	20.196	13.866	10.341	9.763	5.196	7.815	4.33	6.875	2.711
Normal 142	225.27	48.57	33.025	19.77	74.452	73.803	11.574	9.364	12.048	9.288	2.563	8.762	4.934	3.468	3.273	2.539	1.722
Normal 143	17.149	121.21	59.33	31.314	173.057	129.59	21.491	34.552	20.876	22.656	46.379	14.401	10.135	3.727	5.705	7.277	2.81
Normal 144	606.997	90.96	36.212	34.256	133.112	181.176	18.418	13.561	12.072	13.217	4.683	10.633	5.73	4.461	5.162	3.956	2.774
Normal 145	9.096	250.665	94.156	44.03	117.814	107.453	24.653	36.771	16.743	26.012	48.909	19.459	16.823	5.961	4.321	16.603	2.708
Normal 146	0.165	140.479	60.896	25.108	16.813	84.184	18.352	51.687	10.316	29.177	91.307	26.701	11.977	6.083	6.655	7.284	2.843
Normal 147	0.788	50.975	21.492	10.356	105.2	40.75	11.334	18.234	9.789	12.4	34.979	10.005	4.781	2.109	2.052	3.966	1.494
Normal 148	408.097	101.299	51.073	40.34	11.979	27.185	22.853	21.692	17.3	15.785	11.302	9.195	8.606	6.64	4.359	4.109	2.639
Normal 149	168.792	156.819	25.42	22.105	39.556	86.727	19.281	28.48	11.841	17.811	77.655	21.031	7.57	3.934	3.559	7.768	1.77
Normal 150	85.585	36.533	23.081	16.816	44.608	21.375	13.477	8.21	6.97	7.601	10.91	6.227	4.577	2.466	2.041	2.044	1.37
Normal 151	10.724	175.118	44.199	45.731	123.124	39.884	26.33	33.307	24.85	26.047	42.469	16.211	13.093	5.036	5.492	10.149	3.372
Normal 152	26.128	91.521	38.048	22.497	32.068	25.929	22.108	37.973	13.6	13.075	139.868	10.75	6.572	2.595	2.842	8.353	2.092
Normal 153	934.319	176.162	51.83	34.449	29.114	54.439	26.463	22.735	10.546	14.215	17.029	8.632	9.216	4.254	6.023	3.553	2.889
Normal 154	284.307	388.991	93.982	49.992	60.67	93.337	45.582	50.689	38.048	26.881	53.663	39.99	13.538	5.493	6.544	21.184	2.506
Normal 155	50.673	197.202	62.931	45.731	15.765	63.125	29.738	24.618	18.822	17.424	99.212	8.106	8.895	2.695	4.233	5.824	2.791
Normal 156	191.083	50.827	26.188	14.596	63.397	34.303	16.074	11.774	10.387	9.154	7.074	9.901	4.376	2.712	2.539	3.001	1.899
Normal 157	75.236	62.392	14.384	12.314	7.253	45.743	16.789	21.731	8.544	15.079	55.285	20.027	8.214	1.991	4.449	4.937	1.832
Normal 158	12.14	131.014	20.392	14.415	21.419	22.319	14.284	15.335	7.575	13.875	10.738	14.509	5.631	2.728	2.725	2.892	2.137
Normal 159	13.161	208.414	60.838	49.97	326.788	191.391	40.09	52.594	30.077	32.496	178.963	73.967	21.847	9.627	7.525	36.788	5.55
Normal 160	0.337	158.514	34.191	23.322	310.941	506.408	28.331	39.335	23.156	27.787	72.767	28.026	10.953	3.933	5.084	15.278	3.332
Normal 161	368.608	140.692	130.033	74.983	11.606	23.986	35.957	32.74	35.732	26.12	54.068	9.771	17.814	7.707	6.21	6.601	5.188
Normal 162	20.388	219.332	69.673	55.112	53.97	21.9	27.146	32.416	23.239	20.322	182.429	7.513	10.857	4.853	6.049	9.124	3.486
Normal 163	36.192	85.142	18.545	10.46	97.291	255.996	8.63	48.003	16.346	17.535	77.492	37.937	3.723	1.37	2.776	6.998	1.596
Normal 164	66.458	180.023	71.921	51.637	13.932	23.754	39.085	33.146	19.505	17.701	46.959	13.86	10.116	4.577	4.748	14.325	2.628
Normal 165	93.215	128.511	61.37	56.118	5.199	16.88	35.93	25.87	18.213	19.013	150.149	7.348	6.997	5.222	4.499	4.532	2.582
Normal 166	48.406	77.761	28.4	18.302	179.291	70.793	15.532	14.415	11.588	11.939	32.694	12.947	7.153	3.227	3.877	4.812	2.562
Normal 167	78.273	135.866	102.102	49.327	21.361	82.763	25.101	22.243	29.62	28.682	68.013	24.899	12.523	6.14	4.022	16.696	4.136
Normal 168	0	239.173	37.165	31.341	45.034	46.842	40.753	34.993	32.356	26.425	130.486	52.694	18.525	7.027	5.995	20.725	4.026
Normal 169	298.829	116.233	33.379	40.417	11.719	16.333	21.556	19.758	12.764	15.794	6.724	10.195	9.091	4.493	4.928	2.713	2.517
Normal 170	63.529	212.229	72.704	31.01	51.723	74.739	32.488	43.21	20.79	19.996	98.698	32.269	12.144	6.632	5.524	13.764	4.05
Normal 171	231.669	85.903	40.328	46.25	420.238	645.016	25.29	22.118	16.354	13.366	35.594	20.44	6.796	5.1	5.014	10.204	2.086
Normal 172	38.164	187.081	78.196	52.065	17.137	45.684	26.114	24.976	18.314	26.189	106.502	12.4	11.949	6.622	4.656	7.255	2.644
Normal 173	724.063	415.175	107.397	83.598	44.057	54.501	42.501	31.493	49.516	28.719	100.589	12.675	18.687	11.559	5.93	16.587	4.555
Normal 174	47.885	264.742	65.526	40.562	130.574	532.104	26.265	52.497	17.613	29.213	146.294	41.292	12.094	5.18	4.005	7.694	3.083
Normal 175	20.312	213.213	96.228	40.581	47.566	77.209	23.329	59.245	31.329	25.12	130.181	29.027	11.151	5.802	5.041	12.304	2.62
Normal 176	464.702	112.191	28.404	35.649	18.579	42.103	20.258	15.023	18.159	13.976	11.022	13.744	5.069	4.811	3.692	7.055	2.967
Normal 177	142.843	78.7	38.704	30.655	94.924	49.054	17.843	8.163	16.192	10.041	5.518	12.02	5.173	4.862	3.619	4.818	2.508
Normal 178	78.065	222.482	86.052	34.322	27.191	30.191	20.731	29.156	18.496	26.636	27.071	30.488	9.194	4.114	4.441	6.147	2.34
Normal 179	51.272	150.182	46.05	26.978	90.246	100.031	19.776	19.466	15.346	17.075	28.725	12.848	8.405	3.408	4.041	5.954	2.991
Normal 180	214.194	235.211	28.305	34.449	295.711	674.739	18.452	30.173	20.81	20.483	112.567	94.003	6.926	3.309	4.557	3.842	1.579
Normal 181	0.908	283.237	75.973	43.92	90.003	31.735	27.255	45.566	25.443	22.327	179.163	27.439	16.823	7.776	5.221	15.356	4.139
Normal 182	1.562	87.625	60.516	35.934	27.906	37.026	21.572	12.355	22.289	18.872	53.099	20.532	12.945	6.474	4.678	10.801	3.916
Normal 183	0.113	157.112	81.389	34.799	17.121	15.534	28.769	36.441	12.106	19.542	39.86	15.369	14.199	5.597	4.778	9.083	2.608
Normal 184	105.808	98.658	36.228	30.049	88.137	60.255	16.698	19.293	10.485	12.689	3.179	9.04	5.578	2.586	3.5	2.574	1.791
Normal 185	891.707	63.911	57.693	26.972	282.256	290.137	20.42	20.071	26.492	12.314	6.738	11.507	7.164	5.176	4.5	4.188	2.924
Normal 186	27.734	82.674	49.707	37.611	34.987	30.098	21.436	22.757	24.236	16.667	88.354	12.706	10.126	4.636	6.088	10.048	2.692
Normal 187	448.746	155.398	86.609	34.072	6.454	35.782	20.478	16.166	42.14	22.192	35.686	6.925	15.788	4.823	6.865	4.898	4.243
Normal 188	0.188	230.31	39.238	21.217	473.21	139.187	19.602	76.346	23.669	15.229	83.541	62.576	12.342	2.447	10.684	17.861	2.592
Normal 189	110.289	99.922	49.027	33.57	85.336	46.782	26.746	30.836	20.151	18.69	122.692	11.729	10.308	5.208	4.524	9.646	3.241
Normal 190	0.876	154.14	55.706	38.469	219.103	402.446	22.542	33.268	29.046	20.43	27.053	43.747	10.769	5.878	5.808	17.091	5.371
Normal 191	3.391	110.074	51.658	29.656	158.227	351.479	25.653	35.285	17.13	16.553	48.706	31.27	9.984	4.06	4.693	7.488	2.907
Normal 192	0.493	200.042	82.299	36.098	16.954	16.88	18.903	40.304	17.362	21.435	63.969	28.007	9.914	4.313	4.788	7.508	2.283
Normal 193	52.011	31.407	10.301	13.809	79.93	24.288	9.573	6.874	5.771	6.556	4.186	11.527	3.754	2.412	1.965	2.654	1.236
Normal 194	1.564	307.802	35.503	24.039	12.49	11.782	22.683	30.739	13.899	14.048	73.573	9.179	7.916	3.471	3.87	6.023	1.65
Normal 195	481.395	68.873	37.154	27.334	62.242	54.924	17.407	14.995	13.477	10.249	12.564	8.816	5.47	3.533	3.654	3.443	2.341
Normal 196	1.525	239.211	96.157	41.363	13.209	17.901	31.15	37.524	16.675	21.519	64.534	17.391	13.653	5.58	4.88	8.851	2.794
Normal 197	76.384	120.095	56.571	41.531	196.016	117.811	21.852	31.84	26.047	18.194	101.33	18.092	9.363	5.49	4.6	9.567	4.088
Normal 198	311.74	79.412	42.258	22.51	12.679	20.782	13.151	12.023	13.526	10.443	7.562	8.468	5.335	5.189	3.56	6.229	2.345
Normal 199	2.95	99.045	44.268	18.4	7.728	10.688	21.664	26.705	11.61	13.875	38.401	16.473	8.856	4.194	3.172	8.047	2.582
Normal 200	1.748	100.893	55.333	36.488	9.544	6.535	22.913	33.661	12.139	14.132	51.839	7.606	8.926	2.914	4.837	6.191	2.6
Normal 201	826.971	254.097	40.971	33.688	112.863	84.007	18.513	24.773	26.36	18.137	46.918	46.302	8.415	3.069	3.498	5.959	1.971
Normal 202	14.859	137.259	53.29	41.296	139.335	557.22	17.985	23.688	18.29	29.451	42.856	74.687	9.239	3.683	5.015	8.926	2.614
Normal 203	2.227	181.954	45.498	24.624	64.021	146.104	25.949	26.464	30.713	21.695	76.992	64.489	14.689	6.454	6.85	7.681	3.606
Normal 204	24.685	108.403	27.803	18.951	42.479	75.214	16.808	14.654	9.453	11.812	12.252	16.854	5.009	3.831	2.81	4.593	2.098
Normal 205	119.803	84.503	60.416	26.363	54.495	337.24	24.383	61.85	27.641	28.342	894.68	48.821	10.916	7.782	5.309	12.534	3.204
Normal 206	29.076	62.311	15.384	22.987	17.48	23.39	16.655	11.225	12.719	13.652	5.532	9.252	4.072	5.02	2.666	3.921	1.657
Normal 207	5.748	241.232	112.33	54.06	11.025	14.78	33.708	45.014	26.168	25.959	101.357	16.473	19.497	5.533	5.503	7.776	3.313
Normal 208	356.811	93.729	67.244	34.544	236.401	187.882	20.361	17.331	20.982	21.038	23.328	13.238	9.942	5.058	4.845	4.96	3.564
Normal 209	2.488	184.655	114.723	56.727	72.744	151.829	36.913	62.9	32.371	25.051	223.53	34.178	18.72	4.791	5.354	16.338	3.923
Normal 210	3.04	159.776	41.855	23.907	54.832	52.48	18.197	51.019	19.305	18.669	83.333	22.273	9.361	3.415	4.805	8.3	1.563
Normal 211	571.028	147.5	46.995	28.472	86.372	73.984	17.171	13.711	13.564	12.504	8.728	10.78	6.421	3.788	4.425	3.175	2.751
Normal 212	285.893	181.901	27.805	34.734	68.924	122.162	37.136	17.781	26.294	20.377	44.859	21.977	9.477	3.78	4.322	18.223	2.867
Normal 213	10.233	241.241	90.105	28.779	35.45	44.796	22.537	39.184	24.469	18.522	100.284	19.46	14.194	6.426	5.881	8.103	2.564
Normal 214	0.802	142.771	37.751	23.569	135.629	282.244	14.681	22.054	24.937	27.195	72.629	120.752	9.012	3.4	4.697	7.84	3.394
Normal 215	15.176	143.405	55.294	46.255	31.183	19.833	23.575	22.565	22.323	20.236	57.108	11.609	11.219	7.627	5.046	7.276	3.897
Normal 216	372.653	211.577	87.107	44.9	18.381	36.36	33.641	46.786	24.184	21.717	82.898	9.665	10.614	4.207	5.737	7.73	2.936
Normal 217	1.401	283.51	109.288	32.374	60.145	79.965	36.125	49.404	25.648	22.637	88.246	39.764	12.725	4.923	5.992	10.576	2.466
Normal 218	69.163	150.448	57.844	49.255	12.115	16.666	34.494	18.404	15.266	17.695	67.877	6.478	11.539	5.096	5.588	6.065	3.532
Normal 219	6.346	135.296	58.893	30.773	18.695	27.655	31.637	36.896	26.302	21.236	99.492	10.6	16.227	3.234	10.833	5.561	4.541
Normal 220	5.542	172.213	51.927	36.687	60.011	212.088	31.412	39.229	24.653	31.734	419.437	64.705	12.293	3.679	7.538	20.318	4.495
Normal 221	0.885	143.845	56.288	27.544	9.873	13.464	15.733	34.172	13.61	14.624	43.937	19.14	8.101	2.856	3.737	7.037	1.748
Normal 222	94.922	123.231	63.99	33.56	107.422	138.796	26.925	12.519	22.398	15.548	17.004	16.7	9.171	7.428	5.621	5.395	3.442
Normal 223	137.224	237.776	36.456	31.188	338.864	389.696	15.408	20.749	22.58	17.43	50.611	107.256	6.652	2.076	5.454	8.387	2.299
Normal 224	448.116	84.884	51.032	40.182	14.226	11.32	19.559	19.642	21.148	11.34	7.964	8.514	6.935	4.668	3.535	4.525	2.504
Normal 225	0.404	175.428	49.578	30.85	114.846	263.333	14.821	23.023	25.704	29.078	38.684	53.855	11.005	6.272	6.132	12.636	3.437
Normal 226	25.97	146.397	84.13	42.635	267.365	51.596	26.402	30.05	15.551	23.933	48.705	13.775	11.169	5.464	5.418	10.524	2.77
Normal 227	1802.57	67.6425	67.1225	69.1667	1.80903	5.75834	21.9135	17.4354	18.0657	12.4154	57.7725	3.52141	12.882	7.30102	4.92273	3.48989	3.08328
Normal 228	1441.13	64.2524	58.77	59.5041	0.726072	3.24402	21.8546	19.1194	22.8971	13.4977	60.9844	2.57601	13.1616	8.87049	4.61747	3.88026	3.3242
Normal 229	473.506	101.515	58.0277	60.8996	0.46945	7.04723	23.418	20.9809	17.6022	11.9657	62.1268	3.0688	14.7029	7.92978	4.18707	2.34675	2.97899
Normal 230	1151.09	75.2832	70.9263	60.7934	0.493351	5.53215	22.9678	17.6732	24.8082	13.5408	43.6423	3.42412	13.1891	7.74055	5.064	3.89904	3.36147
Normal 231	994.079	94.6439	36.6092	63.9668	0.248161	3.55618	20.1782	17.5129	18.5465	8.39467	56.8366	2.16297	10.8453	7.2214	3.26712	2.48008	2.48966
Normal 232	1029.05	65.6402	26.7743	63.0565	0.437917	4.05899	18.8511	21.4584	15.6683	10.8863	51.5699	2.39616	11.6664	7.22212	4.46568	1.97394	2.83348
Normal 233	627.855	79.1337	32.9492	68.2375	0.260343	5.02063	17.184	17.5021	12.6658	8.56098	75.6529	1.7649	8.82452	5.21577	2.11314	2.62425	1.61408
Normal 234	1203.47	55.6931	22.9005	42.3613	0.771158	2.04054	9.8877	13.6131	15.2435	7.78691	53.3961	1.22026	8.90531	5.04591	2.4521	1.28131	1.67647
Normal 235	796.908	61.697	40.9215	64.6478	6.34481	5.03807	18.0512	15.353	15.6808	9.47283	54.4911	3.59172	9.1355	5.67688	3.18297	2.35011	1.69284
Normal 236	913.238	59.4929	29.0332	54.365	0.231907	3.28167	13.5416	13.7185	10.1582	7.48856	39.3228	1.47635	8.17891	4.69362	2.19625	1.74317	1.32861
Normal 237	410.805	82.3288	35.9089	60.6787	0.315418	2.41627	16.3273	19.303	9.85409	9.06313	62.5853	1.60369	8.64355	3.42288	2.4348	1.82205	1.93331
Normal 238	1330.36	65.0022	35.8083	51.8629	0.708833	2.34043	11.8331	15.8363	12.5181	9.67826	51.8605	1.31852	9.66424	3.44858	2.29153	1.83384	1.08161
Normal 239	539.784	28.0284	42.928	40.3782	1.77257	2.86121	11.275	16.485	18.0585	9.31169	48.1796	1.96908	10.5373	6.12758	3.43416	1.43586	2.63046
Normal 240	665.908	72.3424	59.9946	57.8118	5.40629	5.26411	18.1175	18.0143	19.5189	13.3903	63.631	1.94228	14.2469	6.56584	4.45577	2.416	3.0471
Normal 241	590.145	92.2458	33.7246	66.237	1.25629	5.09441	27.4905	24.8634	18.4944	13.6189	141.065	2.53976	11.5907	4.76019	4.42921	3.06519	3.02346
Normal 242	1326.03	103.925	65.2374	68.7257	0.706853	4.66641	21.961	16.7385	16.5771	11.9966	103.899	2.12061	12.4391	7.05833	3.40487	2.64986	2.74374
Normal 243	552.07	101.376	43.1725	61.9392	0.68137	4.88541	18.242	19.6267	14.9387	10.5303	77.355	1.81996	12.7762	6.72007	3.5975	1.96331	2.14811
Normal 244	204.01	99.9374	47.1277	57.0069	0.747196	5.34557	20.6772	18.4525	17.4145	10.8325	65.3538	1.8995	13.1334	5.7879	4.19803	2.00294	2.45462
Normal 245	297.91	76.0881	36.5663	49.3983	0.293208	3.84411	15.1881	13.433	12.7561	8.7421	57.767	1.81022	10.427	4.75327	3.9256	1.60659	2.1153
Normal 246	643.235	87.6202	31.1114	66.672	0.31012	5.88601	16.5537	17.109	9.40514	11.7653	59.9682	1.91463	10.0098	4.04634	2.99724	2.90958	1.50756
Normal 247	369.836	69.0586	27.5799	60.8413	0.166215	3.10405	16.9694	15.2536	11.0419	8.00898	36.7194	1.63988	8.11072	3.7764	2.62871	2.09645	1.70033
Normal 248	877.603	76.2977	24.1766	57.527	0.249568	4.25573	19.5065	25.5204	9.96296	8.21226	89.5702	1.55374	9.09917	3.09	2.31506	2.20049	1.39858
Normal 249	1802.38	65.8306	82.0273	47.5804	0.879015	5.4089	19.6763	14.0529	28.6707	16.3888	31.1469	1.62517	15.0877	12.1927	7.66301	2.67673	4.41834
Normal 250	736.037	65.9809	45.3772	40.6642	0.449489	3.0589	13.8231	14.8116	16.1927	11.4569	76.6394	1.30592	12.7518	4.95938	4.44126	2.30864	3.28938
Normal 251	892.705	62.0332	28.4713	45.1582	0.352318	6.70304	17.7597	13.0533	12.9555	8.87201	67.3574	0.882858	9.89249	3.14561	3.53185	1.96691	2.5199
Normal 252	831.413	75.2338	75.2162	50.0665	1.05151	6.00476	18.1057	18.0257	21.3931	15.6677	69.4463	1.61006	17.8019	9.60478	5.34586	2.67954	4.53618
Normal 253	976.623	45.6897	76.4902	31.9177	0.405578	1.88139	11.9968	9.47194	19.5014	25.8988	11.3111	1.87272	16.3099	12.1377	8.64932	2.60568	7.60232
Normal 254	521.976	20.0541	26.1164	14.0925	0.196236	1.43596	6.04832	5.39421	11.8177	10.337	5.99744	0.99773	7.48862	7.49822	4.97872	1.37551	3.91533
Normal 255	286.818	35.47	56.872	22.6273	0.479604	3.33403	7.96917	6.73507	26.7397	18.7441	6.87692	2.26429	13.4596	13.814	7.89802	2.78164	7.09575
Normal 256	105.606	34.9142	71.4834	28.2168	1.36942	3.13149	13.2391	10.6675	27.2084	24.5087	19.1288	2.77676	16.4043	15.0679	8.42239	2.99081	9.26201
Normal 257	1370.03	66.2525	117.341	34.3384	30.0578	13.5787	10.9038	15.6008	23.0176	16.2805	46.9991	2.77571	11.6155	4.54504	7.37129	2.06661	3.04031
Normal 258	587.516	17.57	64.5672	17.0588	14.2172	7.41748	9.39833	9.56311	28.9541	10.9923	79.9956	0.679622	7.06776	4.58834	5.08056	1.11246	2.70718
Normal 259	495.894	30.6696	63.9357	13.6268	6.53648	4.02575	13.5061	7.21686	15.906	9.43071	43.0636	1.44013	5.72568	4.87754	5.41124	1.78403	2.36519
Normal 260	759.726	18.243	138.254	30.0471	3.46699	1.76444	16.8769	12.2171	22.7569	12.7841	47.0994	0.965623	10.3498	3.93576	7.52105	1.35827	2.76802
Normal 261	151.771	13.9148	120.864	17.7852	32.8493	8.15773	10.9346	11.7791	28.6384	12.6621	52.1169	1.22096	6.78887	2.73866	4.88409	1.53513	2.47913
Normal 262	1313.83	29.3356	84.1574	23.1123	442.571	44.4431	14.8391	8.10044	19.8654	14.725	27.721	2.00154	9.68314	3.94773	6.38688	2.3544	2.54952
Normal 263	426.521	32.4522	84.5767	40.489	112.414	39.3308	14.2999	9.70998	22.6678	13.4094	123.728	1.38979	8.41839	3.88897	5.82629	1.96171	3.02864
Normal 264	1738.82	30.4037	106.894	34.487	115.035	15.5585	14.5464	11.2723	25.5283	12.3178	44.4639	1.3819	9.28728	5.02944	6.01645	1.53247	2.99612
Normal 265	1239.11	18.9568	73.0383	11.7082	1.01683	1.46155	4.79401	8.01905	35.453	28.1344	10.6914	0.457201	20.013	25.2639	12.9493	2.85337	12.4937
Normal 266	467.396	29.0366	78.9312	14.3636	0.288036	1.61842	4.92421	6.14725	35.9221	26.8417	1.662	0.298872	15.8907	17.2998	12.2302	2.01642	10.2693
Normal 267	289.643	13.1202	76.1595	13.1663	0.298019	0.572449	4.15655	7.70869	23.4024	17.5554	1.72534	0.259754	16.9741	13.6458	9.82542	1.40496	6.39965
Normal 268	1990.11	39.12	119.575	16.0737	2.05735	2.59388	7.42014	8.4493	38.3038	45.6677	1.94644	0.28271	21.394	26.7195	17.2155	3.10424	13.7267
Normal 269	937.75	19.5697	86.1603	11.7739	1.16162	2.01878	4.20035	8.55295	38.8776	30.7046	4.14448	0.21093	23.6907	20.4811	12.4029	2.30579	11.1072
Normal 270	461.264	20.5778	78.2241	18.1643	1.86905	1.3366	5.93921	8.50004	41.5926	31.2465	3.15697	0.271512	19.6077	22.6348	14.3773	2.27661	12.9975
Normal 271	1354.09	62.2248	67.8489	30.5154	7.90069	5.72806	12.3189	12.6501	48.8405	34.5082	26.3724	1.98337	22.4322	18.9967	11.6137	8.15303	12.7557
Normal 272	467.348	39.7363	124.883	22.1971	0.729626	1.95765	10.5113	13.62	42.0954	37.1255	9.75792	0.423962	24.8007	22.4276	18.8371	3.37935	14.3931
Normal 273	1542.3	18.8773	94.3639	16.9986	2.11123	2.08876	4.26591	7.20925	48.8847	32.3159	4.98885	0.281656	22.2513	24.7076	16.2386	2.91322	17.5722
Normal 274	910.304	89.0008	120.923	50.6738	6.99986	4.30727	24.5076	15.1382	74.0021	36.1639	44.837	0.708712	30.3065	20.1394	15.08	7.07887	13.213
Normal 275	1288.33	46.7248	92.5714	37.5956	20.2277	5.07775	11.4705	13.4175	86.0769	32.1314	16.4898	0.428414	27.6899	22.6867	13.0299	4.60573	13.4697
Normal 276	1329.45	41.3083	91.9802	36.2755	3.20293	2.06519	9.31232	10.1751	57.355	35.6145	17.3199	0.533927	28.7062	32.3357	16.3796	5.47183	15.5014
Normal 277	1527.8	47.816	106.192	39.7368	43.1717	5.10269	10.5376	12.5455	57.6952	41.6001	14.5732	0.755958	31.7742	32.516	17.1812	4.88078	14.4165
Normal 278	429.76	49.5855	106.044	37.7289	1.95614	2.5672	13.6194	13.323	57.1829	37.0934	19.8098	0.586856	28.7998	27.8921	16.4682	4.90637	15.1572
Normal 279	552.76	48.8403	119.724	37.0911	2.48796	2.52397	14.0592	34.9867	59.4564	40.6751	10.7799	0.919974	33.2329	19.1366	17.4423	5.52781	16.766
Normal 280	409.545	42.8885	107.247	46.869	1.70477	2.70031	13.9611	13.7013	65.8426	44.041	15.3389	0.543614	34.8821	27.1274	16.8955	4.59101	14.8485
Normal 281	1158.61	32.0468	109.738	34.0072	1.28704	1.6089	8.56907	15.2722	53.368	46.4535	11.6677	0.37393	32.9028	28.1143	21.9702	3.32651	18.1496
Normal 282	948.008	33.4148	110.78	32.8335	1.21295	2.38331	10.7522	11.6586	60.0686	43.8088	16.996	1.04415	35.5832	30.8354	17.7582	4.0964	15.9668
Normal 283	2299.77	56.0344	110.63	43.1081	50.4081	19.0561	17.1524	18.1892	89.3337	41.7929	26.5782	1.00527	31.8349	29.1558	16.2992	6.41637	13.253
Normal 284	1850.09	39.8473	128.572	28.0393	7.78423	4.13858	11.6024	12.2937	48.5062	38.924	8.38431	0.63607	25.8062	23.3503	17.88	4.37592	14.8073
Normal 285	3816.94	38.0383	133.19	33.8961	3.2832	2.96736	10.398	13.6803	97.3064	48.3178	16.3659	0.198725	35.3353	35.5892	19.9377	8.0009	16.0992
Normal 286	2098.26	33.009	107.404	29.0956	1.44107	2.04657	10.0234	10.5539	59.0456	47.3635	25.1205	0.523349	32.7242	29.7076	18.7352	3.458	16.659
Normal 287	696.265	28.4779	94.2083	24.7206	4.50889	3.12539	7.49082	15.0357	64.9377	41.7835	11.7143	0.511712	26.6336	19.7397	13.5118	3.97683	14.14
Normal 288	1451.78	35.0773	74.3427	39.4633	18.7093	12.6682	12.8652	16.8014	72.4609	43.9447	22.4088	1.17655	38.3803	26.5264	20.8469	5.5013	19.8163
Normal 289	2030	25.6114	91.4168	29.2018	2.58044	1.92677	6.21143	12.1832	59.1499	44.9913	21.9796	0.153001	35.0485	22.5688	24.6948	2.25399	23.8816
Normal 290	248.167	22.4829	136.316	29.4964	1.11006	2.26503	7.90287	11.1894	57.4345	47.7409	11.0941	0.496169	35.4515	25.1524	22.6788	3.84014	19.2172
Normal 291	1473.62	29.3102	95.7806	21.2704	1.76196	1.19262	7.31166	8.69395	60.306	36.5267	6.49991	0.61429	16.1151	18.7548	11.9719	2.66681	11.3568
Normal 292	827.048	37.1847	81.2049	22.8069	5.72466	4.96309	9.60005	14.6186	37.2031	35.7618	12.1309	1.62705	21.3996	20.0905	12.3964	3.30402	14.309
Normal 293	485.656	9.64231	27.7157	4.07851	2.0788	0.930207	1.9056	4.23867	9.26556	8.06856	1.0269	0.130351	6.84348	5.25854	2.67807	2.14297	2.96369
Normal 294	772.979	95.0672	31.2741	35.4277	260.527	268.241	15.3847	12.3371	48.4796	12.2771	62.0949	8.96189	11.6466	10.8093	6.94003	2.31369	6.26841
Normal 295	125.571	109.841	34.8381	34.1808	279.274	100.706	10.5166	19.9145	31.8743	17.0543	117.794	12.7373	15.0692	7.77627	6.39607	3.96638	7.009
Normal 296	67.6078	67.4771	34.7804	33.3437	61.3974	204.39	14.3382	14.1797	33.2902	10.9818	54.9311	7.34732	14.1497	7.92161	6.10919	2.60995	6.47973
Normal 297	571.995	166.75	41.5554	41.9108	57.4979	57.4608	17.6295	14.0432	25.9827	17.5038	38.5594	9.62447	14.092	13.2506	7.48077	2.61398	6.77169
Normal 298	315.325	99.7553	33.2773	33.1177	98.8326	98.0935	20.0559	16.3401	40.9993	11.5752	110.51	7.17123	15.2875	11.9991	4.45313	3.89165	8.15654
Normal 299	367.657	116.213	39.2504	34.0046	93.5588	117.737	13.0768	17.0484	27.7833	14.7889	69.8414	8.0145	12.0546	8.32589	6.26487	2.40827	5.03515
Normal 300	57.5379	148.255	18.9604	16.7825	202.92	155.457	14.3051	24.0975	20.5181	14.6121	68.7331	34.301	12.5645	8.02509	6.13461	3.83393	4.39744
Normal 301	235.62	149.523	38.429	49.685	161.931	145.452	19.8884	24.5412	53.8359	17.0826	191.49	13.1489	13.0201	6.86515	7.45413	2.65049	5.93816
Normal 302	2.55693	24.1258	4.40459	154.043	60.298	150.777	27.0305	33.0536	38.2614	18.7194	98.8286	13.0025	23.1327	10.339	7.44506	7.8384	15.8001
Normal 303	56.7033	87.3973	20.4668	30.2313	211.918	184.023	13.0831	16.9786	28.1037	10.3759	71.7793	15.1538	11.5476	7.16515	4.47828	3.67204	5.08608
Normal 304	205.316	94.978	20.3244	44.7141	267.602	144.683	11.6623	13.475	23.9499	9.54918	51.2805	6.47394	9.95583	7.41177	6.30317	2.03155	4.48974
Normal 305	817.015	126.817	29.2525	35.1312	54.4478	74.1716	14.4109	14.249	25.7798	12.6958	67.2262	8.9602	11.1525	7.56226	6.15716	1.83818	4.59758
Normal 306	47.0732	262.337	157.761	42.2157	157.593	271.37	32.166	33.7328	29.3733	27.4139	34.7883	5.49501	24.4189	14.0753	8.53165	8.05006	8.71826
Normal 307	2.82324	241.595	111.24	43.924	35.6078	44.197	28.8549	82.2958	35.5959	33.7822	176.51	21.5048	30.0731	10.2585	8.09971	15.4271	6.55477
Normal 308	53.047	256.749	157.683	49.7733	20.5327	48.0704	33.3907	75.5385	37.7276	36.3245	217.096	11.9841	25.659	15.3064	9.85879	7.70763	6.37872
Normal 309	2.20608	242.727	136.534	68.4761	35.2271	8.66208	42.2792	49.1378	27.0629	35.3518	108.271	8.24508	34.1516	15.1453	8.00171	8.43831	7.43769
Normal 310	89.9104	346.761	136.484	81.6618	124.643	34.1302	52.6297	44.1832	35.3218	36.7669	226.931	9.29275	25.7034	12.3057	9.83194	11.857	6.47439
Normal 311	367.657	116.213	39.2504	34.0046	93.5588	117.737	13.0768	17.0484	27.7833	14.7889	69.8414	8.0145	12.0546	8.32589	6.26487	2.40827	5.03515
Normal 312	772.979	95.0672	31.2741	35.4277	260.527	268.241	15.3847	12.3371	48.4796	12.2771	62.0949	8.96189	11.6466	10.8093	6.94003	2.31369	6.26841
Normal 313	315.325	99.7553	33.2773	33.1177	98.8326	98.0935	20.0559	16.3401	40.9993	11.5752	110.51	7.17123	15.2875	11.9991	4.45313	3.89165	8.15654
Normal 314	57.5379	148.255	18.9604	16.7825	202.92	155.457	14.3051	24.0975	20.5181	14.6121	68.7331	34.301	12.5645	8.02509	6.13461	3.83393	4.39744
Normal 315	1497.41	54.6427	69.026	53.5168	1.44205	2.76996	21.8663	15.9267	16.4099	11.3161	23.9535	3.54811	5.59162	6.69923	4.64571	3.51097	1.80435
Normal 316	990.009	118.018	76.9203	60.9815	1.99429	7.1248	27.9319	18.4806	37.8247	17.9671	65.9392	5.13282	11.5828	8.95844	5.49489	5.97023	2.73676
Normal 317	354.715	148.746	60.9615	45.3728	1.23916	6.84943	22.1858	25.3655	22.355	17.962	86.4497	5.4777	8.23605	4.80497	3.61244	6.34764	1.66268
Normal 318	1941.82	72.7429	73.5943	53.2497	0.519805	8.44856	26.7824	18.8421	34.6145	21.3269	33.7272	3.97882	16.7264	14.7211	7.78916	8.13537	4.69883
Normal 319	1174.25	86.6713	94.1654	47.2642	0.817626	4.41925	20.5099	15.0385	29.788	21.1822	29.4469	4.92642	14.8991	10.2459	7.49479	5.31385	4.43026
Normal 320	1829.07	87.1243	61.5868	57.6212	1.13761	6.51719	20.0179	8.63815	25.346	22.9482	31.7075	6.45083	15.5233	15.0898	8.25672	6.4129	5.19019
Normal 321	52.6478	88.6764	50.1259	23.8125	447.743	94.4699	12.3691	9.50644	38.4969	23.9119	27.2669	4.23277	19.1509	13.7542	8.43954	3.36435	10.1268
Normal 322	215.902	119.962	80.2083	30.1385	75.3451	19.0063	13.1817	28.5978	43.3602	36.3788	34.9505	5.22592	20.4857	11.5817	10.5962	4.10601	8.4478
Normal 323	433.264	112.731	72.6972	26.6471	33.0381	36.0157	10.7029	14.3704	37.3038	24.9556	43.309	5.34041	16.829	11.3342	10.4268	3.03056	8.26083
Normal 324	0.320257	103.886	69.2766	19.5965	164.277	61.7086	13.3048	27.4936	65.6522	28.3805	75.4448	21.1286	25.2054	10.5388	13.366	5.23608	12.4502
Normal 325	275.891	77.396	73.3525	28.6278	90.3163	18.2414	10.4376	19.413	29.5647	21.8908	6.954	3.77759	17.6015	9.10219	9.72448	3.64889	8.23604
Normal 326	6.21073	124.923	85.752	25.7801	83.6558	22.6853	12.8208	18.6483	41.1538	29.7958	48.5021	7.07831	21.6434	11.1433	12.1311	4.04134	9.03505
Normal 327	386.547	92.2548	71.5024	25.6631	103.276	31.9522	13.953	15.3771	36.6263	23.8241	26.1713	8.45752	16.182	9.94945	9.9742	4.27478	8.82369
Normal 328	113.642	91.4683	61.2707	23.3222	31.9873	27.093	11.5181	28.3408	44.7836	39.0323	74.1988	7.51789	15.207	12.7404	8.62418	5.43006	5.75304
Normal 329	3.61774	119.958	77.4999	20.1834	247.286	69.0863	12.5616	22.9143	49.1708	23.8983	67.7936	7.91941	18.7543	7.3446	9.5151	3.17263	7.02575
Normal 330	967.668	109.006	80.5469	24.392	649.368	97.8334	10.089	9.93321	46.7118	20.6594	26.4259	5.29345	15.8257	9.60639	10.4227	2.69703	8.47194
Normal 331	369.741	71.8789	71.1766	24.6462	74.7327	37.146	13.2172	17.26	52.8023	27.3174	70.1201	3.40834	22.1243	10.0756	9.40445	4.38417	11.6567
Normal 332	347.198	98.8977	79.3233	27.4327	134.303	56.7463	11.8633	15.0633	34.9823	24.7803	55.0689	4.93633	14.2122	8.50869	10.2052	2.90074	7.61178
Normal 333	269.808	178.913	69.8997	32.2885	277.956	90.8267	17.5499	21.2636	74.7661	38.7242	77.1467	7.82893	20.6424	13.086	11.5523	5.05787	9.80198
Normal 334	124.463	121.157	61.0998	25.8009	38.4561	27.1753	13.0969	18.0996	37.0451	23.9024	61.9935	5.63583	13.0842	5.74099	7.39268	2.25879	5.97299
Normal 335	7.3654	76.8697	82.7086	24.6067	44.6485	18.4659	12.8241	13.3936	34.5194	22.6271	33.0342	3.48737	15.1615	8.49615	9.3513	2.83758	7.73482
Normal 336	50.8006	90.0029	47.7925	23.565	448.792	95.1635	12.3547	9.28665	38.231	24.745	30.539	3.69851	19.2718	13.9783	8.48305	4.16362	10.7232
Normal 337	215.902	119.962	80.2083	30.1385	75.3451	19.0063	13.1817	28.5978	43.3602	36.3788	34.9505	5.22592	20.4857	11.5817	10.5962	4.10601	8.4478
Normal 338	0.320257	103.886	69.2766	19.5965	164.277	61.7086	13.3048	27.4936	65.6522	28.3805	75.4448	21.1286	25.2054	10.5388	13.366	5.23608	12.4502
Normal 339	275.891	77.396	73.3525	28.6278	90.3163	18.2414	10.4376	19.413	29.5647	21.8908	6.954	3.77759	17.6015	9.10219	9.72448	3.64889	8.23604
Normal 340	6.21073	124.923	85.752	25.7801	83.6558	22.6853	12.8208	18.6483	41.1538	29.7958	48.5021	7.07831	21.6434	11.1433	12.1311	4.04134	9.03505
Normal 341	386.547	92.2548	71.5024	25.6631	103.276	31.9522	13.953	15.3771	36.6263	23.8241	26.1713	8.45752	16.182	9.94945	9.9742	4.27478	8.82369
Normal 342	113.642	91.4683	61.2707	23.3222	31.9873	27.093	11.5181	28.3408	44.7836	39.0323	74.1988	7.51789	15.207	12.7404	8.62418	5.43006	5.75304
Normal 343	3.61774	119.958	77.4999	20.1834	247.286	69.0863	12.5616	22.9143	49.1708	23.8983	67.7936	7.91941	18.7543	7.3446	9.5151	3.17263	7.02575
Normal 344	967.668	109.006	80.5469	24.392	649.368	97.8334	10.089	9.93321	46.7118	20.6594	26.4259	5.29345	15.8257	9.60639	10.4227	2.69703	8.47194
Normal 345	999.026	93.6146	83.8392	22.9411	609.773	91.3545	8.85031	8.73405	50.3154	21.8463	27.0903	3.57405	15.6139	8.89769	11.0561	2.59901	7.84237
Normal 346	369.741	71.8789	71.1766	24.6462	74.7327	37.146	13.2172	17.26	52.8023	27.3174	70.1201	3.40834	22.1243	10.0756	9.40445	4.38417	11.6567
Normal 347	347.198	98.8977	79.3233	27.4327	134.303	56.7463	11.8633	15.0633	34.9823	24.7803	55.0689	4.93633	14.2122	8.50869	10.2052	2.90074	7.61178
Normal 348	269.808	178.913	69.8997	32.2885	277.956	90.8267	17.5499	21.2636	74.7661	38.7242	77.1467	7.82893	20.6424	13.086	11.5523	5.05787	9.80198
Normal 349	124.463	121.157	61.0998	25.8009	38.4561	27.1753	13.0969	18.0996	37.0451	23.9024	61.9935	5.63583	13.0842	5.74099	7.39268	2.25879	5.97299
Normal 350	7.3654	76.8697	82.7086	24.6067	44.6485	18.4659	12.8241	13.3936	34.5194	22.6271	33.0342	3.48737	15.1615	8.49615	9.3513	2.83758	7.73482
Normal 351	80.6584	257.827	22.8353	38.3171	609.575	368.13	31.0508	45.2634	61.1536	14.69	324.503	64.5925	7.0701	3.91085	5.74947	5.74046	1.23252
Normal 352	690.986	246.086	27.4819	50.1425	194.669	237.349	27.827	34.7966	20.0485	6.81702	86.2717	47.9637	5.06968	3.75132	3.40714	8.17622	1.48581
Normal 353	40.0351	92.8051	8.22958	40.9777	461.011	358.798	22.7526	16.4693	5.92934	5.15004	7.92952	2.90672	0.851931	1.76486	0.11373	1.05385	1.49377
Normal 354	2.47947	224.342	100.38	44.2858	527.068	218.291	25.9682	85.9474	50.069	28.0859	152.594	6.80479	37.1515	5.61292	10.7535	5.38622	9.3965
Normal 355	1257.03	205.127	63.5069	38.8153	12.9374	77.1579	15.5337	65.3748	45.8087	32.5868	275.727	9.52331	31.8337	12.9874	9.10723	9.50064	13.1645
Normal 356	447.505	282.736	73.7466	50.3165	59.326	96.9945	20.9966	34.727	54.7969	30.8283	186.043	16.1099	29.2522	13.7347	11.7434	7.15308	12.8439
