# Supplementary material for: The ULK1-NCOA3 axis restrains de novo lipogenesis and prevents diet-induced steatohepatitis and fibrosis in mice
Source: J Clin Invest. 2026 Apr 2;136(11):e191101. doi: 10.1172/JCI191101 (PMC13221236; doi:10.1172/JCI191101)
Supplement: Supplemental data set 10 [file jci-136-191101-s156.xlsx]

## Sheet: Keys_AB
RawFile	Condition	Condition Explanation	BioReplicate
TOF12772_RSI_HFDDKO_Ab_1	HFDDKO	High Fat Diet Double Knock out of ULK1 and NCOA3	1
TOF12766_RSI_HFDUKO_Ab_1	HFDUKO	High Fat Diet ULK1 Knock out	1
TOF12767_RSI_HFDUKO_Ab_2	HFDUKO	High Fat Diet ULK1 Knock out	2
TOF12768_RSI_HFDUKO_Ab_3	HFDUKO	High Fat Diet ULK1 Knock out	3
TOF12769_RSI_HFDUKO_Ab_4	HFDUKO	High Fat Diet ULK1 Knock out	4
TOF12761_RSI_HFDWT_Ab_1	HFDWT	High Fat Diet with Wild Type of ULK1 and NCOA3	1
TOF12762_RSI_HFDWT_Ab_2	HFDWT	High Fat Diet with Wild Type of ULK1 and NCOA3	2
TOF12763_RSI_HFDWT_Ab_3	HFDWT	High Fat Diet with Wild Type of ULK1 and NCOA3	3
TOF12773_RSI_HFDDKO_Ab_2	HFDWT	High Fat Diet with Wild Type of ULK1 and NCOA3	4
TOF12774_RSI_HFDDKO_Ab_3	HFDWT	High Fat Diet with Wild Type of ULK1 and NCOA3	5
TOF12756_RSI_NDDKO_Ab_1	NCDDKO	Normal Chow Diet Double Knock out of ULK1 and NCOA3	1
TOF12757_RSI_NDDKO_Ab_2	NCDDKO	Normal Chow Diet Double Knock out of ULK1 and NCOA3	2
TOF12758_RSI_NDDKO_Ab_3	NCDDKO	Normal Chow Diet Double Knock out of ULK1 and NCOA3	3
TOF12750_RSI_NDUKO_Ab_1	NCDUKO	Normal Chow Diet ULK1 Knock out	1
TOF12751_RSI_NDUKO_Ab_2	NCDUKO	Normal Chow Diet ULK1 Knock out	2
TOF12752_RSI_NDUKO_Ab_3	NCDUKO	Normal Chow Diet ULK1 Knock out	3
TOF12753_RSI_NDUKO_Ab_4	NCDUKO	Normal Chow Diet ULK1 Knock out	4
TOF12745_RSI_NDWT_Ab_1	NCDWT	Normal Chow Diet with Wild Type of ULK1 and NCOA3	1
TOF12746_RSI_NDWT_Ab_2	NCDWT	Normal Chow Diet with Wild Type of ULK1 and NCOA3	2
TOF12747_RSI_NDWT_Ab_3	NCDWT	Normal Chow Diet with Wild Type of ULK1 and NCOA3	3

## Sheet: Keys_PH
RawFile	Condition	Condition Explanation	BioReplicate
TOF12805_RSI_HFDDKO_Ph_1	HFDDKO	High Fat Diet Double Knock out of ULK1 and NCOA3	1
TOF12799_RSI_HFDUKO_Ph_1	HFDUKO	High Fat Diet ULK1 Knock out	1
TOF12800_RSI_HFDUKO_Ph_2	HFDUKO	High Fat Diet ULK1 Knock out	2
TOF12801_RSI_HFDUKO_Ph_3	HFDUKO	High Fat Diet ULK1 Knock out	3
TOF12802_RSI_HFDUKO_Ph_4	HFDUKO	High Fat Diet ULK1 Knock out	4
TOF12794_RSI_HFDWT_Ph_1	HFDWT	High Fat Diet with Wild Type of ULK1 and NCOA3	1
TOF12795_RSI_HFDWT_Ph_2	HFDWT	High Fat Diet with Wild Type of ULK1 and NCOA3	2
TOF12796_RSI_HFDWT_Ph_3	HFDWT	High Fat Diet with Wild Type of ULK1 and NCOA3	3
TOF12806_RSI_HFDDKO_Ph_2	HFDWT	High Fat Diet with Wild Type of ULK1 and NCOA3	4
TOF12807_RSI_HFDDKO_Ph_3	HFDWT	High Fat Diet with Wild Type of ULK1 and NCOA3	5
TOF12789_RSI_NDDKO_Ph_1	NCDDKO	Normal Chow Diet Double Knock out of ULK1 and NCOA3	1
TOF12790_RSI_NDDKO_Ph_2	NCDDKO	Normal Chow Diet Double Knock out of ULK1 and NCOA3	2
TOF12791_RSI_NDDKO_Ph_3	NCDDKO	Normal Chow Diet Double Knock out of ULK1 and NCOA3	3
TOF12783_RSI_NDUKO_Ph_1	NCDUKO	Normal Chow Diet ULK1 Knock out	1
TOF12784_RSI_NDUKO_Ph_2	NCDUKO	Normal Chow Diet ULK1 Knock out	2
TOF12785_RSI_NDUKO_Ph_3	NCDUKO	Normal Chow Diet ULK1 Knock out	3
TOF12786_RSI_NDUKO_Ph_4	NCDUKO	Normal Chow Diet ULK1 Knock out	4
TOF12778_RSI_NDWT_Ph_1	NCDWT	Normal Chow Diet with Wild Type of ULK1 and NCOA3	1
TOF12779_RSI_NDWT_Ph_2	NCDWT	Normal Chow Diet with Wild Type of ULK1 and NCOA3	2
TOF12780_RSI_NDWT_Ph_3	NCDWT	Normal Chow Diet with Wild Type of ULK1 and NCOA3	3

## Sheet: SummarizedIntensities_AB
RUN	Protein	LogIntensities	originalRUN	GROUP	SUBJECT	TotalGroupMeasurements	NumMeasuredFeature	MissingPercentage	more50missing	NumImputedFeature
1	A0A0B4J1G0	4.17317	TOF12772_RSI_HFDDKO_Ab_1	HFDDKO	HFDDKO.1	3	3	0	FALSE	0
2	A0A0B4J1G0	4.63925	TOF12766_RSI_HFDUKO_Ab_1	HFDUKO	HFDUKO.1	12	3	0	FALSE	0
3	A0A0B4J1G0	4.23586	TOF12767_RSI_HFDUKO_Ab_2	HFDUKO	HFDUKO.2	12	3	0	FALSE	0
4	A0A0B4J1G0	4.01645	TOF12768_RSI_HFDUKO_Ab_3	HFDUKO	HFDUKO.3	12	3	0	FALSE	0
5	A0A0B4J1G0	3.34291	TOF12769_RSI_HFDUKO_Ab_4	HFDUKO	HFDUKO.4	12	3	0	FALSE	0
6	A0A0B4J1G0	4.4903	TOF12761_RSI_HFDWT_Ab_1	HFDWT	HFDWT.1	15	3	0	FALSE	0
7	A0A0B4J1G0	4.32619	TOF12762_RSI_HFDWT_Ab_2	HFDWT	HFDWT.2	15	3	0	FALSE	0
9	A0A0B4J1G0	4.7467	TOF12773_RSI_HFDDKO_Ab_2	HFDWT	HFDWT.4	15	3	0	FALSE	0
10	A0A0B4J1G0	4.05938	TOF12774_RSI_HFDDKO_Ab_3	HFDWT	HFDWT.5	15	3	0	FALSE	0
11	A0A0B4J1G0	3.96323	TOF12756_RSI_NDDKO_Ab_1	NCDDKO	NCDDKO.1	9	3	0	FALSE	0
12	A0A0B4J1G0	4.23858	TOF12757_RSI_NDDKO_Ab_2	NCDDKO	NCDDKO.2	9	3	0	FALSE	0
13	A0A0B4J1G0	4.33422	TOF12758_RSI_NDDKO_Ab_3	NCDDKO	NCDDKO.3	9	3	0	FALSE	0
14	A0A0B4J1G0	3.95733	TOF12750_RSI_NDUKO_Ab_1	NCDUKO	NCDUKO.1	12	3	0	FALSE	0
15	A0A0B4J1G0	4.84148	TOF12751_RSI_NDUKO_Ab_2	NCDUKO	NCDUKO.2	12	3	0	FALSE	0
16	A0A0B4J1G0	4.65945	TOF12752_RSI_NDUKO_Ab_3	NCDUKO	NCDUKO.3	12	3	0	FALSE	0
17	A0A0B4J1G0	4.58174	TOF12753_RSI_NDUKO_Ab_4	NCDUKO	NCDUKO.4	12	3	0	FALSE	0
18	A0A0B4J1G0	4.95699	TOF12745_RSI_NDWT_Ab_1	NCDWT	NCDWT.1	9	3	0	FALSE	0
20	A0A0B4J1G0	3.95565	TOF12747_RSI_NDWT_Ab_3	NCDWT	NCDWT.3	9	3	0	FALSE	0
1	A0A0G2JDV3	4.87687	TOF12772_RSI_HFDDKO_Ab_1	HFDDKO	HFDDKO.1	30	27	0.1	FALSE	0
2	A0A0G2JDV3	4.7725	TOF12766_RSI_HFDUKO_Ab_1	HFDUKO	HFDUKO.1	120	27	0.1	FALSE	0
3	A0A0G2JDV3	4.55071	TOF12767_RSI_HFDUKO_Ab_2	HFDUKO	HFDUKO.2	120	30	0	FALSE	0
4	A0A0G2JDV3	4.21623	TOF12768_RSI_HFDUKO_Ab_3	HFDUKO	HFDUKO.3	120	24	0.2	FALSE	0
5	A0A0G2JDV3	3.98446	TOF12769_RSI_HFDUKO_Ab_4	HFDUKO	HFDUKO.4	120	24	0.2	FALSE	0
6	A0A0G2JDV3	4.7277	TOF12761_RSI_HFDWT_Ab_1	HFDWT	HFDWT.1	150	30	0	FALSE	0
7	A0A0G2JDV3	5.20476	TOF12762_RSI_HFDWT_Ab_2	HFDWT	HFDWT.2	150	27	0.1	FALSE	0
8	A0A0G2JDV3	4.83091	TOF12763_RSI_HFDWT_Ab_3	HFDWT	HFDWT.3	150	30	0	FALSE	0
9	A0A0G2JDV3	4.81921	TOF12773_RSI_HFDDKO_Ab_2	HFDWT	HFDWT.4	150	27	0.1	FALSE	0
10	A0A0G2JDV3	5.34017	TOF12774_RSI_HFDDKO_Ab_3	HFDWT	HFDWT.5	150	30	0	FALSE	0
11	A0A0G2JDV3	4.58392	TOF12756_RSI_NDDKO_Ab_1	NCDDKO	NCDDKO.1	90	29	0.0333333	FALSE	0
12	A0A0G2JDV3	5.01662	TOF12757_RSI_NDDKO_Ab_2	NCDDKO	NCDDKO.2	90	30	0	FALSE	0
13	A0A0G2JDV3	4.73077	TOF12758_RSI_NDDKO_Ab_3	NCDDKO	NCDDKO.3	90	30	0	FALSE	0
14	A0A0G2JDV3	4.7504	TOF12750_RSI_NDUKO_Ab_1	NCDUKO	NCDUKO.1	120	30	0	FALSE	0
15	A0A0G2JDV3	4.87435	TOF12751_RSI_NDUKO_Ab_2	NCDUKO	NCDUKO.2	120	30	0	FALSE	0
16	A0A0G2JDV3	4.63012	TOF12752_RSI_NDUKO_Ab_3	NCDUKO	NCDUKO.3	120	27	0.1	FALSE	0
17	A0A0G2JDV3	4.50802	TOF12753_RSI_NDUKO_Ab_4	NCDUKO	NCDUKO.4	120	24	0.2	FALSE	0
18	A0A0G2JDV3	5.43563	TOF12745_RSI_NDWT_Ab_1	NCDWT	NCDWT.1	90	30	0	FALSE	0
19	A0A0G2JDV3	4.79308	TOF12746_RSI_NDWT_Ab_2	NCDWT	NCDWT.2	90	27	0.1	FALSE	0
20	A0A0G2JDV3	4.25613	TOF12747_RSI_NDWT_Ab_3	NCDWT	NCDWT.3	90	27	0.1	FALSE	0
1	A0A0G2JDV3;A4UUI3	3.80573	TOF12772_RSI_HFDDKO_Ab_1	HFDDKO	HFDDKO.1	22	14	0.363636	FALSE	0
2	A0A0G2JDV3;A4UUI3	3.87875	TOF12766_RSI_HFDUKO_Ab_1	HFDUKO	HFDUKO.1	88	14	0.363636	FALSE	0
3	A0A0G2JDV3;A4UUI3	3.66818	TOF12767_RSI_HFDUKO_Ab_2	HFDUKO	HFDUKO.2	88	18	0.181818	FALSE	0
4	A0A0G2JDV3;A4UUI3	3.29757	TOF12768_RSI_HFDUKO_Ab_3	HFDUKO	HFDUKO.3	88	19	0.136364	FALSE	0
5	A0A0G2JDV3;A4UUI3	3.51056	TOF12769_RSI_HFDUKO_Ab_4	HFDUKO	HFDUKO.4	88	20	0.0909091	FALSE	0
6	A0A0G2JDV3;A4UUI3	3.87213	TOF12761_RSI_HFDWT_Ab_1	HFDWT	HFDWT.1	110	17	0.227273	FALSE	0
7	A0A0G2JDV3;A4UUI3	4.15442	TOF12762_RSI_HFDWT_Ab_2	HFDWT	HFDWT.2	110	20	0.0909091	FALSE	0
8	A0A0G2JDV3;A4UUI3	4.00557	TOF12763_RSI_HFDWT_Ab_3	HFDWT	HFDWT.3	110	16	0.272727	FALSE	0
9	A0A0G2JDV3;A4UUI3	3.66047	TOF12773_RSI_HFDDKO_Ab_2	HFDWT	HFDWT.4	110	15	0.318182	FALSE	0
10	A0A0G2JDV3;A4UUI3	4.2579	TOF12774_RSI_HFDDKO_Ab_3	HFDWT	HFDWT.5	110	18	0.181818	FALSE	0
11	A0A0G2JDV3;A4UUI3	3.80109	TOF12756_RSI_NDDKO_Ab_1	NCDDKO	NCDDKO.1	66	18	0.181818	FALSE	0
12	A0A0G2JDV3;A4UUI3	3.97916	TOF12757_RSI_NDDKO_Ab_2	NCDDKO	NCDDKO.2	66	21	0.0454545	FALSE	0
13	A0A0G2JDV3;A4UUI3	3.76314	TOF12758_RSI_NDDKO_Ab_3	NCDDKO	NCDDKO.3	66	18	0.181818	FALSE	0
14	A0A0G2JDV3;A4UUI3	3.62026	TOF12750_RSI_NDUKO_Ab_1	NCDUKO	NCDUKO.1	88	18	0.181818	FALSE	0
15	A0A0G2JDV3;A4UUI3	3.78245	TOF12751_RSI_NDUKO_Ab_2	NCDUKO	NCDUKO.2	88	21	0.0454545	FALSE	0
16	A0A0G2JDV3;A4UUI3	3.38475	TOF12752_RSI_NDUKO_Ab_3	NCDUKO	NCDUKO.3	88	19	0.136364	FALSE	0
17	A0A0G2JDV3;A4UUI3	3.40943	TOF12753_RSI_NDUKO_Ab_4	NCDUKO	NCDUKO.4	88	16	0.272727	FALSE	0
18	A0A0G2JDV3;A4UUI3	4.39271	TOF12745_RSI_NDWT_Ab_1	NCDWT	NCDWT.1	66	22	0	FALSE	0
19	A0A0G2JDV3;A4UUI3	3.89416	TOF12746_RSI_NDWT_Ab_2	NCDWT	NCDWT.2	66	19	0.136364	FALSE	0
20	A0A0G2JDV3;A4UUI3	3.82121	TOF12747_RSI_NDWT_Ab_3	NCDWT	NCDWT.3	66	17	0.227273	FALSE	0
1	A0A0G2JDV3;Q61107;Q91Z40	4.88135	TOF12772_RSI_HFDDKO_Ab_1	HFDDKO	HFDDKO.1	6	6	0	FALSE	0
2	A0A0G2JDV3;Q61107;Q91Z40	4.96148	TOF12766_RSI_HFDUKO_Ab_1	HFDUKO	HFDUKO.1	24	6	0	FALSE	0
3	A0A0G2JDV3;Q61107;Q91Z40	4.61903	TOF12767_RSI_HFDUKO_Ab_2	HFDUKO	HFDUKO.2	24	3	0.5	TRUE	0
4	A0A0G2JDV3;Q61107;Q91Z40	4.01429	TOF12768_RSI_HFDUKO_Ab_3	HFDUKO	HFDUKO.3	24	3	0.5	TRUE	0
5	A0A0G2JDV3;Q61107;Q91Z40	3.99215	TOF12769_RSI_HFDUKO_Ab_4	HFDUKO	HFDUKO.4	24	3	0.5	TRUE	0
6	A0A0G2JDV3;Q61107;Q91Z40	4.80334	TOF12761_RSI_HFDWT_Ab_1	HFDWT	HFDWT.1	30	3	0.5	TRUE	0
7	A0A0G2JDV3;Q61107;Q91Z40	5.16183	TOF12762_RSI_HFDWT_Ab_2	HFDWT	HFDWT.2	30	3	0.5	TRUE	0
8	A0A0G2JDV3;Q61107;Q91Z40	4.70526	TOF12763_RSI_HFDWT_Ab_3	HFDWT	HFDWT.3	30	3	0.5	TRUE	0
9	A0A0G2JDV3;Q61107;Q91Z40	4.84568	TOF12773_RSI_HFDDKO_Ab_2	HFDWT	HFDWT.4	30	6	0	FALSE	0
10	A0A0G2JDV3;Q61107;Q91Z40	5.17514	TOF12774_RSI_HFDDKO_Ab_3	HFDWT	HFDWT.5	30	6	0	FALSE	0
11	A0A0G2JDV3;Q61107;Q91Z40	5.0994	TOF12756_RSI_NDDKO_Ab_1	NCDDKO	NCDDKO.1	18	6	0	FALSE	0
12	A0A0G2JDV3;Q61107;Q91Z40	4.83529	TOF12757_RSI_NDDKO_Ab_2	NCDDKO	NCDDKO.2	18	6	0	FALSE	0
13	A0A0G2JDV3;Q61107;Q91Z40	4.78208	TOF12758_RSI_NDDKO_Ab_3	NCDDKO	NCDDKO.3	18	6	0	FALSE	0
14	A0A0G2JDV3;Q61107;Q91Z40	4.63934	TOF12750_RSI_NDUKO_Ab_1	NCDUKO	NCDUKO.1	24	6	0	FALSE	0
15	A0A0G2JDV3;Q61107;Q91Z40	4.86896	TOF12751_RSI_NDUKO_Ab_2	NCDUKO	NCDUKO.2	24	6	0	FALSE	0
16	A0A0G2JDV3;Q61107;Q91Z40	5.04553	TOF12752_RSI_NDUKO_Ab_3	NCDUKO	NCDUKO.3	24	6	0	FALSE	0
17	A0A0G2JDV3;Q61107;Q91Z40	4.68711	TOF12753_RSI_NDUKO_Ab_4	NCDUKO	NCDUKO.4	24	3	0.5	TRUE	0
18	A0A0G2JDV3;Q61107;Q91Z40	5.74473	TOF12745_RSI_NDWT_Ab_1	NCDWT	NCDWT.1	18	5	0.166667	FALSE	0
19	A0A0G2JDV3;Q61107;Q91Z40	4.99231	TOF12746_RSI_NDWT_Ab_2	NCDWT	NCDWT.2	18	3	0.5	TRUE	0
20	A0A0G2JDV3;Q61107;Q91Z40	4.73892	TOF12747_RSI_NDWT_Ab_3	NCDWT	NCDWT.3	18	6	0	FALSE	0
1	A0A140LIF8	4.34416	TOF12772_RSI_HFDDKO_Ab_1	HFDDKO	HFDDKO.1	26	18	0.307692	FALSE	0
2	A0A140LIF8	4.38397	TOF12766_RSI_HFDUKO_Ab_1	HFDUKO	HFDUKO.1	104	23	0.115385	FALSE	0
3	A0A140LIF8	4.22424	TOF12767_RSI_HFDUKO_Ab_2	HFDUKO	HFDUKO.2	104	12	0.538462	TRUE	0
4	A0A140LIF8	4.40816	TOF12768_RSI_HFDUKO_Ab_3	HFDUKO	HFDUKO.3	104	9	0.653846	TRUE	0
5	A0A140LIF8	4.38189	TOF12769_RSI_HFDUKO_Ab_4	HFDUKO	HFDUKO.4	104	7	0.730769	TRUE	0
6	A0A140LIF8	4.479	TOF12761_RSI_HFDWT_Ab_1	HFDWT	HFDWT.1	130	21	0.192308	FALSE	0
7	A0A140LIF8	4.51541	TOF12762_RSI_HFDWT_Ab_2	HFDWT	HFDWT.2	130	20	0.230769	FALSE	0
8	A0A140LIF8	4.26614	TOF12763_RSI_HFDWT_Ab_3	HFDWT	HFDWT.3	130	21	0.192308	FALSE	0
9	A0A140LIF8	4.36477	TOF12773_RSI_HFDDKO_Ab_2	HFDWT	HFDWT.4	130	23	0.115385	FALSE	0
10	A0A140LIF8	5.24141	TOF12774_RSI_HFDDKO_Ab_3	HFDWT	HFDWT.5	130	25	0.0384615	FALSE	0
11	A0A140LIF8	4.36136	TOF12756_RSI_NDDKO_Ab_1	NCDDKO	NCDDKO.1	78	16	0.384615	FALSE	0
12	A0A140LIF8	4.36445	TOF12757_RSI_NDDKO_Ab_2	NCDDKO	NCDDKO.2	78	21	0.192308	FALSE	0
13	A0A140LIF8	4.45917	TOF12758_RSI_NDDKO_Ab_3	NCDDKO	NCDDKO.3	78	20	0.230769	FALSE	0
14	A0A140LIF8	4.34476	TOF12750_RSI_NDUKO_Ab_1	NCDUKO	NCDUKO.1	104	25	0.0384615	FALSE	0
15	A0A140LIF8	4.29784	TOF12751_RSI_NDUKO_Ab_2	NCDUKO	NCDUKO.2	104	14	0.461538	FALSE	0
16	A0A140LIF8	4.07868	TOF12752_RSI_NDUKO_Ab_3	NCDUKO	NCDUKO.3	104	21	0.192308	FALSE	0
17	A0A140LIF8	4.09255	TOF12753_RSI_NDUKO_Ab_4	NCDUKO	NCDUKO.4	104	10	0.615385	TRUE	0
18	A0A140LIF8	5.0623	TOF12745_RSI_NDWT_Ab_1	NCDWT	NCDWT.1	78	22	0.153846	FALSE	0
19	A0A140LIF8	4.22761	TOF12746_RSI_NDWT_Ab_2	NCDWT	NCDWT.2	78	17	0.346154	FALSE	0
20	A0A140LIF8	4.18639	TOF12747_RSI_NDWT_Ab_3	NCDWT	NCDWT.3	78	17	0.346154	FALSE	0
1	A0A140LIF8;Q9DCE9	5.95671	TOF12772_RSI_HFDDKO_Ab_1	HFDDKO	HFDDKO.1	8	5	0.375	FALSE	0
2	A0A140LIF8;Q9DCE9	5.9171	TOF12766_RSI_HFDUKO_Ab_1	HFDUKO	HFDUKO.1	32	8	0	FALSE	0
3	A0A140LIF8;Q9DCE9	5.57524	TOF12767_RSI_HFDUKO_Ab_2	HFDUKO	HFDUKO.2	32	8	0	FALSE	0
4	A0A140LIF8;Q9DCE9	5.45017	TOF12768_RSI_HFDUKO_Ab_3	HFDUKO	HFDUKO.3	32	8	0	FALSE	0
5	A0A140LIF8;Q9DCE9	5.11522	TOF12769_RSI_HFDUKO_Ab_4	HFDUKO	HFDUKO.4	32	5	0.375	FALSE	0
6	A0A140LIF8;Q9DCE9	6.14894	TOF12761_RSI_HFDWT_Ab_1	HFDWT	HFDWT.1	40	8	0	FALSE	0
7	A0A140LIF8;Q9DCE9	6.56364	TOF12762_RSI_HFDWT_Ab_2	HFDWT	HFDWT.2	40	5	0.375	FALSE	0
8	A0A140LIF8;Q9DCE9	5.36432	TOF12763_RSI_HFDWT_Ab_3	HFDWT	HFDWT.3	40	5	0.375	FALSE	0
9	A0A140LIF8;Q9DCE9	5.40218	TOF12773_RSI_HFDDKO_Ab_2	HFDWT	HFDWT.4	40	8	0	FALSE	0
10	A0A140LIF8;Q9DCE9	6.42074	TOF12774_RSI_HFDDKO_Ab_3	HFDWT	HFDWT.5	40	8	0	FALSE	0
11	A0A140LIF8;Q9DCE9	5.96603	TOF12756_RSI_NDDKO_Ab_1	NCDDKO	NCDDKO.1	24	5	0.375	FALSE	0
12	A0A140LIF8;Q9DCE9	5.88382	TOF12757_RSI_NDDKO_Ab_2	NCDDKO	NCDDKO.2	24	5	0.375	FALSE	0
13	A0A140LIF8;Q9DCE9	5.8199	TOF12758_RSI_NDDKO_Ab_3	NCDDKO	NCDDKO.3	24	5	0.375	FALSE	0
14	A0A140LIF8;Q9DCE9	5.468	TOF12750_RSI_NDUKO_Ab_1	NCDUKO	NCDUKO.1	32	8	0	FALSE	0
15	A0A140LIF8;Q9DCE9	5.98099	TOF12751_RSI_NDUKO_Ab_2	NCDUKO	NCDUKO.2	32	5	0.375	FALSE	0
16	A0A140LIF8;Q9DCE9	5.67119	TOF12752_RSI_NDUKO_Ab_3	NCDUKO	NCDUKO.3	32	8	0	FALSE	0
17	A0A140LIF8;Q9DCE9	5.41034	TOF12753_RSI_NDUKO_Ab_4	NCDUKO	NCDUKO.4	32	5	0.375	FALSE	0
18	A0A140LIF8;Q9DCE9	7.3029	TOF12745_RSI_NDWT_Ab_1	NCDWT	NCDWT.1	24	5	0.375	FALSE	0
19	A0A140LIF8;Q9DCE9	6.08337	TOF12746_RSI_NDWT_Ab_2	NCDWT	NCDWT.2	24	5	0.375	FALSE	0
20	A0A140LIF8;Q9DCE9	5.85166	TOF12747_RSI_NDWT_Ab_3	NCDWT	NCDWT.3	24	5	0.375	FALSE	0
1	A0A1W2P872	4.56327	TOF12772_RSI_HFDDKO_Ab_1	HFDDKO	HFDDKO.1	3	3	0	FALSE	0
2	A0A1W2P872	4.80598	TOF12766_RSI_HFDUKO_Ab_1	HFDUKO	HFDUKO.1	12	3	0	FALSE	0
3	A0A1W2P872	4.98659	TOF12767_RSI_HFDUKO_Ab_2	HFDUKO	HFDUKO.2	12	3	0	FALSE	0
4	A0A1W2P872	4.91208	TOF12768_RSI_HFDUKO_Ab_3	HFDUKO	HFDUKO.3	12	3	0	FALSE	0
5	A0A1W2P872	3.60463	TOF12769_RSI_HFDUKO_Ab_4	HFDUKO	HFDUKO.4	12	3	0	FALSE	0
6	A0A1W2P872	4.46542	TOF12761_RSI_HFDWT_Ab_1	HFDWT	HFDWT.1	15	3	0	FALSE	0
7	A0A1W2P872	5.1208	TOF12762_RSI_HFDWT_Ab_2	HFDWT	HFDWT.2	15	3	0	FALSE	0
8	A0A1W2P872	4.46222	TOF12763_RSI_HFDWT_Ab_3	HFDWT	HFDWT.3	15	3	0	FALSE	0
9	A0A1W2P872	4.50766	TOF12773_RSI_HFDDKO_Ab_2	HFDWT	HFDWT.4	15	3	0	FALSE	0
10	A0A1W2P872	4.87821	TOF12774_RSI_HFDDKO_Ab_3	HFDWT	HFDWT.5	15	3	0	FALSE	0
11	A0A1W2P872	4.28024	TOF12756_RSI_NDDKO_Ab_1	NCDDKO	NCDDKO.1	9	3	0	FALSE	0
12	A0A1W2P872	4.99075	TOF12757_RSI_NDDKO_Ab_2	NCDDKO	NCDDKO.2	9	3	0	FALSE	0
13	A0A1W2P872	5.1718	TOF12758_RSI_NDDKO_Ab_3	NCDDKO	NCDDKO.3	9	3	0	FALSE	0
14	A0A1W2P872	4.59349	TOF12750_RSI_NDUKO_Ab_1	NCDUKO	NCDUKO.1	12	3	0	FALSE	0
15	A0A1W2P872	5.32236	TOF12751_RSI_NDUKO_Ab_2	NCDUKO	NCDUKO.2	12	3	0	FALSE	0
16	A0A1W2P872	4.58096	TOF12752_RSI_NDUKO_Ab_3	NCDUKO	NCDUKO.3	12	3	0	FALSE	0
17	A0A1W2P872	3.85276	TOF12753_RSI_NDUKO_Ab_4	NCDUKO	NCDUKO.4	12	3	0	FALSE	0
18	A0A1W2P872	4.9071	TOF12745_RSI_NDWT_Ab_1	NCDWT	NCDWT.1	9	3	0	FALSE	0
19	A0A1W2P872	4.48863	TOF12746_RSI_NDWT_Ab_2	NCDWT	NCDWT.2	9	3	0	FALSE	0
20	A0A1W2P872	4.35482	TOF12747_RSI_NDWT_Ab_3	NCDWT	NCDWT.3	9	3	0	FALSE	0
1	A0A7N9VSG0	3.54182	TOF12772_RSI_HFDDKO_Ab_1	HFDDKO	HFDDKO.1	14	14	0	FALSE	0
2	A0A7N9VSG0	3.63546	TOF12766_RSI_HFDUKO_Ab_1	HFDUKO	HFDUKO.1	56	11	0.214286	FALSE	0
3	A0A7N9VSG0	3.61508	TOF12767_RSI_HFDUKO_Ab_2	HFDUKO	HFDUKO.2	56	11	0.214286	FALSE	0
4	A0A7N9VSG0	3.76682	TOF12768_RSI_HFDUKO_Ab_3	HFDUKO	HFDUKO.3	56	11	0.214286	FALSE	0
5	A0A7N9VSG0	3.71579	TOF12769_RSI_HFDUKO_Ab_4	HFDUKO	HFDUKO.4	56	11	0.214286	FALSE	0
6	A0A7N9VSG0	3.57762	TOF12761_RSI_HFDWT_Ab_1	HFDWT	HFDWT.1	70	14	0	FALSE	0
7	A0A7N9VSG0	4.30616	TOF12762_RSI_HFDWT_Ab_2	HFDWT	HFDWT.2	70	14	0	FALSE	0
8	A0A7N9VSG0	4.1348	TOF12763_RSI_HFDWT_Ab_3	HFDWT	HFDWT.3	70	11	0.214286	FALSE	0
9	A0A7N9VSG0	4.3287	TOF12773_RSI_HFDDKO_Ab_2	HFDWT	HFDWT.4	70	14	0	FALSE	0
10	A0A7N9VSG0	3.85852	TOF12774_RSI_HFDDKO_Ab_3	HFDWT	HFDWT.5	70	14	0	FALSE	0
11	A0A7N9VSG0	3.83811	TOF12756_RSI_NDDKO_Ab_1	NCDDKO	NCDDKO.1	42	11	0.214286	FALSE	0
12	A0A7N9VSG0	3.66288	TOF12757_RSI_NDDKO_Ab_2	NCDDKO	NCDDKO.2	42	14	0	FALSE	0
13	A0A7N9VSG0	4.08285	TOF12758_RSI_NDDKO_Ab_3	NCDDKO	NCDDKO.3	42	14	0	FALSE	0
14	A0A7N9VSG0	4.14992	TOF12750_RSI_NDUKO_Ab_1	NCDUKO	NCDUKO.1	56	14	0	FALSE	0
15	A0A7N9VSG0	4.19825	TOF12751_RSI_NDUKO_Ab_2	NCDUKO	NCDUKO.2	56	14	0	FALSE	0
16	A0A7N9VSG0	4.35399	TOF12752_RSI_NDUKO_Ab_3	NCDUKO	NCDUKO.3	56	14	0	FALSE	0
17	A0A7N9VSG0	3.96725	TOF12753_RSI_NDUKO_Ab_4	NCDUKO	NCDUKO.4	56	8	0.428571	FALSE	0
18	A0A7N9VSG0	4.02033	TOF12745_RSI_NDWT_Ab_1	NCDWT	NCDWT.1	42	8	0.428571	FALSE	0
19	A0A7N9VSG0	3.50749	TOF12746_RSI_NDWT_Ab_2	NCDWT	NCDWT.2	42	14	0	FALSE	0
20	A0A7N9VSG0	3.87921	TOF12747_RSI_NDWT_Ab_3	NCDWT	NCDWT.3	42	11	0.214286	FALSE	0
1	A0JNU3	6.2345	TOF12772_RSI_HFDDKO_Ab_1	HFDDKO	HFDDKO.1	65	62	0.0461538	FALSE	0
2	A0JNU3	6.26589	TOF12766_RSI_HFDUKO_Ab_1	HFDUKO	HFDUKO.1	260	59	0.0923077	FALSE	0
3	A0JNU3	6.23864	TOF12767_RSI_HFDUKO_Ab_2	HFDUKO	HFDUKO.2	260	65	0	FALSE	0
4	A0JNU3	6.17041	TOF12768_RSI_HFDUKO_Ab_3	HFDUKO	HFDUKO.3	260	65	0	FALSE	0
5	A0JNU3	6.22752	TOF12769_RSI_HFDUKO_Ab_4	HFDUKO	HFDUKO.4	260	56	0.138462	FALSE	0
6	A0JNU3	6.01085	TOF12761_RSI_HFDWT_Ab_1	HFDWT	HFDWT.1	325	58	0.107692	FALSE	0
7	A0JNU3	6.204	TOF12762_RSI_HFDWT_Ab_2	HFDWT	HFDWT.2	325	62	0.0461538	FALSE	0
8	A0JNU3	6.05121	TOF12763_RSI_HFDWT_Ab_3	HFDWT	HFDWT.3	325	65	0	FALSE	0
9	A0JNU3	6.13695	TOF12773_RSI_HFDDKO_Ab_2	HFDWT	HFDWT.4	325	62	0.0461538	FALSE	0
10	A0JNU3	6.2898	TOF12774_RSI_HFDDKO_Ab_3	HFDWT	HFDWT.5	325	65	0	FALSE	0
11	A0JNU3	6.30308	TOF12756_RSI_NDDKO_Ab_1	NCDDKO	NCDDKO.1	195	65	0	FALSE	0
12	A0JNU3	6.47199	TOF12757_RSI_NDDKO_Ab_2	NCDDKO	NCDDKO.2	195	62	0.0461538	FALSE	0
13	A0JNU3	6.39825	TOF12758_RSI_NDDKO_Ab_3	NCDDKO	NCDDKO.3	195	62	0.0461538	FALSE	0
14	A0JNU3	6.25778	TOF12750_RSI_NDUKO_Ab_1	NCDUKO	NCDUKO.1	260	62	0.0461538	FALSE	0
15	A0JNU3	6.17517	TOF12751_RSI_NDUKO_Ab_2	NCDUKO	NCDUKO.2	260	59	0.0923077	FALSE	0
16	A0JNU3	6.32989	TOF12752_RSI_NDUKO_Ab_3	NCDUKO	NCDUKO.3	260	65	0	FALSE	0
17	A0JNU3	6.10524	TOF12753_RSI_NDUKO_Ab_4	NCDUKO	NCDUKO.4	260	65	0	FALSE	0
18	A0JNU3	6.19211	TOF12745_RSI_NDWT_Ab_1	NCDWT	NCDWT.1	195	65	0	FALSE	0
19	A0JNU3	6.26083	TOF12746_RSI_NDWT_Ab_2	NCDWT	NCDWT.2	195	62	0.0461538	FALSE	0
20	A0JNU3	6.06381	TOF12747_RSI_NDWT_Ab_3	NCDWT	NCDWT.3	195	65	0	FALSE	0
1	A1A5B6	3.37042	TOF12772_RSI_HFDDKO_Ab_1	HFDDKO	HFDDKO.1	3	3	0	FALSE	0
2	A1A5B6	3.88359	TOF12766_RSI_HFDUKO_Ab_1	HFDUKO	HFDUKO.1	12	3	0	FALSE	0
3	A1A5B6	4.23219	TOF12767_RSI_HFDUKO_Ab_2	HFDUKO	HFDUKO.2	12	3	0	FALSE	0
4	A1A5B6	4.07981	TOF12768_RSI_HFDUKO_Ab_3	HFDUKO	HFDUKO.3	12	3	0	FALSE	0
5	A1A5B6	3.39707	TOF12769_RSI_HFDUKO_Ab_4	HFDUKO	HFDUKO.4	12	3	0	FALSE	0
6	A1A5B6	2.49093	TOF12761_RSI_HFDWT_Ab_1	HFDWT	HFDWT.1	15	3	0	FALSE	0
7	A1A5B6	4.17148	TOF12762_RSI_HFDWT_Ab_2	HFDWT	HFDWT.2	15	3	0	FALSE	0
8	A1A5B6	4.49735	TOF12763_RSI_HFDWT_Ab_3	HFDWT	HFDWT.3	15	3	0	FALSE	0
9	A1A5B6	3.545	TOF12773_RSI_HFDDKO_Ab_2	HFDWT	HFDWT.4	15	3	0	FALSE	0
10	A1A5B6	3.68226	TOF12774_RSI_HFDDKO_Ab_3	HFDWT	HFDWT.5	15	3	0	FALSE	0
11	A1A5B6	3.74915	TOF12756_RSI_NDDKO_Ab_1	NCDDKO	NCDDKO.1	9	3	0	FALSE	0
12	A1A5B6	3.95584	TOF12757_RSI_NDDKO_Ab_2	NCDDKO	NCDDKO.2	9	3	0	FALSE	0
13	A1A5B6	4.73323	TOF12758_RSI_NDDKO_Ab_3	NCDDKO	NCDDKO.3	9	3	0	FALSE	0
14	A1A5B6	3.26492	TOF12750_RSI_NDUKO_Ab_1	NCDUKO	NCDUKO.1	12	3	0	FALSE	0
15	A1A5B6	3.76846	TOF12751_RSI_NDUKO_Ab_2	NCDUKO	NCDUKO.2	12	3	0	FALSE	0
16	A1A5B6	3.56987	TOF12752_RSI_NDUKO_Ab_3	NCDUKO	NCDUKO.3	12	3	0	FALSE	0
17	A1A5B6	3.75941	TOF12753_RSI_NDUKO_Ab_4	NCDUKO	NCDUKO.4	12	3	0	FALSE	0
18	A1A5B6	3.57587	TOF12745_RSI_NDWT_Ab_1	NCDWT	NCDWT.1	9	3	0	FALSE	0
19	A1A5B6	3.45083	TOF12746_RSI_NDWT_Ab_2	NCDWT	NCDWT.2	9	3	0	FALSE	0
20	A1A5B6	2.77888	TOF12747_RSI_NDWT_Ab_3	NCDWT	NCDWT.3	9	3	0	FALSE	0
1	A1IGU4	3.9133	TOF12772_RSI_HFDDKO_Ab_1	HFDDKO	HFDDKO.1	15	6	0.6	TRUE	0
2	A1IGU4	3.82902	TOF12766_RSI_HFDUKO_Ab_1	HFDUKO	HFDUKO.1	60	9	0.4	FALSE	0
3	A1IGU4	3.67457	TOF12767_RSI_HFDUKO_Ab_2	HFDUKO	HFDUKO.2	60	11	0.266667	FALSE	0
4	A1IGU4	3.54459	TOF12768_RSI_HFDUKO_Ab_3	HFDUKO	HFDUKO.3	60	15	0	FALSE	0
5	A1IGU4	3.69726	TOF12769_RSI_HFDUKO_Ab_4	HFDUKO	HFDUKO.4	60	15	0	FALSE	0
6	A1IGU4	3.30343	TOF12761_RSI_HFDWT_Ab_1	HFDWT	HFDWT.1	75	9	0.4	FALSE	0
7	A1IGU4	3.43184	TOF12762_RSI_HFDWT_Ab_2	HFDWT	HFDWT.2	75	8	0.466667	FALSE	0
8	A1IGU4	3.15745	TOF12763_RSI_HFDWT_Ab_3	HFDWT	HFDWT.3	75	9	0.4	FALSE	0
9	A1IGU4	3.85302	TOF12773_RSI_HFDDKO_Ab_2	HFDWT	HFDWT.4	75	12	0.2	FALSE	0
10	A1IGU4	3.40466	TOF12774_RSI_HFDDKO_Ab_3	HFDWT	HFDWT.5	75	15	0	FALSE	0
11	A1IGU4	3.68901	TOF12756_RSI_NDDKO_Ab_1	NCDDKO	NCDDKO.1	45	9	0.4	FALSE	0
12	A1IGU4	3.86649	TOF12757_RSI_NDDKO_Ab_2	NCDDKO	NCDDKO.2	45	9	0.4	FALSE	0
13	A1IGU4	3.60231	TOF12758_RSI_NDDKO_Ab_3	NCDDKO	NCDDKO.3	45	12	0.2	FALSE	0
14	A1IGU4	3.55791	TOF12750_RSI_NDUKO_Ab_1	NCDUKO	NCDUKO.1	60	15	0	FALSE	0
15	A1IGU4	3.79112	TOF12751_RSI_NDUKO_Ab_2	NCDUKO	NCDUKO.2	60	12	0.2	FALSE	0
16	A1IGU4	3.72003	TOF12752_RSI_NDUKO_Ab_3	NCDUKO	NCDUKO.3	60	12	0.2	FALSE	0
17	A1IGU4	3.45575	TOF12753_RSI_NDUKO_Ab_4	NCDUKO	NCDUKO.4	60	12	0.2	FALSE	0
18	A1IGU4	3.88167	TOF12745_RSI_NDWT_Ab_1	NCDWT	NCDWT.1	45	15	0	FALSE	0
19	A1IGU4	4.1829	TOF12746_RSI_NDWT_Ab_2	NCDWT	NCDWT.2	45	9	0.4	FALSE	0
20	A1IGU4	3.45489	TOF12747_RSI_NDWT_Ab_3	NCDWT	NCDWT.3	45	9	0.4	FALSE	0
1	A1L314	4.3847	TOF12772_RSI_HFDDKO_Ab_1	HFDDKO	HFDDKO.1	15	5	0.666667	TRUE	0
2	A1L314	4.31451	TOF12766_RSI_HFDUKO_Ab_1	HFDUKO	HFDUKO.1	60	15	0	FALSE	0
3	A1L314	4.3828	TOF12767_RSI_HFDUKO_Ab_2	HFDUKO	HFDUKO.2	60	13	0.133333	FALSE	0
4	A1L314	4.40836	TOF12768_RSI_HFDUKO_Ab_3	HFDUKO	HFDUKO.3	60	11	0.266667	FALSE	0
5	A1L314	3.62689	TOF12769_RSI_HFDUKO_Ab_4	HFDUKO	HFDUKO.4	60	6	0.6	TRUE	0
6	A1L314	4.32618	TOF12761_RSI_HFDWT_Ab_1	HFDWT	HFDWT.1	75	11	0.266667	FALSE	0
7	A1L314	4.45802	TOF12762_RSI_HFDWT_Ab_2	HFDWT	HFDWT.2	75	14	0.0666667	FALSE	0
8	A1L314	4.51366	TOF12763_RSI_HFDWT_Ab_3	HFDWT	HFDWT.3	75	14	0.0666667	FALSE	0
9	A1L314	4.59967	TOF12773_RSI_HFDDKO_Ab_2	HFDWT	HFDWT.4	75	6	0.6	TRUE	0
10	A1L314	4.89873	TOF12774_RSI_HFDDKO_Ab_3	HFDWT	HFDWT.5	75	11	0.266667	FALSE	0
11	A1L314	4.78264	TOF12756_RSI_NDDKO_Ab_1	NCDDKO	NCDDKO.1	45	9	0.4	FALSE	0
12	A1L314	4.43038	TOF12757_RSI_NDDKO_Ab_2	NCDDKO	NCDDKO.2	45	8	0.466667	FALSE	0
13	A1L314	4.0696	TOF12758_RSI_NDDKO_Ab_3	NCDDKO	NCDDKO.3	45	9	0.4	FALSE	0
14	A1L314	4.32735	TOF12750_RSI_NDUKO_Ab_1	NCDUKO	NCDUKO.1	60	15	0	FALSE	0
15	A1L314	5.22687	TOF12751_RSI_NDUKO_Ab_2	NCDUKO	NCDUKO.2	60	14	0.0666667	FALSE	0
16	A1L314	4.9052	TOF12752_RSI_NDUKO_Ab_3	NCDUKO	NCDUKO.3	60	12	0.2	FALSE	0
17	A1L314	4.43187	TOF12753_RSI_NDUKO_Ab_4	NCDUKO	NCDUKO.4	60	7	0.533333	TRUE	0
18	A1L314	4.96378	TOF12745_RSI_NDWT_Ab_1	NCDWT	NCDWT.1	45	14	0.0666667	FALSE	0
19	A1L314	4.1986	TOF12746_RSI_NDWT_Ab_2	NCDWT	NCDWT.2	45	9	0.4	FALSE	0
20	A1L314	3.92754	TOF12747_RSI_NDWT_Ab_3	NCDWT	NCDWT.3	45	11	0.266667	FALSE	0
1	A1L3P4	4.18433	TOF12772_RSI_HFDDKO_Ab_1	HFDDKO	HFDDKO.1	18	15	0.166667	FALSE	0
2	A1L3P4	4.20766	TOF12766_RSI_HFDUKO_Ab_1	HFDUKO	HFDUKO.1	72	14	0.222222	FALSE	0
3	A1L3P4	4.10523	TOF12767_RSI_HFDUKO_Ab_2	HFDUKO	HFDUKO.2	72	14	0.222222	FALSE	0
4	A1L3P4	3.83295	TOF12768_RSI_HFDUKO_Ab_3	HFDUKO	HFDUKO.3	72	16	0.111111	FALSE	0
5	A1L3P4	3.76057	TOF12769_RSI_HFDUKO_Ab_4	HFDUKO	HFDUKO.4	72	15	0.166667	FALSE	0
6	A1L3P4	4.18947	TOF12761_RSI_HFDWT_Ab_1	HFDWT	HFDWT.1	90	15	0.166667	FALSE	0
7	A1L3P4	4.41748	TOF12762_RSI_HFDWT_Ab_2	HFDWT	HFDWT.2	90	18	0	FALSE	0
8	A1L3P4	4.44221	TOF12763_RSI_HFDWT_Ab_3	HFDWT	HFDWT.3	90	15	0.166667	FALSE	0
9	A1L3P4	4.33668	TOF12773_RSI_HFDDKO_Ab_2	HFDWT	HFDWT.4	90	18	0	FALSE	0
10	A1L3P4	4.40592	TOF12774_RSI_HFDDKO_Ab_3	HFDWT	HFDWT.5	90	18	0	FALSE	0
11	A1L3P4	3.93509	TOF12756_RSI_NDDKO_Ab_1	NCDDKO	NCDDKO.1	54	18	0	FALSE	0
12	A1L3P4	4.27768	TOF12757_RSI_NDDKO_Ab_2	NCDDKO	NCDDKO.2	54	18	0	FALSE	0
13	A1L3P4	4.35548	TOF12758_RSI_NDDKO_Ab_3	NCDDKO	NCDDKO.3	54	17	0.0555556	FALSE	0
14	A1L3P4	4.16564	TOF12750_RSI_NDUKO_Ab_1	NCDUKO	NCDUKO.1	72	17	0.0555556	FALSE	0
15	A1L3P4	4.11456	TOF12751_RSI_NDUKO_Ab_2	NCDUKO	NCDUKO.2	72	15	0.166667	FALSE	0
16	A1L3P4	4.08356	TOF12752_RSI_NDUKO_Ab_3	NCDUKO	NCDUKO.3	72	18	0	FALSE	0
17	A1L3P4	4.12992	TOF12753_RSI_NDUKO_Ab_4	NCDUKO	NCDUKO.4	72	18	0	FALSE	0
18	A1L3P4	4.36276	TOF12745_RSI_NDWT_Ab_1	NCDWT	NCDWT.1	54	18	0	FALSE	0
19	A1L3P4	4.15485	TOF12746_RSI_NDWT_Ab_2	NCDWT	NCDWT.2	54	18	0	FALSE	0
20	A1L3P4	4.01459	TOF12747_RSI_NDWT_Ab_3	NCDWT	NCDWT.3	54	18	0	FALSE	0
1	A2A432	4.6458	TOF12772_RSI_HFDDKO_Ab_1	HFDDKO	HFDDKO.1	61	54	0.114754	FALSE	0
2	A2A432	4.7383	TOF12766_RSI_HFDUKO_Ab_1	HFDUKO	HFDUKO.1	244	56	0.0819672	FALSE	0
3	A2A432	4.76983	TOF12767_RSI_HFDUKO_Ab_2	HFDUKO	HFDUKO.2	244	58	0.0491803	FALSE	0
4	A2A432	4.70805	TOF12768_RSI_HFDUKO_Ab_3	HFDUKO	HFDUKO.3	244	54	0.114754	FALSE	0
5	A2A432	4.63416	TOF12769_RSI_HFDUKO_Ab_4	HFDUKO	HFDUKO.4	244	54	0.114754	FALSE	0
6	A2A432	4.49458	TOF12761_RSI_HFDWT_Ab_1	HFDWT	HFDWT.1	305	54	0.114754	FALSE	0
7	A2A432	4.44715	TOF12762_RSI_HFDWT_Ab_2	HFDWT	HFDWT.2	305	53	0.131148	FALSE	0
8	A2A432	4.65062	TOF12763_RSI_HFDWT_Ab_3	HFDWT	HFDWT.3	305	49	0.196721	FALSE	0
9	A2A432	4.63476	TOF12773_RSI_HFDDKO_Ab_2	HFDWT	HFDWT.4	305	61	0	FALSE	0
10	A2A432	4.80128	TOF12774_RSI_HFDDKO_Ab_3	HFDWT	HFDWT.5	305	51	0.163934	FALSE	0
11	A2A432	4.804	TOF12756_RSI_NDDKO_Ab_1	NCDDKO	NCDDKO.1	183	52	0.147541	FALSE	0
12	A2A432	4.71376	TOF12757_RSI_NDDKO_Ab_2	NCDDKO	NCDDKO.2	183	48	0.213115	FALSE	0
13	A2A432	4.63554	TOF12758_RSI_NDDKO_Ab_3	NCDDKO	NCDDKO.3	183	46	0.245902	FALSE	0
14	A2A432	4.74697	TOF12750_RSI_NDUKO_Ab_1	NCDUKO	NCDUKO.1	244	55	0.0983607	FALSE	0
15	A2A432	4.52134	TOF12751_RSI_NDUKO_Ab_2	NCDUKO	NCDUKO.2	244	54	0.114754	FALSE	0
16	A2A432	4.56938	TOF12752_RSI_NDUKO_Ab_3	NCDUKO	NCDUKO.3	244	52	0.147541	FALSE	0
17	A2A432	4.67221	TOF12753_RSI_NDUKO_Ab_4	NCDUKO	NCDUKO.4	244	55	0.0983607	FALSE	0
18	A2A432	4.51128	TOF12745_RSI_NDWT_Ab_1	NCDWT	NCDWT.1	183	61	0	FALSE	0
19	A2A432	4.68423	TOF12746_RSI_NDWT_Ab_2	NCDWT	NCDWT.2	183	55	0.0983607	FALSE	0
20	A2A432	4.64331	TOF12747_RSI_NDWT_Ab_3	NCDWT	NCDWT.3	183	51	0.163934	FALSE	0
1	A2A432;Q3TCH7	5.71379	TOF12772_RSI_HFDDKO_Ab_1	HFDDKO	HFDDKO.1	35	35	0	FALSE	0
2	A2A432;Q3TCH7	5.34757	TOF12766_RSI_HFDUKO_Ab_1	HFDUKO	HFDUKO.1	140	32	0.0857143	FALSE	0
3	A2A432;Q3TCH7	5.31477	TOF12767_RSI_HFDUKO_Ab_2	HFDUKO	HFDUKO.2	140	35	0	FALSE	0
4	A2A432;Q3TCH7	5.42143	TOF12768_RSI_HFDUKO_Ab_3	HFDUKO	HFDUKO.3	140	35	0	FALSE	0
5	A2A432;Q3TCH7	5.29471	TOF12769_RSI_HFDUKO_Ab_4	HFDUKO	HFDUKO.4	140	35	0	FALSE	0
6	A2A432;Q3TCH7	5.44638	TOF12761_RSI_HFDWT_Ab_1	HFDWT	HFDWT.1	175	35	0	FALSE	0
7	A2A432;Q3TCH7	5.3472	TOF12762_RSI_HFDWT_Ab_2	HFDWT	HFDWT.2	175	35	0	FALSE	0
8	A2A432;Q3TCH7	5.3397	TOF12763_RSI_HFDWT_Ab_3	HFDWT	HFDWT.3	175	34	0.0285714	FALSE	0
9	A2A432;Q3TCH7	5.50934	TOF12773_RSI_HFDDKO_Ab_2	HFDWT	HFDWT.4	175	34	0.0285714	FALSE	0
10	A2A432;Q3TCH7	5.42406	TOF12774_RSI_HFDDKO_Ab_3	HFDWT	HFDWT.5	175	35	0	FALSE	0
11	A2A432;Q3TCH7	5.41718	TOF12756_RSI_NDDKO_Ab_1	NCDDKO	NCDDKO.1	105	35	0	FALSE	0
12	A2A432;Q3TCH7	5.4133	TOF12757_RSI_NDDKO_Ab_2	NCDDKO	NCDDKO.2	105	35	0	FALSE	0
13	A2A432;Q3TCH7	5.3734	TOF12758_RSI_NDDKO_Ab_3	NCDDKO	NCDDKO.3	105	35	0	FALSE	0
14	A2A432;Q3TCH7	5.5006	TOF12750_RSI_NDUKO_Ab_1	NCDUKO	NCDUKO.1	140	35	0	FALSE	0
15	A2A432;Q3TCH7	5.50223	TOF12751_RSI_NDUKO_Ab_2	NCDUKO	NCDUKO.2	140	35	0	FALSE	0
16	A2A432;Q3TCH7	5.35357	TOF12752_RSI_NDUKO_Ab_3	NCDUKO	NCDUKO.3	140	34	0.0285714	FALSE	0
17	A2A432;Q3TCH7	5.44492	TOF12753_RSI_NDUKO_Ab_4	NCDUKO	NCDUKO.4	140	35	0	FALSE	0
18	A2A432;Q3TCH7	5.35564	TOF12745_RSI_NDWT_Ab_1	NCDWT	NCDWT.1	105	32	0.0857143	FALSE	0
19	A2A432;Q3TCH7	5.46823	TOF12746_RSI_NDWT_Ab_2	NCDWT	NCDWT.2	105	34	0.0285714	FALSE	0
20	A2A432;Q3TCH7	5.31853	TOF12747_RSI_NDWT_Ab_3	NCDWT	NCDWT.3	105	35	0	FALSE	0
1	A2A4P0	4.03618	TOF12772_RSI_HFDDKO_Ab_1	HFDDKO	HFDDKO.1	16	11	0.3125	FALSE	0
2	A2A4P0	4.20143	TOF12766_RSI_HFDUKO_Ab_1	HFDUKO	HFDUKO.1	64	11	0.3125	FALSE	0
3	A2A4P0	3.95903	TOF12767_RSI_HFDUKO_Ab_2	HFDUKO	HFDUKO.2	64	13	0.1875	FALSE	0
4	A2A4P0	4.06822	TOF12768_RSI_HFDUKO_Ab_3	HFDUKO	HFDUKO.3	64	14	0.125	FALSE	0
5	A2A4P0	3.93436	TOF12769_RSI_HFDUKO_Ab_4	HFDUKO	HFDUKO.4	64	16	0	FALSE	0
6	A2A4P0	4.12315	TOF12761_RSI_HFDWT_Ab_1	HFDWT	HFDWT.1	80	16	0	FALSE	0
7	A2A4P0	4.37701	TOF12762_RSI_HFDWT_Ab_2	HFDWT	HFDWT.2	80	16	0	FALSE	0
8	A2A4P0	4.1071	TOF12763_RSI_HFDWT_Ab_3	HFDWT	HFDWT.3	80	16	0	FALSE	0
9	A2A4P0	4.16097	TOF12773_RSI_HFDDKO_Ab_2	HFDWT	HFDWT.4	80	14	0.125	FALSE	0
10	A2A4P0	4.45755	TOF12774_RSI_HFDDKO_Ab_3	HFDWT	HFDWT.5	80	14	0.125	FALSE	0
11	A2A4P0	4.06555	TOF12756_RSI_NDDKO_Ab_1	NCDDKO	NCDDKO.1	48	11	0.3125	FALSE	0
12	A2A4P0	4.00021	TOF12757_RSI_NDDKO_Ab_2	NCDDKO	NCDDKO.2	48	16	0	FALSE	0
13	A2A4P0	4.37905	TOF12758_RSI_NDDKO_Ab_3	NCDDKO	NCDDKO.3	48	13	0.1875	FALSE	0
14	A2A4P0	4.29061	TOF12750_RSI_NDUKO_Ab_1	NCDUKO	NCDUKO.1	64	14	0.125	FALSE	0
15	A2A4P0	4.27113	TOF12751_RSI_NDUKO_Ab_2	NCDUKO	NCDUKO.2	64	14	0.125	FALSE	0
16	A2A4P0	4.13221	TOF12752_RSI_NDUKO_Ab_3	NCDUKO	NCDUKO.3	64	12	0.25	FALSE	0
17	A2A4P0	4.13251	TOF12753_RSI_NDUKO_Ab_4	NCDUKO	NCDUKO.4	64	14	0.125	FALSE	0
18	A2A4P0	4.16775	TOF12745_RSI_NDWT_Ab_1	NCDWT	NCDWT.1	48	14	0.125	FALSE	0
19	A2A4P0	4.12068	TOF12746_RSI_NDWT_Ab_2	NCDWT	NCDWT.2	48	16	0	FALSE	0
20	A2A4P0	4.14253	TOF12747_RSI_NDWT_Ab_3	NCDWT	NCDWT.3	48	16	0	FALSE	0
1	A2A5R2	4.93183	TOF12772_RSI_HFDDKO_Ab_1	HFDDKO	HFDDKO.1	95	83	0.126316	FALSE	0
2	A2A5R2	4.91632	TOF12766_RSI_HFDUKO_Ab_1	HFDUKO	HFDUKO.1	380	85	0.105263	FALSE	0
3	A2A5R2	4.83074	TOF12767_RSI_HFDUKO_Ab_2	HFDUKO	HFDUKO.2	380	86	0.0947368	FALSE	0
4	A2A5R2	4.82113	TOF12768_RSI_HFDUKO_Ab_3	HFDUKO	HFDUKO.3	380	80	0.157895	FALSE	0
5	A2A5R2	4.87225	TOF12769_RSI_HFDUKO_Ab_4	HFDUKO	HFDUKO.4	380	89	0.0631579	FALSE	0
6	A2A5R2	4.99453	TOF12761_RSI_HFDWT_Ab_1	HFDWT	HFDWT.1	475	91	0.0421053	FALSE	0
7	A2A5R2	4.92462	TOF12762_RSI_HFDWT_Ab_2	HFDWT	HFDWT.2	475	75	0.210526	FALSE	0
8	A2A5R2	4.89825	TOF12763_RSI_HFDWT_Ab_3	HFDWT	HFDWT.3	475	85	0.105263	FALSE	0
9	A2A5R2	5.09247	TOF12773_RSI_HFDDKO_Ab_2	HFDWT	HFDWT.4	475	79	0.168421	FALSE	0
10	A2A5R2	4.8729	TOF12774_RSI_HFDDKO_Ab_3	HFDWT	HFDWT.5	475	79	0.168421	FALSE	0
11	A2A5R2	4.96182	TOF12756_RSI_NDDKO_Ab_1	NCDDKO	NCDDKO.1	285	83	0.126316	FALSE	0
12	A2A5R2	4.95782	TOF12757_RSI_NDDKO_Ab_2	NCDDKO	NCDDKO.2	285	82	0.136842	FALSE	0
13	A2A5R2	4.69549	TOF12758_RSI_NDDKO_Ab_3	NCDDKO	NCDDKO.3	285	73	0.231579	FALSE	0
14	A2A5R2	5.02019	TOF12750_RSI_NDUKO_Ab_1	NCDUKO	NCDUKO.1	380	87	0.0842105	FALSE	0
15	A2A5R2	5.04556	TOF12751_RSI_NDUKO_Ab_2	NCDUKO	NCDUKO.2	380	84	0.115789	FALSE	0
16	A2A5R2	4.97831	TOF12752_RSI_NDUKO_Ab_3	NCDUKO	NCDUKO.3	380	90	0.0526316	FALSE	0
17	A2A5R2	4.93837	TOF12753_RSI_NDUKO_Ab_4	NCDUKO	NCDUKO.4	380	84	0.115789	FALSE	0
18	A2A5R2	4.8231	TOF12745_RSI_NDWT_Ab_1	NCDWT	NCDWT.1	285	76	0.2	FALSE	0
19	A2A5R2	4.85747	TOF12746_RSI_NDWT_Ab_2	NCDWT	NCDWT.2	285	85	0.105263	FALSE	0
20	A2A5R2	4.81674	TOF12747_RSI_NDWT_Ab_3	NCDWT	NCDWT.3	285	77	0.189474	FALSE	0
1	A2A5R2;G3X9K3	5.52753	TOF12772_RSI_HFDDKO_Ab_1	HFDDKO	HFDDKO.1	33	30	0.0909091	FALSE	0
2	A2A5R2;G3X9K3	5.77805	TOF12766_RSI_HFDUKO_Ab_1	HFDUKO	HFDUKO.1	132	30	0.0909091	FALSE	0
3	A2A5R2;G3X9K3	5.5753	TOF12767_RSI_HFDUKO_Ab_2	HFDUKO	HFDUKO.2	132	30	0.0909091	FALSE	0
4	A2A5R2;G3X9K3	5.30587	TOF12768_RSI_HFDUKO_Ab_3	HFDUKO	HFDUKO.3	132	29	0.121212	FALSE	0
5	A2A5R2;G3X9K3	5.34239	TOF12769_RSI_HFDUKO_Ab_4	HFDUKO	HFDUKO.4	132	32	0.030303	FALSE	0
6	A2A5R2;G3X9K3	5.62588	TOF12761_RSI_HFDWT_Ab_1	HFDWT	HFDWT.1	165	33	0	FALSE	0
7	A2A5R2;G3X9K3	5.80515	TOF12762_RSI_HFDWT_Ab_2	HFDWT	HFDWT.2	165	30	0.0909091	FALSE	0
8	A2A5R2;G3X9K3	5.77411	TOF12763_RSI_HFDWT_Ab_3	HFDWT	HFDWT.3	165	30	0.0909091	FALSE	0
9	A2A5R2;G3X9K3	5.8378	TOF12773_RSI_HFDDKO_Ab_2	HFDWT	HFDWT.4	165	33	0	FALSE	0
10	A2A5R2;G3X9K3	5.61111	TOF12774_RSI_HFDDKO_Ab_3	HFDWT	HFDWT.5	165	33	0	FALSE	0
11	A2A5R2;G3X9K3	5.58498	TOF12756_RSI_NDDKO_Ab_1	NCDDKO	NCDDKO.1	99	27	0.181818	FALSE	0
12	A2A5R2;G3X9K3	5.61274	TOF12757_RSI_NDDKO_Ab_2	NCDDKO	NCDDKO.2	99	30	0.0909091	FALSE	0
13	A2A5R2;G3X9K3	5.68573	TOF12758_RSI_NDDKO_Ab_3	NCDDKO	NCDDKO.3	99	30	0.0909091	FALSE	0
14	A2A5R2;G3X9K3	5.70468	TOF12750_RSI_NDUKO_Ab_1	NCDUKO	NCDUKO.1	132	33	0	FALSE	0
15	A2A5R2;G3X9K3	5.40854	TOF12751_RSI_NDUKO_Ab_2	NCDUKO	NCDUKO.2	132	30	0.0909091	FALSE	0
16	A2A5R2;G3X9K3	5.86789	TOF12752_RSI_NDUKO_Ab_3	NCDUKO	NCDUKO.3	132	33	0	FALSE	0
17	A2A5R2;G3X9K3	5.60881	TOF12753_RSI_NDUKO_Ab_4	NCDUKO	NCDUKO.4	132	33	0	FALSE	0
18	A2A5R2;G3X9K3	5.611	TOF12745_RSI_NDWT_Ab_1	NCDWT	NCDWT.1	99	33	0	FALSE	0
19	A2A5R2;G3X9K3	5.60206	TOF12746_RSI_NDWT_Ab_2	NCDWT	NCDWT.2	99	33	0	FALSE	0
20	A2A5R2;G3X9K3	5.18372	TOF12747_RSI_NDWT_Ab_3	NCDWT	NCDWT.3	99	30	0.0909091	FALSE	0
1	A2A5Z6	3.80217	TOF12772_RSI_HFDDKO_Ab_1	HFDDKO	HFDDKO.1	12	10	0.166667	FALSE	0
2	A2A5Z6	3.54506	TOF12766_RSI_HFDUKO_Ab_1	HFDUKO	HFDUKO.1	48	7	0.416667	FALSE	0
3	A2A5Z6	3.92536	TOF12767_RSI_HFDUKO_Ab_2	HFDUKO	HFDUKO.2	48	11	0.0833333	FALSE	0
4	A2A5Z6	3.91103	TOF12768_RSI_HFDUKO_Ab_3	HFDUKO	HFDUKO.3	48	7	0.416667	FALSE	0
5	A2A5Z6	3.09115	TOF12769_RSI_HFDUKO_Ab_4	HFDUKO	HFDUKO.4	48	6	0.5	TRUE	0
6	A2A5Z6	3.54096	TOF12761_RSI_HFDWT_Ab_1	HFDWT	HFDWT.1	60	8	0.333333	FALSE	0
7	A2A5Z6	3.71276	TOF12762_RSI_HFDWT_Ab_2	HFDWT	HFDWT.2	60	9	0.25	FALSE	0
8	A2A5Z6	4.11653	TOF12763_RSI_HFDWT_Ab_3	HFDWT	HFDWT.3	60	10	0.166667	FALSE	0
9	A2A5Z6	4.12722	TOF12773_RSI_HFDDKO_Ab_2	HFDWT	HFDWT.4	60	8	0.333333	FALSE	0
10	A2A5Z6	3.88959	TOF12774_RSI_HFDDKO_Ab_3	HFDWT	HFDWT.5	60	8	0.333333	FALSE	0
11	A2A5Z6	4.04087	TOF12756_RSI_NDDKO_Ab_1	NCDDKO	NCDDKO.1	36	8	0.333333	FALSE	0
12	A2A5Z6	3.711	TOF12757_RSI_NDDKO_Ab_2	NCDDKO	NCDDKO.2	36	12	0	FALSE	0
13	A2A5Z6	4.09968	TOF12758_RSI_NDDKO_Ab_3	NCDDKO	NCDDKO.3	36	6	0.5	TRUE	0
14	A2A5Z6	3.6816	TOF12750_RSI_NDUKO_Ab_1	NCDUKO	NCDUKO.1	48	10	0.166667	FALSE	0
15	A2A5Z6	4.27716	TOF12751_RSI_NDUKO_Ab_2	NCDUKO	NCDUKO.2	48	5	0.583333	TRUE	0
16	A2A5Z6	4.07885	TOF12752_RSI_NDUKO_Ab_3	NCDUKO	NCDUKO.3	48	9	0.25	FALSE	0
17	A2A5Z6	4.15596	TOF12753_RSI_NDUKO_Ab_4	NCDUKO	NCDUKO.4	48	8	0.333333	FALSE	0
18	A2A5Z6	4.66744	TOF12745_RSI_NDWT_Ab_1	NCDWT	NCDWT.1	36	5	0.583333	TRUE	0
19	A2A5Z6	3.89083	TOF12746_RSI_NDWT_Ab_2	NCDWT	NCDWT.2	36	10	0.166667	FALSE	0
20	A2A5Z6	3.41288	TOF12747_RSI_NDWT_Ab_3	NCDWT	NCDWT.3	36	9	0.25	FALSE	0
1	A2A5Z6;P46935;Q8CFI0;Q8K4P8;Q9CUN6;Q6I6G8	5.1641	TOF12772_RSI_HFDDKO_Ab_1	HFDDKO	HFDDKO.1	2	2	0	FALSE	0
2	A2A5Z6;P46935;Q8CFI0;Q8K4P8;Q9CUN6;Q6I6G8	4.53178	TOF12766_RSI_HFDUKO_Ab_1	HFDUKO	HFDUKO.1	8	2	0	FALSE	0
3	A2A5Z6;P46935;Q8CFI0;Q8K4P8;Q9CUN6;Q6I6G8	4.47451	TOF12767_RSI_HFDUKO_Ab_2	HFDUKO	HFDUKO.2	8	2	0	FALSE	0
4	A2A5Z6;P46935;Q8CFI0;Q8K4P8;Q9CUN6;Q6I6G8	4.97051	TOF12768_RSI_HFDUKO_Ab_3	HFDUKO	HFDUKO.3	8	2	0	FALSE	0
5	A2A5Z6;P46935;Q8CFI0;Q8K4P8;Q9CUN6;Q6I6G8	4.542	TOF12769_RSI_HFDUKO_Ab_4	HFDUKO	HFDUKO.4	8	2	0	FALSE	0
6	A2A5Z6;P46935;Q8CFI0;Q8K4P8;Q9CUN6;Q6I6G8	4.6027	TOF12761_RSI_HFDWT_Ab_1	HFDWT	HFDWT.1	10	2	0	FALSE	0
7	A2A5Z6;P46935;Q8CFI0;Q8K4P8;Q9CUN6;Q6I6G8	4.7723	TOF12762_RSI_HFDWT_Ab_2	HFDWT	HFDWT.2	10	2	0	FALSE	0
8	A2A5Z6;P46935;Q8CFI0;Q8K4P8;Q9CUN6;Q6I6G8	4.90735	TOF12763_RSI_HFDWT_Ab_3	HFDWT	HFDWT.3	10	2	0	FALSE	0
9	A2A5Z6;P46935;Q8CFI0;Q8K4P8;Q9CUN6;Q6I6G8	4.65292	TOF12773_RSI_HFDDKO_Ab_2	HFDWT	HFDWT.4	10	2	0	FALSE	0
10	A2A5Z6;P46935;Q8CFI0;Q8K4P8;Q9CUN6;Q6I6G8	4.68227	TOF12774_RSI_HFDDKO_Ab_3	HFDWT	HFDWT.5	10	2	0	FALSE	0
11	A2A5Z6;P46935;Q8CFI0;Q8K4P8;Q9CUN6;Q6I6G8	3.48589	TOF12756_RSI_NDDKO_Ab_1	NCDDKO	NCDDKO.1	6	2	0	FALSE	0
13	A2A5Z6;P46935;Q8CFI0;Q8K4P8;Q9CUN6;Q6I6G8	4.55775	TOF12758_RSI_NDDKO_Ab_3	NCDDKO	NCDDKO.3	6	2	0	FALSE	0
14	A2A5Z6;P46935;Q8CFI0;Q8K4P8;Q9CUN6;Q6I6G8	4.38287	TOF12750_RSI_NDUKO_Ab_1	NCDUKO	NCDUKO.1	8	2	0	FALSE	0
15	A2A5Z6;P46935;Q8CFI0;Q8K4P8;Q9CUN6;Q6I6G8	4.88187	TOF12751_RSI_NDUKO_Ab_2	NCDUKO	NCDUKO.2	8	2	0	FALSE	0
16	A2A5Z6;P46935;Q8CFI0;Q8K4P8;Q9CUN6;Q6I6G8	3.63906	TOF12752_RSI_NDUKO_Ab_3	NCDUKO	NCDUKO.3	8	2	0	FALSE	0
17	A2A5Z6;P46935;Q8CFI0;Q8K4P8;Q9CUN6;Q6I6G8	4.24202	TOF12753_RSI_NDUKO_Ab_4	NCDUKO	NCDUKO.4	8	2	0	FALSE	0
18	A2A5Z6;P46935;Q8CFI0;Q8K4P8;Q9CUN6;Q6I6G8	5.20368	TOF12745_RSI_NDWT_Ab_1	NCDWT	NCDWT.1	6	2	0	FALSE	0
19	A2A5Z6;P46935;Q8CFI0;Q8K4P8;Q9CUN6;Q6I6G8	3.87356	TOF12746_RSI_NDWT_Ab_2	NCDWT	NCDWT.2	6	2	0	FALSE	0
20	A2A5Z6;P46935;Q8CFI0;Q8K4P8;Q9CUN6;Q6I6G8	4.88483	TOF12747_RSI_NDWT_Ab_3	NCDWT	NCDWT.3	6	2	0	FALSE	0
1	A2A6A1	3.58892	TOF12772_RSI_HFDDKO_Ab_1	HFDDKO	HFDDKO.1	21	21	0	FALSE	0
2	A2A6A1	3.63003	TOF12766_RSI_HFDUKO_Ab_1	HFDUKO	HFDUKO.1	84	21	0	FALSE	0
3	A2A6A1	3.62312	TOF12767_RSI_HFDUKO_Ab_2	HFDUKO	HFDUKO.2	84	18	0.142857	FALSE	0
4	A2A6A1	3.20692	TOF12768_RSI_HFDUKO_Ab_3	HFDUKO	HFDUKO.3	84	19	0.0952381	FALSE	0
5	A2A6A1	3.22175	TOF12769_RSI_HFDUKO_Ab_4	HFDUKO	HFDUKO.4	84	21	0	FALSE	0
6	A2A6A1	3.82456	TOF12761_RSI_HFDWT_Ab_1	HFDWT	HFDWT.1	105	15	0.285714	FALSE	0
7	A2A6A1	4.00806	TOF12762_RSI_HFDWT_Ab_2	HFDWT	HFDWT.2	105	20	0.047619	FALSE	0
8	A2A6A1	3.58117	TOF12763_RSI_HFDWT_Ab_3	HFDWT	HFDWT.3	105	21	0	FALSE	0
9	A2A6A1	4.1048	TOF12773_RSI_HFDDKO_Ab_2	HFDWT	HFDWT.4	105	20	0.047619	FALSE	0
10	A2A6A1	3.75979	TOF12774_RSI_HFDDKO_Ab_3	HFDWT	HFDWT.5	105	20	0.047619	FALSE	0
11	A2A6A1	3.68394	TOF12756_RSI_NDDKO_Ab_1	NCDDKO	NCDDKO.1	63	18	0.142857	FALSE	0
12	A2A6A1	3.32458	TOF12757_RSI_NDDKO_Ab_2	NCDDKO	NCDDKO.2	63	20	0.047619	FALSE	0
13	A2A6A1	3.60877	TOF12758_RSI_NDDKO_Ab_3	NCDDKO	NCDDKO.3	63	20	0.047619	FALSE	0
14	A2A6A1	3.2192	TOF12750_RSI_NDUKO_Ab_1	NCDUKO	NCDUKO.1	84	17	0.190476	FALSE	0
15	A2A6A1	3.93015	TOF12751_RSI_NDUKO_Ab_2	NCDUKO	NCDUKO.2	84	21	0	FALSE	0
16	A2A6A1	3.68733	TOF12752_RSI_NDUKO_Ab_3	NCDUKO	NCDUKO.3	84	21	0	FALSE	0
17	A2A6A1	3.45111	TOF12753_RSI_NDUKO_Ab_4	NCDUKO	NCDUKO.4	84	15	0.285714	FALSE	0
18	A2A6A1	3.60008	TOF12745_RSI_NDWT_Ab_1	NCDWT	NCDWT.1	63	19	0.0952381	FALSE	0
19	A2A6A1	3.39613	TOF12746_RSI_NDWT_Ab_2	NCDWT	NCDWT.2	63	20	0.047619	FALSE	0
20	A2A6A1	3.37182	TOF12747_RSI_NDWT_Ab_3	NCDWT	NCDWT.3	63	12	0.428571	FALSE	0
1	A2A6Q5	4.69053	TOF12772_RSI_HFDDKO_Ab_1	HFDDKO	HFDDKO.1	19	10	0.473684	FALSE	0
2	A2A6Q5	4.42458	TOF12766_RSI_HFDUKO_Ab_1	HFDUKO	HFDUKO.1	76	12	0.368421	FALSE	0
3	A2A6Q5	4.32938	TOF12767_RSI_HFDUKO_Ab_2	HFDUKO	HFDUKO.2	76	18	0.0526316	FALSE	0
4	A2A6Q5	3.77919	TOF12768_RSI_HFDUKO_Ab_3	HFDUKO	HFDUKO.3	76	8	0.578947	TRUE	0
5	A2A6Q5	4.27076	TOF12769_RSI_HFDUKO_Ab_4	HFDUKO	HFDUKO.4	76	12	0.368421	FALSE	0
6	A2A6Q5	4.24369	TOF12761_RSI_HFDWT_Ab_1	HFDWT	HFDWT.1	95	16	0.157895	FALSE	0
7	A2A6Q5	4.48937	TOF12762_RSI_HFDWT_Ab_2	HFDWT	HFDWT.2	95	11	0.421053	FALSE	0
8	A2A6Q5	4.5863	TOF12763_RSI_HFDWT_Ab_3	HFDWT	HFDWT.3	95	16	0.157895	FALSE	0
9	A2A6Q5	4.57662	TOF12773_RSI_HFDDKO_Ab_2	HFDWT	HFDWT.4	95	18	0.0526316	FALSE	0
10	A2A6Q5	4.53149	TOF12774_RSI_HFDDKO_Ab_3	HFDWT	HFDWT.5	95	15	0.210526	FALSE	0
11	A2A6Q5	4.16641	TOF12756_RSI_NDDKO_Ab_1	NCDDKO	NCDDKO.1	57	12	0.368421	FALSE	0
12	A2A6Q5	4.48086	TOF12757_RSI_NDDKO_Ab_2	NCDDKO	NCDDKO.2	57	18	0.0526316	FALSE	0
13	A2A6Q5	4.5462	TOF12758_RSI_NDDKO_Ab_3	NCDDKO	NCDDKO.3	57	11	0.421053	FALSE	0
14	A2A6Q5	4.60819	TOF12750_RSI_NDUKO_Ab_1	NCDUKO	NCDUKO.1	76	14	0.263158	FALSE	0
15	A2A6Q5	4.55417	TOF12751_RSI_NDUKO_Ab_2	NCDUKO	NCDUKO.2	76	12	0.368421	FALSE	0
16	A2A6Q5	4.26804	TOF12752_RSI_NDUKO_Ab_3	NCDUKO	NCDUKO.3	76	14	0.263158	FALSE	0
17	A2A6Q5	4.76827	TOF12753_RSI_NDUKO_Ab_4	NCDUKO	NCDUKO.4	76	16	0.157895	FALSE	0
18	A2A6Q5	4.58713	TOF12745_RSI_NDWT_Ab_1	NCDWT	NCDWT.1	57	10	0.473684	FALSE	0
19	A2A6Q5	4.30533	TOF12746_RSI_NDWT_Ab_2	NCDWT	NCDWT.2	57	13	0.315789	FALSE	0
20	A2A6Q5	4.41475	TOF12747_RSI_NDWT_Ab_3	NCDWT	NCDWT.3	57	14	0.263158	FALSE	0
1	A2A7S8	3.70995	TOF12772_RSI_HFDDKO_Ab_1	HFDDKO	HFDDKO.1	38	28	0.263158	FALSE	0
2	A2A7S8	3.66237	TOF12766_RSI_HFDUKO_Ab_1	HFDUKO	HFDUKO.1	152	25	0.342105	FALSE	0
3	A2A7S8	3.82456	TOF12767_RSI_HFDUKO_Ab_2	HFDUKO	HFDUKO.2	152	25	0.342105	FALSE	0
4	A2A7S8	3.79035	TOF12768_RSI_HFDUKO_Ab_3	HFDUKO	HFDUKO.3	152	33	0.131579	FALSE	0
5	A2A7S8	3.70827	TOF12769_RSI_HFDUKO_Ab_4	HFDUKO	HFDUKO.4	152	30	0.210526	FALSE	0
6	A2A7S8	3.91208	TOF12761_RSI_HFDWT_Ab_1	HFDWT	HFDWT.1	190	33	0.131579	FALSE	0
7	A2A7S8	3.99499	TOF12762_RSI_HFDWT_Ab_2	HFDWT	HFDWT.2	190	33	0.131579	FALSE	0
8	A2A7S8	4.09456	TOF12763_RSI_HFDWT_Ab_3	HFDWT	HFDWT.3	190	31	0.184211	FALSE	0
9	A2A7S8	4.00798	TOF12773_RSI_HFDDKO_Ab_2	HFDWT	HFDWT.4	190	24	0.368421	FALSE	0
10	A2A7S8	3.78716	TOF12774_RSI_HFDDKO_Ab_3	HFDWT	HFDWT.5	190	27	0.289474	FALSE	0
11	A2A7S8	4.24487	TOF12756_RSI_NDDKO_Ab_1	NCDDKO	NCDDKO.1	114	34	0.105263	FALSE	0
12	A2A7S8	4.27783	TOF12757_RSI_NDDKO_Ab_2	NCDDKO	NCDDKO.2	114	24	0.368421	FALSE	0
13	A2A7S8	4.11223	TOF12758_RSI_NDDKO_Ab_3	NCDDKO	NCDDKO.3	114	33	0.131579	FALSE	0
14	A2A7S8	3.97097	TOF12750_RSI_NDUKO_Ab_1	NCDUKO	NCDUKO.1	152	28	0.263158	FALSE	0
15	A2A7S8	3.91937	TOF12751_RSI_NDUKO_Ab_2	NCDUKO	NCDUKO.2	152	30	0.210526	FALSE	0
16	A2A7S8	3.93343	TOF12752_RSI_NDUKO_Ab_3	NCDUKO	NCDUKO.3	152	26	0.315789	FALSE	0
17	A2A7S8	4.22222	TOF12753_RSI_NDUKO_Ab_4	NCDUKO	NCDUKO.4	152	27	0.289474	FALSE	0
18	A2A7S8	4.4026	TOF12745_RSI_NDWT_Ab_1	NCDWT	NCDWT.1	114	30	0.210526	FALSE	0
19	A2A7S8	4.16207	TOF12746_RSI_NDWT_Ab_2	NCDWT	NCDWT.2	114	31	0.184211	FALSE	0
20	A2A7S8	4.00955	TOF12747_RSI_NDWT_Ab_3	NCDWT	NCDWT.3	114	29	0.236842	FALSE	0
1	A2A8L1;Q6PDQ2	4.39618	TOF12772_RSI_HFDDKO_Ab_1	HFDDKO	HFDDKO.1	45	35	0.222222	FALSE	0
2	A2A8L1;Q6PDQ2	4.07178	TOF12766_RSI_HFDUKO_Ab_1	HFDUKO	HFDUKO.1	180	28	0.377778	FALSE	0
3	A2A8L1;Q6PDQ2	3.66704	TOF12767_RSI_HFDUKO_Ab_2	HFDUKO	HFDUKO.2	180	29	0.355556	FALSE	0
4	A2A8L1;Q6PDQ2	3.59413	TOF12768_RSI_HFDUKO_Ab_3	HFDUKO	HFDUKO.3	180	31	0.311111	FALSE	0
5	A2A8L1;Q6PDQ2	3.5907	TOF12769_RSI_HFDUKO_Ab_4	HFDUKO	HFDUKO.4	180	33	0.266667	FALSE	0
6	A2A8L1;Q6PDQ2	4.34664	TOF12761_RSI_HFDWT_Ab_1	HFDWT	HFDWT.1	225	31	0.311111	FALSE	0
7	A2A8L1;Q6PDQ2	4.46828	TOF12762_RSI_HFDWT_Ab_2	HFDWT	HFDWT.2	225	38	0.155556	FALSE	0
8	A2A8L1;Q6PDQ2	3.97603	TOF12763_RSI_HFDWT_Ab_3	HFDWT	HFDWT.3	225	36	0.2	FALSE	0
9	A2A8L1;Q6PDQ2	4.10776	TOF12773_RSI_HFDDKO_Ab_2	HFDWT	HFDWT.4	225	39	0.133333	FALSE	0
10	A2A8L1;Q6PDQ2	4.4572	TOF12774_RSI_HFDDKO_Ab_3	HFDWT	HFDWT.5	225	29	0.355556	FALSE	0
11	A2A8L1;Q6PDQ2	4.15104	TOF12756_RSI_NDDKO_Ab_1	NCDDKO	NCDDKO.1	135	38	0.155556	FALSE	0
12	A2A8L1;Q6PDQ2	3.6983	TOF12757_RSI_NDDKO_Ab_2	NCDDKO	NCDDKO.2	135	27	0.4	FALSE	0
13	A2A8L1;Q6PDQ2	4.12084	TOF12758_RSI_NDDKO_Ab_3	NCDDKO	NCDDKO.3	135	32	0.288889	FALSE	0
14	A2A8L1;Q6PDQ2	3.71281	TOF12750_RSI_NDUKO_Ab_1	NCDUKO	NCDUKO.1	180	20	0.555556	TRUE	0
15	A2A8L1;Q6PDQ2	4.13628	TOF12751_RSI_NDUKO_Ab_2	NCDUKO	NCDUKO.2	180	39	0.133333	FALSE	0
16	A2A8L1;Q6PDQ2	3.8336	TOF12752_RSI_NDUKO_Ab_3	NCDUKO	NCDUKO.3	180	41	0.0888889	FALSE	0
17	A2A8L1;Q6PDQ2	3.42869	TOF12753_RSI_NDUKO_Ab_4	NCDUKO	NCDUKO.4	180	29	0.355556	FALSE	0
18	A2A8L1;Q6PDQ2	3.93217	TOF12745_RSI_NDWT_Ab_1	NCDWT	NCDWT.1	135	36	0.2	FALSE	0
19	A2A8L1;Q6PDQ2	3.51129	TOF12746_RSI_NDWT_Ab_2	NCDWT	NCDWT.2	135	23	0.488889	FALSE	0
20	A2A8L1;Q6PDQ2	3.78151	TOF12747_RSI_NDWT_Ab_3	NCDWT	NCDWT.3	135	28	0.377778	FALSE	0
1	A2A8L5	4.53637	TOF12772_RSI_HFDDKO_Ab_1	HFDDKO	HFDDKO.1	76	67	0.118421	FALSE	0
2	A2A8L5	4.27606	TOF12766_RSI_HFDUKO_Ab_1	HFDUKO	HFDUKO.1	304	55	0.276316	FALSE	0
3	A2A8L5	4.62439	TOF12767_RSI_HFDUKO_Ab_2	HFDUKO	HFDUKO.2	304	67	0.118421	FALSE	0
4	A2A8L5	4.56805	TOF12768_RSI_HFDUKO_Ab_3	HFDUKO	HFDUKO.3	304	65	0.144737	FALSE	0
5	A2A8L5	4.52702	TOF12769_RSI_HFDUKO_Ab_4	HFDUKO	HFDUKO.4	304	67	0.118421	FALSE	0
6	A2A8L5	4.51585	TOF12761_RSI_HFDWT_Ab_1	HFDWT	HFDWT.1	380	73	0.0394737	FALSE	0
7	A2A8L5	4.50464	TOF12762_RSI_HFDWT_Ab_2	HFDWT	HFDWT.2	380	60	0.210526	FALSE	0
8	A2A8L5	4.60947	TOF12763_RSI_HFDWT_Ab_3	HFDWT	HFDWT.3	380	69	0.0921053	FALSE	0
9	A2A8L5	4.53157	TOF12773_RSI_HFDDKO_Ab_2	HFDWT	HFDWT.4	380	67	0.118421	FALSE	0
10	A2A8L5	4.58327	TOF12774_RSI_HFDDKO_Ab_3	HFDWT	HFDWT.5	380	65	0.144737	FALSE	0
11	A2A8L5	4.7934	TOF12756_RSI_NDDKO_Ab_1	NCDDKO	NCDDKO.1	228	70	0.0789474	FALSE	0
12	A2A8L5	4.56562	TOF12757_RSI_NDDKO_Ab_2	NCDDKO	NCDDKO.2	228	66	0.131579	FALSE	0
13	A2A8L5	4.72389	TOF12758_RSI_NDDKO_Ab_3	NCDDKO	NCDDKO.3	228	62	0.184211	FALSE	0
14	A2A8L5	4.65572	TOF12750_RSI_NDUKO_Ab_1	NCDUKO	NCDUKO.1	304	70	0.0789474	FALSE	0
15	A2A8L5	4.71239	TOF12751_RSI_NDUKO_Ab_2	NCDUKO	NCDUKO.2	304	54	0.289474	FALSE	0
16	A2A8L5	4.62411	TOF12752_RSI_NDUKO_Ab_3	NCDUKO	NCDUKO.3	304	69	0.0921053	FALSE	0
17	A2A8L5	4.8498	TOF12753_RSI_NDUKO_Ab_4	NCDUKO	NCDUKO.4	304	71	0.0657895	FALSE	0
18	A2A8L5	4.7272	TOF12745_RSI_NDWT_Ab_1	NCDWT	NCDWT.1	228	57	0.25	FALSE	0
19	A2A8L5	4.69988	TOF12746_RSI_NDWT_Ab_2	NCDWT	NCDWT.2	228	72	0.0526316	FALSE	0
20	A2A8L5	4.58312	TOF12747_RSI_NDWT_Ab_3	NCDWT	NCDWT.3	228	67	0.118421	FALSE	0
1	A2A8L5;B0V2N1;Q64487	4.57071	TOF12772_RSI_HFDDKO_Ab_1	HFDDKO	HFDDKO.1	15	15	0	FALSE	0
2	A2A8L5;B0V2N1;Q64487	3.8401	TOF12766_RSI_HFDUKO_Ab_1	HFDUKO	HFDUKO.1	60	12	0.2	FALSE	0
3	A2A8L5;B0V2N1;Q64487	4.14185	TOF12767_RSI_HFDUKO_Ab_2	HFDUKO	HFDUKO.2	60	12	0.2	FALSE	0
4	A2A8L5;B0V2N1;Q64487	4.03936	TOF12768_RSI_HFDUKO_Ab_3	HFDUKO	HFDUKO.3	60	15	0	FALSE	0
5	A2A8L5;B0V2N1;Q64487	3.95561	TOF12769_RSI_HFDUKO_Ab_4	HFDUKO	HFDUKO.4	60	15	0	FALSE	0
6	A2A8L5;B0V2N1;Q64487	4.04626	TOF12761_RSI_HFDWT_Ab_1	HFDWT	HFDWT.1	75	14	0.0666667	FALSE	0
7	A2A8L5;B0V2N1;Q64487	4.723	TOF12762_RSI_HFDWT_Ab_2	HFDWT	HFDWT.2	75	15	0	FALSE	0
8	A2A8L5;B0V2N1;Q64487	4.42288	TOF12763_RSI_HFDWT_Ab_3	HFDWT	HFDWT.3	75	15	0	FALSE	0
9	A2A8L5;B0V2N1;Q64487	4.51873	TOF12773_RSI_HFDDKO_Ab_2	HFDWT	HFDWT.4	75	12	0.2	FALSE	0
10	A2A8L5;B0V2N1;Q64487	4.57503	TOF12774_RSI_HFDDKO_Ab_3	HFDWT	HFDWT.5	75	15	0	FALSE	0
11	A2A8L5;B0V2N1;Q64487	4.31479	TOF12756_RSI_NDDKO_Ab_1	NCDDKO	NCDDKO.1	45	13	0.133333	FALSE	0
12	A2A8L5;B0V2N1;Q64487	4.06794	TOF12757_RSI_NDDKO_Ab_2	NCDDKO	NCDDKO.2	45	15	0	FALSE	0
13	A2A8L5;B0V2N1;Q64487	4.1199	TOF12758_RSI_NDDKO_Ab_3	NCDDKO	NCDDKO.3	45	12	0.2	FALSE	0
14	A2A8L5;B0V2N1;Q64487	4.44808	TOF12750_RSI_NDUKO_Ab_1	NCDUKO	NCDUKO.1	60	15	0	FALSE	0
15	A2A8L5;B0V2N1;Q64487	4.78109	TOF12751_RSI_NDUKO_Ab_2	NCDUKO	NCDUKO.2	60	15	0	FALSE	0
16	A2A8L5;B0V2N1;Q64487	4.19553	TOF12752_RSI_NDUKO_Ab_3	NCDUKO	NCDUKO.3	60	15	0	FALSE	0
17	A2A8L5;B0V2N1;Q64487	4.29161	TOF12753_RSI_NDUKO_Ab_4	NCDUKO	NCDUKO.4	60	12	0.2	FALSE	0
18	A2A8L5;B0V2N1;Q64487	4.33376	TOF12745_RSI_NDWT_Ab_1	NCDWT	NCDWT.1	45	15	0	FALSE	0
19	A2A8L5;B0V2N1;Q64487	4.41787	TOF12746_RSI_NDWT_Ab_2	NCDWT	NCDWT.2	45	15	0	FALSE	0
20	A2A8L5;B0V2N1;Q64487	4.22778	TOF12747_RSI_NDWT_Ab_3	NCDWT	NCDWT.3	45	9	0.4	FALSE	0
1	A2A8L5;Q64487	5.41744	TOF12772_RSI_HFDDKO_Ab_1	HFDDKO	HFDDKO.1	12	9	0.25	FALSE	0
2	A2A8L5;Q64487	5.3185	TOF12766_RSI_HFDUKO_Ab_1	HFDUKO	HFDUKO.1	48	12	0	FALSE	0
3	A2A8L5;Q64487	5.23762	TOF12767_RSI_HFDUKO_Ab_2	HFDUKO	HFDUKO.2	48	9	0.25	FALSE	0
4	A2A8L5;Q64487	5.11123	TOF12768_RSI_HFDUKO_Ab_3	HFDUKO	HFDUKO.3	48	12	0	FALSE	0
5	A2A8L5;Q64487	5.19511	TOF12769_RSI_HFDUKO_Ab_4	HFDUKO	HFDUKO.4	48	12	0	FALSE	0
6	A2A8L5;Q64487	5.43225	TOF12761_RSI_HFDWT_Ab_1	HFDWT	HFDWT.1	60	9	0.25	FALSE	0
7	A2A8L5;Q64487	5.01319	TOF12762_RSI_HFDWT_Ab_2	HFDWT	HFDWT.2	60	9	0.25	FALSE	0
8	A2A8L5;Q64487	5.41143	TOF12763_RSI_HFDWT_Ab_3	HFDWT	HFDWT.3	60	9	0.25	FALSE	0
9	A2A8L5;Q64487	4.95274	TOF12773_RSI_HFDDKO_Ab_2	HFDWT	HFDWT.4	60	9	0.25	FALSE	0
10	A2A8L5;Q64487	5.33856	TOF12774_RSI_HFDDKO_Ab_3	HFDWT	HFDWT.5	60	9	0.25	FALSE	0
11	A2A8L5;Q64487	5.03801	TOF12756_RSI_NDDKO_Ab_1	NCDDKO	NCDDKO.1	36	12	0	FALSE	0
12	A2A8L5;Q64487	5.35298	TOF12757_RSI_NDDKO_Ab_2	NCDDKO	NCDDKO.2	36	12	0	FALSE	0
13	A2A8L5;Q64487	5.27583	TOF12758_RSI_NDDKO_Ab_3	NCDDKO	NCDDKO.3	36	9	0.25	FALSE	0
14	A2A8L5;Q64487	5.13705	TOF12750_RSI_NDUKO_Ab_1	NCDUKO	NCDUKO.1	48	12	0	FALSE	0
15	A2A8L5;Q64487	4.94338	TOF12751_RSI_NDUKO_Ab_2	NCDUKO	NCDUKO.2	48	9	0.25	FALSE	0
16	A2A8L5;Q64487	5.22879	TOF12752_RSI_NDUKO_Ab_3	NCDUKO	NCDUKO.3	48	9	0.25	FALSE	0
17	A2A8L5;Q64487	5.34605	TOF12753_RSI_NDUKO_Ab_4	NCDUKO	NCDUKO.4	48	12	0	FALSE	0
18	A2A8L5;Q64487	5.02168	TOF12745_RSI_NDWT_Ab_1	NCDWT	NCDWT.1	36	9	0.25	FALSE	0
19	A2A8L5;Q64487	5.36187	TOF12746_RSI_NDWT_Ab_2	NCDWT	NCDWT.2	36	9	0.25	FALSE	0
20	A2A8L5;Q64487	5.24746	TOF12747_RSI_NDWT_Ab_3	NCDWT	NCDWT.3	36	9	0.25	FALSE	0
1	A2A8U2	4.46203	TOF12772_RSI_HFDDKO_Ab_1	HFDDKO	HFDDKO.1	6	6	0	FALSE	0
2	A2A8U2	4.16593	TOF12766_RSI_HFDUKO_Ab_1	HFDUKO	HFDUKO.1	24	6	0	FALSE	0
3	A2A8U2	4.14903	TOF12767_RSI_HFDUKO_Ab_2	HFDUKO	HFDUKO.2	24	6	0	FALSE	0
4	A2A8U2	3.89656	TOF12768_RSI_HFDUKO_Ab_3	HFDUKO	HFDUKO.3	24	3	0.5	TRUE	0
5	A2A8U2	3.46482	TOF12769_RSI_HFDUKO_Ab_4	HFDUKO	HFDUKO.4	24	3	0.5	TRUE	0
6	A2A8U2	4.28403	TOF12761_RSI_HFDWT_Ab_1	HFDWT	HFDWT.1	30	6	0	FALSE	0
7	A2A8U2	4.59792	TOF12762_RSI_HFDWT_Ab_2	HFDWT	HFDWT.2	30	6	0	FALSE	0
8	A2A8U2	4.08252	TOF12763_RSI_HFDWT_Ab_3	HFDWT	HFDWT.3	30	6	0	FALSE	0
9	A2A8U2	4.16735	TOF12773_RSI_HFDDKO_Ab_2	HFDWT	HFDWT.4	30	6	0	FALSE	0
10	A2A8U2	4.44681	TOF12774_RSI_HFDDKO_Ab_3	HFDWT	HFDWT.5	30	6	0	FALSE	0
11	A2A8U2	4.32762	TOF12756_RSI_NDDKO_Ab_1	NCDDKO	NCDDKO.1	18	6	0	FALSE	0
12	A2A8U2	4.13476	TOF12757_RSI_NDDKO_Ab_2	NCDDKO	NCDDKO.2	18	6	0	FALSE	0
13	A2A8U2	4.04571	TOF12758_RSI_NDDKO_Ab_3	NCDDKO	NCDDKO.3	18	6	0	FALSE	0
14	A2A8U2	4.52949	TOF12750_RSI_NDUKO_Ab_1	NCDUKO	NCDUKO.1	24	6	0	FALSE	0
15	A2A8U2	4.51054	TOF12751_RSI_NDUKO_Ab_2	NCDUKO	NCDUKO.2	24	6	0	FALSE	0
16	A2A8U2	4.24312	TOF12752_RSI_NDUKO_Ab_3	NCDUKO	NCDUKO.3	24	6	0	FALSE	0
17	A2A8U2	4.25595	TOF12753_RSI_NDUKO_Ab_4	NCDUKO	NCDUKO.4	24	6	0	FALSE	0
18	A2A8U2	4.31617	TOF12745_RSI_NDWT_Ab_1	NCDWT	NCDWT.1	18	6	0	FALSE	0
19	A2A8U2	4.45709	TOF12746_RSI_NDWT_Ab_2	NCDWT	NCDWT.2	18	6	0	FALSE	0
20	A2A8U2	4.23367	TOF12747_RSI_NDWT_Ab_3	NCDWT	NCDWT.3	18	6	0	FALSE	0
1	A2A8Z1	3.92065	TOF12772_RSI_HFDDKO_Ab_1	HFDDKO	HFDDKO.1	45	33	0.266667	FALSE	0
2	A2A8Z1	3.93873	TOF12766_RSI_HFDUKO_Ab_1	HFDUKO	HFDUKO.1	180	39	0.133333	FALSE	0
3	A2A8Z1	3.93174	TOF12767_RSI_HFDUKO_Ab_2	HFDUKO	HFDUKO.2	180	42	0.0666667	FALSE	0
4	A2A8Z1	3.9097	TOF12768_RSI_HFDUKO_Ab_3	HFDUKO	HFDUKO.3	180	38	0.155556	FALSE	0
5	A2A8Z1	3.86373	TOF12769_RSI_HFDUKO_Ab_4	HFDUKO	HFDUKO.4	180	38	0.155556	FALSE	0
6	A2A8Z1	4.11417	TOF12761_RSI_HFDWT_Ab_1	HFDWT	HFDWT.1	225	38	0.155556	FALSE	0
7	A2A8Z1	4.08044	TOF12762_RSI_HFDWT_Ab_2	HFDWT	HFDWT.2	225	36	0.2	FALSE	0
8	A2A8Z1	4.16515	TOF12763_RSI_HFDWT_Ab_3	HFDWT	HFDWT.3	225	39	0.133333	FALSE	0
9	A2A8Z1	4.28549	TOF12773_RSI_HFDDKO_Ab_2	HFDWT	HFDWT.4	225	35	0.222222	FALSE	0
10	A2A8Z1	3.95647	TOF12774_RSI_HFDDKO_Ab_3	HFDWT	HFDWT.5	225	33	0.266667	FALSE	0
11	A2A8Z1	4.05124	TOF12756_RSI_NDDKO_Ab_1	NCDDKO	NCDDKO.1	135	39	0.133333	FALSE	0
12	A2A8Z1	4.04473	TOF12757_RSI_NDDKO_Ab_2	NCDDKO	NCDDKO.2	135	35	0.222222	FALSE	0
13	A2A8Z1	4.13686	TOF12758_RSI_NDDKO_Ab_3	NCDDKO	NCDDKO.3	135	36	0.2	FALSE	0
14	A2A8Z1	4.16183	TOF12750_RSI_NDUKO_Ab_1	NCDUKO	NCDUKO.1	180	39	0.133333	FALSE	0
15	A2A8Z1	4.35931	TOF12751_RSI_NDUKO_Ab_2	NCDUKO	NCDUKO.2	180	38	0.155556	FALSE	0
16	A2A8Z1	4.0798	TOF12752_RSI_NDUKO_Ab_3	NCDUKO	NCDUKO.3	180	36	0.2	FALSE	0
17	A2A8Z1	4.12485	TOF12753_RSI_NDUKO_Ab_4	NCDUKO	NCDUKO.4	180	36	0.2	FALSE	0
18	A2A8Z1	4.14056	TOF12745_RSI_NDWT_Ab_1	NCDWT	NCDWT.1	135	42	0.0666667	FALSE	0
19	A2A8Z1	4.00931	TOF12746_RSI_NDWT_Ab_2	NCDWT	NCDWT.2	135	42	0.0666667	FALSE	0
20	A2A8Z1	3.84783	TOF12747_RSI_NDWT_Ab_3	NCDWT	NCDWT.3	135	41	0.0888889	FALSE	0
1	A2A974	3.87179	TOF12772_RSI_HFDDKO_Ab_1	HFDDKO	HFDDKO.1	24	21	0.125	FALSE	0
2	A2A974	3.17975	TOF12766_RSI_HFDUKO_Ab_1	HFDUKO	HFDUKO.1	96	17	0.291667	FALSE	0
3	A2A974	3.86615	TOF12767_RSI_HFDUKO_Ab_2	HFDUKO	HFDUKO.2	96	21	0.125	FALSE	0
4	A2A974	3.41438	TOF12768_RSI_HFDUKO_Ab_3	HFDUKO	HFDUKO.3	96	20	0.166667	FALSE	0
5	A2A974	3.39809	TOF12769_RSI_HFDUKO_Ab_4	HFDUKO	HFDUKO.4	96	18	0.25	FALSE	0
6	A2A974	4.32505	TOF12761_RSI_HFDWT_Ab_1	HFDWT	HFDWT.1	120	20	0.166667	FALSE	0
7	A2A974	4.01337	TOF12762_RSI_HFDWT_Ab_2	HFDWT	HFDWT.2	120	21	0.125	FALSE	0
8	A2A974	4.49169	TOF12763_RSI_HFDWT_Ab_3	HFDWT	HFDWT.3	120	24	0	FALSE	0
9	A2A974	4.58719	TOF12773_RSI_HFDDKO_Ab_2	HFDWT	HFDWT.4	120	21	0.125	FALSE	0
10	A2A974	4.20737	TOF12774_RSI_HFDDKO_Ab_3	HFDWT	HFDWT.5	120	21	0.125	FALSE	0
11	A2A974	4.8597	TOF12756_RSI_NDDKO_Ab_1	NCDDKO	NCDDKO.1	72	24	0	FALSE	0
12	A2A974	4.47751	TOF12757_RSI_NDDKO_Ab_2	NCDDKO	NCDDKO.2	72	21	0.125	FALSE	0
13	A2A974	5.31045	TOF12758_RSI_NDDKO_Ab_3	NCDDKO	NCDDKO.3	72	21	0.125	FALSE	0
14	A2A974	3.9057	TOF12750_RSI_NDUKO_Ab_1	NCDUKO	NCDUKO.1	96	21	0.125	FALSE	0
15	A2A974	3.599	TOF12751_RSI_NDUKO_Ab_2	NCDUKO	NCDUKO.2	96	21	0.125	FALSE	0
16	A2A974	3.56731	TOF12752_RSI_NDUKO_Ab_3	NCDUKO	NCDUKO.3	96	21	0.125	FALSE	0
17	A2A974	3.55808	TOF12753_RSI_NDUKO_Ab_4	NCDUKO	NCDUKO.4	96	21	0.125	FALSE	0
18	A2A974	4.82771	TOF12745_RSI_NDWT_Ab_1	NCDWT	NCDWT.1	72	21	0.125	FALSE	0
19	A2A974	4.70858	TOF12746_RSI_NDWT_Ab_2	NCDWT	NCDWT.2	72	24	0	FALSE	0
20	A2A974	4.52793	TOF12747_RSI_NDWT_Ab_3	NCDWT	NCDWT.3	72	21	0.125	FALSE	0
1	A2A974;O35728;O88833;Q91WL5	5.9396	TOF12772_RSI_HFDDKO_Ab_1	HFDDKO	HFDDKO.1	12	9	0.25	FALSE	0
2	A2A974;O35728;O88833;Q91WL5	6.88957	TOF12766_RSI_HFDUKO_Ab_1	HFDUKO	HFDUKO.1	48	12	0	FALSE	0
3	A2A974;O35728;O88833;Q91WL5	6.22725	TOF12767_RSI_HFDUKO_Ab_2	HFDUKO	HFDUKO.2	48	12	0	FALSE	0
4	A2A974;O35728;O88833;Q91WL5	5.67502	TOF12768_RSI_HFDUKO_Ab_3	HFDUKO	HFDUKO.3	48	12	0	FALSE	0
5	A2A974;O35728;O88833;Q91WL5	5.53448	TOF12769_RSI_HFDUKO_Ab_4	HFDUKO	HFDUKO.4	48	12	0	FALSE	0
6	A2A974;O35728;O88833;Q91WL5	6.82847	TOF12761_RSI_HFDWT_Ab_1	HFDWT	HFDWT.1	60	12	0	FALSE	0
7	A2A974;O35728;O88833;Q91WL5	6.65639	TOF12762_RSI_HFDWT_Ab_2	HFDWT	HFDWT.2	60	9	0.25	FALSE	0
8	A2A974;O35728;O88833;Q91WL5	6.91619	TOF12763_RSI_HFDWT_Ab_3	HFDWT	HFDWT.3	60	12	0	FALSE	0
9	A2A974;O35728;O88833;Q91WL5	6.26765	TOF12773_RSI_HFDDKO_Ab_2	HFDWT	HFDWT.4	60	9	0.25	FALSE	0
10	A2A974;O35728;O88833;Q91WL5	6.59649	TOF12774_RSI_HFDDKO_Ab_3	HFDWT	HFDWT.5	60	12	0	FALSE	0
11	A2A974;O35728;O88833;Q91WL5	6.13446	TOF12756_RSI_NDDKO_Ab_1	NCDDKO	NCDDKO.1	36	9	0.25	FALSE	0
12	A2A974;O35728;O88833;Q91WL5	6.09506	TOF12757_RSI_NDDKO_Ab_2	NCDDKO	NCDDKO.2	36	12	0	FALSE	0
13	A2A974;O35728;O88833;Q91WL5	6.25918	TOF12758_RSI_NDDKO_Ab_3	NCDDKO	NCDDKO.3	36	12	0	FALSE	0
14	A2A974;O35728;O88833;Q91WL5	5.44866	TOF12750_RSI_NDUKO_Ab_1	NCDUKO	NCDUKO.1	48	9	0.25	FALSE	0
15	A2A974;O35728;O88833;Q91WL5	5.45098	TOF12751_RSI_NDUKO_Ab_2	NCDUKO	NCDUKO.2	48	9	0.25	FALSE	0
16	A2A974;O35728;O88833;Q91WL5	5.88646	TOF12752_RSI_NDUKO_Ab_3	NCDUKO	NCDUKO.3	48	9	0.25	FALSE	0
17	A2A974;O35728;O88833;Q91WL5	5.04448	TOF12753_RSI_NDUKO_Ab_4	NCDUKO	NCDUKO.4	48	9	0.25	FALSE	0
18	A2A974;O35728;O88833;Q91WL5	6.30922	TOF12745_RSI_NDWT_Ab_1	NCDWT	NCDWT.1	36	12	0	FALSE	0
19	A2A974;O35728;O88833;Q91WL5	5.72485	TOF12746_RSI_NDWT_Ab_2	NCDWT	NCDWT.2	36	12	0	FALSE	0
20	A2A974;O35728;O88833;Q91WL5	5.61416	TOF12747_RSI_NDWT_Ab_3	NCDWT	NCDWT.3	36	9	0.25	FALSE	0
1	A2A974;O35728;Q91WL5	5.13034	TOF12772_RSI_HFDDKO_Ab_1	HFDDKO	HFDDKO.1	8	8	0	FALSE	0
2	A2A974;O35728;Q91WL5	5.25414	TOF12766_RSI_HFDUKO_Ab_1	HFDUKO	HFDUKO.1	32	6	0.25	FALSE	0
3	A2A974;O35728;Q91WL5	5.86921	TOF12767_RSI_HFDUKO_Ab_2	HFDUKO	HFDUKO.2	32	6	0.25	FALSE	0
4	A2A974;O35728;Q91WL5	5.73695	TOF12768_RSI_HFDUKO_Ab_3	HFDUKO	HFDUKO.3	32	6	0.25	FALSE	0
5	A2A974;O35728;Q91WL5	5.2669	TOF12769_RSI_HFDUKO_Ab_4	HFDUKO	HFDUKO.4	32	8	0	FALSE	0
6	A2A974;O35728;Q91WL5	6.69636	TOF12761_RSI_HFDWT_Ab_1	HFDWT	HFDWT.1	40	8	0	FALSE	0
7	A2A974;O35728;Q91WL5	4.46158	TOF12762_RSI_HFDWT_Ab_2	HFDWT	HFDWT.2	40	5	0.375	FALSE	0
8	A2A974;O35728;Q91WL5	6.55084	TOF12763_RSI_HFDWT_Ab_3	HFDWT	HFDWT.3	40	8	0	FALSE	0
9	A2A974;O35728;Q91WL5	5.48215	TOF12773_RSI_HFDDKO_Ab_2	HFDWT	HFDWT.4	40	3	0.625	TRUE	0
10	A2A974;O35728;Q91WL5	6.68573	TOF12774_RSI_HFDDKO_Ab_3	HFDWT	HFDWT.5	40	6	0.25	FALSE	0
11	A2A974;O35728;Q91WL5	6.75303	TOF12756_RSI_NDDKO_Ab_1	NCDDKO	NCDDKO.1	24	8	0	FALSE	0
12	A2A974;O35728;Q91WL5	6.44062	TOF12757_RSI_NDDKO_Ab_2	NCDDKO	NCDDKO.2	24	6	0.25	FALSE	0
13	A2A974;O35728;Q91WL5	5.40047	TOF12758_RSI_NDDKO_Ab_3	NCDDKO	NCDDKO.3	24	8	0	FALSE	0
14	A2A974;O35728;Q91WL5	5.14955	TOF12750_RSI_NDUKO_Ab_1	NCDUKO	NCDUKO.1	32	8	0	FALSE	0
15	A2A974;O35728;Q91WL5	3.61643	TOF12751_RSI_NDUKO_Ab_2	NCDUKO	NCDUKO.2	32	3	0.625	TRUE	0
16	A2A974;O35728;Q91WL5	5.83944	TOF12752_RSI_NDUKO_Ab_3	NCDUKO	NCDUKO.3	32	8	0	FALSE	0
17	A2A974;O35728;Q91WL5	5.43757	TOF12753_RSI_NDUKO_Ab_4	NCDUKO	NCDUKO.4	32	6	0.25	FALSE	0
18	A2A974;O35728;Q91WL5	5.3032	TOF12745_RSI_NDWT_Ab_1	NCDWT	NCDWT.1	24	5	0.375	FALSE	0
19	A2A974;O35728;Q91WL5	6.44615	TOF12746_RSI_NDWT_Ab_2	NCDWT	NCDWT.2	24	8	0	FALSE	0
20	A2A974;O35728;Q91WL5	6.38736	TOF12747_RSI_NDWT_Ab_3	NCDWT	NCDWT.3	24	8	0	FALSE	0
1	A2A974;O88833;Q91WL5	4.1543	TOF12772_RSI_HFDDKO_Ab_1	HFDDKO	HFDDKO.1	12	9	0.25	FALSE	0
2	A2A974;O88833;Q91WL5	4.68694	TOF12766_RSI_HFDUKO_Ab_1	HFDUKO	HFDUKO.1	48	9	0.25	FALSE	0
3	A2A974;O88833;Q91WL5	5.07253	TOF12767_RSI_HFDUKO_Ab_2	HFDUKO	HFDUKO.2	48	12	0	FALSE	0
4	A2A974;O88833;Q91WL5	4.46394	TOF12768_RSI_HFDUKO_Ab_3	HFDUKO	HFDUKO.3	48	12	0	FALSE	0
5	A2A974;O88833;Q91WL5	4.50666	TOF12769_RSI_HFDUKO_Ab_4	HFDUKO	HFDUKO.4	48	12	0	FALSE	0
6	A2A974;O88833;Q91WL5	5.11486	TOF12761_RSI_HFDWT_Ab_1	HFDWT	HFDWT.1	60	12	0	FALSE	0
7	A2A974;O88833;Q91WL5	4.98194	TOF12762_RSI_HFDWT_Ab_2	HFDWT	HFDWT.2	60	9	0.25	FALSE	0
8	A2A974;O88833;Q91WL5	5.6021	TOF12763_RSI_HFDWT_Ab_3	HFDWT	HFDWT.3	60	12	0	FALSE	0
9	A2A974;O88833;Q91WL5	5.1728	TOF12773_RSI_HFDDKO_Ab_2	HFDWT	HFDWT.4	60	9	0.25	FALSE	0
10	A2A974;O88833;Q91WL5	4.85238	TOF12774_RSI_HFDDKO_Ab_3	HFDWT	HFDWT.5	60	12	0	FALSE	0
11	A2A974;O88833;Q91WL5	6.11337	TOF12756_RSI_NDDKO_Ab_1	NCDDKO	NCDDKO.1	36	12	0	FALSE	0
12	A2A974;O88833;Q91WL5	5.62259	TOF12757_RSI_NDDKO_Ab_2	NCDDKO	NCDDKO.2	36	12	0	FALSE	0
13	A2A974;O88833;Q91WL5	5.64949	TOF12758_RSI_NDDKO_Ab_3	NCDDKO	NCDDKO.3	36	12	0	FALSE	0
14	A2A974;O88833;Q91WL5	4.34915	TOF12750_RSI_NDUKO_Ab_1	NCDUKO	NCDUKO.1	48	12	0	FALSE	0
15	A2A974;O88833;Q91WL5	4.58359	TOF12751_RSI_NDUKO_Ab_2	NCDUKO	NCDUKO.2	48	9	0.25	FALSE	0
16	A2A974;O88833;Q91WL5	5.2382	TOF12752_RSI_NDUKO_Ab_3	NCDUKO	NCDUKO.3	48	12	0	FALSE	0
17	A2A974;O88833;Q91WL5	4.64994	TOF12753_RSI_NDUKO_Ab_4	NCDUKO	NCDUKO.4	48	12	0	FALSE	0
18	A2A974;O88833;Q91WL5	5.33264	TOF12745_RSI_NDWT_Ab_1	NCDWT	NCDWT.1	36	12	0	FALSE	0
19	A2A974;O88833;Q91WL5	5.53967	TOF12746_RSI_NDWT_Ab_2	NCDWT	NCDWT.2	36	12	0	FALSE	0
20	A2A974;O88833;Q91WL5	5.08657	TOF12747_RSI_NDWT_Ab_3	NCDWT	NCDWT.3	36	12	0	FALSE	0
1	A2A974;Q91WL5	5.05337	TOF12772_RSI_HFDDKO_Ab_1	HFDDKO	HFDDKO.1	49	49	0	FALSE	0
2	A2A974;Q91WL5	4.81521	TOF12766_RSI_HFDUKO_Ab_1	HFDUKO	HFDUKO.1	196	37	0.244898	FALSE	0
3	A2A974;Q91WL5	5.15721	TOF12767_RSI_HFDUKO_Ab_2	HFDUKO	HFDUKO.2	196	46	0.0612245	FALSE	0
4	A2A974;Q91WL5	5.05913	TOF12768_RSI_HFDUKO_Ab_3	HFDUKO	HFDUKO.3	196	42	0.142857	FALSE	0
5	A2A974;Q91WL5	4.71773	TOF12769_RSI_HFDUKO_Ab_4	HFDUKO	HFDUKO.4	196	40	0.183673	FALSE	0
6	A2A974;Q91WL5	5.57293	TOF12761_RSI_HFDWT_Ab_1	HFDWT	HFDWT.1	245	49	0	FALSE	0
7	A2A974;Q91WL5	4.87231	TOF12762_RSI_HFDWT_Ab_2	HFDWT	HFDWT.2	245	46	0.0612245	FALSE	0
8	A2A974;Q91WL5	5.93875	TOF12763_RSI_HFDWT_Ab_3	HFDWT	HFDWT.3	245	46	0.0612245	FALSE	0
9	A2A974;Q91WL5	5.77101	TOF12773_RSI_HFDDKO_Ab_2	HFDWT	HFDWT.4	245	43	0.122449	FALSE	0
10	A2A974;Q91WL5	5.80928	TOF12774_RSI_HFDDKO_Ab_3	HFDWT	HFDWT.5	245	40	0.183673	FALSE	0
11	A2A974;Q91WL5	6.53809	TOF12756_RSI_NDDKO_Ab_1	NCDDKO	NCDDKO.1	147	49	0	FALSE	0
12	A2A974;Q91WL5	5.93026	TOF12757_RSI_NDDKO_Ab_2	NCDDKO	NCDDKO.2	147	46	0.0612245	FALSE	0
13	A2A974;Q91WL5	6.02637	TOF12758_RSI_NDDKO_Ab_3	NCDDKO	NCDDKO.3	147	46	0.0612245	FALSE	0
14	A2A974;Q91WL5	5.26408	TOF12750_RSI_NDUKO_Ab_1	NCDUKO	NCDUKO.1	196	46	0.0612245	FALSE	0
15	A2A974;Q91WL5	4.74497	TOF12751_RSI_NDUKO_Ab_2	NCDUKO	NCDUKO.2	196	38	0.22449	FALSE	0
16	A2A974;Q91WL5	5.13892	TOF12752_RSI_NDUKO_Ab_3	NCDUKO	NCDUKO.3	196	38	0.22449	FALSE	0
17	A2A974;Q91WL5	5.29168	TOF12753_RSI_NDUKO_Ab_4	NCDUKO	NCDUKO.4	196	49	0	FALSE	0
18	A2A974;Q91WL5	6.03806	TOF12745_RSI_NDWT_Ab_1	NCDWT	NCDWT.1	147	43	0.122449	FALSE	0
19	A2A974;Q91WL5	6.09666	TOF12746_RSI_NDWT_Ab_2	NCDWT	NCDWT.2	147	49	0	FALSE	0
20	A2A974;Q91WL5	6.16052	TOF12747_RSI_NDWT_Ab_3	NCDWT	NCDWT.3	147	46	0.0612245	FALSE	0
1	A2A9C3	3.69475	TOF12772_RSI_HFDDKO_Ab_1	HFDDKO	HFDDKO.1	33	22	0.333333	FALSE	0
2	A2A9C3	3.62974	TOF12766_RSI_HFDUKO_Ab_1	HFDUKO	HFDUKO.1	132	20	0.393939	FALSE	0
3	A2A9C3	3.72383	TOF12767_RSI_HFDUKO_Ab_2	HFDUKO	HFDUKO.2	132	16	0.515152	TRUE	0
4	A2A9C3	3.42817	TOF12768_RSI_HFDUKO_Ab_3	HFDUKO	HFDUKO.3	132	22	0.333333	FALSE	0
5	A2A9C3	3.68156	TOF12769_RSI_HFDUKO_Ab_4	HFDUKO	HFDUKO.4	132	21	0.363636	FALSE	0
6	A2A9C3	3.52923	TOF12761_RSI_HFDWT_Ab_1	HFDWT	HFDWT.1	165	22	0.333333	FALSE	0
7	A2A9C3	3.36601	TOF12762_RSI_HFDWT_Ab_2	HFDWT	HFDWT.2	165	17	0.484848	FALSE	0
8	A2A9C3	3.86719	TOF12763_RSI_HFDWT_Ab_3	HFDWT	HFDWT.3	165	23	0.30303	FALSE	0
9	A2A9C3	3.71452	TOF12773_RSI_HFDDKO_Ab_2	HFDWT	HFDWT.4	165	24	0.272727	FALSE	0
10	A2A9C3	3.99191	TOF12774_RSI_HFDDKO_Ab_3	HFDWT	HFDWT.5	165	22	0.333333	FALSE	0
11	A2A9C3	3.62361	TOF12756_RSI_NDDKO_Ab_1	NCDDKO	NCDDKO.1	99	17	0.484848	FALSE	0
12	A2A9C3	3.99666	TOF12757_RSI_NDDKO_Ab_2	NCDDKO	NCDDKO.2	99	22	0.333333	FALSE	0
13	A2A9C3	3.75867	TOF12758_RSI_NDDKO_Ab_3	NCDDKO	NCDDKO.3	99	23	0.30303	FALSE	0
14	A2A9C3	3.47843	TOF12750_RSI_NDUKO_Ab_1	NCDUKO	NCDUKO.1	132	25	0.242424	FALSE	0
15	A2A9C3	3.94716	TOF12751_RSI_NDUKO_Ab_2	NCDUKO	NCDUKO.2	132	22	0.333333	FALSE	0
16	A2A9C3	3.58497	TOF12752_RSI_NDUKO_Ab_3	NCDUKO	NCDUKO.3	132	23	0.30303	FALSE	0
17	A2A9C3	3.70103	TOF12753_RSI_NDUKO_Ab_4	NCDUKO	NCDUKO.4	132	24	0.272727	FALSE	0
18	A2A9C3	3.36354	TOF12745_RSI_NDWT_Ab_1	NCDWT	NCDWT.1	99	23	0.30303	FALSE	0
19	A2A9C3	3.77289	TOF12746_RSI_NDWT_Ab_2	NCDWT	NCDWT.2	99	23	0.30303	FALSE	0
20	A2A9C3	3.46369	TOF12747_RSI_NDWT_Ab_3	NCDWT	NCDWT.3	99	27	0.181818	FALSE	0
1	A2AAE1	3.1839	TOF12772_RSI_HFDDKO_Ab_1	HFDDKO	HFDDKO.1	3	3	0	FALSE	0
2	A2AAE1	2.78997	TOF12766_RSI_HFDUKO_Ab_1	HFDUKO	HFDUKO.1	12	3	0	FALSE	0
3	A2AAE1	1.98674	TOF12767_RSI_HFDUKO_Ab_2	HFDUKO	HFDUKO.2	12	3	0	FALSE	0
4	A2AAE1	1.92312	TOF12768_RSI_HFDUKO_Ab_3	HFDUKO	HFDUKO.3	12	3	0	FALSE	0
5	A2AAE1	1.41758	TOF12769_RSI_HFDUKO_Ab_4	HFDUKO	HFDUKO.4	12	3	0	FALSE	0
6	A2AAE1	3.01812	TOF12761_RSI_HFDWT_Ab_1	HFDWT	HFDWT.1	15	3	0	FALSE	0
7	A2AAE1	3.46079	TOF12762_RSI_HFDWT_Ab_2	HFDWT	HFDWT.2	15	3	0	FALSE	0
8	A2AAE1	2.59604	TOF12763_RSI_HFDWT_Ab_3	HFDWT	HFDWT.3	15	3	0	FALSE	0
10	A2AAE1	4.08128	TOF12774_RSI_HFDDKO_Ab_3	HFDWT	HFDWT.5	15	3	0	FALSE	0
11	A2AAE1	3.44857	TOF12756_RSI_NDDKO_Ab_1	NCDDKO	NCDDKO.1	9	3	0	FALSE	0
12	A2AAE1	2.93012	TOF12757_RSI_NDDKO_Ab_2	NCDDKO	NCDDKO.2	9	3	0	FALSE	0
13	A2AAE1	3.72136	TOF12758_RSI_NDDKO_Ab_3	NCDDKO	NCDDKO.3	9	3	0	FALSE	0
14	A2AAE1	2.96154	TOF12750_RSI_NDUKO_Ab_1	NCDUKO	NCDUKO.1	12	3	0	FALSE	0
15	A2AAE1	3.07863	TOF12751_RSI_NDUKO_Ab_2	NCDUKO	NCDUKO.2	12	3	0	FALSE	0
16	A2AAE1	2.87681	TOF12752_RSI_NDUKO_Ab_3	NCDUKO	NCDUKO.3	12	3	0	FALSE	0
17	A2AAE1	2.64038	TOF12753_RSI_NDUKO_Ab_4	NCDUKO	NCDUKO.4	12	3	0	FALSE	0
18	A2AAE1	1.89716	TOF12745_RSI_NDWT_Ab_1	NCDWT	NCDWT.1	9	3	0	FALSE	0
20	A2AAE1	2.43381	TOF12747_RSI_NDWT_Ab_3	NCDWT	NCDWT.3	9	3	0	FALSE	0
1	A2ADA5	5.33574	TOF12772_RSI_HFDDKO_Ab_1	HFDDKO	HFDDKO.1	12	9	0.25	FALSE	0
2	A2ADA5	5.2741	TOF12766_RSI_HFDUKO_Ab_1	HFDUKO	HFDUKO.1	48	9	0.25	FALSE	0
3	A2ADA5	5.10858	TOF12767_RSI_HFDUKO_Ab_2	HFDUKO	HFDUKO.2	48	9	0.25	FALSE	0
4	A2ADA5	4.74943	TOF12768_RSI_HFDUKO_Ab_3	HFDUKO	HFDUKO.3	48	9	0.25	FALSE	0
5	A2ADA5	4.98134	TOF12769_RSI_HFDUKO_Ab_4	HFDUKO	HFDUKO.4	48	12	0	FALSE	0
6	A2ADA5	4.69911	TOF12761_RSI_HFDWT_Ab_1	HFDWT	HFDWT.1	60	9	0.25	FALSE	0
7	A2ADA5	5.083	TOF12762_RSI_HFDWT_Ab_2	HFDWT	HFDWT.2	60	9	0.25	FALSE	0
8	A2ADA5	4.78076	TOF12763_RSI_HFDWT_Ab_3	HFDWT	HFDWT.3	60	9	0.25	FALSE	0
9	A2ADA5	5.25063	TOF12773_RSI_HFDDKO_Ab_2	HFDWT	HFDWT.4	60	12	0	FALSE	0
10	A2ADA5	5.22562	TOF12774_RSI_HFDDKO_Ab_3	HFDWT	HFDWT.5	60	9	0.25	FALSE	0
11	A2ADA5	5.30199	TOF12756_RSI_NDDKO_Ab_1	NCDDKO	NCDDKO.1	36	9	0.25	FALSE	0
12	A2ADA5	5.13412	TOF12757_RSI_NDDKO_Ab_2	NCDDKO	NCDDKO.2	36	12	0	FALSE	0
13	A2ADA5	5.30816	TOF12758_RSI_NDDKO_Ab_3	NCDDKO	NCDDKO.3	36	12	0	FALSE	0
14	A2ADA5	5.01418	TOF12750_RSI_NDUKO_Ab_1	NCDUKO	NCDUKO.1	48	9	0.25	FALSE	0
15	A2ADA5	5.24278	TOF12751_RSI_NDUKO_Ab_2	NCDUKO	NCDUKO.2	48	12	0	FALSE	0
16	A2ADA5	5.18463	TOF12752_RSI_NDUKO_Ab_3	NCDUKO	NCDUKO.3	48	12	0	FALSE	0
17	A2ADA5	5.12117	TOF12753_RSI_NDUKO_Ab_4	NCDUKO	NCDUKO.4	48	12	0	FALSE	0
18	A2ADA5	5.33595	TOF12745_RSI_NDWT_Ab_1	NCDWT	NCDWT.1	36	9	0.25	FALSE	0
19	A2ADA5	5.16176	TOF12746_RSI_NDWT_Ab_2	NCDWT	NCDWT.2	36	9	0.25	FALSE	0
20	A2ADA5	5.22835	TOF12747_RSI_NDWT_Ab_3	NCDWT	NCDWT.3	36	12	0	FALSE	0
1	A2ADY9	7.35107	TOF12772_RSI_HFDDKO_Ab_1	HFDDKO	HFDDKO.1	55	49	0.109091	FALSE	0
2	A2ADY9	7.21108	TOF12766_RSI_HFDUKO_Ab_1	HFDUKO	HFDUKO.1	220	52	0.0545455	FALSE	0
3	A2ADY9	7.12267	TOF12767_RSI_HFDUKO_Ab_2	HFDUKO	HFDUKO.2	220	52	0.0545455	FALSE	0
4	A2ADY9	7.25271	TOF12768_RSI_HFDUKO_Ab_3	HFDUKO	HFDUKO.3	220	55	0	FALSE	0
5	A2ADY9	7.28655	TOF12769_RSI_HFDUKO_Ab_4	HFDUKO	HFDUKO.4	220	52	0.0545455	FALSE	0
6	A2ADY9	7.37529	TOF12761_RSI_HFDWT_Ab_1	HFDWT	HFDWT.1	275	52	0.0545455	FALSE	0
7	A2ADY9	7.3479	TOF12762_RSI_HFDWT_Ab_2	HFDWT	HFDWT.2	275	52	0.0545455	FALSE	0
8	A2ADY9	7.26796	TOF12763_RSI_HFDWT_Ab_3	HFDWT	HFDWT.3	275	52	0.0545455	FALSE	0
9	A2ADY9	7.28239	TOF12773_RSI_HFDDKO_Ab_2	HFDWT	HFDWT.4	275	49	0.109091	FALSE	0
10	A2ADY9	7.33423	TOF12774_RSI_HFDDKO_Ab_3	HFDWT	HFDWT.5	275	52	0.0545455	FALSE	0
11	A2ADY9	6.93679	TOF12756_RSI_NDDKO_Ab_1	NCDDKO	NCDDKO.1	165	49	0.109091	FALSE	0
12	A2ADY9	7.05379	TOF12757_RSI_NDDKO_Ab_2	NCDDKO	NCDDKO.2	165	52	0.0545455	FALSE	0
13	A2ADY9	6.96116	TOF12758_RSI_NDDKO_Ab_3	NCDDKO	NCDDKO.3	165	51	0.0727273	FALSE	0
14	A2ADY9	7.17256	TOF12750_RSI_NDUKO_Ab_1	NCDUKO	NCDUKO.1	220	52	0.0545455	FALSE	0
15	A2ADY9	7.21086	TOF12751_RSI_NDUKO_Ab_2	NCDUKO	NCDUKO.2	220	52	0.0545455	FALSE	0
16	A2ADY9	7.22665	TOF12752_RSI_NDUKO_Ab_3	NCDUKO	NCDUKO.3	220	49	0.109091	FALSE	0
17	A2ADY9	7.22808	TOF12753_RSI_NDUKO_Ab_4	NCDUKO	NCDUKO.4	220	52	0.0545455	FALSE	0
18	A2ADY9	6.91118	TOF12745_RSI_NDWT_Ab_1	NCDWT	NCDWT.1	165	55	0	FALSE	0
19	A2ADY9	6.95826	TOF12746_RSI_NDWT_Ab_2	NCDWT	NCDWT.2	165	52	0.0545455	FALSE	0
20	A2ADY9	6.93587	TOF12747_RSI_NDWT_Ab_3	NCDWT	NCDWT.3	165	54	0.0181818	FALSE	0
1	A2ADY9;Q9DAF3	4.83155	TOF12772_RSI_HFDDKO_Ab_1	HFDDKO	HFDDKO.1	12	12	0	FALSE	0
2	A2ADY9;Q9DAF3	4.66052	TOF12766_RSI_HFDUKO_Ab_1	HFDUKO	HFDUKO.1	48	12	0	FALSE	0
3	A2ADY9;Q9DAF3	4.43172	TOF12767_RSI_HFDUKO_Ab_2	HFDUKO	HFDUKO.2	48	12	0	FALSE	0
4	A2ADY9;Q9DAF3	4.48916	TOF12768_RSI_HFDUKO_Ab_3	HFDUKO	HFDUKO.3	48	12	0	FALSE	0
5	A2ADY9;Q9DAF3	5.2358	TOF12769_RSI_HFDUKO_Ab_4	HFDUKO	HFDUKO.4	48	12	0	FALSE	0
6	A2ADY9;Q9DAF3	5.0548	TOF12761_RSI_HFDWT_Ab_1	HFDWT	HFDWT.1	60	12	0	FALSE	0
7	A2ADY9;Q9DAF3	4.85324	TOF12762_RSI_HFDWT_Ab_2	HFDWT	HFDWT.2	60	12	0	FALSE	0
8	A2ADY9;Q9DAF3	5.07764	TOF12763_RSI_HFDWT_Ab_3	HFDWT	HFDWT.3	60	9	0.25	FALSE	0
9	A2ADY9;Q9DAF3	4.86698	TOF12773_RSI_HFDDKO_Ab_2	HFDWT	HFDWT.4	60	12	0	FALSE	0
10	A2ADY9;Q9DAF3	4.67501	TOF12774_RSI_HFDDKO_Ab_3	HFDWT	HFDWT.5	60	9	0.25	FALSE	0
11	A2ADY9;Q9DAF3	4.54153	TOF12756_RSI_NDDKO_Ab_1	NCDDKO	NCDDKO.1	36	12	0	FALSE	0
12	A2ADY9;Q9DAF3	4.70656	TOF12757_RSI_NDDKO_Ab_2	NCDDKO	NCDDKO.2	36	12	0	FALSE	0
13	A2ADY9;Q9DAF3	4.60504	TOF12758_RSI_NDDKO_Ab_3	NCDDKO	NCDDKO.3	36	12	0	FALSE	0
14	A2ADY9;Q9DAF3	4.89151	TOF12750_RSI_NDUKO_Ab_1	NCDUKO	NCDUKO.1	48	12	0	FALSE	0
15	A2ADY9;Q9DAF3	4.78286	TOF12751_RSI_NDUKO_Ab_2	NCDUKO	NCDUKO.2	48	12	0	FALSE	0
16	A2ADY9;Q9DAF3	4.80554	TOF12752_RSI_NDUKO_Ab_3	NCDUKO	NCDUKO.3	48	12	0	FALSE	0
17	A2ADY9;Q9DAF3	5.09582	TOF12753_RSI_NDUKO_Ab_4	NCDUKO	NCDUKO.4	48	12	0	FALSE	0
18	A2ADY9;Q9DAF3	4.54666	TOF12745_RSI_NDWT_Ab_1	NCDWT	NCDWT.1	36	12	0	FALSE	0
19	A2ADY9;Q9DAF3	4.44847	TOF12746_RSI_NDWT_Ab_2	NCDWT	NCDWT.2	36	9	0.25	FALSE	0
20	A2ADY9;Q9DAF3	4.6129	TOF12747_RSI_NDWT_Ab_3	NCDWT	NCDWT.3	36	12	0	FALSE	0
1	A2AGH6	2.16941	TOF12772_RSI_HFDDKO_Ab_1	HFDDKO	HFDDKO.1	15	7	0.533333	TRUE	0
2	A2AGH6	1.99755	TOF12766_RSI_HFDUKO_Ab_1	HFDUKO	HFDUKO.1	60	6	0.6	TRUE	0
3	A2AGH6	1.71118	TOF12767_RSI_HFDUKO_Ab_2	HFDUKO	HFDUKO.2	60	8	0.466667	FALSE	0
4	A2AGH6	1.82816	TOF12768_RSI_HFDUKO_Ab_3	HFDUKO	HFDUKO.3	60	9	0.4	FALSE	0
5	A2AGH6	2.30524	TOF12769_RSI_HFDUKO_Ab_4	HFDUKO	HFDUKO.4	60	7	0.533333	TRUE	0
6	A2AGH6	2.19693	TOF12761_RSI_HFDWT_Ab_1	HFDWT	HFDWT.1	75	7	0.533333	TRUE	0
7	A2AGH6	1.93751	TOF12762_RSI_HFDWT_Ab_2	HFDWT	HFDWT.2	75	9	0.4	FALSE	0
8	A2AGH6	2.34525	TOF12763_RSI_HFDWT_Ab_3	HFDWT	HFDWT.3	75	7	0.533333	TRUE	0
9	A2AGH6	2.05516	TOF12773_RSI_HFDDKO_Ab_2	HFDWT	HFDWT.4	75	10	0.333333	FALSE	0
10	A2AGH6	1.90167	TOF12774_RSI_HFDDKO_Ab_3	HFDWT	HFDWT.5	75	5	0.666667	TRUE	0
11	A2AGH6	2.21492	TOF12756_RSI_NDDKO_Ab_1	NCDDKO	NCDDKO.1	45	12	0.2	FALSE	0
12	A2AGH6	1.55732	TOF12757_RSI_NDDKO_Ab_2	NCDDKO	NCDDKO.2	45	6	0.6	TRUE	0
13	A2AGH6	2.76964	TOF12758_RSI_NDDKO_Ab_3	NCDDKO	NCDDKO.3	45	7	0.533333	TRUE	0
14	A2AGH6	2.38435	TOF12750_RSI_NDUKO_Ab_1	NCDUKO	NCDUKO.1	60	3	0.8	TRUE	0
15	A2AGH6	2.34796	TOF12751_RSI_NDUKO_Ab_2	NCDUKO	NCDUKO.2	60	3	0.8	TRUE	0
16	A2AGH6	2.53009	TOF12752_RSI_NDUKO_Ab_3	NCDUKO	NCDUKO.3	60	8	0.466667	FALSE	0
17	A2AGH6	1.573	TOF12753_RSI_NDUKO_Ab_4	NCDUKO	NCDUKO.4	60	7	0.533333	TRUE	0
18	A2AGH6	2.07333	TOF12745_RSI_NDWT_Ab_1	NCDWT	NCDWT.1	45	5	0.666667	TRUE	0
19	A2AGH6	2.03942	TOF12746_RSI_NDWT_Ab_2	NCDWT	NCDWT.2	45	3	0.8	TRUE	0
20	A2AGH6	1.81977	TOF12747_RSI_NDWT_Ab_3	NCDWT	NCDWT.3	45	3	0.8	TRUE	0
1	A2AGH6;Q8BQM9	1.14397	TOF12772_RSI_HFDDKO_Ab_1	HFDDKO	HFDDKO.1	3	2	0.333333	FALSE	0
2	A2AGH6;Q8BQM9	1.32325	TOF12766_RSI_HFDUKO_Ab_1	HFDUKO	HFDUKO.1	12	3	0	FALSE	0
3	A2AGH6;Q8BQM9	1.22787	TOF12767_RSI_HFDUKO_Ab_2	HFDUKO	HFDUKO.2	12	2	0.333333	FALSE	0
6	A2AGH6;Q8BQM9	1.70336	TOF12761_RSI_HFDWT_Ab_1	HFDWT	HFDWT.1	15	2	0.333333	FALSE	0
7	A2AGH6;Q8BQM9	0.453647	TOF12762_RSI_HFDWT_Ab_2	HFDWT	HFDWT.2	15	2	0.333333	FALSE	0
8	A2AGH6;Q8BQM9	2.18671	TOF12763_RSI_HFDWT_Ab_3	HFDWT	HFDWT.3	15	3	0	FALSE	0
9	A2AGH6;Q8BQM9	2.10119	TOF12773_RSI_HFDDKO_Ab_2	HFDWT	HFDWT.4	15	1	0.666667	TRUE	0
10	A2AGH6;Q8BQM9	2.25025	TOF12774_RSI_HFDDKO_Ab_3	HFDWT	HFDWT.5	15	1	0.666667	TRUE	0
11	A2AGH6;Q8BQM9	1.22554	TOF12756_RSI_NDDKO_Ab_1	NCDDKO	NCDDKO.1	9	3	0	FALSE	0
12	A2AGH6;Q8BQM9	1.48691	TOF12757_RSI_NDDKO_Ab_2	NCDDKO	NCDDKO.2	9	1	0.666667	TRUE	0
13	A2AGH6;Q8BQM9	1.44751	TOF12758_RSI_NDDKO_Ab_3	NCDDKO	NCDDKO.3	9	3	0	FALSE	0
14	A2AGH6;Q8BQM9	1.84652	TOF12750_RSI_NDUKO_Ab_1	NCDUKO	NCDUKO.1	12	3	0	FALSE	0
15	A2AGH6;Q8BQM9	1.49179	TOF12751_RSI_NDUKO_Ab_2	NCDUKO	NCDUKO.2	12	2	0.333333	FALSE	0
16	A2AGH6;Q8BQM9	2.21389	TOF12752_RSI_NDUKO_Ab_3	NCDUKO	NCDUKO.3	12	2	0.333333	FALSE	0
17	A2AGH6;Q8BQM9	1.43903	TOF12753_RSI_NDUKO_Ab_4	NCDUKO	NCDUKO.4	12	2	0.333333	FALSE	0
18	A2AGH6;Q8BQM9	1.11229	TOF12745_RSI_NDWT_Ab_1	NCDWT	NCDWT.1	9	2	0.333333	FALSE	0
19	A2AGH6;Q8BQM9	0.338054	TOF12746_RSI_NDWT_Ab_2	NCDWT	NCDWT.2	9	2	0.333333	FALSE	0
20	A2AGH6;Q8BQM9	1.35498	TOF12747_RSI_NDWT_Ab_3	NCDWT	NCDWT.3	9	2	0.333333	FALSE	0
1	A2AGT5	4.13818	TOF12772_RSI_HFDDKO_Ab_1	HFDDKO	HFDDKO.1	128	103	0.195312	FALSE	0
2	A2AGT5	4.20097	TOF12766_RSI_HFDUKO_Ab_1	HFDUKO	HFDUKO.1	512	106	0.171875	FALSE	0
3	A2AGT5	4.01099	TOF12767_RSI_HFDUKO_Ab_2	HFDUKO	HFDUKO.2	512	100	0.21875	FALSE	0
4	A2AGT5	4.00889	TOF12768_RSI_HFDUKO_Ab_3	HFDUKO	HFDUKO.3	512	113	0.117188	FALSE	0
5	A2AGT5	4.1341	TOF12769_RSI_HFDUKO_Ab_4	HFDUKO	HFDUKO.4	512	108	0.15625	FALSE	0
6	A2AGT5	4.08447	TOF12761_RSI_HFDWT_Ab_1	HFDWT	HFDWT.1	640	117	0.0859375	FALSE	0
7	A2AGT5	4.28758	TOF12762_RSI_HFDWT_Ab_2	HFDWT	HFDWT.2	640	101	0.210938	FALSE	0
8	A2AGT5	4.32637	TOF12763_RSI_HFDWT_Ab_3	HFDWT	HFDWT.3	640	107	0.164062	FALSE	0
9	A2AGT5	4.24327	TOF12773_RSI_HFDDKO_Ab_2	HFDWT	HFDWT.4	640	105	0.179688	FALSE	0
10	A2AGT5	4.26299	TOF12774_RSI_HFDDKO_Ab_3	HFDWT	HFDWT.5	640	98	0.234375	FALSE	0
11	A2AGT5	4.1489	TOF12756_RSI_NDDKO_Ab_1	NCDDKO	NCDDKO.1	384	103	0.195312	FALSE	0
12	A2AGT5	4.15638	TOF12757_RSI_NDDKO_Ab_2	NCDDKO	NCDDKO.2	384	91	0.289062	FALSE	0
13	A2AGT5	4.12684	TOF12758_RSI_NDDKO_Ab_3	NCDDKO	NCDDKO.3	384	89	0.304688	FALSE	0
14	A2AGT5	4.21305	TOF12750_RSI_NDUKO_Ab_1	NCDUKO	NCDUKO.1	512	104	0.1875	FALSE	0
15	A2AGT5	4.42569	TOF12751_RSI_NDUKO_Ab_2	NCDUKO	NCDUKO.2	512	94	0.265625	FALSE	0
16	A2AGT5	4.20313	TOF12752_RSI_NDUKO_Ab_3	NCDUKO	NCDUKO.3	512	108	0.15625	FALSE	0
17	A2AGT5	4.31217	TOF12753_RSI_NDUKO_Ab_4	NCDUKO	NCDUKO.4	512	111	0.132812	FALSE	0
18	A2AGT5	4.2239	TOF12745_RSI_NDWT_Ab_1	NCDWT	NCDWT.1	384	95	0.257812	FALSE	0
19	A2AGT5	4.25415	TOF12746_RSI_NDWT_Ab_2	NCDWT	NCDWT.2	384	101	0.210938	FALSE	0
20	A2AGT5	4.10572	TOF12747_RSI_NDWT_Ab_3	NCDWT	NCDWT.3	384	110	0.140625	FALSE	0
1	A2AH22	4.61943	TOF12772_RSI_HFDDKO_Ab_1	HFDDKO	HFDDKO.1	3	3	0	FALSE	0
2	A2AH22	4.6044	TOF12766_RSI_HFDUKO_Ab_1	HFDUKO	HFDUKO.1	12	3	0	FALSE	0
4	A2AH22	3.63114	TOF12768_RSI_HFDUKO_Ab_3	HFDUKO	HFDUKO.3	12	3	0	FALSE	0
7	A2AH22	4.79638	TOF12762_RSI_HFDWT_Ab_2	HFDWT	HFDWT.2	15	3	0	FALSE	0
8	A2AH22	4.80964	TOF12763_RSI_HFDWT_Ab_3	HFDWT	HFDWT.3	15	3	0	FALSE	0
9	A2AH22	4.69577	TOF12773_RSI_HFDDKO_Ab_2	HFDWT	HFDWT.4	15	3	0	FALSE	0
11	A2AH22	4.47161	TOF12756_RSI_NDDKO_Ab_1	NCDDKO	NCDDKO.1	9	3	0	FALSE	0
13	A2AH22	4.40889	TOF12758_RSI_NDDKO_Ab_3	NCDDKO	NCDDKO.3	9	3	0	FALSE	0
14	A2AH22	4.27108	TOF12750_RSI_NDUKO_Ab_1	NCDUKO	NCDUKO.1	12	3	0	FALSE	0
15	A2AH22	4.21399	TOF12751_RSI_NDUKO_Ab_2	NCDUKO	NCDUKO.2	12	3	0	FALSE	0
16	A2AH22	3.89272	TOF12752_RSI_NDUKO_Ab_3	NCDUKO	NCDUKO.3	12	3	0	FALSE	0
17	A2AH22	4.59954	TOF12753_RSI_NDUKO_Ab_4	NCDUKO	NCDUKO.4	12	3	0	FALSE	0
18	A2AH22	4.35585	TOF12745_RSI_NDWT_Ab_1	NCDWT	NCDWT.1	9	3	0	FALSE	0
19	A2AH22	3.94209	TOF12746_RSI_NDWT_Ab_2	NCDWT	NCDWT.2	9	3	0	FALSE	0
1	A2AHC3	3.55194	TOF12772_RSI_HFDDKO_Ab_1	HFDDKO	HFDDKO.1	27	15	0.444444	FALSE	0
2	A2AHC3	3.92252	TOF12766_RSI_HFDUKO_Ab_1	HFDUKO	HFDUKO.1	108	21	0.222222	FALSE	0
3	A2AHC3	4.00936	TOF12767_RSI_HFDUKO_Ab_2	HFDUKO	HFDUKO.2	108	18	0.333333	FALSE	0
4	A2AHC3	3.90466	TOF12768_RSI_HFDUKO_Ab_3	HFDUKO	HFDUKO.3	108	20	0.259259	FALSE	0
5	A2AHC3	4.07391	TOF12769_RSI_HFDUKO_Ab_4	HFDUKO	HFDUKO.4	108	15	0.444444	FALSE	0
6	A2AHC3	3.45687	TOF12761_RSI_HFDWT_Ab_1	HFDWT	HFDWT.1	135	15	0.444444	FALSE	0
7	A2AHC3	3.80279	TOF12762_RSI_HFDWT_Ab_2	HFDWT	HFDWT.2	135	18	0.333333	FALSE	0
8	A2AHC3	4.0553	TOF12763_RSI_HFDWT_Ab_3	HFDWT	HFDWT.3	135	15	0.444444	FALSE	0
9	A2AHC3	3.83827	TOF12773_RSI_HFDDKO_Ab_2	HFDWT	HFDWT.4	135	18	0.333333	FALSE	0
10	A2AHC3	3.99358	TOF12774_RSI_HFDDKO_Ab_3	HFDWT	HFDWT.5	135	18	0.333333	FALSE	0
11	A2AHC3	3.77009	TOF12756_RSI_NDDKO_Ab_1	NCDDKO	NCDDKO.1	81	24	0.111111	FALSE	0
12	A2AHC3	3.99154	TOF12757_RSI_NDDKO_Ab_2	NCDDKO	NCDDKO.2	81	20	0.259259	FALSE	0
13	A2AHC3	4.07848	TOF12758_RSI_NDDKO_Ab_3	NCDDKO	NCDDKO.3	81	11	0.592593	TRUE	0
14	A2AHC3	4.02727	TOF12750_RSI_NDUKO_Ab_1	NCDUKO	NCDUKO.1	108	21	0.222222	FALSE	0
15	A2AHC3	3.63695	TOF12751_RSI_NDUKO_Ab_2	NCDUKO	NCDUKO.2	108	15	0.444444	FALSE	0
16	A2AHC3	3.81564	TOF12752_RSI_NDUKO_Ab_3	NCDUKO	NCDUKO.3	108	21	0.222222	FALSE	0
17	A2AHC3	3.78627	TOF12753_RSI_NDUKO_Ab_4	NCDUKO	NCDUKO.4	108	17	0.37037	FALSE	0
18	A2AHC3	3.82167	TOF12745_RSI_NDWT_Ab_1	NCDWT	NCDWT.1	81	21	0.222222	FALSE	0
19	A2AHC3	3.79584	TOF12746_RSI_NDWT_Ab_2	NCDWT	NCDWT.2	81	12	0.555556	TRUE	0
20	A2AHC3	4.10689	TOF12747_RSI_NDWT_Ab_3	NCDWT	NCDWT.3	81	12	0.555556	TRUE	0
1	A2AHG0	3.97323	TOF12772_RSI_HFDDKO_Ab_1	HFDDKO	HFDDKO.1	12	9	0.25	FALSE	0
2	A2AHG0	4.10727	TOF12766_RSI_HFDUKO_Ab_1	HFDUKO	HFDUKO.1	48	9	0.25	FALSE	0
3	A2AHG0	4.30462	TOF12767_RSI_HFDUKO_Ab_2	HFDUKO	HFDUKO.2	48	9	0.25	FALSE	0
4	A2AHG0	3.94774	TOF12768_RSI_HFDUKO_Ab_3	HFDUKO	HFDUKO.3	48	9	0.25	FALSE	0
5	A2AHG0	4.21372	TOF12769_RSI_HFDUKO_Ab_4	HFDUKO	HFDUKO.4	48	11	0.0833333	FALSE	0
6	A2AHG0	3.64589	TOF12761_RSI_HFDWT_Ab_1	HFDWT	HFDWT.1	60	5	0.583333	TRUE	0
7	A2AHG0	3.3422	TOF12762_RSI_HFDWT_Ab_2	HFDWT	HFDWT.2	60	8	0.333333	FALSE	0
8	A2AHG0	3.50037	TOF12763_RSI_HFDWT_Ab_3	HFDWT	HFDWT.3	60	8	0.333333	FALSE	0
9	A2AHG0	4.3492	TOF12773_RSI_HFDDKO_Ab_2	HFDWT	HFDWT.4	60	9	0.25	FALSE	0
10	A2AHG0	4.30009	TOF12774_RSI_HFDDKO_Ab_3	HFDWT	HFDWT.5	60	7	0.416667	FALSE	0
11	A2AHG0	4.14985	TOF12756_RSI_NDDKO_Ab_1	NCDDKO	NCDDKO.1	36	7	0.416667	FALSE	0
12	A2AHG0	4.1178	TOF12757_RSI_NDDKO_Ab_2	NCDDKO	NCDDKO.2	36	8	0.333333	FALSE	0
13	A2AHG0	3.96404	TOF12758_RSI_NDDKO_Ab_3	NCDDKO	NCDDKO.3	36	6	0.5	TRUE	0
14	A2AHG0	4.28216	TOF12750_RSI_NDUKO_Ab_1	NCDUKO	NCDUKO.1	48	9	0.25	FALSE	0
15	A2AHG0	3.9337	TOF12751_RSI_NDUKO_Ab_2	NCDUKO	NCDUKO.2	48	9	0.25	FALSE	0
16	A2AHG0	3.97498	TOF12752_RSI_NDUKO_Ab_3	NCDUKO	NCDUKO.3	48	9	0.25	FALSE	0
17	A2AHG0	4.19342	TOF12753_RSI_NDUKO_Ab_4	NCDUKO	NCDUKO.4	48	9	0.25	FALSE	0
18	A2AHG0	4.03755	TOF12745_RSI_NDWT_Ab_1	NCDWT	NCDWT.1	36	8	0.333333	FALSE	0
19	A2AHG0	3.84141	TOF12746_RSI_NDWT_Ab_2	NCDWT	NCDWT.2	36	9	0.25	FALSE	0
20	A2AHG0	4.54445	TOF12747_RSI_NDWT_Ab_3	NCDWT	NCDWT.3	36	5	0.583333	TRUE	0
1	A2AI08	3.33891	TOF12772_RSI_HFDDKO_Ab_1	HFDDKO	HFDDKO.1	8	8	0	FALSE	0
2	A2AI08	2.43017	TOF12766_RSI_HFDUKO_Ab_1	HFDUKO	HFDUKO.1	32	8	0	FALSE	0
3	A2AI08	2.9863	TOF12767_RSI_HFDUKO_Ab_2	HFDUKO	HFDUKO.2	32	7	0.125	FALSE	0
4	A2AI08	3.35798	TOF12768_RSI_HFDUKO_Ab_3	HFDUKO	HFDUKO.3	32	7	0.125	FALSE	0
5	A2AI08	3.11088	TOF12769_RSI_HFDUKO_Ab_4	HFDUKO	HFDUKO.4	32	8	0	FALSE	0
6	A2AI08	3.09584	TOF12761_RSI_HFDWT_Ab_1	HFDWT	HFDWT.1	40	8	0	FALSE	0
7	A2AI08	2.07561	TOF12762_RSI_HFDWT_Ab_2	HFDWT	HFDWT.2	40	8	0	FALSE	0
8	A2AI08	3.2284	TOF12763_RSI_HFDWT_Ab_3	HFDWT	HFDWT.3	40	8	0	FALSE	0
9	A2AI08	3.13673	TOF12773_RSI_HFDDKO_Ab_2	HFDWT	HFDWT.4	40	4	0.5	TRUE	0
10	A2AI08	3.66179	TOF12774_RSI_HFDDKO_Ab_3	HFDWT	HFDWT.5	40	5	0.375	FALSE	0
11	A2AI08	3.84618	TOF12756_RSI_NDDKO_Ab_1	NCDDKO	NCDDKO.1	24	8	0	FALSE	0
12	A2AI08	3.07394	TOF12757_RSI_NDDKO_Ab_2	NCDDKO	NCDDKO.2	24	7	0.125	FALSE	0
13	A2AI08	2.46606	TOF12758_RSI_NDDKO_Ab_3	NCDDKO	NCDDKO.3	24	3	0.625	TRUE	0
14	A2AI08	2.73683	TOF12750_RSI_NDUKO_Ab_1	NCDUKO	NCDUKO.1	32	7	0.125	FALSE	0
15	A2AI08	3.4169	TOF12751_RSI_NDUKO_Ab_2	NCDUKO	NCDUKO.2	32	8	0	FALSE	0
16	A2AI08	3.62348	TOF12752_RSI_NDUKO_Ab_3	NCDUKO	NCDUKO.3	32	7	0.125	FALSE	0
17	A2AI08	2.98566	TOF12753_RSI_NDUKO_Ab_4	NCDUKO	NCDUKO.4	32	8	0	FALSE	0
18	A2AI08	3.39012	TOF12745_RSI_NDWT_Ab_1	NCDWT	NCDWT.1	24	8	0	FALSE	0
19	A2AI08	3.89175	TOF12746_RSI_NDWT_Ab_2	NCDWT	NCDWT.2	24	7	0.125	FALSE	0
20	A2AI08	2.79661	TOF12747_RSI_NDWT_Ab_3	NCDWT	NCDWT.3	24	8	0	FALSE	0
1	A2AIL4	4.48353	TOF12772_RSI_HFDDKO_Ab_1	HFDDKO	HFDDKO.1	17	13	0.235294	FALSE	0
2	A2AIL4	4.42572	TOF12766_RSI_HFDUKO_Ab_1	HFDUKO	HFDUKO.1	68	17	0	FALSE	0
3	A2AIL4	4.20618	TOF12767_RSI_HFDUKO_Ab_2	HFDUKO	HFDUKO.2	68	14	0.176471	FALSE	0
4	A2AIL4	4.07501	TOF12768_RSI_HFDUKO_Ab_3	HFDUKO	HFDUKO.3	68	17	0	FALSE	0
5	A2AIL4	3.90335	TOF12769_RSI_HFDUKO_Ab_4	HFDUKO	HFDUKO.4	68	11	0.352941	FALSE	0
6	A2AIL4	3.94082	TOF12761_RSI_HFDWT_Ab_1	HFDWT	HFDWT.1	85	17	0	FALSE	0
7	A2AIL4	4.66793	TOF12762_RSI_HFDWT_Ab_2	HFDWT	HFDWT.2	85	16	0.0588235	FALSE	0
8	A2AIL4	4.60596	TOF12763_RSI_HFDWT_Ab_3	HFDWT	HFDWT.3	85	14	0.176471	FALSE	0
9	A2AIL4	4.82874	TOF12773_RSI_HFDDKO_Ab_2	HFDWT	HFDWT.4	85	11	0.352941	FALSE	0
10	A2AIL4	4.47076	TOF12774_RSI_HFDDKO_Ab_3	HFDWT	HFDWT.5	85	14	0.176471	FALSE	0
11	A2AIL4	4.22355	TOF12756_RSI_NDDKO_Ab_1	NCDDKO	NCDDKO.1	51	17	0	FALSE	0
12	A2AIL4	4.33454	TOF12757_RSI_NDDKO_Ab_2	NCDDKO	NCDDKO.2	51	16	0.0588235	FALSE	0
13	A2AIL4	4.67377	TOF12758_RSI_NDDKO_Ab_3	NCDDKO	NCDDKO.3	51	17	0	FALSE	0
14	A2AIL4	4.02911	TOF12750_RSI_NDUKO_Ab_1	NCDUKO	NCDUKO.1	68	14	0.176471	FALSE	0
15	A2AIL4	4.52553	TOF12751_RSI_NDUKO_Ab_2	NCDUKO	NCDUKO.2	68	14	0.176471	FALSE	0
16	A2AIL4	4.31464	TOF12752_RSI_NDUKO_Ab_3	NCDUKO	NCDUKO.3	68	8	0.529412	TRUE	0
17	A2AIL4	4.54416	TOF12753_RSI_NDUKO_Ab_4	NCDUKO	NCDUKO.4	68	17	0	FALSE	0
18	A2AIL4	4.278	TOF12745_RSI_NDWT_Ab_1	NCDWT	NCDWT.1	51	11	0.352941	FALSE	0
19	A2AIL4	3.97583	TOF12746_RSI_NDWT_Ab_2	NCDWT	NCDWT.2	51	8	0.529412	TRUE	0
20	A2AIL4	4.36127	TOF12747_RSI_NDWT_Ab_3	NCDWT	NCDWT.3	51	14	0.176471	FALSE	0
1	A2AIV2	4.2569	TOF12772_RSI_HFDDKO_Ab_1	HFDDKO	HFDDKO.1	42	34	0.190476	FALSE	0
2	A2AIV2	3.97358	TOF12766_RSI_HFDUKO_Ab_1	HFDUKO	HFDUKO.1	168	33	0.214286	FALSE	0
3	A2AIV2	3.88961	TOF12767_RSI_HFDUKO_Ab_2	HFDUKO	HFDUKO.2	168	30	0.285714	FALSE	0
4	A2AIV2	3.64324	TOF12768_RSI_HFDUKO_Ab_3	HFDUKO	HFDUKO.3	168	30	0.285714	FALSE	0
5	A2AIV2	3.82323	TOF12769_RSI_HFDUKO_Ab_4	HFDUKO	HFDUKO.4	168	27	0.357143	FALSE	0
6	A2AIV2	4.09095	TOF12761_RSI_HFDWT_Ab_1	HFDWT	HFDWT.1	210	35	0.166667	FALSE	0
7	A2AIV2	4.34561	TOF12762_RSI_HFDWT_Ab_2	HFDWT	HFDWT.2	210	37	0.119048	FALSE	0
8	A2AIV2	4.04962	TOF12763_RSI_HFDWT_Ab_3	HFDWT	HFDWT.3	210	36	0.142857	FALSE	0
9	A2AIV2	4.13044	TOF12773_RSI_HFDDKO_Ab_2	HFDWT	HFDWT.4	210	33	0.214286	FALSE	0
10	A2AIV2	3.95168	TOF12774_RSI_HFDDKO_Ab_3	HFDWT	HFDWT.5	210	37	0.119048	FALSE	0
11	A2AIV2	4.24744	TOF12756_RSI_NDDKO_Ab_1	NCDDKO	NCDDKO.1	126	30	0.285714	FALSE	0
12	A2AIV2	3.91205	TOF12757_RSI_NDDKO_Ab_2	NCDDKO	NCDDKO.2	126	29	0.309524	FALSE	0
13	A2AIV2	4.11491	TOF12758_RSI_NDDKO_Ab_3	NCDDKO	NCDDKO.3	126	29	0.309524	FALSE	0
14	A2AIV2	4.00299	TOF12750_RSI_NDUKO_Ab_1	NCDUKO	NCDUKO.1	168	35	0.166667	FALSE	0
15	A2AIV2	4.2298	TOF12751_RSI_NDUKO_Ab_2	NCDUKO	NCDUKO.2	168	33	0.214286	FALSE	0
16	A2AIV2	4.08035	TOF12752_RSI_NDUKO_Ab_3	NCDUKO	NCDUKO.3	168	35	0.166667	FALSE	0
17	A2AIV2	4.02114	TOF12753_RSI_NDUKO_Ab_4	NCDUKO	NCDUKO.4	168	33	0.214286	FALSE	0
18	A2AIV2	4.14962	TOF12745_RSI_NDWT_Ab_1	NCDWT	NCDWT.1	126	35	0.166667	FALSE	0
19	A2AIV2	3.94301	TOF12746_RSI_NDWT_Ab_2	NCDWT	NCDWT.2	126	27	0.357143	FALSE	0
20	A2AIV2	3.74091	TOF12747_RSI_NDWT_Ab_3	NCDWT	NCDWT.3	126	34	0.190476	FALSE	0
1	A2AJ15	3.62729	TOF12772_RSI_HFDDKO_Ab_1	HFDDKO	HFDDKO.1	23	20	0.130435	FALSE	0
2	A2AJ15	3.75645	TOF12766_RSI_HFDUKO_Ab_1	HFDUKO	HFDUKO.1	92	20	0.130435	FALSE	0
3	A2AJ15	3.82578	TOF12767_RSI_HFDUKO_Ab_2	HFDUKO	HFDUKO.2	92	20	0.130435	FALSE	0
4	A2AJ15	4.13868	TOF12768_RSI_HFDUKO_Ab_3	HFDUKO	HFDUKO.3	92	23	0	FALSE	0
5	A2AJ15	3.9044	TOF12769_RSI_HFDUKO_Ab_4	HFDUKO	HFDUKO.4	92	19	0.173913	FALSE	0
6	A2AJ15	3.76522	TOF12761_RSI_HFDWT_Ab_1	HFDWT	HFDWT.1	115	22	0.0434783	FALSE	0
7	A2AJ15	3.81207	TOF12762_RSI_HFDWT_Ab_2	HFDWT	HFDWT.2	115	20	0.130435	FALSE	0
8	A2AJ15	3.74396	TOF12763_RSI_HFDWT_Ab_3	HFDWT	HFDWT.3	115	22	0.0434783	FALSE	0
9	A2AJ15	3.74047	TOF12773_RSI_HFDDKO_Ab_2	HFDWT	HFDWT.4	115	21	0.0869565	FALSE	0
10	A2AJ15	3.69731	TOF12774_RSI_HFDDKO_Ab_3	HFDWT	HFDWT.5	115	16	0.304348	FALSE	0
11	A2AJ15	3.86217	TOF12756_RSI_NDDKO_Ab_1	NCDDKO	NCDDKO.1	69	19	0.173913	FALSE	0
12	A2AJ15	3.81147	TOF12757_RSI_NDDKO_Ab_2	NCDDKO	NCDDKO.2	69	16	0.304348	FALSE	0
13	A2AJ15	3.71272	TOF12758_RSI_NDDKO_Ab_3	NCDDKO	NCDDKO.3	69	21	0.0869565	FALSE	0
14	A2AJ15	3.89773	TOF12750_RSI_NDUKO_Ab_1	NCDUKO	NCDUKO.1	92	22	0.0434783	FALSE	0
15	A2AJ15	3.96784	TOF12751_RSI_NDUKO_Ab_2	NCDUKO	NCDUKO.2	92	21	0.0869565	FALSE	0
16	A2AJ15	3.73718	TOF12752_RSI_NDUKO_Ab_3	NCDUKO	NCDUKO.3	92	21	0.0869565	FALSE	0
17	A2AJ15	3.74766	TOF12753_RSI_NDUKO_Ab_4	NCDUKO	NCDUKO.4	92	21	0.0869565	FALSE	0
18	A2AJ15	3.94864	TOF12745_RSI_NDWT_Ab_1	NCDWT	NCDWT.1	69	23	0	FALSE	0
19	A2AJ15	3.85637	TOF12746_RSI_NDWT_Ab_2	NCDWT	NCDWT.2	69	19	0.173913	FALSE	0
20	A2AJ15	4.02149	TOF12747_RSI_NDWT_Ab_3	NCDWT	NCDWT.3	69	18	0.217391	FALSE	0
1	A2AJ88	4.07015	TOF12772_RSI_HFDDKO_Ab_1	HFDDKO	HFDDKO.1	35	30	0.142857	FALSE	0
2	A2AJ88	4.06172	TOF12766_RSI_HFDUKO_Ab_1	HFDUKO	HFDUKO.1	140	26	0.257143	FALSE	0
3	A2AJ88	4.181	TOF12767_RSI_HFDUKO_Ab_2	HFDUKO	HFDUKO.2	140	24	0.314286	FALSE	0
4	A2AJ88	4.07412	TOF12768_RSI_HFDUKO_Ab_3	HFDUKO	HFDUKO.3	140	33	0.0571429	FALSE	0
5	A2AJ88	3.99928	TOF12769_RSI_HFDUKO_Ab_4	HFDUKO	HFDUKO.4	140	18	0.485714	FALSE	0
6	A2AJ88	4.21792	TOF12761_RSI_HFDWT_Ab_1	HFDWT	HFDWT.1	175	34	0.0285714	FALSE	0
7	A2AJ88	4.57366	TOF12762_RSI_HFDWT_Ab_2	HFDWT	HFDWT.2	175	28	0.2	FALSE	0
8	A2AJ88	4.4447	TOF12763_RSI_HFDWT_Ab_3	HFDWT	HFDWT.3	175	32	0.0857143	FALSE	0
9	A2AJ88	4.4733	TOF12773_RSI_HFDDKO_Ab_2	HFDWT	HFDWT.4	175	27	0.228571	FALSE	0
10	A2AJ88	4.08507	TOF12774_RSI_HFDDKO_Ab_3	HFDWT	HFDWT.5	175	29	0.171429	FALSE	0
11	A2AJ88	4.54238	TOF12756_RSI_NDDKO_Ab_1	NCDDKO	NCDDKO.1	105	28	0.2	FALSE	0
12	A2AJ88	4.22094	TOF12757_RSI_NDDKO_Ab_2	NCDDKO	NCDDKO.2	105	30	0.142857	FALSE	0
13	A2AJ88	4.59734	TOF12758_RSI_NDDKO_Ab_3	NCDDKO	NCDDKO.3	105	30	0.142857	FALSE	0
14	A2AJ88	4.425	TOF12750_RSI_NDUKO_Ab_1	NCDUKO	NCDUKO.1	140	30	0.142857	FALSE	0
15	A2AJ88	4.6375	TOF12751_RSI_NDUKO_Ab_2	NCDUKO	NCDUKO.2	140	30	0.142857	FALSE	0
16	A2AJ88	4.5101	TOF12752_RSI_NDUKO_Ab_3	NCDUKO	NCDUKO.3	140	31	0.114286	FALSE	0
17	A2AJ88	4.36012	TOF12753_RSI_NDUKO_Ab_4	NCDUKO	NCDUKO.4	140	27	0.228571	FALSE	0
18	A2AJ88	4.66912	TOF12745_RSI_NDWT_Ab_1	NCDWT	NCDWT.1	105	27	0.228571	FALSE	0
19	A2AJ88	4.59606	TOF12746_RSI_NDWT_Ab_2	NCDWT	NCDWT.2	105	25	0.285714	FALSE	0
20	A2AJ88	4.20133	TOF12747_RSI_NDWT_Ab_3	NCDWT	NCDWT.3	105	28	0.2	FALSE	0
1	A2AJI0	3.72209	TOF12772_RSI_HFDDKO_Ab_1	HFDDKO	HFDDKO.1	38	25	0.342105	FALSE	0
2	A2AJI0	3.1908	TOF12766_RSI_HFDUKO_Ab_1	HFDUKO	HFDUKO.1	152	20	0.473684	FALSE	0
3	A2AJI0	3.59789	TOF12767_RSI_HFDUKO_Ab_2	HFDUKO	HFDUKO.2	152	32	0.157895	FALSE	0
4	A2AJI0	3.38801	TOF12768_RSI_HFDUKO_Ab_3	HFDUKO	HFDUKO.3	152	35	0.0789474	FALSE	0
5	A2AJI0	3.74094	TOF12769_RSI_HFDUKO_Ab_4	HFDUKO	HFDUKO.4	152	30	0.210526	FALSE	0
6	A2AJI0	3.91052	TOF12761_RSI_HFDWT_Ab_1	HFDWT	HFDWT.1	190	32	0.157895	FALSE	0
7	A2AJI0	3.96313	TOF12762_RSI_HFDWT_Ab_2	HFDWT	HFDWT.2	190	27	0.289474	FALSE	0
8	A2AJI0	4.05756	TOF12763_RSI_HFDWT_Ab_3	HFDWT	HFDWT.3	190	26	0.315789	FALSE	0
9	A2AJI0	3.99813	TOF12773_RSI_HFDDKO_Ab_2	HFDWT	HFDWT.4	190	29	0.236842	FALSE	0
10	A2AJI0	3.93254	TOF12774_RSI_HFDDKO_Ab_3	HFDWT	HFDWT.5	190	27	0.289474	FALSE	0
11	A2AJI0	4.17319	TOF12756_RSI_NDDKO_Ab_1	NCDDKO	NCDDKO.1	114	35	0.0789474	FALSE	0
12	A2AJI0	3.71902	TOF12757_RSI_NDDKO_Ab_2	NCDDKO	NCDDKO.2	114	38	0	FALSE	0
13	A2AJI0	3.798	TOF12758_RSI_NDDKO_Ab_3	NCDDKO	NCDDKO.3	114	21	0.447368	FALSE	0
14	A2AJI0	3.81191	TOF12750_RSI_NDUKO_Ab_1	NCDUKO	NCDUKO.1	152	32	0.157895	FALSE	0
15	A2AJI0	3.80349	TOF12751_RSI_NDUKO_Ab_2	NCDUKO	NCDUKO.2	152	32	0.157895	FALSE	0
16	A2AJI0	3.70181	TOF12752_RSI_NDUKO_Ab_3	NCDUKO	NCDUKO.3	152	30	0.210526	FALSE	0
17	A2AJI0	3.96257	TOF12753_RSI_NDUKO_Ab_4	NCDUKO	NCDUKO.4	152	29	0.236842	FALSE	0
18	A2AJI0	4.01123	TOF12745_RSI_NDWT_Ab_1	NCDWT	NCDWT.1	114	27	0.289474	FALSE	0
19	A2AJI0	4.06729	TOF12746_RSI_NDWT_Ab_2	NCDWT	NCDWT.2	114	29	0.236842	FALSE	0
20	A2AJI0	4.03061	TOF12747_RSI_NDWT_Ab_3	NCDWT	NCDWT.3	114	33	0.131579	FALSE	0
1	A2AJL3	6.57803	TOF12772_RSI_HFDDKO_Ab_1	HFDDKO	HFDDKO.1	120	108	0.1	FALSE	0
2	A2AJL3	6.72975	TOF12766_RSI_HFDUKO_Ab_1	HFDUKO	HFDUKO.1	480	109	0.0916667	FALSE	0
3	A2AJL3	6.55909	TOF12767_RSI_HFDUKO_Ab_2	HFDUKO	HFDUKO.2	480	112	0.0666667	FALSE	0
4	A2AJL3	6.59573	TOF12768_RSI_HFDUKO_Ab_3	HFDUKO	HFDUKO.3	480	114	0.05	FALSE	0
5	A2AJL3	6.52375	TOF12769_RSI_HFDUKO_Ab_4	HFDUKO	HFDUKO.4	480	109	0.0916667	FALSE	0
6	A2AJL3	6.35798	TOF12761_RSI_HFDWT_Ab_1	HFDWT	HFDWT.1	600	109	0.0916667	FALSE	0
7	A2AJL3	6.52491	TOF12762_RSI_HFDWT_Ab_2	HFDWT	HFDWT.2	600	114	0.05	FALSE	0
8	A2AJL3	6.45506	TOF12763_RSI_HFDWT_Ab_3	HFDWT	HFDWT.3	600	113	0.0583333	FALSE	0
9	A2AJL3	6.6724	TOF12773_RSI_HFDDKO_Ab_2	HFDWT	HFDWT.4	600	112	0.0666667	FALSE	0
10	A2AJL3	6.49305	TOF12774_RSI_HFDDKO_Ab_3	HFDWT	HFDWT.5	600	111	0.075	FALSE	0
11	A2AJL3	6.46318	TOF12756_RSI_NDDKO_Ab_1	NCDDKO	NCDDKO.1	360	117	0.025	FALSE	0
12	A2AJL3	6.369	TOF12757_RSI_NDDKO_Ab_2	NCDDKO	NCDDKO.2	360	110	0.0833333	FALSE	0
13	A2AJL3	6.47268	TOF12758_RSI_NDDKO_Ab_3	NCDDKO	NCDDKO.3	360	116	0.0333333	FALSE	0
14	A2AJL3	6.51839	TOF12750_RSI_NDUKO_Ab_1	NCDUKO	NCDUKO.1	480	111	0.075	FALSE	0
15	A2AJL3	6.67853	TOF12751_RSI_NDUKO_Ab_2	NCDUKO	NCDUKO.2	480	116	0.0333333	FALSE	0
16	A2AJL3	6.68723	TOF12752_RSI_NDUKO_Ab_3	NCDUKO	NCDUKO.3	480	112	0.0666667	FALSE	0
17	A2AJL3	6.59634	TOF12753_RSI_NDUKO_Ab_4	NCDUKO	NCDUKO.4	480	114	0.05	FALSE	0
18	A2AJL3	6.28107	TOF12745_RSI_NDWT_Ab_1	NCDWT	NCDWT.1	360	110	0.0833333	FALSE	0
19	A2AJL3	6.33895	TOF12746_RSI_NDWT_Ab_2	NCDWT	NCDWT.2	360	116	0.0333333	FALSE	0
20	A2AJL3	6.14086	TOF12747_RSI_NDWT_Ab_3	NCDWT	NCDWT.3	360	108	0.1	FALSE	0
1	A2AKB9	2.66426	TOF12772_RSI_HFDDKO_Ab_1	HFDDKO	HFDDKO.1	3	3	0	FALSE	0
2	A2AKB9	1.58657	TOF12766_RSI_HFDUKO_Ab_1	HFDUKO	HFDUKO.1	12	2	0.333333	FALSE	0
4	A2AKB9	1.42062	TOF12768_RSI_HFDUKO_Ab_3	HFDUKO	HFDUKO.3	12	3	0	FALSE	0
6	A2AKB9	1.07724	TOF12761_RSI_HFDWT_Ab_1	HFDWT	HFDWT.1	15	3	0	FALSE	0
7	A2AKB9	1.32324	TOF12762_RSI_HFDWT_Ab_2	HFDWT	HFDWT.2	15	3	0	FALSE	0
8	A2AKB9	0.841944	TOF12763_RSI_HFDWT_Ab_3	HFDWT	HFDWT.3	15	2	0.333333	FALSE	0
9	A2AKB9	1.31164	TOF12773_RSI_HFDDKO_Ab_2	HFDWT	HFDWT.4	15	3	0	FALSE	0
10	A2AKB9	2.5657	TOF12774_RSI_HFDDKO_Ab_3	HFDWT	HFDWT.5	15	1	0.666667	TRUE	0
11	A2AKB9	1.89981	TOF12756_RSI_NDDKO_Ab_1	NCDDKO	NCDDKO.1	9	2	0.333333	FALSE	0
12	A2AKB9	1.96533	TOF12757_RSI_NDDKO_Ab_2	NCDDKO	NCDDKO.2	9	3	0	FALSE	0
13	A2AKB9	1.274	TOF12758_RSI_NDDKO_Ab_3	NCDDKO	NCDDKO.3	9	3	0	FALSE	0
14	A2AKB9	1.01618	TOF12750_RSI_NDUKO_Ab_1	NCDUKO	NCDUKO.1	12	2	0.333333	FALSE	0
15	A2AKB9	1.54717	TOF12751_RSI_NDUKO_Ab_2	NCDUKO	NCDUKO.2	12	2	0.333333	FALSE	0
18	A2AKB9	2.19103	TOF12745_RSI_NDWT_Ab_1	NCDWT	NCDWT.1	9	2	0.333333	FALSE	0
19	A2AKB9	1.0273	TOF12746_RSI_NDWT_Ab_2	NCDWT	NCDWT.2	9	3	0	FALSE	0
20	A2AKB9	2.32217	TOF12747_RSI_NDWT_Ab_3	NCDWT	NCDWT.3	9	1	0.666667	TRUE	0
1	A2AKG8	3.44649	TOF12772_RSI_HFDDKO_Ab_1	HFDDKO	HFDDKO.1	60	53	0.116667	FALSE	0
2	A2AKG8	3.66167	TOF12766_RSI_HFDUKO_Ab_1	HFDUKO	HFDUKO.1	240	49	0.183333	FALSE	0
3	A2AKG8	3.63336	TOF12767_RSI_HFDUKO_Ab_2	HFDUKO	HFDUKO.2	240	55	0.0833333	FALSE	0
4	A2AKG8	3.50764	TOF12768_RSI_HFDUKO_Ab_3	HFDUKO	HFDUKO.3	240	48	0.2	FALSE	0
5	A2AKG8	3.43621	TOF12769_RSI_HFDUKO_Ab_4	HFDUKO	HFDUKO.4	240	52	0.133333	FALSE	0
6	A2AKG8	3.5407	TOF12761_RSI_HFDWT_Ab_1	HFDWT	HFDWT.1	300	58	0.0333333	FALSE	0
7	A2AKG8	3.89876	TOF12762_RSI_HFDWT_Ab_2	HFDWT	HFDWT.2	300	51	0.15	FALSE	0
8	A2AKG8	3.72765	TOF12763_RSI_HFDWT_Ab_3	HFDWT	HFDWT.3	300	57	0.05	FALSE	0
9	A2AKG8	3.71433	TOF12773_RSI_HFDDKO_Ab_2	HFDWT	HFDWT.4	300	53	0.116667	FALSE	0
10	A2AKG8	3.45771	TOF12774_RSI_HFDDKO_Ab_3	HFDWT	HFDWT.5	300	45	0.25	FALSE	0
11	A2AKG8	3.69902	TOF12756_RSI_NDDKO_Ab_1	NCDDKO	NCDDKO.1	180	54	0.1	FALSE	0
12	A2AKG8	3.60629	TOF12757_RSI_NDDKO_Ab_2	NCDDKO	NCDDKO.2	180	47	0.216667	FALSE	0
13	A2AKG8	3.60771	TOF12758_RSI_NDDKO_Ab_3	NCDDKO	NCDDKO.3	180	52	0.133333	FALSE	0
14	A2AKG8	3.7106	TOF12750_RSI_NDUKO_Ab_1	NCDUKO	NCDUKO.1	240	56	0.0666667	FALSE	0
15	A2AKG8	3.76293	TOF12751_RSI_NDUKO_Ab_2	NCDUKO	NCDUKO.2	240	55	0.0833333	FALSE	0
16	A2AKG8	3.55465	TOF12752_RSI_NDUKO_Ab_3	NCDUKO	NCDUKO.3	240	57	0.05	FALSE	0
17	A2AKG8	3.79056	TOF12753_RSI_NDUKO_Ab_4	NCDUKO	NCDUKO.4	240	57	0.05	FALSE	0
18	A2AKG8	3.81932	TOF12745_RSI_NDWT_Ab_1	NCDWT	NCDWT.1	180	50	0.166667	FALSE	0
19	A2AKG8	3.52258	TOF12746_RSI_NDWT_Ab_2	NCDWT	NCDWT.2	180	55	0.0833333	FALSE	0
20	A2AKG8	3.44203	TOF12747_RSI_NDWT_Ab_3	NCDWT	NCDWT.3	180	49	0.183333	FALSE	0
1	A2AKK5	8.05259	TOF12772_RSI_HFDDKO_Ab_1	HFDDKO	HFDDKO.1	23	23	0	FALSE	0
2	A2AKK5	8.29918	TOF12766_RSI_HFDUKO_Ab_1	HFDUKO	HFDUKO.1	92	20	0.130435	FALSE	0
3	A2AKK5	8.10725	TOF12767_RSI_HFDUKO_Ab_2	HFDUKO	HFDUKO.2	92	20	0.130435	FALSE	0
4	A2AKK5	7.8811	TOF12768_RSI_HFDUKO_Ab_3	HFDUKO	HFDUKO.3	92	23	0	FALSE	0
5	A2AKK5	7.99031	TOF12769_RSI_HFDUKO_Ab_4	HFDUKO	HFDUKO.4	92	23	0	FALSE	0
6	A2AKK5	7.6475	TOF12761_RSI_HFDWT_Ab_1	HFDWT	HFDWT.1	115	23	0	FALSE	0
7	A2AKK5	7.53318	TOF12762_RSI_HFDWT_Ab_2	HFDWT	HFDWT.2	115	20	0.130435	FALSE	0
8	A2AKK5	7.37185	TOF12763_RSI_HFDWT_Ab_3	HFDWT	HFDWT.3	115	20	0.130435	FALSE	0
9	A2AKK5	8.09398	TOF12773_RSI_HFDDKO_Ab_2	HFDWT	HFDWT.4	115	20	0.130435	FALSE	0
10	A2AKK5	7.9468	TOF12774_RSI_HFDDKO_Ab_3	HFDWT	HFDWT.5	115	20	0.130435	FALSE	0
11	A2AKK5	7.70184	TOF12756_RSI_NDDKO_Ab_1	NCDDKO	NCDDKO.1	69	20	0.130435	FALSE	0
12	A2AKK5	7.77373	TOF12757_RSI_NDDKO_Ab_2	NCDDKO	NCDDKO.2	69	20	0.130435	FALSE	0
13	A2AKK5	7.72745	TOF12758_RSI_NDDKO_Ab_3	NCDDKO	NCDDKO.3	69	20	0.130435	FALSE	0
14	A2AKK5	7.86309	TOF12750_RSI_NDUKO_Ab_1	NCDUKO	NCDUKO.1	92	20	0.130435	FALSE	0
15	A2AKK5	8.00094	TOF12751_RSI_NDUKO_Ab_2	NCDUKO	NCDUKO.2	92	20	0.130435	FALSE	0
16	A2AKK5	8.12757	TOF12752_RSI_NDUKO_Ab_3	NCDUKO	NCDUKO.3	92	23	0	FALSE	0
17	A2AKK5	7.98633	TOF12753_RSI_NDUKO_Ab_4	NCDUKO	NCDUKO.4	92	20	0.130435	FALSE	0
18	A2AKK5	7.54236	TOF12745_RSI_NDWT_Ab_1	NCDWT	NCDWT.1	69	20	0.130435	FALSE	0
19	A2AKK5	7.67104	TOF12746_RSI_NDWT_Ab_2	NCDWT	NCDWT.2	69	20	0.130435	FALSE	0
20	A2AKK5	7.61846	TOF12747_RSI_NDWT_Ab_3	NCDWT	NCDWT.3	69	23	0	FALSE	0
1	A2AKK5;Q8BGG9	5.61058	TOF12772_RSI_HFDDKO_Ab_1	HFDDKO	HFDDKO.1	36	32	0.111111	FALSE	0
2	A2AKK5;Q8BGG9	5.62393	TOF12766_RSI_HFDUKO_Ab_1	HFDUKO	HFDUKO.1	144	31	0.138889	FALSE	0
3	A2AKK5;Q8BGG9	5.52375	TOF12767_RSI_HFDUKO_Ab_2	HFDUKO	HFDUKO.2	144	33	0.0833333	FALSE	0
4	A2AKK5;Q8BGG9	5.67636	TOF12768_RSI_HFDUKO_Ab_3	HFDUKO	HFDUKO.3	144	31	0.138889	FALSE	0
5	A2AKK5;Q8BGG9	5.76976	TOF12769_RSI_HFDUKO_Ab_4	HFDUKO	HFDUKO.4	144	33	0.0833333	FALSE	0
6	A2AKK5;Q8BGG9	5.22398	TOF12761_RSI_HFDWT_Ab_1	HFDWT	HFDWT.1	180	32	0.111111	FALSE	0
7	A2AKK5;Q8BGG9	5.30361	TOF12762_RSI_HFDWT_Ab_2	HFDWT	HFDWT.2	180	32	0.111111	FALSE	0
8	A2AKK5;Q8BGG9	4.87853	TOF12763_RSI_HFDWT_Ab_3	HFDWT	HFDWT.3	180	29	0.194444	FALSE	0
9	A2AKK5;Q8BGG9	5.54922	TOF12773_RSI_HFDDKO_Ab_2	HFDWT	HFDWT.4	180	33	0.0833333	FALSE	0
10	A2AKK5;Q8BGG9	5.48561	TOF12774_RSI_HFDDKO_Ab_3	HFDWT	HFDWT.5	180	26	0.277778	FALSE	0
11	A2AKK5;Q8BGG9	5.34917	TOF12756_RSI_NDDKO_Ab_1	NCDDKO	NCDDKO.1	108	29	0.194444	FALSE	0
12	A2AKK5;Q8BGG9	5.34331	TOF12757_RSI_NDDKO_Ab_2	NCDDKO	NCDDKO.2	108	35	0.0277778	FALSE	0
13	A2AKK5;Q8BGG9	5.47976	TOF12758_RSI_NDDKO_Ab_3	NCDDKO	NCDDKO.3	108	30	0.166667	FALSE	0
14	A2AKK5;Q8BGG9	5.48509	TOF12750_RSI_NDUKO_Ab_1	NCDUKO	NCDUKO.1	144	30	0.166667	FALSE	0
15	A2AKK5;Q8BGG9	5.54589	TOF12751_RSI_NDUKO_Ab_2	NCDUKO	NCDUKO.2	144	30	0.166667	FALSE	0
16	A2AKK5;Q8BGG9	5.84458	TOF12752_RSI_NDUKO_Ab_3	NCDUKO	NCDUKO.3	144	33	0.0833333	FALSE	0
17	A2AKK5;Q8BGG9	5.56461	TOF12753_RSI_NDUKO_Ab_4	NCDUKO	NCDUKO.4	144	36	0	FALSE	0
18	A2AKK5;Q8BGG9	5.01733	TOF12745_RSI_NDWT_Ab_1	NCDWT	NCDWT.1	108	26	0.277778	FALSE	0
19	A2AKK5;Q8BGG9	5.17924	TOF12746_RSI_NDWT_Ab_2	NCDWT	NCDWT.2	108	29	0.194444	FALSE	0
20	A2AKK5;Q8BGG9	5.35229	TOF12747_RSI_NDWT_Ab_3	NCDWT	NCDWT.3	108	33	0.0833333	FALSE	0
1	A2AKQ0	7.16057	TOF12772_RSI_HFDDKO_Ab_1	HFDDKO	HFDDKO.1	22	19	0.136364	FALSE	0
2	A2AKQ0	7.0625	TOF12766_RSI_HFDUKO_Ab_1	HFDUKO	HFDUKO.1	88	18	0.181818	FALSE	0
3	A2AKQ0	6.861	TOF12767_RSI_HFDUKO_Ab_2	HFDUKO	HFDUKO.2	88	16	0.272727	FALSE	0
4	A2AKQ0	6.70599	TOF12768_RSI_HFDUKO_Ab_3	HFDUKO	HFDUKO.3	88	19	0.136364	FALSE	0
5	A2AKQ0	6.73155	TOF12769_RSI_HFDUKO_Ab_4	HFDUKO	HFDUKO.4	88	16	0.272727	FALSE	0
6	A2AKQ0	6.86077	TOF12761_RSI_HFDWT_Ab_1	HFDWT	HFDWT.1	110	16	0.272727	FALSE	0
7	A2AKQ0	7.02288	TOF12762_RSI_HFDWT_Ab_2	HFDWT	HFDWT.2	110	22	0	FALSE	0
8	A2AKQ0	6.84953	TOF12763_RSI_HFDWT_Ab_3	HFDWT	HFDWT.3	110	18	0.181818	FALSE	0
9	A2AKQ0	7.16097	TOF12773_RSI_HFDDKO_Ab_2	HFDWT	HFDWT.4	110	19	0.136364	FALSE	0
10	A2AKQ0	7.00479	TOF12774_RSI_HFDDKO_Ab_3	HFDWT	HFDWT.5	110	20	0.0909091	FALSE	0
11	A2AKQ0	7.10094	TOF12756_RSI_NDDKO_Ab_1	NCDDKO	NCDDKO.1	66	18	0.181818	FALSE	0
12	A2AKQ0	7.1075	TOF12757_RSI_NDDKO_Ab_2	NCDDKO	NCDDKO.2	66	19	0.136364	FALSE	0
13	A2AKQ0	7.09774	TOF12758_RSI_NDDKO_Ab_3	NCDDKO	NCDDKO.3	66	16	0.272727	FALSE	0
14	A2AKQ0	6.63721	TOF12750_RSI_NDUKO_Ab_1	NCDUKO	NCDUKO.1	88	18	0.181818	FALSE	0
15	A2AKQ0	6.88114	TOF12751_RSI_NDUKO_Ab_2	NCDUKO	NCDUKO.2	88	17	0.227273	FALSE	0
16	A2AKQ0	6.90848	TOF12752_RSI_NDUKO_Ab_3	NCDUKO	NCDUKO.3	88	22	0	FALSE	0
17	A2AKQ0	6.94667	TOF12753_RSI_NDUKO_Ab_4	NCDUKO	NCDUKO.4	88	22	0	FALSE	0
18	A2AKQ0	6.95782	TOF12745_RSI_NDWT_Ab_1	NCDWT	NCDWT.1	66	22	0	FALSE	0
19	A2AKQ0	6.98591	TOF12746_RSI_NDWT_Ab_2	NCDWT	NCDWT.2	66	21	0.0454545	FALSE	0
20	A2AKQ0	6.88903	TOF12747_RSI_NDWT_Ab_3	NCDWT	NCDWT.3	66	18	0.181818	FALSE	0
1	A2ALU4	4.40321	TOF12772_RSI_HFDDKO_Ab_1	HFDDKO	HFDDKO.1	86	80	0.0697674	FALSE	0
2	A2ALU4	4.41426	TOF12766_RSI_HFDUKO_Ab_1	HFDUKO	HFDUKO.1	344	78	0.0930233	FALSE	0
3	A2ALU4	4.36547	TOF12767_RSI_HFDUKO_Ab_2	HFDUKO	HFDUKO.2	344	78	0.0930233	FALSE	0
4	A2ALU4	4.22701	TOF12768_RSI_HFDUKO_Ab_3	HFDUKO	HFDUKO.3	344	76	0.116279	FALSE	0
5	A2ALU4	4.26315	TOF12769_RSI_HFDUKO_Ab_4	HFDUKO	HFDUKO.4	344	72	0.162791	FALSE	0
6	A2ALU4	4.38205	TOF12761_RSI_HFDWT_Ab_1	HFDWT	HFDWT.1	430	80	0.0697674	FALSE	0
7	A2ALU4	4.35401	TOF12762_RSI_HFDWT_Ab_2	HFDWT	HFDWT.2	430	72	0.162791	FALSE	0
8	A2ALU4	4.61034	TOF12763_RSI_HFDWT_Ab_3	HFDWT	HFDWT.3	430	78	0.0930233	FALSE	0
9	A2ALU4	4.45229	TOF12773_RSI_HFDDKO_Ab_2	HFDWT	HFDWT.4	430	72	0.162791	FALSE	0
10	A2ALU4	4.0591	TOF12774_RSI_HFDDKO_Ab_3	HFDWT	HFDWT.5	430	75	0.127907	FALSE	0
11	A2ALU4	4.35954	TOF12756_RSI_NDDKO_Ab_1	NCDDKO	NCDDKO.1	258	72	0.162791	FALSE	0
12	A2ALU4	4.38863	TOF12757_RSI_NDDKO_Ab_2	NCDDKO	NCDDKO.2	258	77	0.104651	FALSE	0
13	A2ALU4	4.18504	TOF12758_RSI_NDDKO_Ab_3	NCDDKO	NCDDKO.3	258	65	0.244186	FALSE	0
14	A2ALU4	4.27261	TOF12750_RSI_NDUKO_Ab_1	NCDUKO	NCDUKO.1	344	78	0.0930233	FALSE	0
15	A2ALU4	4.16005	TOF12751_RSI_NDUKO_Ab_2	NCDUKO	NCDUKO.2	344	70	0.186047	FALSE	0
16	A2ALU4	4.15069	TOF12752_RSI_NDUKO_Ab_3	NCDUKO	NCDUKO.3	344	80	0.0697674	FALSE	0
17	A2ALU4	4.33639	TOF12753_RSI_NDUKO_Ab_4	NCDUKO	NCDUKO.4	344	82	0.0465116	FALSE	0
18	A2ALU4	4.40458	TOF12745_RSI_NDWT_Ab_1	NCDWT	NCDWT.1	258	73	0.151163	FALSE	0
19	A2ALU4	4.52792	TOF12746_RSI_NDWT_Ab_2	NCDWT	NCDWT.2	258	73	0.151163	FALSE	0
20	A2ALU4	4.28498	TOF12747_RSI_NDWT_Ab_3	NCDWT	NCDWT.3	258	73	0.151163	FALSE	0
1	A2ALU4;Q1W617;Q9QXN0	6.40967	TOF12772_RSI_HFDDKO_Ab_1	HFDDKO	HFDDKO.1	3	3	0	FALSE	0
2	A2ALU4;Q1W617;Q9QXN0	6.32856	TOF12766_RSI_HFDUKO_Ab_1	HFDUKO	HFDUKO.1	12	3	0	FALSE	0
3	A2ALU4;Q1W617;Q9QXN0	6.29425	TOF12767_RSI_HFDUKO_Ab_2	HFDUKO	HFDUKO.2	12	3	0	FALSE	0
4	A2ALU4;Q1W617;Q9QXN0	6.77214	TOF12768_RSI_HFDUKO_Ab_3	HFDUKO	HFDUKO.3	12	3	0	FALSE	0
5	A2ALU4;Q1W617;Q9QXN0	6.3808	TOF12769_RSI_HFDUKO_Ab_4	HFDUKO	HFDUKO.4	12	3	0	FALSE	0
6	A2ALU4;Q1W617;Q9QXN0	6.52053	TOF12761_RSI_HFDWT_Ab_1	HFDWT	HFDWT.1	15	3	0	FALSE	0
7	A2ALU4;Q1W617;Q9QXN0	6.17558	TOF12762_RSI_HFDWT_Ab_2	HFDWT	HFDWT.2	15	3	0	FALSE	0
8	A2ALU4;Q1W617;Q9QXN0	6.71254	TOF12763_RSI_HFDWT_Ab_3	HFDWT	HFDWT.3	15	3	0	FALSE	0
9	A2ALU4;Q1W617;Q9QXN0	6.47357	TOF12773_RSI_HFDDKO_Ab_2	HFDWT	HFDWT.4	15	3	0	FALSE	0
10	A2ALU4;Q1W617;Q9QXN0	6.27161	TOF12774_RSI_HFDDKO_Ab_3	HFDWT	HFDWT.5	15	3	0	FALSE	0
11	A2ALU4;Q1W617;Q9QXN0	6.33423	TOF12756_RSI_NDDKO_Ab_1	NCDDKO	NCDDKO.1	9	3	0	FALSE	0
12	A2ALU4;Q1W617;Q9QXN0	6.56324	TOF12757_RSI_NDDKO_Ab_2	NCDDKO	NCDDKO.2	9	3	0	FALSE	0
13	A2ALU4;Q1W617;Q9QXN0	6.33275	TOF12758_RSI_NDDKO_Ab_3	NCDDKO	NCDDKO.3	9	3	0	FALSE	0
14	A2ALU4;Q1W617;Q9QXN0	6.52738	TOF12750_RSI_NDUKO_Ab_1	NCDUKO	NCDUKO.1	12	3	0	FALSE	0
15	A2ALU4;Q1W617;Q9QXN0	6.48306	TOF12751_RSI_NDUKO_Ab_2	NCDUKO	NCDUKO.2	12	3	0	FALSE	0
16	A2ALU4;Q1W617;Q9QXN0	6.16399	TOF12752_RSI_NDUKO_Ab_3	NCDUKO	NCDUKO.3	12	3	0	FALSE	0
17	A2ALU4;Q1W617;Q9QXN0	6.55656	TOF12753_RSI_NDUKO_Ab_4	NCDUKO	NCDUKO.4	12	3	0	FALSE	0
18	A2ALU4;Q1W617;Q9QXN0	6.66784	TOF12745_RSI_NDWT_Ab_1	NCDWT	NCDWT.1	9	3	0	FALSE	0
19	A2ALU4;Q1W617;Q9QXN0	6.64996	TOF12746_RSI_NDWT_Ab_2	NCDWT	NCDWT.2	9	3	0	FALSE	0
20	A2ALU4;Q1W617;Q9QXN0	6.42938	TOF12747_RSI_NDWT_Ab_3	NCDWT	NCDWT.3	9	3	0	FALSE	0
1	A2ALW5	3.2216	TOF12772_RSI_HFDDKO_Ab_1	HFDDKO	HFDDKO.1	15	15	0	FALSE	0
2	A2ALW5	3.0545	TOF12766_RSI_HFDUKO_Ab_1	HFDUKO	HFDUKO.1	60	12	0.2	FALSE	0
3	A2ALW5	3.16775	TOF12767_RSI_HFDUKO_Ab_2	HFDUKO	HFDUKO.2	60	9	0.4	FALSE	0
4	A2ALW5	3.20486	TOF12768_RSI_HFDUKO_Ab_3	HFDUKO	HFDUKO.3	60	11	0.266667	FALSE	0
5	A2ALW5	2.93252	TOF12769_RSI_HFDUKO_Ab_4	HFDUKO	HFDUKO.4	60	11	0.266667	FALSE	0
6	A2ALW5	3.2858	TOF12761_RSI_HFDWT_Ab_1	HFDWT	HFDWT.1	75	12	0.2	FALSE	0
7	A2ALW5	3.16168	TOF12762_RSI_HFDWT_Ab_2	HFDWT	HFDWT.2	75	15	0	FALSE	0
8	A2ALW5	3.23361	TOF12763_RSI_HFDWT_Ab_3	HFDWT	HFDWT.3	75	15	0	FALSE	0
9	A2ALW5	2.9914	TOF12773_RSI_HFDDKO_Ab_2	HFDWT	HFDWT.4	75	9	0.4	FALSE	0
10	A2ALW5	3.20462	TOF12774_RSI_HFDDKO_Ab_3	HFDWT	HFDWT.5	75	10	0.333333	FALSE	0
11	A2ALW5	3.18966	TOF12756_RSI_NDDKO_Ab_1	NCDDKO	NCDDKO.1	45	9	0.4	FALSE	0
12	A2ALW5	3.39285	TOF12757_RSI_NDDKO_Ab_2	NCDDKO	NCDDKO.2	45	9	0.4	FALSE	0
13	A2ALW5	2.64008	TOF12758_RSI_NDDKO_Ab_3	NCDDKO	NCDDKO.3	45	11	0.266667	FALSE	0
14	A2ALW5	3.38356	TOF12750_RSI_NDUKO_Ab_1	NCDUKO	NCDUKO.1	60	11	0.266667	FALSE	0
15	A2ALW5	3.32738	TOF12751_RSI_NDUKO_Ab_2	NCDUKO	NCDUKO.2	60	9	0.4	FALSE	0
16	A2ALW5	3.04589	TOF12752_RSI_NDUKO_Ab_3	NCDUKO	NCDUKO.3	60	8	0.466667	FALSE	0
17	A2ALW5	3.32874	TOF12753_RSI_NDUKO_Ab_4	NCDUKO	NCDUKO.4	60	8	0.466667	FALSE	0
18	A2ALW5	3.29981	TOF12745_RSI_NDWT_Ab_1	NCDWT	NCDWT.1	45	9	0.4	FALSE	0
19	A2ALW5	3.19286	TOF12746_RSI_NDWT_Ab_2	NCDWT	NCDWT.2	45	12	0.2	FALSE	0
20	A2ALW5	3.11021	TOF12747_RSI_NDWT_Ab_3	NCDWT	NCDWT.3	45	9	0.4	FALSE	0
1	A2AN08	5.13921	TOF12772_RSI_HFDDKO_Ab_1	HFDDKO	HFDDKO.1	418	378	0.0956938	FALSE	0
2	A2AN08	5.01307	TOF12766_RSI_HFDUKO_Ab_1	HFDUKO	HFDUKO.1	1672	388	0.0717703	FALSE	0
3	A2AN08	4.91525	TOF12767_RSI_HFDUKO_Ab_2	HFDUKO	HFDUKO.2	1672	372	0.110048	FALSE	0
4	A2AN08	4.90283	TOF12768_RSI_HFDUKO_Ab_3	HFDUKO	HFDUKO.3	1672	374	0.105263	FALSE	0
5	A2AN08	4.89667	TOF12769_RSI_HFDUKO_Ab_4	HFDUKO	HFDUKO.4	1672	387	0.0741627	FALSE	0
6	A2AN08	4.91753	TOF12761_RSI_HFDWT_Ab_1	HFDWT	HFDWT.1	2090	382	0.0861244	FALSE	0
7	A2AN08	4.97513	TOF12762_RSI_HFDWT_Ab_2	HFDWT	HFDWT.2	2090	374	0.105263	FALSE	0
8	A2AN08	4.94651	TOF12763_RSI_HFDWT_Ab_3	HFDWT	HFDWT.3	2090	387	0.0741627	FALSE	0
9	A2AN08	5.15434	TOF12773_RSI_HFDDKO_Ab_2	HFDWT	HFDWT.4	2090	366	0.124402	FALSE	0
10	A2AN08	5.02723	TOF12774_RSI_HFDDKO_Ab_3	HFDWT	HFDWT.5	2090	391	0.0645933	FALSE	0
11	A2AN08	5.11329	TOF12756_RSI_NDDKO_Ab_1	NCDDKO	NCDDKO.1	1254	390	0.0669856	FALSE	0
12	A2AN08	5.08628	TOF12757_RSI_NDDKO_Ab_2	NCDDKO	NCDDKO.2	1254	387	0.0741627	FALSE	0
13	A2AN08	5.11378	TOF12758_RSI_NDDKO_Ab_3	NCDDKO	NCDDKO.3	1254	372	0.110048	FALSE	0
14	A2AN08	5.06613	TOF12750_RSI_NDUKO_Ab_1	NCDUKO	NCDUKO.1	1672	394	0.0574163	FALSE	0
15	A2AN08	5.04956	TOF12751_RSI_NDUKO_Ab_2	NCDUKO	NCDUKO.2	1672	375	0.102871	FALSE	0
16	A2AN08	5.08004	TOF12752_RSI_NDUKO_Ab_3	NCDUKO	NCDUKO.3	1672	388	0.0717703	FALSE	0
17	A2AN08	5.08233	TOF12753_RSI_NDUKO_Ab_4	NCDUKO	NCDUKO.4	1672	392	0.062201	FALSE	0
18	A2AN08	5.01425	TOF12745_RSI_NDWT_Ab_1	NCDWT	NCDWT.1	1254	373	0.107656	FALSE	0
19	A2AN08	5.02414	TOF12746_RSI_NDWT_Ab_2	NCDWT	NCDWT.2	1254	391	0.0645933	FALSE	0
20	A2AN08	4.97511	TOF12747_RSI_NDWT_Ab_3	NCDWT	NCDWT.3	1254	388	0.0717703	FALSE	0
1	A2APT9	3.98264	TOF12772_RSI_HFDDKO_Ab_1	HFDDKO	HFDDKO.1	27	27	0	FALSE	0
2	A2APT9	4.1362	TOF12766_RSI_HFDUKO_Ab_1	HFDUKO	HFDUKO.1	108	27	0	FALSE	0
3	A2APT9	3.57116	TOF12767_RSI_HFDUKO_Ab_2	HFDUKO	HFDUKO.2	108	27	0	FALSE	0
4	A2APT9	3.78204	TOF12768_RSI_HFDUKO_Ab_3	HFDUKO	HFDUKO.3	108	26	0.037037	FALSE	0
5	A2APT9	3.5377	TOF12769_RSI_HFDUKO_Ab_4	HFDUKO	HFDUKO.4	108	23	0.148148	FALSE	0
6	A2APT9	3.99076	TOF12761_RSI_HFDWT_Ab_1	HFDWT	HFDWT.1	135	27	0	FALSE	0
7	A2APT9	3.9037	TOF12762_RSI_HFDWT_Ab_2	HFDWT	HFDWT.2	135	27	0	FALSE	0
8	A2APT9	3.784	TOF12763_RSI_HFDWT_Ab_3	HFDWT	HFDWT.3	135	27	0	FALSE	0
9	A2APT9	3.84355	TOF12773_RSI_HFDDKO_Ab_2	HFDWT	HFDWT.4	135	27	0	FALSE	0
10	A2APT9	3.73712	TOF12774_RSI_HFDDKO_Ab_3	HFDWT	HFDWT.5	135	24	0.111111	FALSE	0
11	A2APT9	3.82769	TOF12756_RSI_NDDKO_Ab_1	NCDDKO	NCDDKO.1	81	27	0	FALSE	0
12	A2APT9	3.74863	TOF12757_RSI_NDDKO_Ab_2	NCDDKO	NCDDKO.2	81	27	0	FALSE	0
13	A2APT9	3.45361	TOF12758_RSI_NDDKO_Ab_3	NCDDKO	NCDDKO.3	81	23	0.148148	FALSE	0
14	A2APT9	3.72294	TOF12750_RSI_NDUKO_Ab_1	NCDUKO	NCDUKO.1	108	27	0	FALSE	0
15	A2APT9	3.38703	TOF12751_RSI_NDUKO_Ab_2	NCDUKO	NCDUKO.2	108	24	0.111111	FALSE	0
16	A2APT9	3.8599	TOF12752_RSI_NDUKO_Ab_3	NCDUKO	NCDUKO.3	108	26	0.037037	FALSE	0
17	A2APT9	3.64472	TOF12753_RSI_NDUKO_Ab_4	NCDUKO	NCDUKO.4	108	24	0.111111	FALSE	0
18	A2APT9	3.55612	TOF12745_RSI_NDWT_Ab_1	NCDWT	NCDWT.1	81	24	0.111111	FALSE	0
19	A2APT9	3.45423	TOF12746_RSI_NDWT_Ab_2	NCDWT	NCDWT.2	81	27	0	FALSE	0
20	A2APT9	3.61311	TOF12747_RSI_NDWT_Ab_3	NCDWT	NCDWT.3	81	26	0.037037	FALSE	0
1	A2APV2	4.24005	TOF12772_RSI_HFDDKO_Ab_1	HFDDKO	HFDDKO.1	16	13	0.1875	FALSE	0
2	A2APV2	3.98677	TOF12766_RSI_HFDUKO_Ab_1	HFDUKO	HFDUKO.1	64	4	0.75	TRUE	0
3	A2APV2	4.51017	TOF12767_RSI_HFDUKO_Ab_2	HFDUKO	HFDUKO.2	64	10	0.375	FALSE	0
4	A2APV2	4.01876	TOF12768_RSI_HFDUKO_Ab_3	HFDUKO	HFDUKO.3	64	7	0.5625	TRUE	0
5	A2APV2	4.63624	TOF12769_RSI_HFDUKO_Ab_4	HFDUKO	HFDUKO.4	64	11	0.3125	FALSE	0
6	A2APV2	4.22567	TOF12761_RSI_HFDWT_Ab_1	HFDWT	HFDWT.1	80	10	0.375	FALSE	0
7	A2APV2	3.7684	TOF12762_RSI_HFDWT_Ab_2	HFDWT	HFDWT.2	80	7	0.5625	TRUE	0
8	A2APV2	4.75475	TOF12763_RSI_HFDWT_Ab_3	HFDWT	HFDWT.3	80	16	0	FALSE	0
9	A2APV2	4.34136	TOF12773_RSI_HFDDKO_Ab_2	HFDWT	HFDWT.4	80	7	0.5625	TRUE	0
10	A2APV2	4.77433	TOF12774_RSI_HFDDKO_Ab_3	HFDWT	HFDWT.5	80	11	0.3125	FALSE	0
11	A2APV2	4.42088	TOF12756_RSI_NDDKO_Ab_1	NCDDKO	NCDDKO.1	48	11	0.3125	FALSE	0
12	A2APV2	4.41262	TOF12757_RSI_NDDKO_Ab_2	NCDDKO	NCDDKO.2	48	16	0	FALSE	0
13	A2APV2	4.52964	TOF12758_RSI_NDDKO_Ab_3	NCDDKO	NCDDKO.3	48	2	0.875	TRUE	0
14	A2APV2	4.28614	TOF12750_RSI_NDUKO_Ab_1	NCDUKO	NCDUKO.1	64	7	0.5625	TRUE	0
15	A2APV2	4.07621	TOF12751_RSI_NDUKO_Ab_2	NCDUKO	NCDUKO.2	64	9	0.4375	FALSE	0
16	A2APV2	4.50844	TOF12752_RSI_NDUKO_Ab_3	NCDUKO	NCDUKO.3	64	12	0.25	FALSE	0
17	A2APV2	4.5456	TOF12753_RSI_NDUKO_Ab_4	NCDUKO	NCDUKO.4	64	11	0.3125	FALSE	0
18	A2APV2	4.24203	TOF12745_RSI_NDWT_Ab_1	NCDWT	NCDWT.1	48	8	0.5	TRUE	0
19	A2APV2	4.37355	TOF12746_RSI_NDWT_Ab_2	NCDWT	NCDWT.2	48	8	0.5	TRUE	0
20	A2APV2	4.28316	TOF12747_RSI_NDWT_Ab_3	NCDWT	NCDWT.3	48	6	0.625	TRUE	0
1	A2APY7	3.93694	TOF12772_RSI_HFDDKO_Ab_1	HFDDKO	HFDDKO.1	18	15	0.166667	FALSE	0
2	A2APY7	4.51856	TOF12766_RSI_HFDUKO_Ab_1	HFDUKO	HFDUKO.1	72	15	0.166667	FALSE	0
3	A2APY7	4.48517	TOF12767_RSI_HFDUKO_Ab_2	HFDUKO	HFDUKO.2	72	15	0.166667	FALSE	0
4	A2APY7	4.39826	TOF12768_RSI_HFDUKO_Ab_3	HFDUKO	HFDUKO.3	72	15	0.166667	FALSE	0
5	A2APY7	4.55908	TOF12769_RSI_HFDUKO_Ab_4	HFDUKO	HFDUKO.4	72	18	0	FALSE	0
6	A2APY7	4.03727	TOF12761_RSI_HFDWT_Ab_1	HFDWT	HFDWT.1	90	18	0	FALSE	0
7	A2APY7	4.39018	TOF12762_RSI_HFDWT_Ab_2	HFDWT	HFDWT.2	90	15	0.166667	FALSE	0
8	A2APY7	4.54089	TOF12763_RSI_HFDWT_Ab_3	HFDWT	HFDWT.3	90	18	0	FALSE	0
9	A2APY7	4.64655	TOF12773_RSI_HFDDKO_Ab_2	HFDWT	HFDWT.4	90	15	0.166667	FALSE	0
10	A2APY7	4.29474	TOF12774_RSI_HFDDKO_Ab_3	HFDWT	HFDWT.5	90	18	0	FALSE	0
11	A2APY7	4.68203	TOF12756_RSI_NDDKO_Ab_1	NCDDKO	NCDDKO.1	54	15	0.166667	FALSE	0
12	A2APY7	4.67598	TOF12757_RSI_NDDKO_Ab_2	NCDDKO	NCDDKO.2	54	18	0	FALSE	0
13	A2APY7	4.6882	TOF12758_RSI_NDDKO_Ab_3	NCDDKO	NCDDKO.3	54	15	0.166667	FALSE	0
14	A2APY7	4.86942	TOF12750_RSI_NDUKO_Ab_1	NCDUKO	NCDUKO.1	72	18	0	FALSE	0
15	A2APY7	4.53163	TOF12751_RSI_NDUKO_Ab_2	NCDUKO	NCDUKO.2	72	12	0.333333	FALSE	0
16	A2APY7	4.65444	TOF12752_RSI_NDUKO_Ab_3	NCDUKO	NCDUKO.3	72	15	0.166667	FALSE	0
17	A2APY7	4.65028	TOF12753_RSI_NDUKO_Ab_4	NCDUKO	NCDUKO.4	72	15	0.166667	FALSE	0
18	A2APY7	4.856	TOF12745_RSI_NDWT_Ab_1	NCDWT	NCDWT.1	54	12	0.333333	FALSE	0
19	A2APY7	4.55734	TOF12746_RSI_NDWT_Ab_2	NCDWT	NCDWT.2	54	18	0	FALSE	0
20	A2APY7	4.78383	TOF12747_RSI_NDWT_Ab_3	NCDWT	NCDWT.3	54	18	0	FALSE	0
1	A2AQ07	4.5227	TOF12772_RSI_HFDDKO_Ab_1	HFDDKO	HFDDKO.1	18	18	0	FALSE	0
2	A2AQ07	4.20026	TOF12766_RSI_HFDUKO_Ab_1	HFDUKO	HFDUKO.1	72	9	0.5	TRUE	0
3	A2AQ07	3.8575	TOF12767_RSI_HFDUKO_Ab_2	HFDUKO	HFDUKO.2	72	14	0.222222	FALSE	0
4	A2AQ07	3.74068	TOF12768_RSI_HFDUKO_Ab_3	HFDUKO	HFDUKO.3	72	11	0.388889	FALSE	0
5	A2AQ07	3.98803	TOF12769_RSI_HFDUKO_Ab_4	HFDUKO	HFDUKO.4	72	12	0.333333	FALSE	0
6	A2AQ07	3.86063	TOF12761_RSI_HFDWT_Ab_1	HFDWT	HFDWT.1	90	12	0.333333	FALSE	0
7	A2AQ07	4.30475	TOF12762_RSI_HFDWT_Ab_2	HFDWT	HFDWT.2	90	17	0.0555556	FALSE	0
8	A2AQ07	3.87709	TOF12763_RSI_HFDWT_Ab_3	HFDWT	HFDWT.3	90	15	0.166667	FALSE	0
9	A2AQ07	4.13066	TOF12773_RSI_HFDDKO_Ab_2	HFDWT	HFDWT.4	90	12	0.333333	FALSE	0
10	A2AQ07	4.11614	TOF12774_RSI_HFDDKO_Ab_3	HFDWT	HFDWT.5	90	15	0.166667	FALSE	0
11	A2AQ07	4.37538	TOF12756_RSI_NDDKO_Ab_1	NCDDKO	NCDDKO.1	54	11	0.388889	FALSE	0
12	A2AQ07	4.67961	TOF12757_RSI_NDDKO_Ab_2	NCDDKO	NCDDKO.2	54	17	0.0555556	FALSE	0
13	A2AQ07	4.40634	TOF12758_RSI_NDDKO_Ab_3	NCDDKO	NCDDKO.3	54	15	0.166667	FALSE	0
14	A2AQ07	4.04845	TOF12750_RSI_NDUKO_Ab_1	NCDUKO	NCDUKO.1	72	11	0.388889	FALSE	0
15	A2AQ07	4.70568	TOF12751_RSI_NDUKO_Ab_2	NCDUKO	NCDUKO.2	72	17	0.0555556	FALSE	0
16	A2AQ07	4.22727	TOF12752_RSI_NDUKO_Ab_3	NCDUKO	NCDUKO.3	72	18	0	FALSE	0
17	A2AQ07	4.39077	TOF12753_RSI_NDUKO_Ab_4	NCDUKO	NCDUKO.4	72	11	0.388889	FALSE	0
18	A2AQ07	4.23292	TOF12745_RSI_NDWT_Ab_1	NCDWT	NCDWT.1	54	15	0.166667	FALSE	0
19	A2AQ07	4.40736	TOF12746_RSI_NDWT_Ab_2	NCDWT	NCDWT.2	54	12	0.333333	FALSE	0
20	A2AQ07	4.20205	TOF12747_RSI_NDWT_Ab_3	NCDWT	NCDWT.3	54	14	0.222222	FALSE	0
1	A2AQ07;P68372;P99024;Q7TMM9;Q9CWF2;Q922F4	10.1751	TOF12772_RSI_HFDDKO_Ab_1	HFDDKO	HFDDKO.1	4	4	0	FALSE	0
2	A2AQ07;P68372;P99024;Q7TMM9;Q9CWF2;Q922F4	10.2455	TOF12766_RSI_HFDUKO_Ab_1	HFDUKO	HFDUKO.1	16	4	0	FALSE	0
3	A2AQ07;P68372;P99024;Q7TMM9;Q9CWF2;Q922F4	10.2316	TOF12767_RSI_HFDUKO_Ab_2	HFDUKO	HFDUKO.2	16	4	0	FALSE	0
4	A2AQ07;P68372;P99024;Q7TMM9;Q9CWF2;Q922F4	10.0862	TOF12768_RSI_HFDUKO_Ab_3	HFDUKO	HFDUKO.3	16	4	0	FALSE	0
5	A2AQ07;P68372;P99024;Q7TMM9;Q9CWF2;Q922F4	10.0058	TOF12769_RSI_HFDUKO_Ab_4	HFDUKO	HFDUKO.4	16	4	0	FALSE	0
6	A2AQ07;P68372;P99024;Q7TMM9;Q9CWF2;Q922F4	9.98648	TOF12761_RSI_HFDWT_Ab_1	HFDWT	HFDWT.1	20	4	0	FALSE	0
7	A2AQ07;P68372;P99024;Q7TMM9;Q9CWF2;Q922F4	10.1497	TOF12762_RSI_HFDWT_Ab_2	HFDWT	HFDWT.2	20	4	0	FALSE	0
8	A2AQ07;P68372;P99024;Q7TMM9;Q9CWF2;Q922F4	10.1944	TOF12763_RSI_HFDWT_Ab_3	HFDWT	HFDWT.3	20	4	0	FALSE	0
9	A2AQ07;P68372;P99024;Q7TMM9;Q9CWF2;Q922F4	10.2177	TOF12773_RSI_HFDDKO_Ab_2	HFDWT	HFDWT.4	20	4	0	FALSE	0
10	A2AQ07;P68372;P99024;Q7TMM9;Q9CWF2;Q922F4	10.0546	TOF12774_RSI_HFDDKO_Ab_3	HFDWT	HFDWT.5	20	4	0	FALSE	0
11	A2AQ07;P68372;P99024;Q7TMM9;Q9CWF2;Q922F4	10.1621	TOF12756_RSI_NDDKO_Ab_1	NCDDKO	NCDDKO.1	12	4	0	FALSE	0
12	A2AQ07;P68372;P99024;Q7TMM9;Q9CWF2;Q922F4	10.2117	TOF12757_RSI_NDDKO_Ab_2	NCDDKO	NCDDKO.2	12	4	0	FALSE	0
13	A2AQ07;P68372;P99024;Q7TMM9;Q9CWF2;Q922F4	10.2982	TOF12758_RSI_NDDKO_Ab_3	NCDDKO	NCDDKO.3	12	4	0	FALSE	0
14	A2AQ07;P68372;P99024;Q7TMM9;Q9CWF2;Q922F4	10.1056	TOF12750_RSI_NDUKO_Ab_1	NCDUKO	NCDUKO.1	16	4	0	FALSE	0
15	A2AQ07;P68372;P99024;Q7TMM9;Q9CWF2;Q922F4	10.2644	TOF12751_RSI_NDUKO_Ab_2	NCDUKO	NCDUKO.2	16	4	0	FALSE	0
16	A2AQ07;P68372;P99024;Q7TMM9;Q9CWF2;Q922F4	10.1888	TOF12752_RSI_NDUKO_Ab_3	NCDUKO	NCDUKO.3	16	4	0	FALSE	0
17	A2AQ07;P68372;P99024;Q7TMM9;Q9CWF2;Q922F4	10.244	TOF12753_RSI_NDUKO_Ab_4	NCDUKO	NCDUKO.4	16	4	0	FALSE	0
18	A2AQ07;P68372;P99024;Q7TMM9;Q9CWF2;Q922F4	10.4723	TOF12745_RSI_NDWT_Ab_1	NCDWT	NCDWT.1	12	4	0	FALSE	0
19	A2AQ07;P68372;P99024;Q7TMM9;Q9CWF2;Q922F4	10.2851	TOF12746_RSI_NDWT_Ab_2	NCDWT	NCDWT.2	12	4	0	FALSE	0
20	A2AQ07;P68372;P99024;Q7TMM9;Q9CWF2;Q922F4	10.2613	TOF12747_RSI_NDWT_Ab_3	NCDWT	NCDWT.3	12	4	0	FALSE	0
1	A2AQ07;P68372;P99024;Q7TMM9;Q9CWF2;Q9D6F9;Q9ERD7;Q922F4	9.14708	TOF12772_RSI_HFDDKO_Ab_1	HFDDKO	HFDDKO.1	21	18	0.142857	FALSE	0
2	A2AQ07;P68372;P99024;Q7TMM9;Q9CWF2;Q9D6F9;Q9ERD7;Q922F4	8.98795	TOF12766_RSI_HFDUKO_Ab_1	HFDUKO	HFDUKO.1	84	21	0	FALSE	0
3	A2AQ07;P68372;P99024;Q7TMM9;Q9CWF2;Q9D6F9;Q9ERD7;Q922F4	9.21577	TOF12767_RSI_HFDUKO_Ab_2	HFDUKO	HFDUKO.2	84	21	0	FALSE	0
4	A2AQ07;P68372;P99024;Q7TMM9;Q9CWF2;Q9D6F9;Q9ERD7;Q922F4	9.27621	TOF12768_RSI_HFDUKO_Ab_3	HFDUKO	HFDUKO.3	84	21	0	FALSE	0
5	A2AQ07;P68372;P99024;Q7TMM9;Q9CWF2;Q9D6F9;Q9ERD7;Q922F4	9.28059	TOF12769_RSI_HFDUKO_Ab_4	HFDUKO	HFDUKO.4	84	21	0	FALSE	0
6	A2AQ07;P68372;P99024;Q7TMM9;Q9CWF2;Q9D6F9;Q9ERD7;Q922F4	9.36168	TOF12761_RSI_HFDWT_Ab_1	HFDWT	HFDWT.1	105	21	0	FALSE	0
7	A2AQ07;P68372;P99024;Q7TMM9;Q9CWF2;Q9D6F9;Q9ERD7;Q922F4	8.98919	TOF12762_RSI_HFDWT_Ab_2	HFDWT	HFDWT.2	105	21	0	FALSE	0
8	A2AQ07;P68372;P99024;Q7TMM9;Q9CWF2;Q9D6F9;Q9ERD7;Q922F4	9.36591	TOF12763_RSI_HFDWT_Ab_3	HFDWT	HFDWT.3	105	18	0.142857	FALSE	0
9	A2AQ07;P68372;P99024;Q7TMM9;Q9CWF2;Q9D6F9;Q9ERD7;Q922F4	9.04168	TOF12773_RSI_HFDDKO_Ab_2	HFDWT	HFDWT.4	105	18	0.142857	FALSE	0
10	A2AQ07;P68372;P99024;Q7TMM9;Q9CWF2;Q9D6F9;Q9ERD7;Q922F4	9.44422	TOF12774_RSI_HFDDKO_Ab_3	HFDWT	HFDWT.5	105	18	0.142857	FALSE	0
11	A2AQ07;P68372;P99024;Q7TMM9;Q9CWF2;Q9D6F9;Q9ERD7;Q922F4	9.12921	TOF12756_RSI_NDDKO_Ab_1	NCDDKO	NCDDKO.1	63	21	0	FALSE	0
12	A2AQ07;P68372;P99024;Q7TMM9;Q9CWF2;Q9D6F9;Q9ERD7;Q922F4	9.3159	TOF12757_RSI_NDDKO_Ab_2	NCDDKO	NCDDKO.2	63	18	0.142857	FALSE	0
13	A2AQ07;P68372;P99024;Q7TMM9;Q9CWF2;Q9D6F9;Q9ERD7;Q922F4	8.66039	TOF12758_RSI_NDDKO_Ab_3	NCDDKO	NCDDKO.3	63	21	0	FALSE	0
14	A2AQ07;P68372;P99024;Q7TMM9;Q9CWF2;Q9D6F9;Q9ERD7;Q922F4	9.14549	TOF12750_RSI_NDUKO_Ab_1	NCDUKO	NCDUKO.1	84	21	0	FALSE	0
15	A2AQ07;P68372;P99024;Q7TMM9;Q9CWF2;Q9D6F9;Q9ERD7;Q922F4	8.85999	TOF12751_RSI_NDUKO_Ab_2	NCDUKO	NCDUKO.2	84	21	0	FALSE	0
16	A2AQ07;P68372;P99024;Q7TMM9;Q9CWF2;Q9D6F9;Q9ERD7;Q922F4	8.93442	TOF12752_RSI_NDUKO_Ab_3	NCDUKO	NCDUKO.3	84	21	0	FALSE	0
17	A2AQ07;P68372;P99024;Q7TMM9;Q9CWF2;Q9D6F9;Q9ERD7;Q922F4	8.94773	TOF12753_RSI_NDUKO_Ab_4	NCDUKO	NCDUKO.4	84	21	0	FALSE	0
18	A2AQ07;P68372;P99024;Q7TMM9;Q9CWF2;Q9D6F9;Q9ERD7;Q922F4	9.00129	TOF12745_RSI_NDWT_Ab_1	NCDWT	NCDWT.1	63	21	0	FALSE	0
19	A2AQ07;P68372;P99024;Q7TMM9;Q9CWF2;Q9D6F9;Q9ERD7;Q922F4	9.33059	TOF12746_RSI_NDWT_Ab_2	NCDWT	NCDWT.2	63	21	0	FALSE	0
20	A2AQ07;P68372;P99024;Q7TMM9;Q9CWF2;Q9D6F9;Q9ERD7;Q922F4	9.50201	TOF12747_RSI_NDWT_Ab_3	NCDWT	NCDWT.3	63	21	0	FALSE	0
1	A2AQ19	3.33165	TOF12772_RSI_HFDDKO_Ab_1	HFDDKO	HFDDKO.1	7	7	0	FALSE	0
2	A2AQ19	3.23109	TOF12766_RSI_HFDUKO_Ab_1	HFDUKO	HFDUKO.1	28	7	0	FALSE	0
3	A2AQ19	3.44072	TOF12767_RSI_HFDUKO_Ab_2	HFDUKO	HFDUKO.2	28	6	0.142857	FALSE	0
4	A2AQ19	3.48988	TOF12768_RSI_HFDUKO_Ab_3	HFDUKO	HFDUKO.3	28	7	0	FALSE	0
5	A2AQ19	2.78182	TOF12769_RSI_HFDUKO_Ab_4	HFDUKO	HFDUKO.4	28	7	0	FALSE	0
6	A2AQ19	3.69681	TOF12761_RSI_HFDWT_Ab_1	HFDWT	HFDWT.1	35	7	0	FALSE	0
7	A2AQ19	3.88239	TOF12762_RSI_HFDWT_Ab_2	HFDWT	HFDWT.2	35	7	0	FALSE	0
8	A2AQ19	3.73946	TOF12763_RSI_HFDWT_Ab_3	HFDWT	HFDWT.3	35	6	0.142857	FALSE	0
9	A2AQ19	3.36725	TOF12773_RSI_HFDDKO_Ab_2	HFDWT	HFDWT.4	35	7	0	FALSE	0
10	A2AQ19	3.35579	TOF12774_RSI_HFDDKO_Ab_3	HFDWT	HFDWT.5	35	7	0	FALSE	0
11	A2AQ19	3.32812	TOF12756_RSI_NDDKO_Ab_1	NCDDKO	NCDDKO.1	21	6	0.142857	FALSE	0
12	A2AQ19	3.59585	TOF12757_RSI_NDDKO_Ab_2	NCDDKO	NCDDKO.2	21	6	0.142857	FALSE	0
13	A2AQ19	3.44575	TOF12758_RSI_NDDKO_Ab_3	NCDDKO	NCDDKO.3	21	6	0.142857	FALSE	0
14	A2AQ19	3.63037	TOF12750_RSI_NDUKO_Ab_1	NCDUKO	NCDUKO.1	28	6	0.142857	FALSE	0
15	A2AQ19	3.59825	TOF12751_RSI_NDUKO_Ab_2	NCDUKO	NCDUKO.2	28	7	0	FALSE	0
16	A2AQ19	3.39313	TOF12752_RSI_NDUKO_Ab_3	NCDUKO	NCDUKO.3	28	7	0	FALSE	0
17	A2AQ19	3.90209	TOF12753_RSI_NDUKO_Ab_4	NCDUKO	NCDUKO.4	28	5	0.285714	FALSE	0
18	A2AQ19	3.86096	TOF12745_RSI_NDWT_Ab_1	NCDWT	NCDWT.1	21	7	0	FALSE	0
19	A2AQ19	3.6133	TOF12746_RSI_NDWT_Ab_2	NCDWT	NCDWT.2	21	7	0	FALSE	0
20	A2AQ19	3.44122	TOF12747_RSI_NDWT_Ab_3	NCDWT	NCDWT.3	21	6	0.142857	FALSE	0
1	A2AQ25	4.33736	TOF12772_RSI_HFDDKO_Ab_1	HFDDKO	HFDDKO.1	106	78	0.264151	FALSE	0
2	A2AQ25	4.18409	TOF12766_RSI_HFDUKO_Ab_1	HFDUKO	HFDUKO.1	424	85	0.198113	FALSE	0
3	A2AQ25	4.48279	TOF12767_RSI_HFDUKO_Ab_2	HFDUKO	HFDUKO.2	424	86	0.188679	FALSE	0
4	A2AQ25	4.22755	TOF12768_RSI_HFDUKO_Ab_3	HFDUKO	HFDUKO.3	424	82	0.226415	FALSE	0
5	A2AQ25	4.27017	TOF12769_RSI_HFDUKO_Ab_4	HFDUKO	HFDUKO.4	424	84	0.207547	FALSE	0
6	A2AQ25	4.34417	TOF12761_RSI_HFDWT_Ab_1	HFDWT	HFDWT.1	530	88	0.169811	FALSE	0
7	A2AQ25	4.22567	TOF12762_RSI_HFDWT_Ab_2	HFDWT	HFDWT.2	530	77	0.273585	FALSE	0
8	A2AQ25	4.19769	TOF12763_RSI_HFDWT_Ab_3	HFDWT	HFDWT.3	530	79	0.254717	FALSE	0
9	A2AQ25	4.17764	TOF12773_RSI_HFDDKO_Ab_2	HFDWT	HFDWT.4	530	82	0.226415	FALSE	0
10	A2AQ25	4.18485	TOF12774_RSI_HFDDKO_Ab_3	HFDWT	HFDWT.5	530	77	0.273585	FALSE	0
11	A2AQ25	4.42189	TOF12756_RSI_NDDKO_Ab_1	NCDDKO	NCDDKO.1	318	83	0.216981	FALSE	0
12	A2AQ25	4.4727	TOF12757_RSI_NDDKO_Ab_2	NCDDKO	NCDDKO.2	318	94	0.113208	FALSE	0
13	A2AQ25	4.17156	TOF12758_RSI_NDDKO_Ab_3	NCDDKO	NCDDKO.3	318	77	0.273585	FALSE	0
14	A2AQ25	4.15913	TOF12750_RSI_NDUKO_Ab_1	NCDUKO	NCDUKO.1	424	79	0.254717	FALSE	0
15	A2AQ25	4.2394	TOF12751_RSI_NDUKO_Ab_2	NCDUKO	NCDUKO.2	424	78	0.264151	FALSE	0
16	A2AQ25	4.24583	TOF12752_RSI_NDUKO_Ab_3	NCDUKO	NCDUKO.3	424	82	0.226415	FALSE	0
17	A2AQ25	4.40359	TOF12753_RSI_NDUKO_Ab_4	NCDUKO	NCDUKO.4	424	92	0.132075	FALSE	0
18	A2AQ25	4.52087	TOF12745_RSI_NDWT_Ab_1	NCDWT	NCDWT.1	318	87	0.179245	FALSE	0
19	A2AQ25	4.53179	TOF12746_RSI_NDWT_Ab_2	NCDWT	NCDWT.2	318	95	0.103774	FALSE	0
20	A2AQ25	4.2299	TOF12747_RSI_NDWT_Ab_3	NCDWT	NCDWT.3	318	83	0.216981	FALSE	0
1	A2AR02	4.93511	TOF12772_RSI_HFDDKO_Ab_1	HFDDKO	HFDDKO.1	12	6	0.5	TRUE	0
2	A2AR02	3.92513	TOF12766_RSI_HFDUKO_Ab_1	HFDUKO	HFDUKO.1	48	6	0.5	TRUE	0
3	A2AR02	4.54032	TOF12767_RSI_HFDUKO_Ab_2	HFDUKO	HFDUKO.2	48	6	0.5	TRUE	0
4	A2AR02	4.36058	TOF12768_RSI_HFDUKO_Ab_3	HFDUKO	HFDUKO.3	48	9	0.25	FALSE	0
5	A2AR02	3.92344	TOF12769_RSI_HFDUKO_Ab_4	HFDUKO	HFDUKO.4	48	9	0.25	FALSE	0
6	A2AR02	4.82167	TOF12761_RSI_HFDWT_Ab_1	HFDWT	HFDWT.1	60	9	0.25	FALSE	0
7	A2AR02	5.02756	TOF12762_RSI_HFDWT_Ab_2	HFDWT	HFDWT.2	60	9	0.25	FALSE	0
8	A2AR02	4.83889	TOF12763_RSI_HFDWT_Ab_3	HFDWT	HFDWT.3	60	6	0.5	TRUE	0
9	A2AR02	4.95838	TOF12773_RSI_HFDDKO_Ab_2	HFDWT	HFDWT.4	60	6	0.5	TRUE	0
10	A2AR02	4.9811	TOF12774_RSI_HFDDKO_Ab_3	HFDWT	HFDWT.5	60	9	0.25	FALSE	0
11	A2AR02	5.04893	TOF12756_RSI_NDDKO_Ab_1	NCDDKO	NCDDKO.1	36	9	0.25	FALSE	0
12	A2AR02	4.76596	TOF12757_RSI_NDDKO_Ab_2	NCDDKO	NCDDKO.2	36	6	0.5	TRUE	0
13	A2AR02	4.81244	TOF12758_RSI_NDDKO_Ab_3	NCDDKO	NCDDKO.3	36	6	0.5	TRUE	0
14	A2AR02	4.13412	TOF12750_RSI_NDUKO_Ab_1	NCDUKO	NCDUKO.1	48	6	0.5	TRUE	0
15	A2AR02	5.02628	TOF12751_RSI_NDUKO_Ab_2	NCDUKO	NCDUKO.2	48	6	0.5	TRUE	0
16	A2AR02	4.94579	TOF12752_RSI_NDUKO_Ab_3	NCDUKO	NCDUKO.3	48	9	0.25	FALSE	0
17	A2AR02	4.4085	TOF12753_RSI_NDUKO_Ab_4	NCDUKO	NCDUKO.4	48	9	0.25	FALSE	0
18	A2AR02	5.20399	TOF12745_RSI_NDWT_Ab_1	NCDWT	NCDWT.1	36	9	0.25	FALSE	0
19	A2AR02	4.76667	TOF12746_RSI_NDWT_Ab_2	NCDWT	NCDWT.2	36	6	0.5	TRUE	0
20	A2AR02	4.13545	TOF12747_RSI_NDWT_Ab_3	NCDWT	NCDWT.3	36	6	0.5	TRUE	0
1	A2ARA8	4.49596	TOF12772_RSI_HFDDKO_Ab_1	HFDDKO	HFDDKO.1	9	9	0	FALSE	0
2	A2ARA8	4.79331	TOF12766_RSI_HFDUKO_Ab_1	HFDUKO	HFDUKO.1	36	9	0	FALSE	0
3	A2ARA8	4.89345	TOF12767_RSI_HFDUKO_Ab_2	HFDUKO	HFDUKO.2	36	9	0	FALSE	0
4	A2ARA8	5.14033	TOF12768_RSI_HFDUKO_Ab_3	HFDUKO	HFDUKO.3	36	9	0	FALSE	0
5	A2ARA8	4.95481	TOF12769_RSI_HFDUKO_Ab_4	HFDUKO	HFDUKO.4	36	9	0	FALSE	0
6	A2ARA8	5.03617	TOF12761_RSI_HFDWT_Ab_1	HFDWT	HFDWT.1	45	9	0	FALSE	0
7	A2ARA8	4.58817	TOF12762_RSI_HFDWT_Ab_2	HFDWT	HFDWT.2	45	9	0	FALSE	0
8	A2ARA8	4.48185	TOF12763_RSI_HFDWT_Ab_3	HFDWT	HFDWT.3	45	9	0	FALSE	0
9	A2ARA8	4.31537	TOF12773_RSI_HFDDKO_Ab_2	HFDWT	HFDWT.4	45	6	0.333333	FALSE	0
10	A2ARA8	4.29979	TOF12774_RSI_HFDDKO_Ab_3	HFDWT	HFDWT.5	45	6	0.333333	FALSE	0
11	A2ARA8	4.30073	TOF12756_RSI_NDDKO_Ab_1	NCDDKO	NCDDKO.1	27	9	0	FALSE	0
12	A2ARA8	4.60914	TOF12757_RSI_NDDKO_Ab_2	NCDDKO	NCDDKO.2	27	9	0	FALSE	0
13	A2ARA8	3.8778	TOF12758_RSI_NDDKO_Ab_3	NCDDKO	NCDDKO.3	27	6	0.333333	FALSE	0
14	A2ARA8	4.47114	TOF12750_RSI_NDUKO_Ab_1	NCDUKO	NCDUKO.1	36	9	0	FALSE	0
15	A2ARA8	4.01644	TOF12751_RSI_NDUKO_Ab_2	NCDUKO	NCDUKO.2	36	6	0.333333	FALSE	0
16	A2ARA8	4.26814	TOF12752_RSI_NDUKO_Ab_3	NCDUKO	NCDUKO.3	36	9	0	FALSE	0
17	A2ARA8	4.63263	TOF12753_RSI_NDUKO_Ab_4	NCDUKO	NCDUKO.4	36	6	0.333333	FALSE	0
18	A2ARA8	4.1784	TOF12745_RSI_NDWT_Ab_1	NCDWT	NCDWT.1	27	6	0.333333	FALSE	0
19	A2ARA8	4.54551	TOF12746_RSI_NDWT_Ab_2	NCDWT	NCDWT.2	27	9	0	FALSE	0
20	A2ARA8	4.40805	TOF12747_RSI_NDWT_Ab_3	NCDWT	NCDWT.3	27	9	0	FALSE	0
1	A2ARP1;Q6ZQB6	5.2147	TOF12772_RSI_HFDDKO_Ab_1	HFDDKO	HFDDKO.1	23	14	0.391304	FALSE	0
2	A2ARP1;Q6ZQB6	4.97476	TOF12766_RSI_HFDUKO_Ab_1	HFDUKO	HFDUKO.1	92	11	0.521739	TRUE	0
3	A2ARP1;Q6ZQB6	4.97459	TOF12767_RSI_HFDUKO_Ab_2	HFDUKO	HFDUKO.2	92	21	0.0869565	FALSE	0
4	A2ARP1;Q6ZQB6	4.64241	TOF12768_RSI_HFDUKO_Ab_3	HFDUKO	HFDUKO.3	92	14	0.391304	FALSE	0
5	A2ARP1;Q6ZQB6	4.74131	TOF12769_RSI_HFDUKO_Ab_4	HFDUKO	HFDUKO.4	92	20	0.130435	FALSE	0
6	A2ARP1;Q6ZQB6	5.03847	TOF12761_RSI_HFDWT_Ab_1	HFDWT	HFDWT.1	115	14	0.391304	FALSE	0
7	A2ARP1;Q6ZQB6	5.29753	TOF12762_RSI_HFDWT_Ab_2	HFDWT	HFDWT.2	115	17	0.26087	FALSE	0
8	A2ARP1;Q6ZQB6	5.18231	TOF12763_RSI_HFDWT_Ab_3	HFDWT	HFDWT.3	115	20	0.130435	FALSE	0
9	A2ARP1;Q6ZQB6	5.18556	TOF12773_RSI_HFDDKO_Ab_2	HFDWT	HFDWT.4	115	17	0.26087	FALSE	0
10	A2ARP1;Q6ZQB6	5.09743	TOF12774_RSI_HFDDKO_Ab_3	HFDWT	HFDWT.5	115	20	0.130435	FALSE	0
11	A2ARP1;Q6ZQB6	5.19799	TOF12756_RSI_NDDKO_Ab_1	NCDDKO	NCDDKO.1	69	11	0.521739	TRUE	0
12	A2ARP1;Q6ZQB6	5.17183	TOF12757_RSI_NDDKO_Ab_2	NCDDKO	NCDDKO.2	69	14	0.391304	FALSE	0
13	A2ARP1;Q6ZQB6	5.38157	TOF12758_RSI_NDDKO_Ab_3	NCDDKO	NCDDKO.3	69	11	0.521739	TRUE	0
14	A2ARP1;Q6ZQB6	5.02212	TOF12750_RSI_NDUKO_Ab_1	NCDUKO	NCDUKO.1	92	20	0.130435	FALSE	0
15	A2ARP1;Q6ZQB6	5.23333	TOF12751_RSI_NDUKO_Ab_2	NCDUKO	NCDUKO.2	92	11	0.521739	TRUE	0
16	A2ARP1;Q6ZQB6	4.83725	TOF12752_RSI_NDUKO_Ab_3	NCDUKO	NCDUKO.3	92	20	0.130435	FALSE	0
17	A2ARP1;Q6ZQB6	4.80833	TOF12753_RSI_NDUKO_Ab_4	NCDUKO	NCDUKO.4	92	23	0	FALSE	0
18	A2ARP1;Q6ZQB6	5.20022	TOF12745_RSI_NDWT_Ab_1	NCDWT	NCDWT.1	69	11	0.521739	TRUE	0
19	A2ARP1;Q6ZQB6	4.86913	TOF12746_RSI_NDWT_Ab_2	NCDWT	NCDWT.2	69	17	0.26087	FALSE	0
20	A2ARP1;Q6ZQB6	4.92716	TOF12747_RSI_NDWT_Ab_3	NCDWT	NCDWT.3	69	17	0.26087	FALSE	0
1	A2AS89	6.75157	TOF12772_RSI_HFDDKO_Ab_1	HFDDKO	HFDDKO.1	93	89	0.0430108	FALSE	0
2	A2AS89	6.39766	TOF12766_RSI_HFDUKO_Ab_1	HFDUKO	HFDUKO.1	372	88	0.0537634	FALSE	0
3	A2AS89	6.67314	TOF12767_RSI_HFDUKO_Ab_2	HFDUKO	HFDUKO.2	372	92	0.0107527	FALSE	0
4	A2AS89	6.68564	TOF12768_RSI_HFDUKO_Ab_3	HFDUKO	HFDUKO.3	372	92	0.0107527	FALSE	0
5	A2AS89	6.73016	TOF12769_RSI_HFDUKO_Ab_4	HFDUKO	HFDUKO.4	372	92	0.0107527	FALSE	0
6	A2AS89	6.2355	TOF12761_RSI_HFDWT_Ab_1	HFDWT	HFDWT.1	465	88	0.0537634	FALSE	0
7	A2AS89	6.62481	TOF12762_RSI_HFDWT_Ab_2	HFDWT	HFDWT.2	465	93	0	FALSE	0
8	A2AS89	6.55279	TOF12763_RSI_HFDWT_Ab_3	HFDWT	HFDWT.3	465	92	0.0107527	FALSE	0
9	A2AS89	6.66945	TOF12773_RSI_HFDDKO_Ab_2	HFDWT	HFDWT.4	465	89	0.0430108	FALSE	0
10	A2AS89	6.50196	TOF12774_RSI_HFDDKO_Ab_3	HFDWT	HFDWT.5	465	90	0.0322581	FALSE	0
11	A2AS89	6.45836	TOF12756_RSI_NDDKO_Ab_1	NCDDKO	NCDDKO.1	279	91	0.0215054	FALSE	0
12	A2AS89	6.44057	TOF12757_RSI_NDDKO_Ab_2	NCDDKO	NCDDKO.2	279	89	0.0430108	FALSE	0
13	A2AS89	6.3602	TOF12758_RSI_NDDKO_Ab_3	NCDDKO	NCDDKO.3	279	91	0.0215054	FALSE	0
14	A2AS89	6.7203	TOF12750_RSI_NDUKO_Ab_1	NCDUKO	NCDUKO.1	372	88	0.0537634	FALSE	0
15	A2AS89	6.74313	TOF12751_RSI_NDUKO_Ab_2	NCDUKO	NCDUKO.2	372	92	0.0107527	FALSE	0
16	A2AS89	6.74063	TOF12752_RSI_NDUKO_Ab_3	NCDUKO	NCDUKO.3	372	89	0.0430108	FALSE	0
17	A2AS89	6.93827	TOF12753_RSI_NDUKO_Ab_4	NCDUKO	NCDUKO.4	372	92	0.0107527	FALSE	0
18	A2AS89	6.17023	TOF12745_RSI_NDWT_Ab_1	NCDWT	NCDWT.1	279	92	0.0107527	FALSE	0
19	A2AS89	6.49063	TOF12746_RSI_NDWT_Ab_2	NCDWT	NCDWT.2	279	92	0.0107527	FALSE	0
20	A2AS89	6.32259	TOF12747_RSI_NDWT_Ab_3	NCDWT	NCDWT.3	279	89	0.0430108	FALSE	0
1	A2ASQ1	4.26583	TOF12772_RSI_HFDDKO_Ab_1	HFDDKO	HFDDKO.1	63	51	0.190476	FALSE	0
2	A2ASQ1	4.13112	TOF12766_RSI_HFDUKO_Ab_1	HFDUKO	HFDUKO.1	252	57	0.0952381	FALSE	0
3	A2ASQ1	4.07451	TOF12767_RSI_HFDUKO_Ab_2	HFDUKO	HFDUKO.2	252	54	0.142857	FALSE	0
4	A2ASQ1	4.27622	TOF12768_RSI_HFDUKO_Ab_3	HFDUKO	HFDUKO.3	252	59	0.0634921	FALSE	0
5	A2ASQ1	4.09525	TOF12769_RSI_HFDUKO_Ab_4	HFDUKO	HFDUKO.4	252	54	0.142857	FALSE	0
6	A2ASQ1	4.47204	TOF12761_RSI_HFDWT_Ab_1	HFDWT	HFDWT.1	315	59	0.0634921	FALSE	0
7	A2ASQ1	4.10385	TOF12762_RSI_HFDWT_Ab_2	HFDWT	HFDWT.2	315	48	0.238095	FALSE	0
8	A2ASQ1	4.28548	TOF12763_RSI_HFDWT_Ab_3	HFDWT	HFDWT.3	315	49	0.222222	FALSE	0
9	A2ASQ1	4.40579	TOF12773_RSI_HFDDKO_Ab_2	HFDWT	HFDWT.4	315	53	0.15873	FALSE	0
10	A2ASQ1	3.95454	TOF12774_RSI_HFDDKO_Ab_3	HFDWT	HFDWT.5	315	47	0.253968	FALSE	0
11	A2ASQ1	4.00091	TOF12756_RSI_NDDKO_Ab_1	NCDDKO	NCDDKO.1	189	48	0.238095	FALSE	0
12	A2ASQ1	4.30927	TOF12757_RSI_NDDKO_Ab_2	NCDDKO	NCDDKO.2	189	50	0.206349	FALSE	0
13	A2ASQ1	4.08275	TOF12758_RSI_NDDKO_Ab_3	NCDDKO	NCDDKO.3	189	46	0.269841	FALSE	0
14	A2ASQ1	4.20147	TOF12750_RSI_NDUKO_Ab_1	NCDUKO	NCDUKO.1	252	56	0.111111	FALSE	0
15	A2ASQ1	4.17563	TOF12751_RSI_NDUKO_Ab_2	NCDUKO	NCDUKO.2	252	48	0.238095	FALSE	0
16	A2ASQ1	3.74374	TOF12752_RSI_NDUKO_Ab_3	NCDUKO	NCDUKO.3	252	48	0.238095	FALSE	0
17	A2ASQ1	4.28202	TOF12753_RSI_NDUKO_Ab_4	NCDUKO	NCDUKO.4	252	48	0.238095	FALSE	0
18	A2ASQ1	4.21436	TOF12745_RSI_NDWT_Ab_1	NCDWT	NCDWT.1	189	46	0.269841	FALSE	0
19	A2ASQ1	4.15586	TOF12746_RSI_NDWT_Ab_2	NCDWT	NCDWT.2	189	54	0.142857	FALSE	0
20	A2ASQ1	4.31609	TOF12747_RSI_NDWT_Ab_3	NCDWT	NCDWT.3	189	56	0.111111	FALSE	0
1	A2ASS6	7.2297	TOF12772_RSI_HFDDKO_Ab_1	HFDDKO	HFDDKO.1	10	10	0	FALSE	0
2	A2ASS6	7.0611	TOF12766_RSI_HFDUKO_Ab_1	HFDUKO	HFDUKO.1	40	10	0	FALSE	0
3	A2ASS6	7.26863	TOF12767_RSI_HFDUKO_Ab_2	HFDUKO	HFDUKO.2	40	10	0	FALSE	0
4	A2ASS6	7.65333	TOF12768_RSI_HFDUKO_Ab_3	HFDUKO	HFDUKO.3	40	10	0	FALSE	0
5	A2ASS6	7.58769	TOF12769_RSI_HFDUKO_Ab_4	HFDUKO	HFDUKO.4	40	10	0	FALSE	0
6	A2ASS6	7.51694	TOF12761_RSI_HFDWT_Ab_1	HFDWT	HFDWT.1	50	10	0	FALSE	0
7	A2ASS6	6.92377	TOF12762_RSI_HFDWT_Ab_2	HFDWT	HFDWT.2	50	10	0	FALSE	0
8	A2ASS6	7.28696	TOF12763_RSI_HFDWT_Ab_3	HFDWT	HFDWT.3	50	10	0	FALSE	0
9	A2ASS6	6.99152	TOF12773_RSI_HFDDKO_Ab_2	HFDWT	HFDWT.4	50	10	0	FALSE	0
10	A2ASS6	7.75551	TOF12774_RSI_HFDDKO_Ab_3	HFDWT	HFDWT.5	50	10	0	FALSE	0
11	A2ASS6	7.11012	TOF12756_RSI_NDDKO_Ab_1	NCDDKO	NCDDKO.1	30	10	0	FALSE	0
12	A2ASS6	7.40069	TOF12757_RSI_NDDKO_Ab_2	NCDDKO	NCDDKO.2	30	10	0	FALSE	0
13	A2ASS6	7.01649	TOF12758_RSI_NDDKO_Ab_3	NCDDKO	NCDDKO.3	30	10	0	FALSE	0
14	A2ASS6	7.47457	TOF12750_RSI_NDUKO_Ab_1	NCDUKO	NCDUKO.1	40	10	0	FALSE	0
15	A2ASS6	6.74933	TOF12751_RSI_NDUKO_Ab_2	NCDUKO	NCDUKO.2	40	10	0	FALSE	0
16	A2ASS6	7.18178	TOF12752_RSI_NDUKO_Ab_3	NCDUKO	NCDUKO.3	40	10	0	FALSE	0
17	A2ASS6	7.222	TOF12753_RSI_NDUKO_Ab_4	NCDUKO	NCDUKO.4	40	10	0	FALSE	0
18	A2ASS6	6.93374	TOF12745_RSI_NDWT_Ab_1	NCDWT	NCDWT.1	30	10	0	FALSE	0
19	A2ASS6	7.35381	TOF12746_RSI_NDWT_Ab_2	NCDWT	NCDWT.2	30	10	0	FALSE	0
20	A2ASS6	7.48386	TOF12747_RSI_NDWT_Ab_3	NCDWT	NCDWT.3	30	10	0	FALSE	0
1	A2ASZ8	5.76985	TOF12772_RSI_HFDDKO_Ab_1	HFDDKO	HFDDKO.1	48	44	0.0833333	FALSE	0
2	A2ASZ8	5.55522	TOF12766_RSI_HFDUKO_Ab_1	HFDUKO	HFDUKO.1	192	48	0	FALSE	0
3	A2ASZ8	5.71168	TOF12767_RSI_HFDUKO_Ab_2	HFDUKO	HFDUKO.2	192	48	0	FALSE	0
4	A2ASZ8	5.51772	TOF12768_RSI_HFDUKO_Ab_3	HFDUKO	HFDUKO.3	192	47	0.0208333	FALSE	0
5	A2ASZ8	5.54989	TOF12769_RSI_HFDUKO_Ab_4	HFDUKO	HFDUKO.4	192	41	0.145833	FALSE	0
6	A2ASZ8	5.45124	TOF12761_RSI_HFDWT_Ab_1	HFDWT	HFDWT.1	240	45	0.0625	FALSE	0
7	A2ASZ8	5.64714	TOF12762_RSI_HFDWT_Ab_2	HFDWT	HFDWT.2	240	45	0.0625	FALSE	0
8	A2ASZ8	5.6034	TOF12763_RSI_HFDWT_Ab_3	HFDWT	HFDWT.3	240	48	0	FALSE	0
9	A2ASZ8	5.75692	TOF12773_RSI_HFDDKO_Ab_2	HFDWT	HFDWT.4	240	48	0	FALSE	0
10	A2ASZ8	5.94187	TOF12774_RSI_HFDDKO_Ab_3	HFDWT	HFDWT.5	240	45	0.0625	FALSE	0
11	A2ASZ8	5.46811	TOF12756_RSI_NDDKO_Ab_1	NCDDKO	NCDDKO.1	144	48	0	FALSE	0
12	A2ASZ8	5.43554	TOF12757_RSI_NDDKO_Ab_2	NCDDKO	NCDDKO.2	144	45	0.0625	FALSE	0
13	A2ASZ8	5.56528	TOF12758_RSI_NDDKO_Ab_3	NCDDKO	NCDDKO.3	144	48	0	FALSE	0
14	A2ASZ8	5.73668	TOF12750_RSI_NDUKO_Ab_1	NCDUKO	NCDUKO.1	192	48	0	FALSE	0
15	A2ASZ8	5.45107	TOF12751_RSI_NDUKO_Ab_2	NCDUKO	NCDUKO.2	192	42	0.125	FALSE	0
16	A2ASZ8	5.70176	TOF12752_RSI_NDUKO_Ab_3	NCDUKO	NCDUKO.3	192	47	0.0208333	FALSE	0
17	A2ASZ8	5.58707	TOF12753_RSI_NDUKO_Ab_4	NCDUKO	NCDUKO.4	192	48	0	FALSE	0
18	A2ASZ8	5.41399	TOF12745_RSI_NDWT_Ab_1	NCDWT	NCDWT.1	144	45	0.0625	FALSE	0
19	A2ASZ8	5.4101	TOF12746_RSI_NDWT_Ab_2	NCDWT	NCDWT.2	144	41	0.145833	FALSE	0
20	A2ASZ8	5.44897	TOF12747_RSI_NDWT_Ab_3	NCDWT	NCDWT.3	144	39	0.1875	FALSE	0
1	A2AT37	3.19498	TOF12772_RSI_HFDDKO_Ab_1	HFDDKO	HFDDKO.1	50	31	0.38	FALSE	0
2	A2AT37	3.15716	TOF12766_RSI_HFDUKO_Ab_1	HFDUKO	HFDUKO.1	200	34	0.32	FALSE	0
3	A2AT37	3.27911	TOF12767_RSI_HFDUKO_Ab_2	HFDUKO	HFDUKO.2	200	30	0.4	FALSE	0
4	A2AT37	3.49155	TOF12768_RSI_HFDUKO_Ab_3	HFDUKO	HFDUKO.3	200	27	0.46	FALSE	0
5	A2AT37	3.40823	TOF12769_RSI_HFDUKO_Ab_4	HFDUKO	HFDUKO.4	200	26	0.48	FALSE	0
6	A2AT37	3.4852	TOF12761_RSI_HFDWT_Ab_1	HFDWT	HFDWT.1	250	29	0.42	FALSE	0
7	A2AT37	3.48201	TOF12762_RSI_HFDWT_Ab_2	HFDWT	HFDWT.2	250	42	0.16	FALSE	0
8	A2AT37	3.48453	TOF12763_RSI_HFDWT_Ab_3	HFDWT	HFDWT.3	250	33	0.34	FALSE	0
9	A2AT37	3.18333	TOF12773_RSI_HFDDKO_Ab_2	HFDWT	HFDWT.4	250	42	0.16	FALSE	0
10	A2AT37	3.35707	TOF12774_RSI_HFDDKO_Ab_3	HFDWT	HFDWT.5	250	33	0.34	FALSE	0
11	A2AT37	3.39534	TOF12756_RSI_NDDKO_Ab_1	NCDDKO	NCDDKO.1	150	41	0.18	FALSE	0
12	A2AT37	3.47317	TOF12757_RSI_NDDKO_Ab_2	NCDDKO	NCDDKO.2	150	32	0.36	FALSE	0
13	A2AT37	3.23874	TOF12758_RSI_NDDKO_Ab_3	NCDDKO	NCDDKO.3	150	37	0.26	FALSE	0
14	A2AT37	3.66446	TOF12750_RSI_NDUKO_Ab_1	NCDUKO	NCDUKO.1	200	29	0.42	FALSE	0
15	A2AT37	3.49336	TOF12751_RSI_NDUKO_Ab_2	NCDUKO	NCDUKO.2	200	36	0.28	FALSE	0
16	A2AT37	3.2071	TOF12752_RSI_NDUKO_Ab_3	NCDUKO	NCDUKO.3	200	37	0.26	FALSE	0
17	A2AT37	3.2039	TOF12753_RSI_NDUKO_Ab_4	NCDUKO	NCDUKO.4	200	42	0.16	FALSE	0
18	A2AT37	3.50604	TOF12745_RSI_NDWT_Ab_1	NCDWT	NCDWT.1	150	35	0.3	FALSE	0
19	A2AT37	3.36173	TOF12746_RSI_NDWT_Ab_2	NCDWT	NCDWT.2	150	40	0.2	FALSE	0
20	A2AT37	3.6986	TOF12747_RSI_NDWT_Ab_3	NCDWT	NCDWT.3	150	32	0.36	FALSE	0
1	A2ATU0	5.7371	TOF12772_RSI_HFDDKO_Ab_1	HFDDKO	HFDDKO.1	97	84	0.134021	FALSE	0
2	A2ATU0	5.4756	TOF12766_RSI_HFDUKO_Ab_1	HFDUKO	HFDUKO.1	388	81	0.164948	FALSE	0
3	A2ATU0	5.63525	TOF12767_RSI_HFDUKO_Ab_2	HFDUKO	HFDUKO.2	388	97	0	FALSE	0
4	A2ATU0	5.38366	TOF12768_RSI_HFDUKO_Ab_3	HFDUKO	HFDUKO.3	388	97	0	FALSE	0
5	A2ATU0	5.40043	TOF12769_RSI_HFDUKO_Ab_4	HFDUKO	HFDUKO.4	388	91	0.0618557	FALSE	0
6	A2ATU0	5.10276	TOF12761_RSI_HFDWT_Ab_1	HFDWT	HFDWT.1	485	81	0.164948	FALSE	0
7	A2ATU0	5.31062	TOF12762_RSI_HFDWT_Ab_2	HFDWT	HFDWT.2	485	82	0.154639	FALSE	0
8	A2ATU0	4.58352	TOF12763_RSI_HFDWT_Ab_3	HFDWT	HFDWT.3	485	77	0.206186	FALSE	0
9	A2ATU0	5.68569	TOF12773_RSI_HFDDKO_Ab_2	HFDWT	HFDWT.4	485	85	0.123711	FALSE	0
10	A2ATU0	5.64718	TOF12774_RSI_HFDDKO_Ab_3	HFDWT	HFDWT.5	485	90	0.0721649	FALSE	0
11	A2ATU0	4.88343	TOF12756_RSI_NDDKO_Ab_1	NCDDKO	NCDDKO.1	291	90	0.0721649	FALSE	0
12	A2ATU0	5.0339	TOF12757_RSI_NDDKO_Ab_2	NCDDKO	NCDDKO.2	291	78	0.195876	FALSE	0
13	A2ATU0	5.27292	TOF12758_RSI_NDDKO_Ab_3	NCDDKO	NCDDKO.3	291	82	0.154639	FALSE	0
14	A2ATU0	6.19278	TOF12750_RSI_NDUKO_Ab_1	NCDUKO	NCDUKO.1	388	96	0.0103093	FALSE	0
15	A2ATU0	6.52016	TOF12751_RSI_NDUKO_Ab_2	NCDUKO	NCDUKO.2	388	89	0.0824742	FALSE	0
16	A2ATU0	5.79976	TOF12752_RSI_NDUKO_Ab_3	NCDUKO	NCDUKO.3	388	94	0.0309278	FALSE	0
17	A2ATU0	5.58393	TOF12753_RSI_NDUKO_Ab_4	NCDUKO	NCDUKO.4	388	91	0.0618557	FALSE	0
18	A2ATU0	5.2012	TOF12745_RSI_NDWT_Ab_1	NCDWT	NCDWT.1	291	85	0.123711	FALSE	0
19	A2ATU0	4.92775	TOF12746_RSI_NDWT_Ab_2	NCDWT	NCDWT.2	291	87	0.103093	FALSE	0
20	A2ATU0	4.88687	TOF12747_RSI_NDWT_Ab_3	NCDWT	NCDWT.3	291	85	0.123711	FALSE	0
1	A2AU37;Q61550	3.15785	TOF12772_RSI_HFDDKO_Ab_1	HFDDKO	HFDDKO.1	3	3	0	FALSE	0
2	A2AU37;Q61550	2.51505	TOF12766_RSI_HFDUKO_Ab_1	HFDUKO	HFDUKO.1	12	3	0	FALSE	0
3	A2AU37;Q61550	2.08185	TOF12767_RSI_HFDUKO_Ab_2	HFDUKO	HFDUKO.2	12	3	0	FALSE	0
4	A2AU37;Q61550	3.37642	TOF12768_RSI_HFDUKO_Ab_3	HFDUKO	HFDUKO.3	12	3	0	FALSE	0
5	A2AU37;Q61550	3.37625	TOF12769_RSI_HFDUKO_Ab_4	HFDUKO	HFDUKO.4	12	3	0	FALSE	0
6	A2AU37;Q61550	4.04721	TOF12761_RSI_HFDWT_Ab_1	HFDWT	HFDWT.1	15	3	0	FALSE	0
7	A2AU37;Q61550	4.23981	TOF12762_RSI_HFDWT_Ab_2	HFDWT	HFDWT.2	15	3	0	FALSE	0
8	A2AU37;Q61550	3.24118	TOF12763_RSI_HFDWT_Ab_3	HFDWT	HFDWT.3	15	3	0	FALSE	0
9	A2AU37;Q61550	2.21878	TOF12773_RSI_HFDDKO_Ab_2	HFDWT	HFDWT.4	15	3	0	FALSE	0
10	A2AU37;Q61550	2.58452	TOF12774_RSI_HFDDKO_Ab_3	HFDWT	HFDWT.5	15	3	0	FALSE	0
11	A2AU37;Q61550	2.91485	TOF12756_RSI_NDDKO_Ab_1	NCDDKO	NCDDKO.1	9	3	0	FALSE	0
12	A2AU37;Q61550	3.42941	TOF12757_RSI_NDDKO_Ab_2	NCDDKO	NCDDKO.2	9	3	0	FALSE	0
13	A2AU37;Q61550	3.42769	TOF12758_RSI_NDDKO_Ab_3	NCDDKO	NCDDKO.3	9	3	0	FALSE	0
14	A2AU37;Q61550	3.94684	TOF12750_RSI_NDUKO_Ab_1	NCDUKO	NCDUKO.1	12	3	0	FALSE	0
15	A2AU37;Q61550	3.72767	TOF12751_RSI_NDUKO_Ab_2	NCDUKO	NCDUKO.2	12	3	0	FALSE	0
16	A2AU37;Q61550	2.80523	TOF12752_RSI_NDUKO_Ab_3	NCDUKO	NCDUKO.3	12	3	0	FALSE	0
17	A2AU37;Q61550	2.48881	TOF12753_RSI_NDUKO_Ab_4	NCDUKO	NCDUKO.4	12	3	0	FALSE	0
18	A2AU37;Q61550	3.42511	TOF12745_RSI_NDWT_Ab_1	NCDWT	NCDWT.1	9	3	0	FALSE	0
19	A2AU37;Q61550	3.28765	TOF12746_RSI_NDWT_Ab_2	NCDWT	NCDWT.2	9	3	0	FALSE	0
20	A2AU37;Q61550	3.1006	TOF12747_RSI_NDWT_Ab_3	NCDWT	NCDWT.3	9	3	0	FALSE	0
1	A2AWA9	4.27323	TOF12772_RSI_HFDDKO_Ab_1	HFDDKO	HFDDKO.1	38	35	0.0789474	FALSE	0
2	A2AWA9	4.20947	TOF12766_RSI_HFDUKO_Ab_1	HFDUKO	HFDUKO.1	152	35	0.0789474	FALSE	0
3	A2AWA9	4.00038	TOF12767_RSI_HFDUKO_Ab_2	HFDUKO	HFDUKO.2	152	32	0.157895	FALSE	0
4	A2AWA9	3.85383	TOF12768_RSI_HFDUKO_Ab_3	HFDUKO	HFDUKO.3	152	24	0.368421	FALSE	0
5	A2AWA9	3.89932	TOF12769_RSI_HFDUKO_Ab_4	HFDUKO	HFDUKO.4	152	32	0.157895	FALSE	0
6	A2AWA9	3.74293	TOF12761_RSI_HFDWT_Ab_1	HFDWT	HFDWT.1	190	32	0.157895	FALSE	0
7	A2AWA9	4.01817	TOF12762_RSI_HFDWT_Ab_2	HFDWT	HFDWT.2	190	32	0.157895	FALSE	0
8	A2AWA9	4.17022	TOF12763_RSI_HFDWT_Ab_3	HFDWT	HFDWT.3	190	35	0.0789474	FALSE	0
9	A2AWA9	4.02408	TOF12773_RSI_HFDDKO_Ab_2	HFDWT	HFDWT.4	190	35	0.0789474	FALSE	0
10	A2AWA9	4.1485	TOF12774_RSI_HFDDKO_Ab_3	HFDWT	HFDWT.5	190	38	0	FALSE	0
11	A2AWA9	3.94754	TOF12756_RSI_NDDKO_Ab_1	NCDDKO	NCDDKO.1	114	35	0.0789474	FALSE	0
12	A2AWA9	4.25081	TOF12757_RSI_NDDKO_Ab_2	NCDDKO	NCDDKO.2	114	38	0	FALSE	0
13	A2AWA9	4.26556	TOF12758_RSI_NDDKO_Ab_3	NCDDKO	NCDDKO.3	114	36	0.0526316	FALSE	0
14	A2AWA9	3.88894	TOF12750_RSI_NDUKO_Ab_1	NCDUKO	NCDUKO.1	152	35	0.0789474	FALSE	0
15	A2AWA9	4.11807	TOF12751_RSI_NDUKO_Ab_2	NCDUKO	NCDUKO.2	152	32	0.157895	FALSE	0
16	A2AWA9	4.14272	TOF12752_RSI_NDUKO_Ab_3	NCDUKO	NCDUKO.3	152	36	0.0526316	FALSE	0
17	A2AWA9	4.00875	TOF12753_RSI_NDUKO_Ab_4	NCDUKO	NCDUKO.4	152	38	0	FALSE	0
18	A2AWA9	4.29012	TOF12745_RSI_NDWT_Ab_1	NCDWT	NCDWT.1	114	27	0.289474	FALSE	0
19	A2AWA9	3.80145	TOF12746_RSI_NDWT_Ab_2	NCDWT	NCDWT.2	114	38	0	FALSE	0
20	A2AWA9	3.73081	TOF12747_RSI_NDWT_Ab_3	NCDWT	NCDWT.3	114	29	0.236842	FALSE	0
1	A2AWP8	4.92858	TOF12772_RSI_HFDDKO_Ab_1	HFDDKO	HFDDKO.1	40	37	0.075	FALSE	0
2	A2AWP8	4.74884	TOF12766_RSI_HFDUKO_Ab_1	HFDUKO	HFDUKO.1	160	38	0.05	FALSE	0
3	A2AWP8	4.64146	TOF12767_RSI_HFDUKO_Ab_2	HFDUKO	HFDUKO.2	160	40	0	FALSE	0
4	A2AWP8	4.74726	TOF12768_RSI_HFDUKO_Ab_3	HFDUKO	HFDUKO.3	160	37	0.075	FALSE	0
5	A2AWP8	4.70718	TOF12769_RSI_HFDUKO_Ab_4	HFDUKO	HFDUKO.4	160	34	0.15	FALSE	0
6	A2AWP8	4.6725	TOF12761_RSI_HFDWT_Ab_1	HFDWT	HFDWT.1	200	36	0.1	FALSE	0
7	A2AWP8	5.09316	TOF12762_RSI_HFDWT_Ab_2	HFDWT	HFDWT.2	200	34	0.15	FALSE	0
8	A2AWP8	4.82207	TOF12763_RSI_HFDWT_Ab_3	HFDWT	HFDWT.3	200	32	0.2	FALSE	0
9	A2AWP8	4.83112	TOF12773_RSI_HFDDKO_Ab_2	HFDWT	HFDWT.4	200	40	0	FALSE	0
10	A2AWP8	4.81339	TOF12774_RSI_HFDDKO_Ab_3	HFDWT	HFDWT.5	200	33	0.175	FALSE	0
11	A2AWP8	4.80833	TOF12756_RSI_NDDKO_Ab_1	NCDDKO	NCDDKO.1	120	40	0	FALSE	0
12	A2AWP8	4.93521	TOF12757_RSI_NDDKO_Ab_2	NCDDKO	NCDDKO.2	120	39	0.025	FALSE	0
13	A2AWP8	4.85343	TOF12758_RSI_NDDKO_Ab_3	NCDDKO	NCDDKO.3	120	40	0	FALSE	0
14	A2AWP8	4.78583	TOF12750_RSI_NDUKO_Ab_1	NCDUKO	NCDUKO.1	160	36	0.1	FALSE	0
15	A2AWP8	4.78641	TOF12751_RSI_NDUKO_Ab_2	NCDUKO	NCDUKO.2	160	40	0	FALSE	0
16	A2AWP8	4.75168	TOF12752_RSI_NDUKO_Ab_3	NCDUKO	NCDUKO.3	160	37	0.075	FALSE	0
17	A2AWP8	5.005	TOF12753_RSI_NDUKO_Ab_4	NCDUKO	NCDUKO.4	160	37	0.075	FALSE	0
18	A2AWP8	4.76952	TOF12745_RSI_NDWT_Ab_1	NCDWT	NCDWT.1	120	33	0.175	FALSE	0
19	A2AWP8	4.68553	TOF12746_RSI_NDWT_Ab_2	NCDWT	NCDWT.2	120	35	0.125	FALSE	0
20	A2AWP8	4.61645	TOF12747_RSI_NDWT_Ab_3	NCDWT	NCDWT.3	120	36	0.1	FALSE	0
1	A2AWP8;Q8C033	5.99078	TOF12772_RSI_HFDDKO_Ab_1	HFDDKO	HFDDKO.1	3	3	0	FALSE	0
2	A2AWP8;Q8C033	5.63085	TOF12766_RSI_HFDUKO_Ab_1	HFDUKO	HFDUKO.1	12	3	0	FALSE	0
3	A2AWP8;Q8C033	5.75247	TOF12767_RSI_HFDUKO_Ab_2	HFDUKO	HFDUKO.2	12	3	0	FALSE	0
4	A2AWP8;Q8C033	5.70698	TOF12768_RSI_HFDUKO_Ab_3	HFDUKO	HFDUKO.3	12	3	0	FALSE	0
5	A2AWP8;Q8C033	5.87181	TOF12769_RSI_HFDUKO_Ab_4	HFDUKO	HFDUKO.4	12	3	0	FALSE	0
6	A2AWP8;Q8C033	5.67528	TOF12761_RSI_HFDWT_Ab_1	HFDWT	HFDWT.1	15	3	0	FALSE	0
7	A2AWP8;Q8C033	6.29608	TOF12762_RSI_HFDWT_Ab_2	HFDWT	HFDWT.2	15	3	0	FALSE	0
8	A2AWP8;Q8C033	5.9413	TOF12763_RSI_HFDWT_Ab_3	HFDWT	HFDWT.3	15	3	0	FALSE	0
9	A2AWP8;Q8C033	5.77023	TOF12773_RSI_HFDDKO_Ab_2	HFDWT	HFDWT.4	15	3	0	FALSE	0
10	A2AWP8;Q8C033	5.34176	TOF12774_RSI_HFDDKO_Ab_3	HFDWT	HFDWT.5	15	3	0	FALSE	0
11	A2AWP8;Q8C033	6.00864	TOF12756_RSI_NDDKO_Ab_1	NCDDKO	NCDDKO.1	9	3	0	FALSE	0
12	A2AWP8;Q8C033	5.79135	TOF12757_RSI_NDDKO_Ab_2	NCDDKO	NCDDKO.2	9	3	0	FALSE	0
13	A2AWP8;Q8C033	6.31169	TOF12758_RSI_NDDKO_Ab_3	NCDDKO	NCDDKO.3	9	3	0	FALSE	0
14	A2AWP8;Q8C033	6.01959	TOF12750_RSI_NDUKO_Ab_1	NCDUKO	NCDUKO.1	12	3	0	FALSE	0
15	A2AWP8;Q8C033	5.8232	TOF12751_RSI_NDUKO_Ab_2	NCDUKO	NCDUKO.2	12	3	0	FALSE	0
16	A2AWP8;Q8C033	5.9633	TOF12752_RSI_NDUKO_Ab_3	NCDUKO	NCDUKO.3	12	3	0	FALSE	0
17	A2AWP8;Q8C033	5.98628	TOF12753_RSI_NDUKO_Ab_4	NCDUKO	NCDUKO.4	12	3	0	FALSE	0
18	A2AWP8;Q8C033	6.10699	TOF12745_RSI_NDWT_Ab_1	NCDWT	NCDWT.1	9	3	0	FALSE	0
19	A2AWP8;Q8C033	6.04569	TOF12746_RSI_NDWT_Ab_2	NCDWT	NCDWT.2	9	3	0	FALSE	0
20	A2AWP8;Q8C033	5.55932	TOF12747_RSI_NDWT_Ab_3	NCDWT	NCDWT.3	9	3	0	FALSE	0
1	A2AWR3	5.19011	TOF12772_RSI_HFDDKO_Ab_1	HFDDKO	HFDDKO.1	16	16	0	FALSE	0
2	A2AWR3	4.84101	TOF12766_RSI_HFDUKO_Ab_1	HFDUKO	HFDUKO.1	64	13	0.1875	FALSE	0
3	A2AWR3	5.35208	TOF12767_RSI_HFDUKO_Ab_2	HFDUKO	HFDUKO.2	64	13	0.1875	FALSE	0
4	A2AWR3	4.88969	TOF12768_RSI_HFDUKO_Ab_3	HFDUKO	HFDUKO.3	64	16	0	FALSE	0
5	A2AWR3	4.81762	TOF12769_RSI_HFDUKO_Ab_4	HFDUKO	HFDUKO.4	64	13	0.1875	FALSE	0
6	A2AWR3	4.70892	TOF12761_RSI_HFDWT_Ab_1	HFDWT	HFDWT.1	80	13	0.1875	FALSE	0
7	A2AWR3	5.25083	TOF12762_RSI_HFDWT_Ab_2	HFDWT	HFDWT.2	80	13	0.1875	FALSE	0
8	A2AWR3	5.10896	TOF12763_RSI_HFDWT_Ab_3	HFDWT	HFDWT.3	80	16	0	FALSE	0
9	A2AWR3	5.23451	TOF12773_RSI_HFDDKO_Ab_2	HFDWT	HFDWT.4	80	13	0.1875	FALSE	0
10	A2AWR3	4.30739	TOF12774_RSI_HFDDKO_Ab_3	HFDWT	HFDWT.5	80	13	0.1875	FALSE	0
11	A2AWR3	5.2942	TOF12756_RSI_NDDKO_Ab_1	NCDDKO	NCDDKO.1	48	16	0	FALSE	0
12	A2AWR3	5.22954	TOF12757_RSI_NDDKO_Ab_2	NCDDKO	NCDDKO.2	48	13	0.1875	FALSE	0
13	A2AWR3	5.563	TOF12758_RSI_NDDKO_Ab_3	NCDDKO	NCDDKO.3	48	16	0	FALSE	0
14	A2AWR3	4.91481	TOF12750_RSI_NDUKO_Ab_1	NCDUKO	NCDUKO.1	64	10	0.375	FALSE	0
15	A2AWR3	5.30082	TOF12751_RSI_NDUKO_Ab_2	NCDUKO	NCDUKO.2	64	16	0	FALSE	0
16	A2AWR3	4.89583	TOF12752_RSI_NDUKO_Ab_3	NCDUKO	NCDUKO.3	64	13	0.1875	FALSE	0
17	A2AWR3	5.09444	TOF12753_RSI_NDUKO_Ab_4	NCDUKO	NCDUKO.4	64	13	0.1875	FALSE	0
18	A2AWR3	5.28415	TOF12745_RSI_NDWT_Ab_1	NCDWT	NCDWT.1	48	16	0	FALSE	0
19	A2AWR3	5.23513	TOF12746_RSI_NDWT_Ab_2	NCDWT	NCDWT.2	48	16	0	FALSE	0
20	A2AWR3	4.99065	TOF12747_RSI_NDWT_Ab_3	NCDWT	NCDWT.3	48	13	0.1875	FALSE	0
1	A2BDX3	4.74605	TOF12772_RSI_HFDDKO_Ab_1	HFDDKO	HFDDKO.1	41	38	0.0731707	FALSE	0
2	A2BDX3	4.7697	TOF12766_RSI_HFDUKO_Ab_1	HFDUKO	HFDUKO.1	164	35	0.146341	FALSE	0
3	A2BDX3	4.61895	TOF12767_RSI_HFDUKO_Ab_2	HFDUKO	HFDUKO.2	164	38	0.0731707	FALSE	0
4	A2BDX3	4.52688	TOF12768_RSI_HFDUKO_Ab_3	HFDUKO	HFDUKO.3	164	38	0.0731707	FALSE	0
5	A2BDX3	4.79056	TOF12769_RSI_HFDUKO_Ab_4	HFDUKO	HFDUKO.4	164	38	0.0731707	FALSE	0
6	A2BDX3	4.39794	TOF12761_RSI_HFDWT_Ab_1	HFDWT	HFDWT.1	205	37	0.097561	FALSE	0
7	A2BDX3	4.71361	TOF12762_RSI_HFDWT_Ab_2	HFDWT	HFDWT.2	205	37	0.097561	FALSE	0
8	A2BDX3	4.69999	TOF12763_RSI_HFDWT_Ab_3	HFDWT	HFDWT.3	205	34	0.170732	FALSE	0
9	A2BDX3	4.96933	TOF12773_RSI_HFDDKO_Ab_2	HFDWT	HFDWT.4	205	36	0.121951	FALSE	0
10	A2BDX3	4.83461	TOF12774_RSI_HFDDKO_Ab_3	HFDWT	HFDWT.5	205	35	0.146341	FALSE	0
11	A2BDX3	4.91218	TOF12756_RSI_NDDKO_Ab_1	NCDDKO	NCDDKO.1	123	38	0.0731707	FALSE	0
12	A2BDX3	4.75068	TOF12757_RSI_NDDKO_Ab_2	NCDDKO	NCDDKO.2	123	37	0.097561	FALSE	0
13	A2BDX3	4.84241	TOF12758_RSI_NDDKO_Ab_3	NCDDKO	NCDDKO.3	123	32	0.219512	FALSE	0
14	A2BDX3	4.80321	TOF12750_RSI_NDUKO_Ab_1	NCDUKO	NCDUKO.1	164	41	0	FALSE	0
15	A2BDX3	4.92511	TOF12751_RSI_NDUKO_Ab_2	NCDUKO	NCDUKO.2	164	38	0.0731707	FALSE	0
16	A2BDX3	4.95315	TOF12752_RSI_NDUKO_Ab_3	NCDUKO	NCDUKO.3	164	41	0	FALSE	0
17	A2BDX3	4.88006	TOF12753_RSI_NDUKO_Ab_4	NCDUKO	NCDUKO.4	164	35	0.146341	FALSE	0
18	A2BDX3	4.74118	TOF12745_RSI_NDWT_Ab_1	NCDWT	NCDWT.1	123	38	0.0731707	FALSE	0
19	A2BDX3	4.77764	TOF12746_RSI_NDWT_Ab_2	NCDWT	NCDWT.2	123	38	0.0731707	FALSE	0
20	A2BDX3	4.73847	TOF12747_RSI_NDWT_Ab_3	NCDWT	NCDWT.3	123	35	0.146341	FALSE	0
1	A2BE28	3.94577	TOF12772_RSI_HFDDKO_Ab_1	HFDDKO	HFDDKO.1	21	12	0.428571	FALSE	0
2	A2BE28	4.03092	TOF12766_RSI_HFDUKO_Ab_1	HFDUKO	HFDUKO.1	84	15	0.285714	FALSE	0
3	A2BE28	3.74315	TOF12767_RSI_HFDUKO_Ab_2	HFDUKO	HFDUKO.2	84	15	0.285714	FALSE	0
4	A2BE28	3.87575	TOF12768_RSI_HFDUKO_Ab_3	HFDUKO	HFDUKO.3	84	15	0.285714	FALSE	0
5	A2BE28	4.0005	TOF12769_RSI_HFDUKO_Ab_4	HFDUKO	HFDUKO.4	84	18	0.142857	FALSE	0
6	A2BE28	4.20627	TOF12761_RSI_HFDWT_Ab_1	HFDWT	HFDWT.1	105	21	0	FALSE	0
7	A2BE28	4.22786	TOF12762_RSI_HFDWT_Ab_2	HFDWT	HFDWT.2	105	15	0.285714	FALSE	0
8	A2BE28	4.33211	TOF12763_RSI_HFDWT_Ab_3	HFDWT	HFDWT.3	105	15	0.285714	FALSE	0
9	A2BE28	3.9202	TOF12773_RSI_HFDDKO_Ab_2	HFDWT	HFDWT.4	105	15	0.285714	FALSE	0
10	A2BE28	3.82052	TOF12774_RSI_HFDDKO_Ab_3	HFDWT	HFDWT.5	105	15	0.285714	FALSE	0
11	A2BE28	3.91239	TOF12756_RSI_NDDKO_Ab_1	NCDDKO	NCDDKO.1	63	18	0.142857	FALSE	0
12	A2BE28	4.05131	TOF12757_RSI_NDDKO_Ab_2	NCDDKO	NCDDKO.2	63	18	0.142857	FALSE	0
13	A2BE28	3.94956	TOF12758_RSI_NDDKO_Ab_3	NCDDKO	NCDDKO.3	63	18	0.142857	FALSE	0
14	A2BE28	4.24837	TOF12750_RSI_NDUKO_Ab_1	NCDUKO	NCDUKO.1	84	15	0.285714	FALSE	0
15	A2BE28	3.79863	TOF12751_RSI_NDUKO_Ab_2	NCDUKO	NCDUKO.2	84	12	0.428571	FALSE	0
16	A2BE28	3.94423	TOF12752_RSI_NDUKO_Ab_3	NCDUKO	NCDUKO.3	84	20	0.047619	FALSE	0
17	A2BE28	3.85184	TOF12753_RSI_NDUKO_Ab_4	NCDUKO	NCDUKO.4	84	15	0.285714	FALSE	0
18	A2BE28	4.1766	TOF12745_RSI_NDWT_Ab_1	NCDWT	NCDWT.1	63	18	0.142857	FALSE	0
19	A2BE28	3.78971	TOF12746_RSI_NDWT_Ab_2	NCDWT	NCDWT.2	63	21	0	FALSE	0
20	A2BE28	3.93145	TOF12747_RSI_NDWT_Ab_3	NCDWT	NCDWT.3	63	17	0.190476	FALSE	0
1	A2BH40	4.11942	TOF12772_RSI_HFDDKO_Ab_1	HFDDKO	HFDDKO.1	32	23	0.28125	FALSE	0
2	A2BH40	3.78036	TOF12766_RSI_HFDUKO_Ab_1	HFDUKO	HFDUKO.1	128	23	0.28125	FALSE	0
3	A2BH40	3.87935	TOF12767_RSI_HFDUKO_Ab_2	HFDUKO	HFDUKO.2	128	26	0.1875	FALSE	0
4	A2BH40	3.61852	TOF12768_RSI_HFDUKO_Ab_3	HFDUKO	HFDUKO.3	128	27	0.15625	FALSE	0
5	A2BH40	3.70195	TOF12769_RSI_HFDUKO_Ab_4	HFDUKO	HFDUKO.4	128	27	0.15625	FALSE	0
6	A2BH40	3.91747	TOF12761_RSI_HFDWT_Ab_1	HFDWT	HFDWT.1	160	26	0.1875	FALSE	0
7	A2BH40	3.98578	TOF12762_RSI_HFDWT_Ab_2	HFDWT	HFDWT.2	160	26	0.1875	FALSE	0
8	A2BH40	4.24784	TOF12763_RSI_HFDWT_Ab_3	HFDWT	HFDWT.3	160	28	0.125	FALSE	0
9	A2BH40	3.71137	TOF12773_RSI_HFDDKO_Ab_2	HFDWT	HFDWT.4	160	25	0.21875	FALSE	0
10	A2BH40	3.72994	TOF12774_RSI_HFDDKO_Ab_3	HFDWT	HFDWT.5	160	24	0.25	FALSE	0
11	A2BH40	3.98177	TOF12756_RSI_NDDKO_Ab_1	NCDDKO	NCDDKO.1	96	31	0.03125	FALSE	0
12	A2BH40	4.13626	TOF12757_RSI_NDDKO_Ab_2	NCDDKO	NCDDKO.2	96	23	0.28125	FALSE	0
13	A2BH40	3.72605	TOF12758_RSI_NDDKO_Ab_3	NCDDKO	NCDDKO.3	96	26	0.1875	FALSE	0
14	A2BH40	4.0855	TOF12750_RSI_NDUKO_Ab_1	NCDUKO	NCDUKO.1	128	25	0.21875	FALSE	0
15	A2BH40	4.12878	TOF12751_RSI_NDUKO_Ab_2	NCDUKO	NCDUKO.2	128	26	0.1875	FALSE	0
16	A2BH40	3.54224	TOF12752_RSI_NDUKO_Ab_3	NCDUKO	NCDUKO.3	128	26	0.1875	FALSE	0
17	A2BH40	4.05298	TOF12753_RSI_NDUKO_Ab_4	NCDUKO	NCDUKO.4	128	25	0.21875	FALSE	0
18	A2BH40	4.20616	TOF12745_RSI_NDWT_Ab_1	NCDWT	NCDWT.1	96	27	0.15625	FALSE	0
19	A2BH40	4.11775	TOF12746_RSI_NDWT_Ab_2	NCDWT	NCDWT.2	96	30	0.0625	FALSE	0
20	A2BH40	3.93069	TOF12747_RSI_NDWT_Ab_3	NCDWT	NCDWT.3	96	29	0.09375	FALSE	0
1	A2BH40;E9Q4N7	5.44243	TOF12772_RSI_HFDDKO_Ab_1	HFDDKO	HFDDKO.1	6	6	0	FALSE	0
2	A2BH40;E9Q4N7	5.58094	TOF12766_RSI_HFDUKO_Ab_1	HFDUKO	HFDUKO.1	24	6	0	FALSE	0
3	A2BH40;E9Q4N7	5.55727	TOF12767_RSI_HFDUKO_Ab_2	HFDUKO	HFDUKO.2	24	6	0	FALSE	0
4	A2BH40;E9Q4N7	5.46773	TOF12768_RSI_HFDUKO_Ab_3	HFDUKO	HFDUKO.3	24	6	0	FALSE	0
5	A2BH40;E9Q4N7	5.15594	TOF12769_RSI_HFDUKO_Ab_4	HFDUKO	HFDUKO.4	24	6	0	FALSE	0
6	A2BH40;E9Q4N7	5.71483	TOF12761_RSI_HFDWT_Ab_1	HFDWT	HFDWT.1	30	6	0	FALSE	0
7	A2BH40;E9Q4N7	5.71284	TOF12762_RSI_HFDWT_Ab_2	HFDWT	HFDWT.2	30	6	0	FALSE	0
8	A2BH40;E9Q4N7	6.06667	TOF12763_RSI_HFDWT_Ab_3	HFDWT	HFDWT.3	30	6	0	FALSE	0
9	A2BH40;E9Q4N7	5.33864	TOF12773_RSI_HFDDKO_Ab_2	HFDWT	HFDWT.4	30	6	0	FALSE	0
10	A2BH40;E9Q4N7	5.41339	TOF12774_RSI_HFDDKO_Ab_3	HFDWT	HFDWT.5	30	6	0	FALSE	0
11	A2BH40;E9Q4N7	5.88932	TOF12756_RSI_NDDKO_Ab_1	NCDDKO	NCDDKO.1	18	6	0	FALSE	0
12	A2BH40;E9Q4N7	5.84934	TOF12757_RSI_NDDKO_Ab_2	NCDDKO	NCDDKO.2	18	6	0	FALSE	0
13	A2BH40;E9Q4N7	5.2438	TOF12758_RSI_NDDKO_Ab_3	NCDDKO	NCDDKO.3	18	6	0	FALSE	0
14	A2BH40;E9Q4N7	5.87098	TOF12750_RSI_NDUKO_Ab_1	NCDUKO	NCDUKO.1	24	6	0	FALSE	0
15	A2BH40;E9Q4N7	6.12064	TOF12751_RSI_NDUKO_Ab_2	NCDUKO	NCDUKO.2	24	6	0	FALSE	0
16	A2BH40;E9Q4N7	5.88465	TOF12752_RSI_NDUKO_Ab_3	NCDUKO	NCDUKO.3	24	6	0	FALSE	0
17	A2BH40;E9Q4N7	5.71896	TOF12753_RSI_NDUKO_Ab_4	NCDUKO	NCDUKO.4	24	6	0	FALSE	0
18	A2BH40;E9Q4N7	5.9229	TOF12745_RSI_NDWT_Ab_1	NCDWT	NCDWT.1	18	6	0	FALSE	0
19	A2BH40;E9Q4N7	6.02713	TOF12746_RSI_NDWT_Ab_2	NCDWT	NCDWT.2	18	6	0	FALSE	0
20	A2BH40;E9Q4N7	5.67136	TOF12747_RSI_NDWT_Ab_3	NCDWT	NCDWT.3	18	6	0	FALSE	0
1	A2CG49	4.51632	TOF12772_RSI_HFDDKO_Ab_1	HFDDKO	HFDDKO.1	23	14	0.391304	FALSE	0
2	A2CG49	4.52001	TOF12766_RSI_HFDUKO_Ab_1	HFDUKO	HFDUKO.1	92	9	0.608696	TRUE	0
3	A2CG49	4.6696	TOF12767_RSI_HFDUKO_Ab_2	HFDUKO	HFDUKO.2	92	11	0.521739	TRUE	0
4	A2CG49	4.44754	TOF12768_RSI_HFDUKO_Ab_3	HFDUKO	HFDUKO.3	92	17	0.26087	FALSE	0
5	A2CG49	4.47301	TOF12769_RSI_HFDUKO_Ab_4	HFDUKO	HFDUKO.4	92	17	0.26087	FALSE	0
6	A2CG49	4.87662	TOF12761_RSI_HFDWT_Ab_1	HFDWT	HFDWT.1	115	14	0.391304	FALSE	0
7	A2CG49	4.78985	TOF12762_RSI_HFDWT_Ab_2	HFDWT	HFDWT.2	115	14	0.391304	FALSE	0
8	A2CG49	4.59111	TOF12763_RSI_HFDWT_Ab_3	HFDWT	HFDWT.3	115	17	0.26087	FALSE	0
9	A2CG49	4.52311	TOF12773_RSI_HFDDKO_Ab_2	HFDWT	HFDWT.4	115	14	0.391304	FALSE	0
10	A2CG49	4.60444	TOF12774_RSI_HFDDKO_Ab_3	HFDWT	HFDWT.5	115	17	0.26087	FALSE	0
11	A2CG49	4.76293	TOF12756_RSI_NDDKO_Ab_1	NCDDKO	NCDDKO.1	69	20	0.130435	FALSE	0
12	A2CG49	4.48664	TOF12757_RSI_NDDKO_Ab_2	NCDDKO	NCDDKO.2	69	17	0.26087	FALSE	0
13	A2CG49	4.64698	TOF12758_RSI_NDDKO_Ab_3	NCDDKO	NCDDKO.3	69	17	0.26087	FALSE	0
14	A2CG49	4.6417	TOF12750_RSI_NDUKO_Ab_1	NCDUKO	NCDUKO.1	92	9	0.608696	TRUE	0
15	A2CG49	4.79475	TOF12751_RSI_NDUKO_Ab_2	NCDUKO	NCDUKO.2	92	17	0.26087	FALSE	0
16	A2CG49	4.44956	TOF12752_RSI_NDUKO_Ab_3	NCDUKO	NCDUKO.3	92	17	0.26087	FALSE	0
17	A2CG49	4.81023	TOF12753_RSI_NDUKO_Ab_4	NCDUKO	NCDUKO.4	92	20	0.130435	FALSE	0
18	A2CG49	4.35552	TOF12745_RSI_NDWT_Ab_1	NCDWT	NCDWT.1	69	14	0.391304	FALSE	0
19	A2CG49	4.4604	TOF12746_RSI_NDWT_Ab_2	NCDWT	NCDWT.2	69	20	0.130435	FALSE	0
20	A2CG49	4.84222	TOF12747_RSI_NDWT_Ab_3	NCDWT	NCDWT.3	69	17	0.26087	FALSE	0
1	A2CG49;Q0KL02	2.62846	TOF12772_RSI_HFDDKO_Ab_1	HFDDKO	HFDDKO.1	3	3	0	FALSE	0
2	A2CG49;Q0KL02	3.01081	TOF12766_RSI_HFDUKO_Ab_1	HFDUKO	HFDUKO.1	12	3	0	FALSE	0
3	A2CG49;Q0KL02	1.89032	TOF12767_RSI_HFDUKO_Ab_2	HFDUKO	HFDUKO.2	12	3	0	FALSE	0
6	A2CG49;Q0KL02	2.42338	TOF12761_RSI_HFDWT_Ab_1	HFDWT	HFDWT.1	15	3	0	FALSE	0
7	A2CG49;Q0KL02	2.0928	TOF12762_RSI_HFDWT_Ab_2	HFDWT	HFDWT.2	15	3	0	FALSE	0
9	A2CG49;Q0KL02	1.96537	TOF12773_RSI_HFDDKO_Ab_2	HFDWT	HFDWT.4	15	2	0.333333	FALSE	0
10	A2CG49;Q0KL02	2.81537	TOF12774_RSI_HFDDKO_Ab_3	HFDWT	HFDWT.5	15	2	0.333333	FALSE	0
11	A2CG49;Q0KL02	2.716	TOF12756_RSI_NDDKO_Ab_1	NCDDKO	NCDDKO.1	9	3	0	FALSE	0
12	A2CG49;Q0KL02	3.35288	TOF12757_RSI_NDDKO_Ab_2	NCDDKO	NCDDKO.2	9	3	0	FALSE	0
13	A2CG49;Q0KL02	1.68131	TOF12758_RSI_NDDKO_Ab_3	NCDDKO	NCDDKO.3	9	3	0	FALSE	0
14	A2CG49;Q0KL02	2.26944	TOF12750_RSI_NDUKO_Ab_1	NCDUKO	NCDUKO.1	12	3	0	FALSE	0
16	A2CG49;Q0KL02	1.71994	TOF12752_RSI_NDUKO_Ab_3	NCDUKO	NCDUKO.3	12	3	0	FALSE	0
17	A2CG49;Q0KL02	2.00425	TOF12753_RSI_NDUKO_Ab_4	NCDUKO	NCDUKO.4	12	3	0	FALSE	0
19	A2CG49;Q0KL02	2.41004	TOF12746_RSI_NDWT_Ab_2	NCDWT	NCDWT.2	9	3	0	FALSE	0
1	A2RSJ4	3.50543	TOF12772_RSI_HFDDKO_Ab_1	HFDDKO	HFDDKO.1	62	43	0.306452	FALSE	0
2	A2RSJ4	3.19984	TOF12766_RSI_HFDUKO_Ab_1	HFDUKO	HFDUKO.1	248	51	0.177419	FALSE	0
3	A2RSJ4	3.17138	TOF12767_RSI_HFDUKO_Ab_2	HFDUKO	HFDUKO.2	248	35	0.435484	FALSE	0
4	A2RSJ4	3.05829	TOF12768_RSI_HFDUKO_Ab_3	HFDUKO	HFDUKO.3	248	54	0.129032	FALSE	0
5	A2RSJ4	3.2951	TOF12769_RSI_HFDUKO_Ab_4	HFDUKO	HFDUKO.4	248	41	0.33871	FALSE	0
6	A2RSJ4	3.38855	TOF12761_RSI_HFDWT_Ab_1	HFDWT	HFDWT.1	310	54	0.129032	FALSE	0
7	A2RSJ4	3.45241	TOF12762_RSI_HFDWT_Ab_2	HFDWT	HFDWT.2	310	52	0.16129	FALSE	0
8	A2RSJ4	3.313	TOF12763_RSI_HFDWT_Ab_3	HFDWT	HFDWT.3	310	54	0.129032	FALSE	0
9	A2RSJ4	3.22402	TOF12773_RSI_HFDDKO_Ab_2	HFDWT	HFDWT.4	310	47	0.241935	FALSE	0
10	A2RSJ4	3.47131	TOF12774_RSI_HFDDKO_Ab_3	HFDWT	HFDWT.5	310	45	0.274194	FALSE	0
11	A2RSJ4	3.18608	TOF12756_RSI_NDDKO_Ab_1	NCDDKO	NCDDKO.1	186	33	0.467742	FALSE	0
12	A2RSJ4	3.53282	TOF12757_RSI_NDDKO_Ab_2	NCDDKO	NCDDKO.2	186	44	0.290323	FALSE	0
13	A2RSJ4	3.31935	TOF12758_RSI_NDDKO_Ab_3	NCDDKO	NCDDKO.3	186	41	0.33871	FALSE	0
14	A2RSJ4	3.27309	TOF12750_RSI_NDUKO_Ab_1	NCDUKO	NCDUKO.1	248	48	0.225806	FALSE	0
15	A2RSJ4	3.34876	TOF12751_RSI_NDUKO_Ab_2	NCDUKO	NCDUKO.2	248	46	0.258065	FALSE	0
16	A2RSJ4	3.22678	TOF12752_RSI_NDUKO_Ab_3	NCDUKO	NCDUKO.3	248	52	0.16129	FALSE	0
17	A2RSJ4	3.41728	TOF12753_RSI_NDUKO_Ab_4	NCDUKO	NCDUKO.4	248	49	0.209677	FALSE	0
18	A2RSJ4	3.5454	TOF12745_RSI_NDWT_Ab_1	NCDWT	NCDWT.1	186	45	0.274194	FALSE	0
19	A2RSJ4	3.4525	TOF12746_RSI_NDWT_Ab_2	NCDWT	NCDWT.2	186	48	0.225806	FALSE	0
20	A2RSJ4	3.26725	TOF12747_RSI_NDWT_Ab_3	NCDWT	NCDWT.3	186	42	0.322581	FALSE	0
1	A2RSQ0	4.63743	TOF12772_RSI_HFDDKO_Ab_1	HFDDKO	HFDDKO.1	57	43	0.245614	FALSE	0
2	A2RSQ0	4.64562	TOF12766_RSI_HFDUKO_Ab_1	HFDUKO	HFDUKO.1	228	40	0.298246	FALSE	0
3	A2RSQ0	4.45829	TOF12767_RSI_HFDUKO_Ab_2	HFDUKO	HFDUKO.2	228	43	0.245614	FALSE	0
4	A2RSQ0	4.36269	TOF12768_RSI_HFDUKO_Ab_3	HFDUKO	HFDUKO.3	228	43	0.245614	FALSE	0
5	A2RSQ0	4.5625	TOF12769_RSI_HFDUKO_Ab_4	HFDUKO	HFDUKO.4	228	49	0.140351	FALSE	0
6	A2RSQ0	4.6718	TOF12761_RSI_HFDWT_Ab_1	HFDWT	HFDWT.1	285	48	0.157895	FALSE	0
7	A2RSQ0	4.6952	TOF12762_RSI_HFDWT_Ab_2	HFDWT	HFDWT.2	285	47	0.175439	FALSE	0
8	A2RSQ0	4.42127	TOF12763_RSI_HFDWT_Ab_3	HFDWT	HFDWT.3	285	46	0.192982	FALSE	0
9	A2RSQ0	4.73509	TOF12773_RSI_HFDDKO_Ab_2	HFDWT	HFDWT.4	285	49	0.140351	FALSE	0
10	A2RSQ0	4.7756	TOF12774_RSI_HFDDKO_Ab_3	HFDWT	HFDWT.5	285	42	0.263158	FALSE	0
11	A2RSQ0	4.3395	TOF12756_RSI_NDDKO_Ab_1	NCDDKO	NCDDKO.1	171	46	0.192982	FALSE	0
12	A2RSQ0	4.4973	TOF12757_RSI_NDDKO_Ab_2	NCDDKO	NCDDKO.2	171	36	0.368421	FALSE	0
13	A2RSQ0	4.478	TOF12758_RSI_NDDKO_Ab_3	NCDDKO	NCDDKO.3	171	37	0.350877	FALSE	0
14	A2RSQ0	4.35571	TOF12750_RSI_NDUKO_Ab_1	NCDUKO	NCDUKO.1	228	43	0.245614	FALSE	0
15	A2RSQ0	4.45752	TOF12751_RSI_NDUKO_Ab_2	NCDUKO	NCDUKO.2	228	54	0.0526316	FALSE	0
16	A2RSQ0	4.60625	TOF12752_RSI_NDUKO_Ab_3	NCDUKO	NCDUKO.3	228	52	0.0877193	FALSE	0
17	A2RSQ0	4.56016	TOF12753_RSI_NDUKO_Ab_4	NCDUKO	NCDUKO.4	228	43	0.245614	FALSE	0
18	A2RSQ0	4.52776	TOF12745_RSI_NDWT_Ab_1	NCDWT	NCDWT.1	171	48	0.157895	FALSE	0
19	A2RSQ0	4.46284	TOF12746_RSI_NDWT_Ab_2	NCDWT	NCDWT.2	171	43	0.245614	FALSE	0
20	A2RSQ0	4.53762	TOF12747_RSI_NDWT_Ab_3	NCDWT	NCDWT.3	171	36	0.368421	FALSE	0
1	A2RSX7	3.68476	TOF12772_RSI_HFDDKO_Ab_1	HFDDKO	HFDDKO.1	3	3	0	FALSE	0
2	A2RSX7	3.5529	TOF12766_RSI_HFDUKO_Ab_1	HFDUKO	HFDUKO.1	12	3	0	FALSE	0
3	A2RSX7	3.81742	TOF12767_RSI_HFDUKO_Ab_2	HFDUKO	HFDUKO.2	12	3	0	FALSE	0
4	A2RSX7	3.70485	TOF12768_RSI_HFDUKO_Ab_3	HFDUKO	HFDUKO.3	12	3	0	FALSE	0
5	A2RSX7	3.48131	TOF12769_RSI_HFDUKO_Ab_4	HFDUKO	HFDUKO.4	12	3	0	FALSE	0
6	A2RSX7	4.16443	TOF12761_RSI_HFDWT_Ab_1	HFDWT	HFDWT.1	15	3	0	FALSE	0
7	A2RSX7	3.53869	TOF12762_RSI_HFDWT_Ab_2	HFDWT	HFDWT.2	15	3	0	FALSE	0
8	A2RSX7	4.4112	TOF12763_RSI_HFDWT_Ab_3	HFDWT	HFDWT.3	15	3	0	FALSE	0
9	A2RSX7	3.61051	TOF12773_RSI_HFDDKO_Ab_2	HFDWT	HFDWT.4	15	3	0	FALSE	0
10	A2RSX7	4.11846	TOF12774_RSI_HFDDKO_Ab_3	HFDWT	HFDWT.5	15	3	0	FALSE	0
11	A2RSX7	3.41564	TOF12756_RSI_NDDKO_Ab_1	NCDDKO	NCDDKO.1	9	3	0	FALSE	0
12	A2RSX7	3.48814	TOF12757_RSI_NDDKO_Ab_2	NCDDKO	NCDDKO.2	9	3	0	FALSE	0
14	A2RSX7	3.75926	TOF12750_RSI_NDUKO_Ab_1	NCDUKO	NCDUKO.1	12	3	0	FALSE	0
15	A2RSX7	3.60475	TOF12751_RSI_NDUKO_Ab_2	NCDUKO	NCDUKO.2	12	3	0	FALSE	0
16	A2RSX7	3.56467	TOF12752_RSI_NDUKO_Ab_3	NCDUKO	NCDUKO.3	12	3	0	FALSE	0
17	A2RSX7	3.41913	TOF12753_RSI_NDUKO_Ab_4	NCDUKO	NCDUKO.4	12	3	0	FALSE	0
20	A2RSX7	4.2692	TOF12747_RSI_NDWT_Ab_3	NCDWT	NCDWT.3	9	3	0	FALSE	0
1	A2RSY1	2.86062	TOF12772_RSI_HFDDKO_Ab_1	HFDDKO	HFDDKO.1	15	11	0.266667	FALSE	0
2	A2RSY1	2.28979	TOF12766_RSI_HFDUKO_Ab_1	HFDUKO	HFDUKO.1	60	9	0.4	FALSE	0
3	A2RSY1	2.42281	TOF12767_RSI_HFDUKO_Ab_2	HFDUKO	HFDUKO.2	60	13	0.133333	FALSE	0
4	A2RSY1	2.81442	TOF12768_RSI_HFDUKO_Ab_3	HFDUKO	HFDUKO.3	60	12	0.2	FALSE	0
5	A2RSY1	2.65583	TOF12769_RSI_HFDUKO_Ab_4	HFDUKO	HFDUKO.4	60	12	0.2	FALSE	0
6	A2RSY1	2.60564	TOF12761_RSI_HFDWT_Ab_1	HFDWT	HFDWT.1	75	13	0.133333	FALSE	0
7	A2RSY1	3.05344	TOF12762_RSI_HFDWT_Ab_2	HFDWT	HFDWT.2	75	11	0.266667	FALSE	0
8	A2RSY1	2.82056	TOF12763_RSI_HFDWT_Ab_3	HFDWT	HFDWT.3	75	10	0.333333	FALSE	0
9	A2RSY1	2.7651	TOF12773_RSI_HFDDKO_Ab_2	HFDWT	HFDWT.4	75	10	0.333333	FALSE	0
10	A2RSY1	2.80933	TOF12774_RSI_HFDDKO_Ab_3	HFDWT	HFDWT.5	75	9	0.4	FALSE	0
11	A2RSY1	2.66389	TOF12756_RSI_NDDKO_Ab_1	NCDDKO	NCDDKO.1	45	13	0.133333	FALSE	0
12	A2RSY1	2.92717	TOF12757_RSI_NDDKO_Ab_2	NCDDKO	NCDDKO.2	45	10	0.333333	FALSE	0
13	A2RSY1	3.19072	TOF12758_RSI_NDDKO_Ab_3	NCDDKO	NCDDKO.3	45	13	0.133333	FALSE	0
14	A2RSY1	2.81648	TOF12750_RSI_NDUKO_Ab_1	NCDUKO	NCDUKO.1	60	9	0.4	FALSE	0
15	A2RSY1	3.20844	TOF12751_RSI_NDUKO_Ab_2	NCDUKO	NCDUKO.2	60	11	0.266667	FALSE	0
16	A2RSY1	2.56488	TOF12752_RSI_NDUKO_Ab_3	NCDUKO	NCDUKO.3	60	13	0.133333	FALSE	0
17	A2RSY1	2.80801	TOF12753_RSI_NDUKO_Ab_4	NCDUKO	NCDUKO.4	60	9	0.4	FALSE	0
18	A2RSY1	3.19508	TOF12745_RSI_NDWT_Ab_1	NCDWT	NCDWT.1	45	9	0.4	FALSE	0
19	A2RSY1	2.90935	TOF12746_RSI_NDWT_Ab_2	NCDWT	NCDWT.2	45	12	0.2	FALSE	0
20	A2RSY1	2.445	TOF12747_RSI_NDWT_Ab_3	NCDWT	NCDWT.3	45	13	0.133333	FALSE	0
1	A2RSY6	4.49728	TOF12772_RSI_HFDDKO_Ab_1	HFDDKO	HFDDKO.1	24	17	0.291667	FALSE	0
2	A2RSY6	4.43522	TOF12766_RSI_HFDUKO_Ab_1	HFDUKO	HFDUKO.1	96	21	0.125	FALSE	0
3	A2RSY6	4.32348	TOF12767_RSI_HFDUKO_Ab_2	HFDUKO	HFDUKO.2	96	17	0.291667	FALSE	0
4	A2RSY6	4.62439	TOF12768_RSI_HFDUKO_Ab_3	HFDUKO	HFDUKO.3	96	17	0.291667	FALSE	0
5	A2RSY6	4.11488	TOF12769_RSI_HFDUKO_Ab_4	HFDUKO	HFDUKO.4	96	20	0.166667	FALSE	0
6	A2RSY6	4.6632	TOF12761_RSI_HFDWT_Ab_1	HFDWT	HFDWT.1	120	17	0.291667	FALSE	0
7	A2RSY6	4.48508	TOF12762_RSI_HFDWT_Ab_2	HFDWT	HFDWT.2	120	14	0.416667	FALSE	0
8	A2RSY6	5.02237	TOF12763_RSI_HFDWT_Ab_3	HFDWT	HFDWT.3	120	17	0.291667	FALSE	0
9	A2RSY6	4.75336	TOF12773_RSI_HFDDKO_Ab_2	HFDWT	HFDWT.4	120	19	0.208333	FALSE	0
10	A2RSY6	4.60027	TOF12774_RSI_HFDDKO_Ab_3	HFDWT	HFDWT.5	120	20	0.166667	FALSE	0
11	A2RSY6	4.79985	TOF12756_RSI_NDDKO_Ab_1	NCDDKO	NCDDKO.1	72	18	0.25	FALSE	0
12	A2RSY6	4.41961	TOF12757_RSI_NDDKO_Ab_2	NCDDKO	NCDDKO.2	72	21	0.125	FALSE	0
13	A2RSY6	4.19587	TOF12758_RSI_NDDKO_Ab_3	NCDDKO	NCDDKO.3	72	18	0.25	FALSE	0
14	A2RSY6	4.62394	TOF12750_RSI_NDUKO_Ab_1	NCDUKO	NCDUKO.1	96	19	0.208333	FALSE	0
15	A2RSY6	4.11648	TOF12751_RSI_NDUKO_Ab_2	NCDUKO	NCDUKO.2	96	16	0.333333	FALSE	0
16	A2RSY6	4.48555	TOF12752_RSI_NDUKO_Ab_3	NCDUKO	NCDUKO.3	96	19	0.208333	FALSE	0
17	A2RSY6	4.85636	TOF12753_RSI_NDUKO_Ab_4	NCDUKO	NCDUKO.4	96	23	0.0416667	FALSE	0
18	A2RSY6	4.58144	TOF12745_RSI_NDWT_Ab_1	NCDWT	NCDWT.1	72	17	0.291667	FALSE	0
19	A2RSY6	4.59617	TOF12746_RSI_NDWT_Ab_2	NCDWT	NCDWT.2	72	20	0.166667	FALSE	0
20	A2RSY6	4.55832	TOF12747_RSI_NDWT_Ab_3	NCDWT	NCDWT.3	72	19	0.208333	FALSE	0
1	A2RT67	2.66671	TOF12772_RSI_HFDDKO_Ab_1	HFDDKO	HFDDKO.1	9	8	0.111111	FALSE	0
2	A2RT67	2.22584	TOF12766_RSI_HFDUKO_Ab_1	HFDUKO	HFDUKO.1	36	9	0	FALSE	0
3	A2RT67	2.16494	TOF12767_RSI_HFDUKO_Ab_2	HFDUKO	HFDUKO.2	36	7	0.222222	FALSE	0
4	A2RT67	1.9135	TOF12768_RSI_HFDUKO_Ab_3	HFDUKO	HFDUKO.3	36	4	0.555556	TRUE	0
5	A2RT67	3.61168	TOF12769_RSI_HFDUKO_Ab_4	HFDUKO	HFDUKO.4	36	1	0.888889	TRUE	0
6	A2RT67	2.44815	TOF12761_RSI_HFDWT_Ab_1	HFDWT	HFDWT.1	45	6	0.333333	FALSE	0
7	A2RT67	2.84829	TOF12762_RSI_HFDWT_Ab_2	HFDWT	HFDWT.2	45	7	0.222222	FALSE	0
8	A2RT67	2.75192	TOF12763_RSI_HFDWT_Ab_3	HFDWT	HFDWT.3	45	7	0.222222	FALSE	0
9	A2RT67	3.06037	TOF12773_RSI_HFDDKO_Ab_2	HFDWT	HFDWT.4	45	5	0.444444	FALSE	0
10	A2RT67	1.62259	TOF12774_RSI_HFDDKO_Ab_3	HFDWT	HFDWT.5	45	2	0.777778	TRUE	0
11	A2RT67	2.29916	TOF12756_RSI_NDDKO_Ab_1	NCDDKO	NCDDKO.1	27	7	0.222222	FALSE	0
12	A2RT67	2.52014	TOF12757_RSI_NDDKO_Ab_2	NCDDKO	NCDDKO.2	27	6	0.333333	FALSE	0
13	A2RT67	3.28236	TOF12758_RSI_NDDKO_Ab_3	NCDDKO	NCDDKO.3	27	9	0	FALSE	0
14	A2RT67	2.62732	TOF12750_RSI_NDUKO_Ab_1	NCDUKO	NCDUKO.1	36	6	0.333333	FALSE	0
15	A2RT67	2.95971	TOF12751_RSI_NDUKO_Ab_2	NCDUKO	NCDUKO.2	36	9	0	FALSE	0
16	A2RT67	2.14033	TOF12752_RSI_NDUKO_Ab_3	NCDUKO	NCDUKO.3	36	8	0.111111	FALSE	0
17	A2RT67	2.63081	TOF12753_RSI_NDUKO_Ab_4	NCDUKO	NCDUKO.4	36	9	0	FALSE	0
18	A2RT67	2.90264	TOF12745_RSI_NDWT_Ab_1	NCDWT	NCDWT.1	27	9	0	FALSE	0
19	A2RT67	2.47708	TOF12746_RSI_NDWT_Ab_2	NCDWT	NCDWT.2	27	9	0	FALSE	0
20	A2RT67	2.50369	TOF12747_RSI_NDWT_Ab_3	NCDWT	NCDWT.3	27	7	0.222222	FALSE	0
1	A2RTL5	2.89717	TOF12772_RSI_HFDDKO_Ab_1	HFDDKO	HFDDKO.1	9	6	0.333333	FALSE	0
2	A2RTL5	2.9978	TOF12766_RSI_HFDUKO_Ab_1	HFDUKO	HFDUKO.1	36	7	0.222222	FALSE	0
3	A2RTL5	3.34697	TOF12767_RSI_HFDUKO_Ab_2	HFDUKO	HFDUKO.2	36	8	0.111111	FALSE	0
4	A2RTL5	3.02279	TOF12768_RSI_HFDUKO_Ab_3	HFDUKO	HFDUKO.3	36	8	0.111111	FALSE	0
5	A2RTL5	2.65332	TOF12769_RSI_HFDUKO_Ab_4	HFDUKO	HFDUKO.4	36	8	0.111111	FALSE	0
6	A2RTL5	2.94236	TOF12761_RSI_HFDWT_Ab_1	HFDWT	HFDWT.1	45	9	0	FALSE	0
7	A2RTL5	3.3056	TOF12762_RSI_HFDWT_Ab_2	HFDWT	HFDWT.2	45	9	0	FALSE	0
8	A2RTL5	3.41396	TOF12763_RSI_HFDWT_Ab_3	HFDWT	HFDWT.3	45	6	0.333333	FALSE	0
9	A2RTL5	2.92129	TOF12773_RSI_HFDDKO_Ab_2	HFDWT	HFDWT.4	45	6	0.333333	FALSE	0
10	A2RTL5	2.49349	TOF12774_RSI_HFDDKO_Ab_3	HFDWT	HFDWT.5	45	8	0.111111	FALSE	0
11	A2RTL5	3.28276	TOF12756_RSI_NDDKO_Ab_1	NCDDKO	NCDDKO.1	27	6	0.333333	FALSE	0
12	A2RTL5	3.13134	TOF12757_RSI_NDDKO_Ab_2	NCDDKO	NCDDKO.2	27	9	0	FALSE	0
13	A2RTL5	2.85475	TOF12758_RSI_NDDKO_Ab_3	NCDDKO	NCDDKO.3	27	9	0	FALSE	0
14	A2RTL5	2.87917	TOF12750_RSI_NDUKO_Ab_1	NCDUKO	NCDUKO.1	36	6	0.333333	FALSE	0
15	A2RTL5	3.06532	TOF12751_RSI_NDUKO_Ab_2	NCDUKO	NCDUKO.2	36	6	0.333333	FALSE	0
16	A2RTL5	2.76126	TOF12752_RSI_NDUKO_Ab_3	NCDUKO	NCDUKO.3	36	6	0.333333	FALSE	0
17	A2RTL5	3.18514	TOF12753_RSI_NDUKO_Ab_4	NCDUKO	NCDUKO.4	36	6	0.333333	FALSE	0
18	A2RTL5	3.63234	TOF12745_RSI_NDWT_Ab_1	NCDWT	NCDWT.1	27	6	0.333333	FALSE	0
19	A2RTL5	3.35032	TOF12746_RSI_NDWT_Ab_2	NCDWT	NCDWT.2	27	6	0.333333	FALSE	0
20	A2RTL5	3.05562	TOF12747_RSI_NDWT_Ab_3	NCDWT	NCDWT.3	27	6	0.333333	FALSE	0
3	A3FIN4;P98199;P98200;Q9QZW0	3.03987	TOF12767_RSI_HFDUKO_Ab_2	HFDUKO	HFDUKO.2	12	3	0	FALSE	0
4	A3FIN4;P98199;P98200;Q9QZW0	3.65711	TOF12768_RSI_HFDUKO_Ab_3	HFDUKO	HFDUKO.3	12	3	0	FALSE	0
5	A3FIN4;P98199;P98200;Q9QZW0	4.07103	TOF12769_RSI_HFDUKO_Ab_4	HFDUKO	HFDUKO.4	12	3	0	FALSE	0
6	A3FIN4;P98199;P98200;Q9QZW0	3.1123	TOF12761_RSI_HFDWT_Ab_1	HFDWT	HFDWT.1	15	3	0	FALSE	0
7	A3FIN4;P98199;P98200;Q9QZW0	2.97176	TOF12762_RSI_HFDWT_Ab_2	HFDWT	HFDWT.2	15	3	0	FALSE	0
8	A3FIN4;P98199;P98200;Q9QZW0	2.43711	TOF12763_RSI_HFDWT_Ab_3	HFDWT	HFDWT.3	15	3	0	FALSE	0
9	A3FIN4;P98199;P98200;Q9QZW0	2.88682	TOF12773_RSI_HFDDKO_Ab_2	HFDWT	HFDWT.4	15	3	0	FALSE	0
11	A3FIN4;P98199;P98200;Q9QZW0	3.77673	TOF12756_RSI_NDDKO_Ab_1	NCDDKO	NCDDKO.1	9	3	0	FALSE	0
12	A3FIN4;P98199;P98200;Q9QZW0	2.54242	TOF12757_RSI_NDDKO_Ab_2	NCDDKO	NCDDKO.2	9	2	0.333333	FALSE	0
14	A3FIN4;P98199;P98200;Q9QZW0	3.64718	TOF12750_RSI_NDUKO_Ab_1	NCDUKO	NCDUKO.1	12	3	0	FALSE	0
15	A3FIN4;P98199;P98200;Q9QZW0	2.77861	TOF12751_RSI_NDUKO_Ab_2	NCDUKO	NCDUKO.2	12	3	0	FALSE	0
16	A3FIN4;P98199;P98200;Q9QZW0	4.15923	TOF12752_RSI_NDUKO_Ab_3	NCDUKO	NCDUKO.3	12	3	0	FALSE	0
17	A3FIN4;P98199;P98200;Q9QZW0	4.39357	TOF12753_RSI_NDUKO_Ab_4	NCDUKO	NCDUKO.4	12	3	0	FALSE	0
18	A3FIN4;P98199;P98200;Q9QZW0	2.59061	TOF12745_RSI_NDWT_Ab_1	NCDWT	NCDWT.1	9	3	0	FALSE	0
19	A3FIN4;P98199;P98200;Q9QZW0	3.31621	TOF12746_RSI_NDWT_Ab_2	NCDWT	NCDWT.2	9	3	0	FALSE	0
20	A3FIN4;P98199;P98200;Q9QZW0	2.9498	TOF12747_RSI_NDWT_Ab_3	NCDWT	NCDWT.3	9	3	0	FALSE	0
1	A3KGB4	4.68417	TOF12772_RSI_HFDDKO_Ab_1	HFDDKO	HFDDKO.1	58	51	0.12069	FALSE	0
2	A3KGB4	4.8606	TOF12766_RSI_HFDUKO_Ab_1	HFDUKO	HFDUKO.1	232	54	0.0689655	FALSE	0
3	A3KGB4	4.46662	TOF12767_RSI_HFDUKO_Ab_2	HFDUKO	HFDUKO.2	232	47	0.189655	FALSE	0
4	A3KGB4	4.46403	TOF12768_RSI_HFDUKO_Ab_3	HFDUKO	HFDUKO.3	232	45	0.224138	FALSE	0
5	A3KGB4	4.44802	TOF12769_RSI_HFDUKO_Ab_4	HFDUKO	HFDUKO.4	232	51	0.12069	FALSE	0
6	A3KGB4	4.45103	TOF12761_RSI_HFDWT_Ab_1	HFDWT	HFDWT.1	290	48	0.172414	FALSE	0
7	A3KGB4	4.70296	TOF12762_RSI_HFDWT_Ab_2	HFDWT	HFDWT.2	290	55	0.0517241	FALSE	0
8	A3KGB4	4.62674	TOF12763_RSI_HFDWT_Ab_3	HFDWT	HFDWT.3	290	53	0.0862069	FALSE	0
9	A3KGB4	4.83217	TOF12773_RSI_HFDDKO_Ab_2	HFDWT	HFDWT.4	290	53	0.0862069	FALSE	0
10	A3KGB4	4.66721	TOF12774_RSI_HFDDKO_Ab_3	HFDWT	HFDWT.5	290	45	0.224138	FALSE	0
11	A3KGB4	4.72457	TOF12756_RSI_NDDKO_Ab_1	NCDDKO	NCDDKO.1	174	56	0.0344828	FALSE	0
12	A3KGB4	4.80667	TOF12757_RSI_NDDKO_Ab_2	NCDDKO	NCDDKO.2	174	57	0.0172414	FALSE	0
13	A3KGB4	4.85929	TOF12758_RSI_NDDKO_Ab_3	NCDDKO	NCDDKO.3	174	44	0.241379	FALSE	0
14	A3KGB4	4.65077	TOF12750_RSI_NDUKO_Ab_1	NCDUKO	NCDUKO.1	232	51	0.12069	FALSE	0
15	A3KGB4	4.71087	TOF12751_RSI_NDUKO_Ab_2	NCDUKO	NCDUKO.2	232	47	0.189655	FALSE	0
16	A3KGB4	4.75476	TOF12752_RSI_NDUKO_Ab_3	NCDUKO	NCDUKO.3	232	50	0.137931	FALSE	0
17	A3KGB4	4.71813	TOF12753_RSI_NDUKO_Ab_4	NCDUKO	NCDUKO.4	232	51	0.12069	FALSE	0
18	A3KGB4	4.77029	TOF12745_RSI_NDWT_Ab_1	NCDWT	NCDWT.1	174	55	0.0517241	FALSE	0
19	A3KGB4	4.6421	TOF12746_RSI_NDWT_Ab_2	NCDWT	NCDWT.2	174	50	0.137931	FALSE	0
20	A3KGB4	4.72262	TOF12747_RSI_NDWT_Ab_3	NCDWT	NCDWT.3	174	45	0.224138	FALSE	0
1	A3KGB4;Q9Z1A9	-0.609719	TOF12772_RSI_HFDDKO_Ab_1	HFDDKO	HFDDKO.1	3	1	0.666667	TRUE	0
2	A3KGB4;Q9Z1A9	1.85106	TOF12766_RSI_HFDUKO_Ab_1	HFDUKO	HFDUKO.1	12	2	0.333333	FALSE	0
3	A3KGB4;Q9Z1A9	0.913978	TOF12767_RSI_HFDUKO_Ab_2	HFDUKO	HFDUKO.2	12	3	0	FALSE	0
4	A3KGB4;Q9Z1A9	2.30788	TOF12768_RSI_HFDUKO_Ab_3	HFDUKO	HFDUKO.3	12	3	0	FALSE	0
5	A3KGB4;Q9Z1A9	1.63811	TOF12769_RSI_HFDUKO_Ab_4	HFDUKO	HFDUKO.4	12	2	0.333333	FALSE	0
6	A3KGB4;Q9Z1A9	1.00122	TOF12761_RSI_HFDWT_Ab_1	HFDWT	HFDWT.1	15	3	0	FALSE	0
7	A3KGB4;Q9Z1A9	0.985401	TOF12762_RSI_HFDWT_Ab_2	HFDWT	HFDWT.2	15	3	0	FALSE	0
8	A3KGB4;Q9Z1A9	1.16899	TOF12763_RSI_HFDWT_Ab_3	HFDWT	HFDWT.3	15	2	0.333333	FALSE	0
9	A3KGB4;Q9Z1A9	1.48724	TOF12773_RSI_HFDDKO_Ab_2	HFDWT	HFDWT.4	15	3	0	FALSE	0
11	A3KGB4;Q9Z1A9	2.27839	TOF12756_RSI_NDDKO_Ab_1	NCDDKO	NCDDKO.1	9	3	0	FALSE	0
12	A3KGB4;Q9Z1A9	1.64199	TOF12757_RSI_NDDKO_Ab_2	NCDDKO	NCDDKO.2	9	3	0	FALSE	0
13	A3KGB4;Q9Z1A9	1.348	TOF12758_RSI_NDDKO_Ab_3	NCDDKO	NCDDKO.3	9	3	0	FALSE	0
14	A3KGB4;Q9Z1A9	1.44883	TOF12750_RSI_NDUKO_Ab_1	NCDUKO	NCDUKO.1	12	2	0.333333	FALSE	0
15	A3KGB4;Q9Z1A9	1.95195	TOF12751_RSI_NDUKO_Ab_2	NCDUKO	NCDUKO.2	12	3	0	FALSE	0
16	A3KGB4;Q9Z1A9	-1.37498	TOF12752_RSI_NDUKO_Ab_3	NCDUKO	NCDUKO.3	12	1	0.666667	TRUE	0
17	A3KGB4;Q9Z1A9	2.54364	TOF12753_RSI_NDUKO_Ab_4	NCDUKO	NCDUKO.4	12	2	0.333333	FALSE	0
18	A3KGB4;Q9Z1A9	1.84787	TOF12745_RSI_NDWT_Ab_1	NCDWT	NCDWT.1	9	2	0.333333	FALSE	0
19	A3KGB4;Q9Z1A9	1.31531	TOF12746_RSI_NDWT_Ab_2	NCDWT	NCDWT.2	9	2	0.333333	FALSE	0
20	A3KGB4;Q9Z1A9	0.439104	TOF12747_RSI_NDWT_Ab_3	NCDWT	NCDWT.3	9	2	0.333333	FALSE	0
1	A3KGS3	3.97459	TOF12772_RSI_HFDDKO_Ab_1	HFDDKO	HFDDKO.1	60	49	0.183333	FALSE	0
2	A3KGS3	4.04954	TOF12766_RSI_HFDUKO_Ab_1	HFDUKO	HFDUKO.1	240	51	0.15	FALSE	0
3	A3KGS3	3.74002	TOF12767_RSI_HFDUKO_Ab_2	HFDUKO	HFDUKO.2	240	49	0.183333	FALSE	0
4	A3KGS3	3.67728	TOF12768_RSI_HFDUKO_Ab_3	HFDUKO	HFDUKO.3	240	47	0.216667	FALSE	0
5	A3KGS3	3.72525	TOF12769_RSI_HFDUKO_Ab_4	HFDUKO	HFDUKO.4	240	57	0.05	FALSE	0
6	A3KGS3	3.78953	TOF12761_RSI_HFDWT_Ab_1	HFDWT	HFDWT.1	300	54	0.1	FALSE	0
7	A3KGS3	3.89758	TOF12762_RSI_HFDWT_Ab_2	HFDWT	HFDWT.2	300	57	0.05	FALSE	0
8	A3KGS3	3.85407	TOF12763_RSI_HFDWT_Ab_3	HFDWT	HFDWT.3	300	57	0.05	FALSE	0
9	A3KGS3	3.87532	TOF12773_RSI_HFDDKO_Ab_2	HFDWT	HFDWT.4	300	51	0.15	FALSE	0
10	A3KGS3	3.84722	TOF12774_RSI_HFDDKO_Ab_3	HFDWT	HFDWT.5	300	53	0.116667	FALSE	0
11	A3KGS3	3.92811	TOF12756_RSI_NDDKO_Ab_1	NCDDKO	NCDDKO.1	180	56	0.0666667	FALSE	0
12	A3KGS3	4.04453	TOF12757_RSI_NDDKO_Ab_2	NCDDKO	NCDDKO.2	180	54	0.1	FALSE	0
13	A3KGS3	3.798	TOF12758_RSI_NDDKO_Ab_3	NCDDKO	NCDDKO.3	180	48	0.2	FALSE	0
14	A3KGS3	3.95933	TOF12750_RSI_NDUKO_Ab_1	NCDUKO	NCDUKO.1	240	57	0.05	FALSE	0
15	A3KGS3	3.88332	TOF12751_RSI_NDUKO_Ab_2	NCDUKO	NCDUKO.2	240	57	0.05	FALSE	0
16	A3KGS3	3.87123	TOF12752_RSI_NDUKO_Ab_3	NCDUKO	NCDUKO.3	240	57	0.05	FALSE	0
17	A3KGS3	3.93327	TOF12753_RSI_NDUKO_Ab_4	NCDUKO	NCDUKO.4	240	57	0.05	FALSE	0
18	A3KGS3	3.79485	TOF12745_RSI_NDWT_Ab_1	NCDWT	NCDWT.1	180	51	0.15	FALSE	0
19	A3KGS3	4.00838	TOF12746_RSI_NDWT_Ab_2	NCDWT	NCDWT.2	180	54	0.1	FALSE	0
20	A3KGS3	3.89016	TOF12747_RSI_NDWT_Ab_3	NCDWT	NCDWT.3	180	54	0.1	FALSE	0
1	A3KMN5	3.42886	TOF12772_RSI_HFDDKO_Ab_1	HFDDKO	HFDDKO.1	9	9	0	FALSE	0
2	A3KMN5	2.95722	TOF12766_RSI_HFDUKO_Ab_1	HFDUKO	HFDUKO.1	36	8	0.111111	FALSE	0
3	A3KMN5	3.63189	TOF12767_RSI_HFDUKO_Ab_2	HFDUKO	HFDUKO.2	36	8	0.111111	FALSE	0
4	A3KMN5	2.82312	TOF12768_RSI_HFDUKO_Ab_3	HFDUKO	HFDUKO.3	36	9	0	FALSE	0
5	A3KMN5	3.02681	TOF12769_RSI_HFDUKO_Ab_4	HFDUKO	HFDUKO.4	36	8	0.111111	FALSE	0
6	A3KMN5	2.99371	TOF12761_RSI_HFDWT_Ab_1	HFDWT	HFDWT.1	45	9	0	FALSE	0
7	A3KMN5	2.69548	TOF12762_RSI_HFDWT_Ab_2	HFDWT	HFDWT.2	45	9	0	FALSE	0
8	A3KMN5	2.73655	TOF12763_RSI_HFDWT_Ab_3	HFDWT	HFDWT.3	45	9	0	FALSE	0
9	A3KMN5	2.34798	TOF12773_RSI_HFDDKO_Ab_2	HFDWT	HFDWT.4	45	9	0	FALSE	0
10	A3KMN5	3.00617	TOF12774_RSI_HFDDKO_Ab_3	HFDWT	HFDWT.5	45	6	0.333333	FALSE	0
11	A3KMN5	3.06729	TOF12756_RSI_NDDKO_Ab_1	NCDDKO	NCDDKO.1	27	9	0	FALSE	0
12	A3KMN5	2.86736	TOF12757_RSI_NDDKO_Ab_2	NCDDKO	NCDDKO.2	27	9	0	FALSE	0
13	A3KMN5	3.42875	TOF12758_RSI_NDDKO_Ab_3	NCDDKO	NCDDKO.3	27	9	0	FALSE	0
14	A3KMN5	3.16894	TOF12750_RSI_NDUKO_Ab_1	NCDUKO	NCDUKO.1	36	9	0	FALSE	0
15	A3KMN5	2.99472	TOF12751_RSI_NDUKO_Ab_2	NCDUKO	NCDUKO.2	36	9	0	FALSE	0
16	A3KMN5	3.26899	TOF12752_RSI_NDUKO_Ab_3	NCDUKO	NCDUKO.3	36	9	0	FALSE	0
17	A3KMN5	2.81315	TOF12753_RSI_NDUKO_Ab_4	NCDUKO	NCDUKO.4	36	9	0	FALSE	0
18	A3KMN5	3.77335	TOF12745_RSI_NDWT_Ab_1	NCDWT	NCDWT.1	27	9	0	FALSE	0
19	A3KMN5	3.14369	TOF12746_RSI_NDWT_Ab_2	NCDWT	NCDWT.2	27	9	0	FALSE	0
20	A3KMN5	3.0834	TOF12747_RSI_NDWT_Ab_3	NCDWT	NCDWT.3	27	6	0.333333	FALSE	0
1	A3KMP2	7.04702	TOF12772_RSI_HFDDKO_Ab_1	HFDDKO	HFDDKO.1	117	111	0.0512821	FALSE	0
2	A3KMP2	6.74544	TOF12766_RSI_HFDUKO_Ab_1	HFDUKO	HFDUKO.1	468	113	0.034188	FALSE	0
3	A3KMP2	7.22173	TOF12767_RSI_HFDUKO_Ab_2	HFDUKO	HFDUKO.2	468	112	0.042735	FALSE	0
4	A3KMP2	7.06268	TOF12768_RSI_HFDUKO_Ab_3	HFDUKO	HFDUKO.3	468	116	0.00854701	FALSE	0
5	A3KMP2	7.1522	TOF12769_RSI_HFDUKO_Ab_4	HFDUKO	HFDUKO.4	468	115	0.017094	FALSE	0
6	A3KMP2	6.91868	TOF12761_RSI_HFDWT_Ab_1	HFDWT	HFDWT.1	585	113	0.034188	FALSE	0
7	A3KMP2	6.8184	TOF12762_RSI_HFDWT_Ab_2	HFDWT	HFDWT.2	585	101	0.136752	FALSE	0
8	A3KMP2	6.93523	TOF12763_RSI_HFDWT_Ab_3	HFDWT	HFDWT.3	585	113	0.034188	FALSE	0
9	A3KMP2	7.05539	TOF12773_RSI_HFDDKO_Ab_2	HFDWT	HFDWT.4	585	109	0.0683761	FALSE	0
10	A3KMP2	6.94576	TOF12774_RSI_HFDDKO_Ab_3	HFDWT	HFDWT.5	585	115	0.017094	FALSE	0
[truncated: 157,538 more rows]

## Sheet: SummarizedIntensities_PH
RUN	Protein	LogIntensities	originalRUN	GROUP	SUBJECT	TotalGroupMeasurements	NumMeasuredFeature	MissingPercentage	more50missing	NumImputedFeature
1	A0JNU3_C558	1.39855	TOF12805_RSI_HFDDKO_Ph_1	HFDDKO	HFDDKO.1	2	2	0	FALSE	0
2	A0JNU3_C558	1.90886	TOF12800_RSI_HFDUKO_Ph_2	HFDUKO	HFDUKO.2	4	2	0	FALSE	0
3	A0JNU3_C558	4.28594	TOF12801_RSI_HFDUKO_Ph_3	HFDUKO	HFDUKO.3	4	2	0	FALSE	0
4	A0JNU3_C558	2.94099	TOF12794_RSI_HFDWT_Ph_1	HFDWT	HFDWT.1	6	2	0	FALSE	0
5	A0JNU3_C558	2.90987	TOF12795_RSI_HFDWT_Ph_2	HFDWT	HFDWT.2	6	2	0	FALSE	0
6	A0JNU3_C558	2.6714	TOF12796_RSI_HFDWT_Ph_3	HFDWT	HFDWT.3	6	2	0	FALSE	0
8	A0JNU3_C558	3.44823	TOF12791_RSI_NDDKO_Ph_3	NCDDKO	NCDDKO.3	4	1	0.5	TRUE	0
9	A0JNU3_C558	3.40127	TOF12783_RSI_NDUKO_Ph_1	NCDUKO	NCDUKO.1	8	2	0	FALSE	0
10	A0JNU3_C558	4.02694	TOF12784_RSI_NDUKO_Ph_2	NCDUKO	NCDUKO.2	8	2	0	FALSE	0
13	A0JNU3_C558	1.82083	TOF12778_RSI_NDWT_Ph_1	NCDWT	NCDWT.1	6	2	0	FALSE	0
14	A0JNU3_C558	4.05739	TOF12779_RSI_NDWT_Ph_2	NCDWT	NCDWT.2	6	2	0	FALSE	0
15	A0JNU3_C558	1.91659	TOF12780_RSI_NDWT_Ph_3	NCDWT	NCDWT.3	6	1	0.5	TRUE	0
1	A2A5R2_S218_S227	4.87307	TOF12805_RSI_HFDDKO_Ph_1	HFDDKO	HFDDKO.1	1	1	0	FALSE	0
2	A2A5R2_S218_S227	4.26297	TOF12800_RSI_HFDUKO_Ph_2	HFDUKO	HFDUKO.2	2	1	0	FALSE	0
3	A2A5R2_S218_S227	1.88509	TOF12801_RSI_HFDUKO_Ph_3	HFDUKO	HFDUKO.3	2	1	0	FALSE	0
4	A2A5R2_S218_S227	4.52792	TOF12794_RSI_HFDWT_Ph_1	HFDWT	HFDWT.1	3	1	0	FALSE	0
5	A2A5R2_S218_S227	5.14862	TOF12795_RSI_HFDWT_Ph_2	HFDWT	HFDWT.2	3	1	0	FALSE	0
6	A2A5R2_S218_S227	4.90349	TOF12796_RSI_HFDWT_Ph_3	HFDWT	HFDWT.3	3	1	0	FALSE	0
7	A2A5R2_S218_S227	4.83934	TOF12790_RSI_NDDKO_Ph_2	NCDDKO	NCDDKO.2	2	1	0	FALSE	0
8	A2A5R2_S218_S227	3.8641	TOF12791_RSI_NDDKO_Ph_3	NCDDKO	NCDDKO.3	2	1	0	FALSE	0
9	A2A5R2_S218_S227	4.73151	TOF12783_RSI_NDUKO_Ph_1	NCDUKO	NCDUKO.1	4	1	0	FALSE	0
10	A2A5R2_S218_S227	4.7099	TOF12784_RSI_NDUKO_Ph_2	NCDUKO	NCDUKO.2	4	1	0	FALSE	0
11	A2A5R2_S218_S227	4.15536	TOF12785_RSI_NDUKO_Ph_3	NCDUKO	NCDUKO.3	4	1	0	FALSE	0
12	A2A5R2_S218_S227	4.77407	TOF12786_RSI_NDUKO_Ph_4	NCDUKO	NCDUKO.4	4	1	0	FALSE	0
13	A2A5R2_S218_S227	4.7011	TOF12778_RSI_NDWT_Ph_1	NCDWT	NCDWT.1	3	1	0	FALSE	0
14	A2A5R2_S218_S227	4.76228	TOF12779_RSI_NDWT_Ph_2	NCDWT	NCDWT.2	3	1	0	FALSE	0
15	A2A5R2_S218_S227	3.33292	TOF12780_RSI_NDWT_Ph_3	NCDWT	NCDWT.3	3	1	0	FALSE	0
2	A2A5R2_S276	7.20087	TOF12800_RSI_HFDUKO_Ph_2	HFDUKO	HFDUKO.2	2	1	0	FALSE	0
3	A2A5R2_S276	7.10346	TOF12801_RSI_HFDUKO_Ph_3	HFDUKO	HFDUKO.3	2	1	0	FALSE	0
4	A2A5R2_S276	7.01453	TOF12794_RSI_HFDWT_Ph_1	HFDWT	HFDWT.1	3	1	0	FALSE	0
5	A2A5R2_S276	1.73135	TOF12795_RSI_HFDWT_Ph_2	HFDWT	HFDWT.2	3	1	0	FALSE	0
6	A2A5R2_S276	4.45907	TOF12796_RSI_HFDWT_Ph_3	HFDWT	HFDWT.3	3	1	0	FALSE	0
7	A2A5R2_S276	3.13839	TOF12790_RSI_NDDKO_Ph_2	NCDDKO	NCDDKO.2	2	1	0	FALSE	0
8	A2A5R2_S276	3.11739	TOF12791_RSI_NDDKO_Ph_3	NCDDKO	NCDDKO.3	2	1	0	FALSE	0
9	A2A5R2_S276	4.80619	TOF12783_RSI_NDUKO_Ph_1	NCDUKO	NCDUKO.1	4	1	0	FALSE	0
10	A2A5R2_S276	6.22776	TOF12784_RSI_NDUKO_Ph_2	NCDUKO	NCDUKO.2	4	1	0	FALSE	0
11	A2A5R2_S276	5.63047	TOF12785_RSI_NDUKO_Ph_3	NCDUKO	NCDUKO.3	4	1	0	FALSE	0
12	A2A5R2_S276	7.03319	TOF12786_RSI_NDUKO_Ph_4	NCDUKO	NCDUKO.4	4	1	0	FALSE	0
13	A2A5R2_S276	3.87069	TOF12778_RSI_NDWT_Ph_1	NCDWT	NCDWT.1	3	1	0	FALSE	0
14	A2A5R2_S276	2.66186	TOF12779_RSI_NDWT_Ph_2	NCDWT	NCDWT.2	3	1	0	FALSE	0
1	A2A7S8_S402	4.65849	TOF12805_RSI_HFDDKO_Ph_1	HFDDKO	HFDDKO.1	3	3	0	FALSE	0
2	A2A7S8_S402	3.51277	TOF12800_RSI_HFDUKO_Ph_2	HFDUKO	HFDUKO.2	6	3	0	FALSE	0
3	A2A7S8_S402	4.03005	TOF12801_RSI_HFDUKO_Ph_3	HFDUKO	HFDUKO.3	6	3	0	FALSE	0
4	A2A7S8_S402	4.17863	TOF12794_RSI_HFDWT_Ph_1	HFDWT	HFDWT.1	9	3	0	FALSE	0
5	A2A7S8_S402	4.76688	TOF12795_RSI_HFDWT_Ph_2	HFDWT	HFDWT.2	9	3	0	FALSE	0
6	A2A7S8_S402	3.99362	TOF12796_RSI_HFDWT_Ph_3	HFDWT	HFDWT.3	9	3	0	FALSE	0
7	A2A7S8_S402	2.91471	TOF12790_RSI_NDDKO_Ph_2	NCDDKO	NCDDKO.2	6	3	0	FALSE	0
8	A2A7S8_S402	5.27751	TOF12791_RSI_NDDKO_Ph_3	NCDDKO	NCDDKO.3	6	3	0	FALSE	0
9	A2A7S8_S402	1.88937	TOF12783_RSI_NDUKO_Ph_1	NCDUKO	NCDUKO.1	12	3	0	FALSE	0
10	A2A7S8_S402	4.07759	TOF12784_RSI_NDUKO_Ph_2	NCDUKO	NCDUKO.2	12	3	0	FALSE	0
11	A2A7S8_S402	2.9636	TOF12785_RSI_NDUKO_Ph_3	NCDUKO	NCDUKO.3	12	2	0.333333	FALSE	0
12	A2A7S8_S402	4.40382	TOF12786_RSI_NDUKO_Ph_4	NCDUKO	NCDUKO.4	12	3	0	FALSE	0
13	A2A7S8_S402	4.93626	TOF12778_RSI_NDWT_Ph_1	NCDWT	NCDWT.1	9	3	0	FALSE	0
14	A2A7S8_S402	4.02637	TOF12779_RSI_NDWT_Ph_2	NCDWT	NCDWT.2	9	3	0	FALSE	0
15	A2A7S8_S402	2.14852	TOF12780_RSI_NDWT_Ph_3	NCDWT	NCDWT.3	9	2	0.333333	FALSE	0
1	A2A7S8_S404	4.51546	TOF12805_RSI_HFDDKO_Ph_1	HFDDKO	HFDDKO.1	3	3	0	FALSE	0
2	A2A7S8_S404	4.27063	TOF12800_RSI_HFDUKO_Ph_2	HFDUKO	HFDUKO.2	6	3	0	FALSE	0
3	A2A7S8_S404	3.94925	TOF12801_RSI_HFDUKO_Ph_3	HFDUKO	HFDUKO.3	6	3	0	FALSE	0
4	A2A7S8_S404	3.94472	TOF12794_RSI_HFDWT_Ph_1	HFDWT	HFDWT.1	9	3	0	FALSE	0
5	A2A7S8_S404	4.93915	TOF12795_RSI_HFDWT_Ph_2	HFDWT	HFDWT.2	9	3	0	FALSE	0
6	A2A7S8_S404	4.29871	TOF12796_RSI_HFDWT_Ph_3	HFDWT	HFDWT.3	9	3	0	FALSE	0
7	A2A7S8_S404	3.56762	TOF12790_RSI_NDDKO_Ph_2	NCDDKO	NCDDKO.2	6	3	0	FALSE	0
8	A2A7S8_S404	5.53546	TOF12791_RSI_NDDKO_Ph_3	NCDDKO	NCDDKO.3	6	3	0	FALSE	0
9	A2A7S8_S404	2.21732	TOF12783_RSI_NDUKO_Ph_1	NCDUKO	NCDUKO.1	12	3	0	FALSE	0
10	A2A7S8_S404	4.30909	TOF12784_RSI_NDUKO_Ph_2	NCDUKO	NCDUKO.2	12	3	0	FALSE	0
11	A2A7S8_S404	2.39006	TOF12785_RSI_NDUKO_Ph_3	NCDUKO	NCDUKO.3	12	2	0.333333	FALSE	0
12	A2A7S8_S404	4.67128	TOF12786_RSI_NDUKO_Ph_4	NCDUKO	NCDUKO.4	12	3	0	FALSE	0
13	A2A7S8_S404	4.81863	TOF12778_RSI_NDWT_Ph_1	NCDWT	NCDWT.1	9	3	0	FALSE	0
14	A2A7S8_S404	3.31071	TOF12779_RSI_NDWT_Ph_2	NCDWT	NCDWT.2	9	3	0	FALSE	0
15	A2A7S8_S404	3.30199	TOF12780_RSI_NDWT_Ph_3	NCDWT	NCDWT.3	9	2	0.333333	FALSE	0
1	A2A7S8_S407	4.425	TOF12805_RSI_HFDDKO_Ph_1	HFDDKO	HFDDKO.1	3	3	0	FALSE	0
2	A2A7S8_S407	4.56484	TOF12800_RSI_HFDUKO_Ph_2	HFDUKO	HFDUKO.2	6	3	0	FALSE	0
3	A2A7S8_S407	4.13094	TOF12801_RSI_HFDUKO_Ph_3	HFDUKO	HFDUKO.3	6	3	0	FALSE	0
4	A2A7S8_S407	3.94439	TOF12794_RSI_HFDWT_Ph_1	HFDWT	HFDWT.1	9	3	0	FALSE	0
5	A2A7S8_S407	4.7948	TOF12795_RSI_HFDWT_Ph_2	HFDWT	HFDWT.2	9	3	0	FALSE	0
6	A2A7S8_S407	4.48455	TOF12796_RSI_HFDWT_Ph_3	HFDWT	HFDWT.3	9	3	0	FALSE	0
7	A2A7S8_S407	4.19888	TOF12790_RSI_NDDKO_Ph_2	NCDDKO	NCDDKO.2	6	3	0	FALSE	0
8	A2A7S8_S407	4.68625	TOF12791_RSI_NDDKO_Ph_3	NCDDKO	NCDDKO.3	6	3	0	FALSE	0
9	A2A7S8_S407	1.46623	TOF12783_RSI_NDUKO_Ph_1	NCDUKO	NCDUKO.1	12	2	0.333333	FALSE	0
10	A2A7S8_S407	3.6368	TOF12784_RSI_NDUKO_Ph_2	NCDUKO	NCDUKO.2	12	3	0	FALSE	0
11	A2A7S8_S407	3.03675	TOF12785_RSI_NDUKO_Ph_3	NCDUKO	NCDUKO.3	12	1	0.666667	TRUE	0
12	A2A7S8_S407	4.07805	TOF12786_RSI_NDUKO_Ph_4	NCDUKO	NCDUKO.4	12	3	0	FALSE	0
13	A2A7S8_S407	4.58616	TOF12778_RSI_NDWT_Ph_1	NCDWT	NCDWT.1	9	3	0	FALSE	0
14	A2A7S8_S407	3.94982	TOF12779_RSI_NDWT_Ph_2	NCDWT	NCDWT.2	9	3	0	FALSE	0
15	A2A7S8_S407	3.35764	TOF12780_RSI_NDWT_Ph_3	NCDWT	NCDWT.3	9	3	0	FALSE	0
1	A2A7S8_S543	3.78513	TOF12805_RSI_HFDDKO_Ph_1	HFDDKO	HFDDKO.1	2	2	0	FALSE	0
2	A2A7S8_S543	4.79529	TOF12800_RSI_HFDUKO_Ph_2	HFDUKO	HFDUKO.2	4	2	0	FALSE	0
3	A2A7S8_S543	3.60261	TOF12801_RSI_HFDUKO_Ph_3	HFDUKO	HFDUKO.3	4	2	0	FALSE	0
4	A2A7S8_S543	4.21858	TOF12794_RSI_HFDWT_Ph_1	HFDWT	HFDWT.1	6	2	0	FALSE	0
5	A2A7S8_S543	3.41369	TOF12795_RSI_HFDWT_Ph_2	HFDWT	HFDWT.2	6	2	0	FALSE	0
6	A2A7S8_S543	4.43567	TOF12796_RSI_HFDWT_Ph_3	HFDWT	HFDWT.3	6	2	0	FALSE	0
7	A2A7S8_S543	2.46499	TOF12790_RSI_NDDKO_Ph_2	NCDDKO	NCDDKO.2	4	2	0	FALSE	0
8	A2A7S8_S543	0.75338	TOF12791_RSI_NDDKO_Ph_3	NCDDKO	NCDDKO.3	4	2	0	FALSE	0
9	A2A7S8_S543	2.6942	TOF12783_RSI_NDUKO_Ph_1	NCDUKO	NCDUKO.1	8	2	0	FALSE	0
10	A2A7S8_S543	3.31845	TOF12784_RSI_NDUKO_Ph_2	NCDUKO	NCDUKO.2	8	2	0	FALSE	0
11	A2A7S8_S543	3.89049	TOF12785_RSI_NDUKO_Ph_3	NCDUKO	NCDUKO.3	8	2	0	FALSE	0
12	A2A7S8_S543	4.22544	TOF12786_RSI_NDUKO_Ph_4	NCDUKO	NCDUKO.4	8	2	0	FALSE	0
13	A2A7S8_S543	3.86793	TOF12778_RSI_NDWT_Ph_1	NCDWT	NCDWT.1	6	2	0	FALSE	0
14	A2A7S8_S543	3.83106	TOF12779_RSI_NDWT_Ph_2	NCDWT	NCDWT.2	6	2	0	FALSE	0
15	A2A7S8_S543	4.48452	TOF12780_RSI_NDWT_Ph_3	NCDWT	NCDWT.3	6	2	0	FALSE	0
1	A2A7S8_S909	2.01223	TOF12805_RSI_HFDDKO_Ph_1	HFDDKO	HFDDKO.1	2	1	0.5	TRUE	0
2	A2A7S8_S909	1.27405	TOF12800_RSI_HFDUKO_Ph_2	HFDUKO	HFDUKO.2	4	2	0	FALSE	0
4	A2A7S8_S909	1.98842	TOF12794_RSI_HFDWT_Ph_1	HFDWT	HFDWT.1	6	2	0	FALSE	0
8	A2A7S8_S909	1.18869	TOF12791_RSI_NDDKO_Ph_3	NCDDKO	NCDDKO.3	4	2	0	FALSE	0
1	A2A7S8_T408	4.38268	TOF12805_RSI_HFDDKO_Ph_1	HFDDKO	HFDDKO.1	3	3	0	FALSE	0
2	A2A7S8_T408	4.30493	TOF12800_RSI_HFDUKO_Ph_2	HFDUKO	HFDUKO.2	6	3	0	FALSE	0
3	A2A7S8_T408	4.15504	TOF12801_RSI_HFDUKO_Ph_3	HFDUKO	HFDUKO.3	6	3	0	FALSE	0
4	A2A7S8_T408	3.9447	TOF12794_RSI_HFDWT_Ph_1	HFDWT	HFDWT.1	9	3	0	FALSE	0
5	A2A7S8_T408	4.93869	TOF12795_RSI_HFDWT_Ph_2	HFDWT	HFDWT.2	9	3	0	FALSE	0
6	A2A7S8_T408	4.5926	TOF12796_RSI_HFDWT_Ph_3	HFDWT	HFDWT.3	9	3	0	FALSE	0
7	A2A7S8_T408	4.15015	TOF12790_RSI_NDDKO_Ph_2	NCDDKO	NCDDKO.2	6	3	0	FALSE	0
8	A2A7S8_T408	5.0913	TOF12791_RSI_NDDKO_Ph_3	NCDDKO	NCDDKO.3	6	3	0	FALSE	0
9	A2A7S8_T408	1.43324	TOF12783_RSI_NDUKO_Ph_1	NCDUKO	NCDUKO.1	12	2	0.333333	FALSE	0
10	A2A7S8_T408	4.06649	TOF12784_RSI_NDUKO_Ph_2	NCDUKO	NCDUKO.2	12	3	0	FALSE	0
11	A2A7S8_T408	2.97731	TOF12785_RSI_NDUKO_Ph_3	NCDUKO	NCDUKO.3	12	2	0.333333	FALSE	0
12	A2A7S8_T408	4.07223	TOF12786_RSI_NDUKO_Ph_4	NCDUKO	NCDUKO.4	12	3	0	FALSE	0
13	A2A7S8_T408	3.99884	TOF12778_RSI_NDWT_Ph_1	NCDWT	NCDWT.1	9	3	0	FALSE	0
14	A2A7S8_T408	3.45167	TOF12779_RSI_NDWT_Ph_2	NCDWT	NCDWT.2	9	3	0	FALSE	0
15	A2A7S8_T408	3.04736	TOF12780_RSI_NDWT_Ph_3	NCDWT	NCDWT.3	9	3	0	FALSE	0
1	A2A7S8_T411	4.04781	TOF12805_RSI_HFDDKO_Ph_1	HFDDKO	HFDDKO.1	3	3	0	FALSE	0
2	A2A7S8_T411	4.22246	TOF12800_RSI_HFDUKO_Ph_2	HFDUKO	HFDUKO.2	6	3	0	FALSE	0
3	A2A7S8_T411	2.15374	TOF12801_RSI_HFDUKO_Ph_3	HFDUKO	HFDUKO.3	6	3	0	FALSE	0
4	A2A7S8_T411	3.46787	TOF12794_RSI_HFDWT_Ph_1	HFDWT	HFDWT.1	9	3	0	FALSE	0
5	A2A7S8_T411	4.32302	TOF12795_RSI_HFDWT_Ph_2	HFDWT	HFDWT.2	9	3	0	FALSE	0
6	A2A7S8_T411	4.56471	TOF12796_RSI_HFDWT_Ph_3	HFDWT	HFDWT.3	9	3	0	FALSE	0
7	A2A7S8_T411	3.12973	TOF12790_RSI_NDDKO_Ph_2	NCDDKO	NCDDKO.2	6	3	0	FALSE	0
8	A2A7S8_T411	4.3651	TOF12791_RSI_NDDKO_Ph_3	NCDDKO	NCDDKO.3	6	3	0	FALSE	0
9	A2A7S8_T411	3.29842	TOF12783_RSI_NDUKO_Ph_1	NCDUKO	NCDUKO.1	12	3	0	FALSE	0
10	A2A7S8_T411	3.29626	TOF12784_RSI_NDUKO_Ph_2	NCDUKO	NCDUKO.2	12	3	0	FALSE	0
11	A2A7S8_T411	1.30805	TOF12785_RSI_NDUKO_Ph_3	NCDUKO	NCDUKO.3	12	3	0	FALSE	0
12	A2A7S8_T411	3.76376	TOF12786_RSI_NDUKO_Ph_4	NCDUKO	NCDUKO.4	12	3	0	FALSE	0
13	A2A7S8_T411	3.99889	TOF12778_RSI_NDWT_Ph_1	NCDWT	NCDWT.1	9	3	0	FALSE	0
14	A2A7S8_T411	2.62175	TOF12779_RSI_NDWT_Ph_2	NCDWT	NCDWT.2	9	3	0	FALSE	0
15	A2A7S8_T411	3.01002	TOF12780_RSI_NDWT_Ph_3	NCDWT	NCDWT.3	9	3	0	FALSE	0
1	A2ADY9_S127	2.47593	TOF12805_RSI_HFDDKO_Ph_1	HFDDKO	HFDDKO.1	3	1	0.666667	TRUE	0
2	A2ADY9_S127	2.2518	TOF12800_RSI_HFDUKO_Ph_2	HFDUKO	HFDUKO.2	6	3	0	FALSE	0
4	A2ADY9_S127	1.43841	TOF12794_RSI_HFDWT_Ph_1	HFDWT	HFDWT.1	9	3	0	FALSE	0
5	A2ADY9_S127	1.89016	TOF12795_RSI_HFDWT_Ph_2	HFDWT	HFDWT.2	9	3	0	FALSE	0
6	A2ADY9_S127	1.67358	TOF12796_RSI_HFDWT_Ph_3	HFDWT	HFDWT.3	9	3	0	FALSE	0
8	A2ADY9_S127	0.295135	TOF12791_RSI_NDDKO_Ph_3	NCDDKO	NCDDKO.3	6	1	0.666667	TRUE	0
10	A2ADY9_S127	1.03766	TOF12784_RSI_NDUKO_Ph_2	NCDUKO	NCDUKO.2	12	2	0.333333	FALSE	0
12	A2ADY9_S127	1.12874	TOF12786_RSI_NDUKO_Ph_4	NCDUKO	NCDUKO.4	12	3	0	FALSE	0
4	A2ADY9_S128	1.982	TOF12794_RSI_HFDWT_Ph_1	HFDWT	HFDWT.1	6	2	0	FALSE	0
5	A2ADY9_S128	3.04796	TOF12795_RSI_HFDWT_Ph_2	HFDWT	HFDWT.2	6	2	0	FALSE	0
6	A2ADY9_S128	2.85047	TOF12796_RSI_HFDWT_Ph_3	HFDWT	HFDWT.3	6	2	0	FALSE	0
8	A2ADY9_S128	2.26378	TOF12791_RSI_NDDKO_Ph_3	NCDDKO	NCDDKO.3	4	1	0.5	TRUE	0
1	A2AHC3_S1133	1.74589	TOF12805_RSI_HFDDKO_Ph_1	HFDDKO	HFDDKO.1	3	2	0.333333	FALSE	0
2	A2AHC3_S1133	4.52926	TOF12800_RSI_HFDUKO_Ph_2	HFDUKO	HFDUKO.2	6	3	0	FALSE	0
3	A2AHC3_S1133	3.67295	TOF12801_RSI_HFDUKO_Ph_3	HFDUKO	HFDUKO.3	6	3	0	FALSE	0
4	A2AHC3_S1133	3.87549	TOF12794_RSI_HFDWT_Ph_1	HFDWT	HFDWT.1	9	3	0	FALSE	0
5	A2AHC3_S1133	4.85391	TOF12795_RSI_HFDWT_Ph_2	HFDWT	HFDWT.2	9	3	0	FALSE	0
6	A2AHC3_S1133	4.1445	TOF12796_RSI_HFDWT_Ph_3	HFDWT	HFDWT.3	9	3	0	FALSE	0
7	A2AHC3_S1133	3.18969	TOF12790_RSI_NDDKO_Ph_2	NCDDKO	NCDDKO.2	6	2	0.333333	FALSE	0
8	A2AHC3_S1133	4.56608	TOF12791_RSI_NDDKO_Ph_3	NCDDKO	NCDDKO.3	6	3	0	FALSE	0
9	A2AHC3_S1133	2.2415	TOF12783_RSI_NDUKO_Ph_1	NCDUKO	NCDUKO.1	12	2	0.333333	FALSE	0
10	A2AHC3_S1133	4.84202	TOF12784_RSI_NDUKO_Ph_2	NCDUKO	NCDUKO.2	12	3	0	FALSE	0
11	A2AHC3_S1133	1.1383	TOF12785_RSI_NDUKO_Ph_3	NCDUKO	NCDUKO.3	12	2	0.333333	FALSE	0
12	A2AHC3_S1133	4.16089	TOF12786_RSI_NDUKO_Ph_4	NCDUKO	NCDUKO.4	12	3	0	FALSE	0
13	A2AHC3_S1133	4.50062	TOF12778_RSI_NDWT_Ph_1	NCDWT	NCDWT.1	9	3	0	FALSE	0
14	A2AHC3_S1133	3.44898	TOF12779_RSI_NDWT_Ph_2	NCDWT	NCDWT.2	9	2	0.333333	FALSE	0
15	A2AHC3_S1133	3.03972	TOF12780_RSI_NDWT_Ph_3	NCDWT	NCDWT.3	9	3	0	FALSE	0
1	A2AHC3_S1135	4.33282	TOF12805_RSI_HFDDKO_Ph_1	HFDDKO	HFDDKO.1	3	2	0.333333	FALSE	0
2	A2AHC3_S1135	4.78099	TOF12800_RSI_HFDUKO_Ph_2	HFDUKO	HFDUKO.2	6	3	0	FALSE	0
3	A2AHC3_S1135	3.80741	TOF12801_RSI_HFDUKO_Ph_3	HFDUKO	HFDUKO.3	6	3	0	FALSE	0
4	A2AHC3_S1135	4.44719	TOF12794_RSI_HFDWT_Ph_1	HFDWT	HFDWT.1	9	3	0	FALSE	0
5	A2AHC3_S1135	4.98602	TOF12795_RSI_HFDWT_Ph_2	HFDWT	HFDWT.2	9	3	0	FALSE	0
6	A2AHC3_S1135	4.16888	TOF12796_RSI_HFDWT_Ph_3	HFDWT	HFDWT.3	9	3	0	FALSE	0
7	A2AHC3_S1135	3.55968	TOF12790_RSI_NDDKO_Ph_2	NCDDKO	NCDDKO.2	6	2	0.333333	FALSE	0
8	A2AHC3_S1135	4.59604	TOF12791_RSI_NDDKO_Ph_3	NCDDKO	NCDDKO.3	6	3	0	FALSE	0
9	A2AHC3_S1135	2.25327	TOF12783_RSI_NDUKO_Ph_1	NCDUKO	NCDUKO.1	12	2	0.333333	FALSE	0
10	A2AHC3_S1135	4.8454	TOF12784_RSI_NDUKO_Ph_2	NCDUKO	NCDUKO.2	12	3	0	FALSE	0
11	A2AHC3_S1135	1.15462	TOF12785_RSI_NDUKO_Ph_3	NCDUKO	NCDUKO.3	12	2	0.333333	FALSE	0
12	A2AHC3_S1135	4.28184	TOF12786_RSI_NDUKO_Ph_4	NCDUKO	NCDUKO.4	12	3	0	FALSE	0
13	A2AHC3_S1135	4.49907	TOF12778_RSI_NDWT_Ph_1	NCDWT	NCDWT.1	9	3	0	FALSE	0
14	A2AHC3_S1135	3.46521	TOF12779_RSI_NDWT_Ph_2	NCDWT	NCDWT.2	9	2	0.333333	FALSE	0
15	A2AHC3_S1135	3.06599	TOF12780_RSI_NDWT_Ph_3	NCDWT	NCDWT.3	9	3	0	FALSE	0
2	A2AHC3_S560	2.82309	TOF12800_RSI_HFDUKO_Ph_2	HFDUKO	HFDUKO.2	6	3	0	FALSE	0
3	A2AHC3_S560	2.24707	TOF12801_RSI_HFDUKO_Ph_3	HFDUKO	HFDUKO.3	6	3	0	FALSE	0
4	A2AHC3_S560	1.66302	TOF12794_RSI_HFDWT_Ph_1	HFDWT	HFDWT.1	9	3	0	FALSE	0
5	A2AHC3_S560	1.89808	TOF12795_RSI_HFDWT_Ph_2	HFDWT	HFDWT.2	9	2	0.333333	FALSE	0
6	A2AHC3_S560	2.02846	TOF12796_RSI_HFDWT_Ph_3	HFDWT	HFDWT.3	9	3	0	FALSE	0
8	A2AHC3_S560	2.45743	TOF12791_RSI_NDDKO_Ph_3	NCDDKO	NCDDKO.3	6	2	0.333333	FALSE	0
10	A2AHC3_S560	2.08128	TOF12784_RSI_NDUKO_Ph_2	NCDUKO	NCDUKO.2	12	2	0.333333	FALSE	0
11	A2AHC3_S560	0.479796	TOF12785_RSI_NDUKO_Ph_3	NCDUKO	NCDUKO.3	12	2	0.333333	FALSE	0
12	A2AHC3_S560	1.21579	TOF12786_RSI_NDUKO_Ph_4	NCDUKO	NCDUKO.4	12	3	0	FALSE	0
13	A2AHC3_S560	2.22203	TOF12778_RSI_NDWT_Ph_1	NCDWT	NCDWT.1	9	1	0.666667	TRUE	0
2	A2AHC3_T559	2.91553	TOF12800_RSI_HFDUKO_Ph_2	HFDUKO	HFDUKO.2	6	3	0	FALSE	0
3	A2AHC3_T559	1.53215	TOF12801_RSI_HFDUKO_Ph_3	HFDUKO	HFDUKO.3	6	3	0	FALSE	0
4	A2AHC3_T559	1.94168	TOF12794_RSI_HFDWT_Ph_1	HFDWT	HFDWT.1	9	3	0	FALSE	0
5	A2AHC3_T559	1.93748	TOF12795_RSI_HFDWT_Ph_2	HFDWT	HFDWT.2	9	3	0	FALSE	0
6	A2AHC3_T559	2.22005	TOF12796_RSI_HFDWT_Ph_3	HFDWT	HFDWT.3	9	2	0.333333	FALSE	0
8	A2AHC3_T559	2.46248	TOF12791_RSI_NDDKO_Ph_3	NCDDKO	NCDDKO.3	6	3	0	FALSE	0
10	A2AHC3_T559	2.06902	TOF12784_RSI_NDUKO_Ph_2	NCDUKO	NCDUKO.2	12	2	0.333333	FALSE	0
11	A2AHC3_T559	0.477875	TOF12785_RSI_NDUKO_Ph_3	NCDUKO	NCDUKO.3	12	2	0.333333	FALSE	0
12	A2AHC3_T559	1.91187	TOF12786_RSI_NDUKO_Ph_4	NCDUKO	NCDUKO.4	12	3	0	FALSE	0
13	A2AHC3_T559	1.73201	TOF12778_RSI_NDWT_Ph_1	NCDWT	NCDWT.1	9	2	0.333333	FALSE	0
1	A2AHG0_T677	1.51661	TOF12805_RSI_HFDDKO_Ph_1	HFDDKO	HFDDKO.1	3	3	0	FALSE	0
2	A2AHG0_T677	2.84359	TOF12800_RSI_HFDUKO_Ph_2	HFDUKO	HFDUKO.2	6	3	0	FALSE	0
3	A2AHG0_T677	2.12488	TOF12801_RSI_HFDUKO_Ph_3	HFDUKO	HFDUKO.3	6	3	0	FALSE	0
4	A2AHG0_T677	2.65304	TOF12794_RSI_HFDWT_Ph_1	HFDWT	HFDWT.1	9	3	0	FALSE	0
5	A2AHG0_T677	0.0727266	TOF12795_RSI_HFDWT_Ph_2	HFDWT	HFDWT.2	9	2	0.333333	FALSE	0
6	A2AHG0_T677	2.15775	TOF12796_RSI_HFDWT_Ph_3	HFDWT	HFDWT.3	9	3	0	FALSE	0
7	A2AHG0_T677	2.84058	TOF12790_RSI_NDDKO_Ph_2	NCDDKO	NCDDKO.2	6	1	0.666667	TRUE	0
8	A2AHG0_T677	0.568047	TOF12791_RSI_NDDKO_Ph_3	NCDDKO	NCDDKO.3	6	1	0.666667	TRUE	0
9	A2AHG0_T677	2.16981	TOF12783_RSI_NDUKO_Ph_1	NCDUKO	NCDUKO.1	12	2	0.333333	FALSE	0
10	A2AHG0_T677	2.30601	TOF12784_RSI_NDUKO_Ph_2	NCDUKO	NCDUKO.2	12	3	0	FALSE	0
11	A2AHG0_T677	2.10493	TOF12785_RSI_NDUKO_Ph_3	NCDUKO	NCDUKO.3	12	3	0	FALSE	0
12	A2AHG0_T677	4.11477	TOF12786_RSI_NDUKO_Ph_4	NCDUKO	NCDUKO.4	12	3	0	FALSE	0
13	A2AHG0_T677	2.85428	TOF12778_RSI_NDWT_Ph_1	NCDWT	NCDWT.1	9	2	0.333333	FALSE	0
15	A2AHG0_T677	3.06254	TOF12780_RSI_NDWT_Ph_3	NCDWT	NCDWT.3	9	1	0.666667	TRUE	0
1	A2AIV2_S1577	2.19192	TOF12805_RSI_HFDDKO_Ph_1	HFDDKO	HFDDKO.1	3	2	0.333333	FALSE	0
2	A2AIV2_S1577	3.07484	TOF12800_RSI_HFDUKO_Ph_2	HFDUKO	HFDUKO.2	6	3	0	FALSE	0
3	A2AIV2_S1577	2.38592	TOF12801_RSI_HFDUKO_Ph_3	HFDUKO	HFDUKO.3	6	3	0	FALSE	0
4	A2AIV2_S1577	4.28145	TOF12794_RSI_HFDWT_Ph_1	HFDWT	HFDWT.1	9	3	0	FALSE	0
5	A2AIV2_S1577	3.16357	TOF12795_RSI_HFDWT_Ph_2	HFDWT	HFDWT.2	9	3	0	FALSE	0
6	A2AIV2_S1577	2.64032	TOF12796_RSI_HFDWT_Ph_3	HFDWT	HFDWT.3	9	2	0.333333	FALSE	0
7	A2AIV2_S1577	1.22578	TOF12790_RSI_NDDKO_Ph_2	NCDDKO	NCDDKO.2	6	2	0.333333	FALSE	0
8	A2AIV2_S1577	2.90192	TOF12791_RSI_NDDKO_Ph_3	NCDDKO	NCDDKO.3	6	3	0	FALSE	0
9	A2AIV2_S1577	2.30947	TOF12783_RSI_NDUKO_Ph_1	NCDUKO	NCDUKO.1	12	2	0.333333	FALSE	0
10	A2AIV2_S1577	3.44756	TOF12784_RSI_NDUKO_Ph_2	NCDUKO	NCDUKO.2	12	3	0	FALSE	0
11	A2AIV2_S1577	1.09098	TOF12785_RSI_NDUKO_Ph_3	NCDUKO	NCDUKO.3	12	2	0.333333	FALSE	0
12	A2AIV2_S1577	3.11606	TOF12786_RSI_NDUKO_Ph_4	NCDUKO	NCDUKO.4	12	2	0.333333	FALSE	0
13	A2AIV2_S1577	1.28971	TOF12778_RSI_NDWT_Ph_1	NCDWT	NCDWT.1	9	1	0.666667	TRUE	0
14	A2AIV2_S1577	2.09221	TOF12779_RSI_NDWT_Ph_2	NCDWT	NCDWT.2	9	1	0.666667	TRUE	0
1	A2AIV2_S1578	2.14604	TOF12805_RSI_HFDDKO_Ph_1	HFDDKO	HFDDKO.1	3	2	0.333333	FALSE	0
2	A2AIV2_S1578	3.29002	TOF12800_RSI_HFDUKO_Ph_2	HFDUKO	HFDUKO.2	6	3	0	FALSE	0
3	A2AIV2_S1578	3.06927	TOF12801_RSI_HFDUKO_Ph_3	HFDUKO	HFDUKO.3	6	3	0	FALSE	0
4	A2AIV2_S1578	4.29271	TOF12794_RSI_HFDWT_Ph_1	HFDWT	HFDWT.1	9	3	0	FALSE	0
5	A2AIV2_S1578	3.16359	TOF12795_RSI_HFDWT_Ph_2	HFDWT	HFDWT.2	9	3	0	FALSE	0
6	A2AIV2_S1578	2.6334	TOF12796_RSI_HFDWT_Ph_3	HFDWT	HFDWT.3	9	2	0.333333	FALSE	0
7	A2AIV2_S1578	1.3552	TOF12790_RSI_NDDKO_Ph_2	NCDDKO	NCDDKO.2	6	2	0.333333	FALSE	0
8	A2AIV2_S1578	2.90949	TOF12791_RSI_NDDKO_Ph_3	NCDDKO	NCDDKO.3	6	3	0	FALSE	0
9	A2AIV2_S1578	2.35179	TOF12783_RSI_NDUKO_Ph_1	NCDUKO	NCDUKO.1	12	3	0	FALSE	0
10	A2AIV2_S1578	3.42988	TOF12784_RSI_NDUKO_Ph_2	NCDUKO	NCDUKO.2	12	3	0	FALSE	0
11	A2AIV2_S1578	1.08406	TOF12785_RSI_NDUKO_Ph_3	NCDUKO	NCDUKO.3	12	2	0.333333	FALSE	0
12	A2AIV2_S1578	3.38032	TOF12786_RSI_NDUKO_Ph_4	NCDUKO	NCDUKO.4	12	3	0	FALSE	0
13	A2AIV2_S1578	2.49685	TOF12778_RSI_NDWT_Ph_1	NCDWT	NCDWT.1	9	1	0.666667	TRUE	0
14	A2AIV2_S1578	2.08955	TOF12779_RSI_NDWT_Ph_2	NCDWT	NCDWT.2	9	3	0	FALSE	0
2	A2AJI0_S114	1.4695	TOF12800_RSI_HFDUKO_Ph_2	HFDUKO	HFDUKO.2	4	2	0	FALSE	0
3	A2AJI0_S114	4.00265	TOF12801_RSI_HFDUKO_Ph_3	HFDUKO	HFDUKO.3	4	2	0	FALSE	0
4	A2AJI0_S114	2.38286	TOF12794_RSI_HFDWT_Ph_1	HFDWT	HFDWT.1	6	2	0	FALSE	0
5	A2AJI0_S114	2.95879	TOF12795_RSI_HFDWT_Ph_2	HFDWT	HFDWT.2	6	2	0	FALSE	0
6	A2AJI0_S114	1.83207	TOF12796_RSI_HFDWT_Ph_3	HFDWT	HFDWT.3	6	1	0.5	TRUE	0
7	A2AJI0_S114	1.80498	TOF12790_RSI_NDDKO_Ph_2	NCDDKO	NCDDKO.2	4	2	0	FALSE	0
8	A2AJI0_S114	1.19346	TOF12791_RSI_NDDKO_Ph_3	NCDDKO	NCDDKO.3	4	2	0	FALSE	0
10	A2AJI0_S114	0.853947	TOF12784_RSI_NDUKO_Ph_2	NCDUKO	NCDUKO.2	8	1	0.5	TRUE	0
12	A2AJI0_S114	3.52502	TOF12786_RSI_NDUKO_Ph_4	NCDUKO	NCDUKO.4	8	2	0	FALSE	0
13	A2AJI0_S114	3.40964	TOF12778_RSI_NDWT_Ph_1	NCDWT	NCDWT.1	6	2	0	FALSE	0
14	A2AJI0_S114	1.11834	TOF12779_RSI_NDWT_Ph_2	NCDWT	NCDWT.2	6	1	0.5	TRUE	0
1	A2AJI0_S115	3.77969	TOF12805_RSI_HFDDKO_Ph_1	HFDDKO	HFDDKO.1	5	1	0.8	TRUE	0
2	A2AJI0_S115	2.47601	TOF12800_RSI_HFDUKO_Ph_2	HFDUKO	HFDUKO.2	10	2	0.6	TRUE	0
3	A2AJI0_S115	1.64986	TOF12801_RSI_HFDUKO_Ph_3	HFDUKO	HFDUKO.3	10	4	0.2	FALSE	0
4	A2AJI0_S115	2.49193	TOF12794_RSI_HFDWT_Ph_1	HFDWT	HFDWT.1	15	5	0	FALSE	0
5	A2AJI0_S115	2.86493	TOF12795_RSI_HFDWT_Ph_2	HFDWT	HFDWT.2	15	5	0	FALSE	0
6	A2AJI0_S115	2.25832	TOF12796_RSI_HFDWT_Ph_3	HFDWT	HFDWT.3	15	3	0.4	FALSE	0
7	A2AJI0_S115	1.89627	TOF12790_RSI_NDDKO_Ph_2	NCDDKO	NCDDKO.2	10	2	0.6	TRUE	0
8	A2AJI0_S115	3.93686	TOF12791_RSI_NDDKO_Ph_3	NCDDKO	NCDDKO.3	10	5	0	FALSE	0
10	A2AJI0_S115	2.93177	TOF12784_RSI_NDUKO_Ph_2	NCDUKO	NCDUKO.2	20	4	0.2	FALSE	0
11	A2AJI0_S115	2.16404	TOF12785_RSI_NDUKO_Ph_3	NCDUKO	NCDUKO.3	20	2	0.6	TRUE	0
12	A2AJI0_S115	3.30393	TOF12786_RSI_NDUKO_Ph_4	NCDUKO	NCDUKO.4	20	4	0.2	FALSE	0
13	A2AJI0_S115	3.34373	TOF12778_RSI_NDWT_Ph_1	NCDWT	NCDWT.1	15	4	0.2	FALSE	0
14	A2AJI0_S115	1.24395	TOF12779_RSI_NDWT_Ph_2	NCDWT	NCDWT.2	15	1	0.8	TRUE	0
1	A2AJI0_S118	1.09034	TOF12805_RSI_HFDDKO_Ph_1	HFDDKO	HFDDKO.1	2	2	0	FALSE	0
2	A2AJI0_S118	1.98387	TOF12800_RSI_HFDUKO_Ph_2	HFDUKO	HFDUKO.2	4	1	0.5	TRUE	0
3	A2AJI0_S118	1.66923	TOF12801_RSI_HFDUKO_Ph_3	HFDUKO	HFDUKO.3	4	2	0	FALSE	0
4	A2AJI0_S118	1.87713	TOF12794_RSI_HFDWT_Ph_1	HFDWT	HFDWT.1	6	2	0	FALSE	0
5	A2AJI0_S118	2.95738	TOF12795_RSI_HFDWT_Ph_2	HFDWT	HFDWT.2	6	2	0	FALSE	0
6	A2AJI0_S118	2.2936	TOF12796_RSI_HFDWT_Ph_3	HFDWT	HFDWT.3	6	1	0.5	TRUE	0
7	A2AJI0_S118	1.54316	TOF12790_RSI_NDDKO_Ph_2	NCDDKO	NCDDKO.2	4	1	0.5	TRUE	0
8	A2AJI0_S118	1.51819	TOF12791_RSI_NDDKO_Ph_3	NCDDKO	NCDDKO.3	4	2	0	FALSE	0
10	A2AJI0_S118	3.1882	TOF12784_RSI_NDUKO_Ph_2	NCDUKO	NCDUKO.2	8	2	0	FALSE	0
11	A2AJI0_S118	-0.116227	TOF12785_RSI_NDUKO_Ph_3	NCDUKO	NCDUKO.3	8	1	0.5	TRUE	0
12	A2AJI0_S118	2.89681	TOF12786_RSI_NDUKO_Ph_4	NCDUKO	NCDUKO.4	8	2	0	FALSE	0
13	A2AJI0_S118	2.03994	TOF12778_RSI_NDWT_Ph_1	NCDWT	NCDWT.1	6	2	0	FALSE	0
14	A2AJI0_S118	0.00452069	TOF12779_RSI_NDWT_Ph_2	NCDWT	NCDWT.2	6	1	0.5	TRUE	0
2	A2AJI0_S401	2.36478	TOF12800_RSI_HFDUKO_Ph_2	HFDUKO	HFDUKO.2	2	1	0	FALSE	0
4	A2AJI0_S401	1.22736	TOF12794_RSI_HFDWT_Ph_1	HFDWT	HFDWT.1	3	1	0	FALSE	0
5	A2AJI0_S401	1.49634	TOF12795_RSI_HFDWT_Ph_2	HFDWT	HFDWT.2	3	1	0	FALSE	0
2	A2AJI0_S544	0.348828	TOF12800_RSI_HFDUKO_Ph_2	HFDUKO	HFDUKO.2	12	5	0.166667	FALSE	0
3	A2AJI0_S544	0.954779	TOF12801_RSI_HFDUKO_Ph_3	HFDUKO	HFDUKO.3	12	1	0.833333	TRUE	0
4	A2AJI0_S544	1.9373	TOF12794_RSI_HFDWT_Ph_1	HFDWT	HFDWT.1	18	6	0	FALSE	0
5	A2AJI0_S544	2.91777	TOF12795_RSI_HFDWT_Ph_2	HFDWT	HFDWT.2	18	6	0	FALSE	0
6	A2AJI0_S544	1.33656	TOF12796_RSI_HFDWT_Ph_3	HFDWT	HFDWT.3	18	4	0.333333	FALSE	0
8	A2AJI0_S544	1.53888	TOF12791_RSI_NDDKO_Ph_3	NCDDKO	NCDDKO.3	12	6	0	FALSE	0
10	A2AJI0_S544	1.95995	TOF12784_RSI_NDUKO_Ph_2	NCDUKO	NCDUKO.2	24	3	0.5	TRUE	0
12	A2AJI0_S544	0.854027	TOF12786_RSI_NDUKO_Ph_4	NCDUKO	NCDUKO.4	24	1	0.833333	TRUE	0
13	A2AJI0_S544	2.45962	TOF12778_RSI_NDWT_Ph_1	NCDWT	NCDWT.1	18	3	0.5	TRUE	0
14	A2AJI0_S544	1.91172	TOF12779_RSI_NDWT_Ph_2	NCDWT	NCDWT.2	18	1	0.833333	TRUE	0
15	A2AJI0_S544	0.847016	TOF12780_RSI_NDWT_Ph_3	NCDWT	NCDWT.3	18	2	0.666667	TRUE	0
1	A2AJI0_S544_S548	2.27249	TOF12805_RSI_HFDDKO_Ph_1	HFDDKO	HFDDKO.1	3	2	0.333333	FALSE	0
2	A2AJI0_S544_S548	3.20014	TOF12800_RSI_HFDUKO_Ph_2	HFDUKO	HFDUKO.2	6	3	0	FALSE	0
3	A2AJI0_S544_S548	2.32419	TOF12801_RSI_HFDUKO_Ph_3	HFDUKO	HFDUKO.3	6	2	0.333333	FALSE	0
4	A2AJI0_S544_S548	3.36198	TOF12794_RSI_HFDWT_Ph_1	HFDWT	HFDWT.1	9	3	0	FALSE	0
5	A2AJI0_S544_S548	4.76419	TOF12795_RSI_HFDWT_Ph_2	HFDWT	HFDWT.2	9	3	0	FALSE	0
6	A2AJI0_S544_S548	3.23004	TOF12796_RSI_HFDWT_Ph_3	HFDWT	HFDWT.3	9	3	0	FALSE	0
7	A2AJI0_S544_S548	3.10077	TOF12790_RSI_NDDKO_Ph_2	NCDDKO	NCDDKO.2	6	3	0	FALSE	0
8	A2AJI0_S544_S548	5.3375	TOF12791_RSI_NDDKO_Ph_3	NCDDKO	NCDDKO.3	6	2	0.333333	FALSE	0
9	A2AJI0_S544_S548	3.36506	TOF12783_RSI_NDUKO_Ph_1	NCDUKO	NCDUKO.1	12	2	0.333333	FALSE	0
10	A2AJI0_S544_S548	3.53611	TOF12784_RSI_NDUKO_Ph_2	NCDUKO	NCDUKO.2	12	3	0	FALSE	0
11	A2AJI0_S544_S548	1.83127	TOF12785_RSI_NDUKO_Ph_3	NCDUKO	NCDUKO.3	12	2	0.333333	FALSE	0
12	A2AJI0_S544_S548	3.64577	TOF12786_RSI_NDUKO_Ph_4	NCDUKO	NCDUKO.4	12	3	0	FALSE	0
13	A2AJI0_S544_S548	4.33303	TOF12778_RSI_NDWT_Ph_1	NCDWT	NCDWT.1	9	3	0	FALSE	0
14	A2AJI0_S544_S548	3.48716	TOF12779_RSI_NDWT_Ph_2	NCDWT	NCDWT.2	9	2	0.333333	FALSE	0
15	A2AJI0_S544_S548	2.47798	TOF12780_RSI_NDWT_Ph_3	NCDWT	NCDWT.3	9	2	0.333333	FALSE	0
1	A2AJI0_S78_C88	0.913921	TOF12805_RSI_HFDDKO_Ph_1	HFDDKO	HFDDKO.1	3	2	0.333333	FALSE	0
2	A2AJI0_S78_C88	0.502891	TOF12800_RSI_HFDUKO_Ph_2	HFDUKO	HFDUKO.2	6	2	0.333333	FALSE	0
4	A2AJI0_S78_C88	1.24384	TOF12794_RSI_HFDWT_Ph_1	HFDWT	HFDWT.1	9	3	0	FALSE	0
5	A2AJI0_S78_C88	2.53134	TOF12795_RSI_HFDWT_Ph_2	HFDWT	HFDWT.2	9	3	0	FALSE	0
6	A2AJI0_S78_C88	1.8168	TOF12796_RSI_HFDWT_Ph_3	HFDWT	HFDWT.3	9	2	0.333333	FALSE	0
7	A2AJI0_S78_C88	1.32809	TOF12790_RSI_NDDKO_Ph_2	NCDDKO	NCDDKO.2	6	3	0	FALSE	0
8	A2AJI0_S78_C88	2.22016	TOF12791_RSI_NDDKO_Ph_3	NCDDKO	NCDDKO.3	6	3	0	FALSE	0
10	A2AJI0_S78_C88	2.7811	TOF12784_RSI_NDUKO_Ph_2	NCDUKO	NCDUKO.2	12	3	0	FALSE	0
12	A2AJI0_S78_C88	2.44329	TOF12786_RSI_NDUKO_Ph_4	NCDUKO	NCDUKO.4	12	2	0.333333	FALSE	0
13	A2AJI0_S78_C88	1.63868	TOF12778_RSI_NDWT_Ph_1	NCDWT	NCDWT.1	9	2	0.333333	FALSE	0
14	A2AJI0_S78_C88	-0.217676	TOF12779_RSI_NDWT_Ph_2	NCDWT	NCDWT.2	9	1	0.666667	TRUE	0
15	A2AJI0_S78_C88	1.01194	TOF12780_RSI_NDWT_Ph_3	NCDWT	NCDWT.3	9	1	0.666667	TRUE	0
2	A2AJI0_T120	0.728836	TOF12800_RSI_HFDUKO_Ph_2	HFDUKO	HFDUKO.2	6	1	0.666667	TRUE	0
3	A2AJI0_T120	0.365973	TOF12801_RSI_HFDUKO_Ph_3	HFDUKO	HFDUKO.3	6	2	0.333333	FALSE	0
4	A2AJI0_T120	2.75373	TOF12794_RSI_HFDWT_Ph_1	HFDWT	HFDWT.1	9	3	0	FALSE	0
5	A2AJI0_T120	1.66002	TOF12795_RSI_HFDWT_Ph_2	HFDWT	HFDWT.2	9	2	0.333333	FALSE	0
6	A2AJI0_T120	1.03759	TOF12796_RSI_HFDWT_Ph_3	HFDWT	HFDWT.3	9	2	0.333333	FALSE	0
8	A2AJI0_T120	1.34326	TOF12791_RSI_NDDKO_Ph_3	NCDDKO	NCDDKO.3	6	3	0	FALSE	0
10	A2AJI0_T120	1.88489	TOF12784_RSI_NDUKO_Ph_2	NCDUKO	NCDUKO.2	12	2	0.333333	FALSE	0
11	A2AJI0_T120	-1.41091	TOF12785_RSI_NDUKO_Ph_3	NCDUKO	NCDUKO.3	12	1	0.666667	TRUE	0
12	A2AJI0_T120	1.63793	TOF12786_RSI_NDUKO_Ph_4	NCDUKO	NCDUKO.4	12	2	0.333333	FALSE	0
13	A2AJI0_T120	0.731774	TOF12778_RSI_NDWT_Ph_1	NCDWT	NCDWT.1	9	2	0.333333	FALSE	0
14	A2AJI0_T120	-1.26105	TOF12779_RSI_NDWT_Ph_2	NCDWT	NCDWT.2	9	1	0.666667	TRUE	0
15	A2AJI0_T120	-0.941781	TOF12780_RSI_NDWT_Ph_3	NCDWT	NCDWT.3	9	1	0.666667	TRUE	0
1	A2AJI0_T120_T121	0.176744	TOF12805_RSI_HFDDKO_Ph_1	HFDDKO	HFDDKO.1	3	1	0.666667	TRUE	0
2	A2AJI0_T120_T121	2.74831	TOF12800_RSI_HFDUKO_Ph_2	HFDUKO	HFDUKO.2	6	3	0	FALSE	0
3	A2AJI0_T120_T121	1.8891	TOF12801_RSI_HFDUKO_Ph_3	HFDUKO	HFDUKO.3	6	3	0	FALSE	0
4	A2AJI0_T120_T121	4.22995	TOF12794_RSI_HFDWT_Ph_1	HFDWT	HFDWT.1	9	3	0	FALSE	0
5	A2AJI0_T120_T121	2.06925	TOF12795_RSI_HFDWT_Ph_2	HFDWT	HFDWT.2	9	3	0	FALSE	0
6	A2AJI0_T120_T121	2.99143	TOF12796_RSI_HFDWT_Ph_3	HFDWT	HFDWT.3	9	3	0	FALSE	0
7	A2AJI0_T120_T121	-0.179578	TOF12790_RSI_NDDKO_Ph_2	NCDDKO	NCDDKO.2	6	2	0.333333	FALSE	0
8	A2AJI0_T120_T121	3.22167	TOF12791_RSI_NDDKO_Ph_3	NCDDKO	NCDDKO.3	6	3	0	FALSE	0
9	A2AJI0_T120_T121	-0.298327	TOF12783_RSI_NDUKO_Ph_1	NCDUKO	NCDUKO.1	12	1	0.666667	TRUE	0
10	A2AJI0_T120_T121	3.79793	TOF12784_RSI_NDUKO_Ph_2	NCDUKO	NCDUKO.2	12	3	0	FALSE	0
11	A2AJI0_T120_T121	0.964328	TOF12785_RSI_NDUKO_Ph_3	NCDUKO	NCDUKO.3	12	2	0.333333	FALSE	0
12	A2AJI0_T120_T121	3.34868	TOF12786_RSI_NDUKO_Ph_4	NCDUKO	NCDUKO.4	12	3	0	FALSE	0
13	A2AJI0_T120_T121	3.62023	TOF12778_RSI_NDWT_Ph_1	NCDWT	NCDWT.1	9	2	0.333333	FALSE	0
14	A2AJI0_T120_T121	3.06048	TOF12779_RSI_NDWT_Ph_2	NCDWT	NCDWT.2	9	1	0.666667	TRUE	0
15	A2AJI0_T120_T121	-0.291253	TOF12780_RSI_NDWT_Ph_3	NCDWT	NCDWT.3	9	1	0.666667	TRUE	0
2	A2AJI0_T121	2.00317	TOF12800_RSI_HFDUKO_Ph_2	HFDUKO	HFDUKO.2	4	2	0	FALSE	0
3	A2AJI0_T121	2.80757	TOF12801_RSI_HFDUKO_Ph_3	HFDUKO	HFDUKO.3	4	2	0	FALSE	0
4	A2AJI0_T121	4.64042	TOF12794_RSI_HFDWT_Ph_1	HFDWT	HFDWT.1	6	2	0	FALSE	0
5	A2AJI0_T121	3.84158	TOF12795_RSI_HFDWT_Ph_2	HFDWT	HFDWT.2	6	2	0	FALSE	0
6	A2AJI0_T121	2.37685	TOF12796_RSI_HFDWT_Ph_3	HFDWT	HFDWT.3	6	1	0.5	TRUE	0
8	A2AJI0_T121	2.61928	TOF12791_RSI_NDDKO_Ph_3	NCDDKO	NCDDKO.3	4	2	0	FALSE	0
10	A2AJI0_T121	2.96869	TOF12784_RSI_NDUKO_Ph_2	NCDUKO	NCDUKO.2	8	2	0	FALSE	0
11	A2AJI0_T121	-0.0835585	TOF12785_RSI_NDUKO_Ph_3	NCDUKO	NCDUKO.3	8	1	0.5	TRUE	0
12	A2AJI0_T121	3.29586	TOF12786_RSI_NDUKO_Ph_4	NCDUKO	NCDUKO.4	8	2	0	FALSE	0
13	A2AJI0_T121	2.0688	TOF12778_RSI_NDWT_Ph_1	NCDWT	NCDWT.1	6	2	0	FALSE	0
14	A2AJI0_T121	0.0712335	TOF12779_RSI_NDWT_Ph_2	NCDWT	NCDWT.2	6	1	0.5	TRUE	0
1	A2AJI0_T74_C88	-0.273374	TOF12805_RSI_HFDDKO_Ph_1	HFDDKO	HFDDKO.1	3	1	0.666667	TRUE	0
2	A2AJI0_T74_C88	0.550302	TOF12800_RSI_HFDUKO_Ph_2	HFDUKO	HFDUKO.2	6	2	0.333333	FALSE	0
4	A2AJI0_T74_C88	1.13908	TOF12794_RSI_HFDWT_Ph_1	HFDWT	HFDWT.1	9	3	0	FALSE	0
5	A2AJI0_T74_C88	1.25316	TOF12795_RSI_HFDWT_Ph_2	HFDWT	HFDWT.2	9	2	0.333333	FALSE	0
6	A2AJI0_T74_C88	1.21445	TOF12796_RSI_HFDWT_Ph_3	HFDWT	HFDWT.3	9	3	0	FALSE	0
7	A2AJI0_T74_C88	1.06025	TOF12790_RSI_NDDKO_Ph_2	NCDDKO	NCDDKO.2	6	3	0	FALSE	0
8	A2AJI0_T74_C88	2.57939	TOF12791_RSI_NDDKO_Ph_3	NCDDKO	NCDDKO.3	6	3	0	FALSE	0
10	A2AJI0_T74_C88	2.48907	TOF12784_RSI_NDUKO_Ph_2	NCDUKO	NCDUKO.2	12	3	0	FALSE	0
12	A2AJI0_T74_C88	1.66818	TOF12786_RSI_NDUKO_Ph_4	NCDUKO	NCDUKO.4	12	2	0.333333	FALSE	0
13	A2AJI0_T74_C88	1.62271	TOF12778_RSI_NDWT_Ph_1	NCDWT	NCDWT.1	9	2	0.333333	FALSE	0
14	A2AJI0_T74_C88	-0.863988	TOF12779_RSI_NDWT_Ph_2	NCDWT	NCDWT.2	9	1	0.666667	TRUE	0
1	A2ALU4_C1163_S1164	3.483	TOF12805_RSI_HFDDKO_Ph_1	HFDDKO	HFDDKO.1	3	3	0	FALSE	0
2	A2ALU4_C1163_S1164	4.84419	TOF12800_RSI_HFDUKO_Ph_2	HFDUKO	HFDUKO.2	6	3	0	FALSE	0
3	A2ALU4_C1163_S1164	5.70914	TOF12801_RSI_HFDUKO_Ph_3	HFDUKO	HFDUKO.3	6	3	0	FALSE	0
4	A2ALU4_C1163_S1164	5.52119	TOF12794_RSI_HFDWT_Ph_1	HFDWT	HFDWT.1	9	3	0	FALSE	0
5	A2ALU4_C1163_S1164	5.03527	TOF12795_RSI_HFDWT_Ph_2	HFDWT	HFDWT.2	9	3	0	FALSE	0
6	A2ALU4_C1163_S1164	4.36553	TOF12796_RSI_HFDWT_Ph_3	HFDWT	HFDWT.3	9	3	0	FALSE	0
7	A2ALU4_C1163_S1164	4.08806	TOF12790_RSI_NDDKO_Ph_2	NCDDKO	NCDDKO.2	6	3	0	FALSE	0
8	A2ALU4_C1163_S1164	5.8413	TOF12791_RSI_NDDKO_Ph_3	NCDDKO	NCDDKO.3	6	3	0	FALSE	0
9	A2ALU4_C1163_S1164	3.47479	TOF12783_RSI_NDUKO_Ph_1	NCDUKO	NCDUKO.1	12	3	0	FALSE	0
10	A2ALU4_C1163_S1164	5.29136	TOF12784_RSI_NDUKO_Ph_2	NCDUKO	NCDUKO.2	12	3	0	FALSE	0
11	A2ALU4_C1163_S1164	4.52307	TOF12785_RSI_NDUKO_Ph_3	NCDUKO	NCDUKO.3	12	3	0	FALSE	0
12	A2ALU4_C1163_S1164	4.6655	TOF12786_RSI_NDUKO_Ph_4	NCDUKO	NCDUKO.4	12	3	0	FALSE	0
13	A2ALU4_C1163_S1164	3.82957	TOF12778_RSI_NDWT_Ph_1	NCDWT	NCDWT.1	9	3	0	FALSE	0
14	A2ALU4_C1163_S1164	2.85521	TOF12779_RSI_NDWT_Ph_2	NCDWT	NCDWT.2	9	3	0	FALSE	0
15	A2ALU4_C1163_S1164	2.81284	TOF12780_RSI_NDWT_Ph_3	NCDWT	NCDWT.3	9	3	0	FALSE	0
1	A2ALU4_C1163_S1165	4.06588	TOF12805_RSI_HFDDKO_Ph_1	HFDDKO	HFDDKO.1	3	3	0	FALSE	0
2	A2ALU4_C1163_S1165	5.27242	TOF12800_RSI_HFDUKO_Ph_2	HFDUKO	HFDUKO.2	6	3	0	FALSE	0
3	A2ALU4_C1163_S1165	5.78125	TOF12801_RSI_HFDUKO_Ph_3	HFDUKO	HFDUKO.3	6	3	0	FALSE	0
4	A2ALU4_C1163_S1165	5.5217	TOF12794_RSI_HFDWT_Ph_1	HFDWT	HFDWT.1	9	3	0	FALSE	0
5	A2ALU4_C1163_S1165	4.96742	TOF12795_RSI_HFDWT_Ph_2	HFDWT	HFDWT.2	9	3	0	FALSE	0
6	A2ALU4_C1163_S1165	4.26478	TOF12796_RSI_HFDWT_Ph_3	HFDWT	HFDWT.3	9	3	0	FALSE	0
7	A2ALU4_C1163_S1165	3.89007	TOF12790_RSI_NDDKO_Ph_2	NCDDKO	NCDDKO.2	6	3	0	FALSE	0
8	A2ALU4_C1163_S1165	4.82829	TOF12791_RSI_NDDKO_Ph_3	NCDDKO	NCDDKO.3	6	3	0	FALSE	0
9	A2ALU4_C1163_S1165	3.52146	TOF12783_RSI_NDUKO_Ph_1	NCDUKO	NCDUKO.1	12	3	0	FALSE	0
10	A2ALU4_C1163_S1165	5.12558	TOF12784_RSI_NDUKO_Ph_2	NCDUKO	NCDUKO.2	12	3	0	FALSE	0
11	A2ALU4_C1163_S1165	4.32406	TOF12785_RSI_NDUKO_Ph_3	NCDUKO	NCDUKO.3	12	3	0	FALSE	0
12	A2ALU4_C1163_S1165	5.76333	TOF12786_RSI_NDUKO_Ph_4	NCDUKO	NCDUKO.4	12	3	0	FALSE	0
13	A2ALU4_C1163_S1165	3.84818	TOF12778_RSI_NDWT_Ph_1	NCDWT	NCDWT.1	9	3	0	FALSE	0
14	A2ALU4_C1163_S1165	2.766	TOF12779_RSI_NDWT_Ph_2	NCDWT	NCDWT.2	9	3	0	FALSE	0
15	A2ALU4_C1163_S1165	2.41212	TOF12780_RSI_NDWT_Ph_3	NCDWT	NCDWT.3	9	3	0	FALSE	0
2	A2ALU4_S1041	2.67702	TOF12800_RSI_HFDUKO_Ph_2	HFDUKO	HFDUKO.2	6	2	0.333333	FALSE	0
3	A2ALU4_S1041	3.50339	TOF12801_RSI_HFDUKO_Ph_3	HFDUKO	HFDUKO.3	6	3	0	FALSE	0
4	A2ALU4_S1041	3.2642	TOF12794_RSI_HFDWT_Ph_1	HFDWT	HFDWT.1	9	3	0	FALSE	0
5	A2ALU4_S1041	2.74969	TOF12795_RSI_HFDWT_Ph_2	HFDWT	HFDWT.2	9	3	0	FALSE	0
6	A2ALU4_S1041	2.39589	TOF12796_RSI_HFDWT_Ph_3	HFDWT	HFDWT.3	9	3	0	FALSE	0
7	A2ALU4_S1041	2.81901	TOF12790_RSI_NDDKO_Ph_2	NCDDKO	NCDDKO.2	6	3	0	FALSE	0
8	A2ALU4_S1041	4.04693	TOF12791_RSI_NDDKO_Ph_3	NCDDKO	NCDDKO.3	6	3	0	FALSE	0
10	A2ALU4_S1041	3.23382	TOF12784_RSI_NDUKO_Ph_2	NCDUKO	NCDUKO.2	12	3	0	FALSE	0
11	A2ALU4_S1041	3.6962	TOF12785_RSI_NDUKO_Ph_3	NCDUKO	NCDUKO.3	12	2	0.333333	FALSE	0
12	A2ALU4_S1041	3.38843	TOF12786_RSI_NDUKO_Ph_4	NCDUKO	NCDUKO.4	12	3	0	FALSE	0
13	A2ALU4_S1041	1.93803	TOF12778_RSI_NDWT_Ph_1	NCDWT	NCDWT.1	9	3	0	FALSE	0
14	A2ALU4_S1041	2.81749	TOF12779_RSI_NDWT_Ph_2	NCDWT	NCDWT.2	9	3	0	FALSE	0
1	A2ALU4_S1043	3.115	TOF12805_RSI_HFDDKO_Ph_1	HFDDKO	HFDDKO.1	3	2	0.333333	FALSE	0
2	A2ALU4_S1043	3.16762	TOF12800_RSI_HFDUKO_Ph_2	HFDUKO	HFDUKO.2	6	3	0	FALSE	0
3	A2ALU4_S1043	2.54415	TOF12801_RSI_HFDUKO_Ph_3	HFDUKO	HFDUKO.3	6	3	0	FALSE	0
4	A2ALU4_S1043	2.66011	TOF12794_RSI_HFDWT_Ph_1	HFDWT	HFDWT.1	9	3	0	FALSE	0
5	A2ALU4_S1043	1.6819	TOF12795_RSI_HFDWT_Ph_2	HFDWT	HFDWT.2	9	3	0	FALSE	0
6	A2ALU4_S1043	2.97165	TOF12796_RSI_HFDWT_Ph_3	HFDWT	HFDWT.3	9	3	0	FALSE	0
7	A2ALU4_S1043	3.06802	TOF12790_RSI_NDDKO_Ph_2	NCDDKO	NCDDKO.2	6	2	0.333333	FALSE	0
8	A2ALU4_S1043	3.07349	TOF12791_RSI_NDDKO_Ph_3	NCDDKO	NCDDKO.3	6	3	0	FALSE	0
10	A2ALU4_S1043	3.46063	TOF12784_RSI_NDUKO_Ph_2	NCDUKO	NCDUKO.2	12	3	0	FALSE	0
11	A2ALU4_S1043	2.07713	TOF12785_RSI_NDUKO_Ph_3	NCDUKO	NCDUKO.3	12	3	0	FALSE	0
12	A2ALU4_S1043	3.4807	TOF12786_RSI_NDUKO_Ph_4	NCDUKO	NCDUKO.4	12	3	0	FALSE	0
13	A2ALU4_S1043	1.12176	TOF12778_RSI_NDWT_Ph_1	NCDWT	NCDWT.1	9	2	0.333333	FALSE	0
14	A2ALU4_S1043	2.68924	TOF12779_RSI_NDWT_Ph_2	NCDWT	NCDWT.2	9	2	0.333333	FALSE	0
15	A2ALU4_S1043	1.59384	TOF12780_RSI_NDWT_Ph_3	NCDWT	NCDWT.3	9	2	0.333333	FALSE	0
1	A2ALU4_S235	2.27873	TOF12805_RSI_HFDDKO_Ph_1	HFDDKO	HFDDKO.1	3	2	0.333333	FALSE	0
2	A2ALU4_S235	3.71733	TOF12800_RSI_HFDUKO_Ph_2	HFDUKO	HFDUKO.2	6	3	0	FALSE	0
3	A2ALU4_S235	2.82137	TOF12801_RSI_HFDUKO_Ph_3	HFDUKO	HFDUKO.3	6	3	0	FALSE	0
4	A2ALU4_S235	3.13635	TOF12794_RSI_HFDWT_Ph_1	HFDWT	HFDWT.1	9	3	0	FALSE	0
5	A2ALU4_S235	2.38044	TOF12795_RSI_HFDWT_Ph_2	HFDWT	HFDWT.2	9	3	0	FALSE	0
6	A2ALU4_S235	3.42355	TOF12796_RSI_HFDWT_Ph_3	HFDWT	HFDWT.3	9	3	0	FALSE	0
7	A2ALU4_S235	2.1161	TOF12790_RSI_NDDKO_Ph_2	NCDDKO	NCDDKO.2	6	3	0	FALSE	0
8	A2ALU4_S235	3.10741	TOF12791_RSI_NDDKO_Ph_3	NCDDKO	NCDDKO.3	6	3	0	FALSE	0
9	A2ALU4_S235	2.05991	TOF12783_RSI_NDUKO_Ph_1	NCDUKO	NCDUKO.1	12	1	0.666667	TRUE	0
10	A2ALU4_S235	2.97555	TOF12784_RSI_NDUKO_Ph_2	NCDUKO	NCDUKO.2	12	3	0	FALSE	0
11	A2ALU4_S235	2.58753	TOF12785_RSI_NDUKO_Ph_3	NCDUKO	NCDUKO.3	12	2	0.333333	FALSE	0
12	A2ALU4_S235	3.37895	TOF12786_RSI_NDUKO_Ph_4	NCDUKO	NCDUKO.4	12	3	0	FALSE	0
13	A2ALU4_S235	2.84331	TOF12778_RSI_NDWT_Ph_1	NCDWT	NCDWT.1	9	2	0.333333	FALSE	0
14	A2ALU4_S235	1.46614	TOF12779_RSI_NDWT_Ph_2	NCDWT	NCDWT.2	9	2	0.333333	FALSE	0
15	A2ALU4_S235	1.15641	TOF12780_RSI_NDWT_Ph_3	NCDWT	NCDWT.3	9	1	0.666667	TRUE	0
1	A2ALU4_S328	2.31574	TOF12805_RSI_HFDDKO_Ph_1	HFDDKO	HFDDKO.1	3	2	0.333333	FALSE	0
4	A2ALU4_S328	3.0423	TOF12794_RSI_HFDWT_Ph_1	HFDWT	HFDWT.1	9	3	0	FALSE	0
5	A2ALU4_S328	3.39366	TOF12795_RSI_HFDWT_Ph_2	HFDWT	HFDWT.2	9	3	0	FALSE	0
6	A2ALU4_S328	2.44594	TOF12796_RSI_HFDWT_Ph_3	HFDWT	HFDWT.3	9	3	0	FALSE	0
7	A2ALU4_S328	2.43512	TOF12790_RSI_NDDKO_Ph_2	NCDDKO	NCDDKO.2	6	2	0.333333	FALSE	0
8	A2ALU4_S328	2.41096	TOF12791_RSI_NDDKO_Ph_3	NCDDKO	NCDDKO.3	6	3	0	FALSE	0
9	A2ALU4_S328	2.93207	TOF12783_RSI_NDUKO_Ph_1	NCDUKO	NCDUKO.1	12	2	0.333333	FALSE	0
10	A2ALU4_S328	2.11685	TOF12784_RSI_NDUKO_Ph_2	NCDUKO	NCDUKO.2	12	2	0.333333	FALSE	0
11	A2ALU4_S328	2.17733	TOF12785_RSI_NDUKO_Ph_3	NCDUKO	NCDUKO.3	12	2	0.333333	FALSE	0
12	A2ALU4_S328	3.20611	TOF12786_RSI_NDUKO_Ph_4	NCDUKO	NCDUKO.4	12	3	0	FALSE	0
13	A2ALU4_S328	3.11803	TOF12778_RSI_NDWT_Ph_1	NCDWT	NCDWT.1	9	2	0.333333	FALSE	0
14	A2ALU4_S328	3.13659	TOF12779_RSI_NDWT_Ph_2	NCDWT	NCDWT.2	9	3	0	FALSE	0
1	A2ALU4_S330	3.61749	TOF12805_RSI_HFDDKO_Ph_1	HFDDKO	HFDDKO.1	3	3	0	FALSE	0
4	A2ALU4_S330	3.94445	TOF12794_RSI_HFDWT_Ph_1	HFDWT	HFDWT.1	9	3	0	FALSE	0
5	A2ALU4_S330	4.49641	TOF12795_RSI_HFDWT_Ph_2	HFDWT	HFDWT.2	9	3	0	FALSE	0
6	A2ALU4_S330	3.58825	TOF12796_RSI_HFDWT_Ph_3	HFDWT	HFDWT.3	9	3	0	FALSE	0
7	A2ALU4_S330	3.35916	TOF12790_RSI_NDDKO_Ph_2	NCDDKO	NCDDKO.2	6	3	0	FALSE	0
8	A2ALU4_S330	2.16611	TOF12791_RSI_NDDKO_Ph_3	NCDDKO	NCDDKO.3	6	2	0.333333	FALSE	0
9	A2ALU4_S330	4.30971	TOF12783_RSI_NDUKO_Ph_1	NCDUKO	NCDUKO.1	12	2	0.333333	FALSE	0
11	A2ALU4_S330	3.08182	TOF12785_RSI_NDUKO_Ph_3	NCDUKO	NCDUKO.3	12	2	0.333333	FALSE	0
12	A2ALU4_S330	4.26503	TOF12786_RSI_NDUKO_Ph_4	NCDUKO	NCDUKO.4	12	3	0	FALSE	0
13	A2ALU4_S330	3.943	TOF12778_RSI_NDWT_Ph_1	NCDWT	NCDWT.1	9	3	0	FALSE	0
14	A2ALU4_S330	3.75837	TOF12779_RSI_NDWT_Ph_2	NCDWT	NCDWT.2	9	3	0	FALSE	0
15	A2ALU4_S330	2.93857	TOF12780_RSI_NDWT_Ph_3	NCDWT	NCDWT.3	9	2	0.333333	FALSE	0
1	A2ALU4_T237	1.29196	TOF12805_RSI_HFDDKO_Ph_1	HFDDKO	HFDDKO.1	3	1	0.666667	TRUE	0
2	A2ALU4_T237	2.1106	TOF12800_RSI_HFDUKO_Ph_2	HFDUKO	HFDUKO.2	6	3	0	FALSE	0
3	A2ALU4_T237	2.78979	TOF12801_RSI_HFDUKO_Ph_3	HFDUKO	HFDUKO.3	6	1	0.666667	TRUE	0
4	A2ALU4_T237	2.09217	TOF12794_RSI_HFDWT_Ph_1	HFDWT	HFDWT.1	9	3	0	FALSE	0
5	A2ALU4_T237	1.67075	TOF12795_RSI_HFDWT_Ph_2	HFDWT	HFDWT.2	9	2	0.333333	FALSE	0
6	A2ALU4_T237	2.69322	TOF12796_RSI_HFDWT_Ph_3	HFDWT	HFDWT.3	9	1	0.666667	TRUE	0
7	A2ALU4_T237	0.978927	TOF12790_RSI_NDDKO_Ph_2	NCDDKO	NCDDKO.2	6	2	0.333333	FALSE	0
8	A2ALU4_T237	1.54459	TOF12791_RSI_NDDKO_Ph_3	NCDDKO	NCDDKO.3	6	2	0.333333	FALSE	0
9	A2ALU4_T237	1.23016	TOF12783_RSI_NDUKO_Ph_1	NCDUKO	NCDUKO.1	12	2	0.333333	FALSE	0
10	A2ALU4_T237	1.31821	TOF12784_RSI_NDUKO_Ph_2	NCDUKO	NCDUKO.2	12	2	0.333333	FALSE	0
12	A2ALU4_T237	2.40747	TOF12786_RSI_NDUKO_Ph_4	NCDUKO	NCDUKO.4	12	2	0.333333	FALSE	0
13	A2ALU4_T237	0.932898	TOF12778_RSI_NDWT_Ph_1	NCDWT	NCDWT.1	9	2	0.333333	FALSE	0
15	A2ALU4_T237	0.099454	TOF12780_RSI_NDWT_Ph_3	NCDWT	NCDWT.3	9	1	0.666667	TRUE	0
4	A2APT9_C304_S313	2.35793	TOF12794_RSI_HFDWT_Ph_1	HFDWT	HFDWT.1	3	1	0	FALSE	0
5	A2APT9_C304_S313	1.9619	TOF12795_RSI_HFDWT_Ph_2	HFDWT	HFDWT.2	3	1	0	FALSE	0
12	A2APT9_C304_S313	0.954601	TOF12786_RSI_NDUKO_Ph_4	NCDUKO	NCDUKO.4	4	1	0	FALSE	0
1	A2APT9_S340	2.0376	TOF12805_RSI_HFDDKO_Ph_1	HFDDKO	HFDDKO.1	3	3	0	FALSE	0
2	A2APT9_S340	1.54207	TOF12800_RSI_HFDUKO_Ph_2	HFDUKO	HFDUKO.2	6	3	0	FALSE	0
3	A2APT9_S340	1.58267	TOF12801_RSI_HFDUKO_Ph_3	HFDUKO	HFDUKO.3	6	2	0.333333	FALSE	0
4	A2APT9_S340	1.30322	TOF12794_RSI_HFDWT_Ph_1	HFDWT	HFDWT.1	9	3	0	FALSE	0
5	A2APT9_S340	3.21206	TOF12795_RSI_HFDWT_Ph_2	HFDWT	HFDWT.2	9	3	0	FALSE	0
6	A2APT9_S340	2.4808	TOF12796_RSI_HFDWT_Ph_3	HFDWT	HFDWT.3	9	1	0.666667	TRUE	0
7	A2APT9_S340	2.6747	TOF12790_RSI_NDDKO_Ph_2	NCDDKO	NCDDKO.2	6	3	0	FALSE	0
8	A2APT9_S340	2.38564	TOF12791_RSI_NDDKO_Ph_3	NCDDKO	NCDDKO.3	6	3	0	FALSE	0
10	A2APT9_S340	2.94204	TOF12784_RSI_NDUKO_Ph_2	NCDUKO	NCDUKO.2	12	3	0	FALSE	0
11	A2APT9_S340	2.40125	TOF12785_RSI_NDUKO_Ph_3	NCDUKO	NCDUKO.3	12	2	0.333333	FALSE	0
12	A2APT9_S340	2.26768	TOF12786_RSI_NDUKO_Ph_4	NCDUKO	NCDUKO.4	12	3	0	FALSE	0
13	A2APT9_S340	2.62793	TOF12778_RSI_NDWT_Ph_1	NCDWT	NCDWT.1	9	2	0.333333	FALSE	0
15	A2APT9_S340	1.83364	TOF12780_RSI_NDWT_Ph_3	NCDWT	NCDWT.3	9	3	0	FALSE	0
1	A2APT9_S344	2.00075	TOF12805_RSI_HFDDKO_Ph_1	HFDDKO	HFDDKO.1	3	3	0	FALSE	0
2	A2APT9_S344	2.46111	TOF12800_RSI_HFDUKO_Ph_2	HFDUKO	HFDUKO.2	6	3	0	FALSE	0
3	A2APT9_S344	1.55234	TOF12801_RSI_HFDUKO_Ph_3	HFDUKO	HFDUKO.3	6	2	0.333333	FALSE	0
4	A2APT9_S344	1.42228	TOF12794_RSI_HFDWT_Ph_1	HFDWT	HFDWT.1	9	2	0.333333	FALSE	0
5	A2APT9_S344	3.43138	TOF12795_RSI_HFDWT_Ph_2	HFDWT	HFDWT.2	9	3	0	FALSE	0
6	A2APT9_S344	2.8292	TOF12796_RSI_HFDWT_Ph_3	HFDWT	HFDWT.3	9	1	0.666667	TRUE	0
7	A2APT9_S344	2.83759	TOF12790_RSI_NDDKO_Ph_2	NCDDKO	NCDDKO.2	6	1	0.666667	TRUE	0
8	A2APT9_S344	2.59863	TOF12791_RSI_NDDKO_Ph_3	NCDDKO	NCDDKO.3	6	3	0	FALSE	0
10	A2APT9_S344	3.07582	TOF12784_RSI_NDUKO_Ph_2	NCDUKO	NCDUKO.2	12	3	0	FALSE	0
11	A2APT9_S344	2.80325	TOF12785_RSI_NDUKO_Ph_3	NCDUKO	NCDUKO.3	12	3	0	FALSE	0
12	A2APT9_S344	3.3836	TOF12786_RSI_NDUKO_Ph_4	NCDUKO	NCDUKO.4	12	2	0.333333	FALSE	0
13	A2APT9_S344	2.46296	TOF12778_RSI_NDWT_Ph_1	NCDWT	NCDWT.1	9	2	0.333333	FALSE	0
14	A2APT9_S344	1.73711	TOF12779_RSI_NDWT_Ph_2	NCDWT	NCDWT.2	9	2	0.333333	FALSE	0
15	A2APT9_S344	2.68123	TOF12780_RSI_NDWT_Ph_3	NCDWT	NCDWT.3	9	3	0	FALSE	0
1	A2APT9_T334	2.18291	TOF12805_RSI_HFDDKO_Ph_1	HFDDKO	HFDDKO.1	3	2	0.333333	FALSE	0
2	A2APT9_T334	2.15145	TOF12800_RSI_HFDUKO_Ph_2	HFDUKO	HFDUKO.2	6	3	0	FALSE	0
3	A2APT9_T334	2.33669	TOF12801_RSI_HFDUKO_Ph_3	HFDUKO	HFDUKO.3	6	1	0.666667	TRUE	0
4	A2APT9_T334	2.30312	TOF12794_RSI_HFDWT_Ph_1	HFDWT	HFDWT.1	9	3	0	FALSE	0
5	A2APT9_T334	2.49936	TOF12795_RSI_HFDWT_Ph_2	HFDWT	HFDWT.2	9	3	0	FALSE	0
6	A2APT9_T334	2.34886	TOF12796_RSI_HFDWT_Ph_3	HFDWT	HFDWT.3	9	1	0.666667	TRUE	0
7	A2APT9_T334	2.32283	TOF12790_RSI_NDDKO_Ph_2	NCDDKO	NCDDKO.2	6	3	0	FALSE	0
8	A2APT9_T334	2.27164	TOF12791_RSI_NDDKO_Ph_3	NCDDKO	NCDDKO.3	6	3	0	FALSE	0
10	A2APT9_T334	2.58109	TOF12784_RSI_NDUKO_Ph_2	NCDUKO	NCDUKO.2	12	3	0	FALSE	0
11	A2APT9_T334	1.8458	TOF12785_RSI_NDUKO_Ph_3	NCDUKO	NCDUKO.3	12	3	0	FALSE	0
12	A2APT9_T334	2.66748	TOF12786_RSI_NDUKO_Ph_4	NCDUKO	NCDUKO.4	12	3	0	FALSE	0
13	A2APT9_T334	1.93448	TOF12778_RSI_NDWT_Ph_1	NCDWT	NCDWT.1	9	2	0.333333	FALSE	0
14	A2APT9_T334	1.56887	TOF12779_RSI_NDWT_Ph_2	NCDWT	NCDWT.2	9	1	0.666667	TRUE	0
15	A2APT9_T334	1.98552	TOF12780_RSI_NDWT_Ph_3	NCDWT	NCDWT.3	9	3	0	FALSE	0
2	A2AQ25_S1843	3.04376	TOF12800_RSI_HFDUKO_Ph_2	HFDUKO	HFDUKO.2	2	1	0	FALSE	0
3	A2AQ25_S1843	1.25189	TOF12801_RSI_HFDUKO_Ph_3	HFDUKO	HFDUKO.3	2	1	0	FALSE	0
4	A2AQ25_S1843	1.31892	TOF12794_RSI_HFDWT_Ph_1	HFDWT	HFDWT.1	3	1	0	FALSE	0
5	A2AQ25_S1843	0.708779	TOF12795_RSI_HFDWT_Ph_2	HFDWT	HFDWT.2	3	1	0	FALSE	0
6	A2AQ25_S1843	0.741942	TOF12796_RSI_HFDWT_Ph_3	HFDWT	HFDWT.3	3	1	0	FALSE	0
10	A2AQ25_S1843	0.285776	TOF12784_RSI_NDUKO_Ph_2	NCDUKO	NCDUKO.2	4	1	0	FALSE	0
12	A2AQ25_S1843	2.72024	TOF12786_RSI_NDUKO_Ph_4	NCDUKO	NCDUKO.4	4	1	0	FALSE	0
1	A2AQ25_S359	2.83825	TOF12805_RSI_HFDDKO_Ph_1	HFDDKO	HFDDKO.1	2	2	0	FALSE	0
2	A2AQ25_S359	3.58095	TOF12800_RSI_HFDUKO_Ph_2	HFDUKO	HFDUKO.2	4	2	0	FALSE	0
3	A2AQ25_S359	3.33326	TOF12801_RSI_HFDUKO_Ph_3	HFDUKO	HFDUKO.3	4	2	0	FALSE	0
4	A2AQ25_S359	4.71513	TOF12794_RSI_HFDWT_Ph_1	HFDWT	HFDWT.1	6	2	0	FALSE	0
5	A2AQ25_S359	4.14605	TOF12795_RSI_HFDWT_Ph_2	HFDWT	HFDWT.2	6	2	0	FALSE	0
6	A2AQ25_S359	3.23446	TOF12796_RSI_HFDWT_Ph_3	HFDWT	HFDWT.3	6	2	0	FALSE	0
7	A2AQ25_S359	2.39246	TOF12790_RSI_NDDKO_Ph_2	NCDDKO	NCDDKO.2	4	2	0	FALSE	0
8	A2AQ25_S359	2.95816	TOF12791_RSI_NDDKO_Ph_3	NCDDKO	NCDDKO.3	4	2	0	FALSE	0
10	A2AQ25_S359	3.6324	TOF12784_RSI_NDUKO_Ph_2	NCDUKO	NCDUKO.2	8	2	0	FALSE	0
12	A2AQ25_S359	2.11308	TOF12786_RSI_NDUKO_Ph_4	NCDUKO	NCDUKO.4	8	2	0	FALSE	0
13	A2AQ25_S359	3.83023	TOF12778_RSI_NDWT_Ph_1	NCDWT	NCDWT.1	6	2	0	FALSE	0
14	A2AQ25_S359	2.69178	TOF12779_RSI_NDWT_Ph_2	NCDWT	NCDWT.2	6	1	0.5	TRUE	0
15	A2AQ25_S359	1.97714	TOF12780_RSI_NDWT_Ph_3	NCDWT	NCDWT.3	6	1	0.5	TRUE	0
1	A2AQ25_S361	3.01649	TOF12805_RSI_HFDDKO_Ph_1	HFDDKO	HFDDKO.1	2	2	0	FALSE	0
2	A2AQ25_S361	3.54869	TOF12800_RSI_HFDUKO_Ph_2	HFDUKO	HFDUKO.2	4	2	0	FALSE	0
3	A2AQ25_S361	3.2866	TOF12801_RSI_HFDUKO_Ph_3	HFDUKO	HFDUKO.3	4	2	0	FALSE	0
4	A2AQ25_S361	4.58022	TOF12794_RSI_HFDWT_Ph_1	HFDWT	HFDWT.1	6	2	0	FALSE	0
5	A2AQ25_S361	4.17403	TOF12795_RSI_HFDWT_Ph_2	HFDWT	HFDWT.2	6	2	0	FALSE	0
6	A2AQ25_S361	3.24149	TOF12796_RSI_HFDWT_Ph_3	HFDWT	HFDWT.3	6	2	0	FALSE	0
7	A2AQ25_S361	2.38422	TOF12790_RSI_NDDKO_Ph_2	NCDDKO	NCDDKO.2	4	2	0	FALSE	0
8	A2AQ25_S361	3.14127	TOF12791_RSI_NDDKO_Ph_3	NCDDKO	NCDDKO.3	4	2	0	FALSE	0
10	A2AQ25_S361	3.41539	TOF12784_RSI_NDUKO_Ph_2	NCDUKO	NCDUKO.2	8	2	0	FALSE	0
12	A2AQ25_S361	1.92128	TOF12786_RSI_NDUKO_Ph_4	NCDUKO	NCDUKO.4	8	2	0	FALSE	0
13	A2AQ25_S361	3.83234	TOF12778_RSI_NDWT_Ph_1	NCDWT	NCDWT.1	6	2	0	FALSE	0
14	A2AQ25_S361	2.76142	TOF12779_RSI_NDWT_Ph_2	NCDWT	NCDWT.2	6	1	0.5	TRUE	0
15	A2AQ25_S361	1.45428	TOF12780_RSI_NDWT_Ph_3	NCDWT	NCDWT.3	6	1	0.5	TRUE	0
2	A2AR02_S395	4.56386	TOF12800_RSI_HFDUKO_Ph_2	HFDUKO	HFDUKO.2	4	2	0	FALSE	0
3	A2AR02_S395	4.40855	TOF12801_RSI_HFDUKO_Ph_3	HFDUKO	HFDUKO.3	4	2	0	FALSE	0
4	A2AR02_S395	5.02863	TOF12794_RSI_HFDWT_Ph_1	HFDWT	HFDWT.1	6	2	0	FALSE	0
5	A2AR02_S395	3.24864	TOF12795_RSI_HFDWT_Ph_2	HFDWT	HFDWT.2	6	2	0	FALSE	0
6	A2AR02_S395	2.66803	TOF12796_RSI_HFDWT_Ph_3	HFDWT	HFDWT.3	6	2	0	FALSE	0
8	A2AR02_S395	3.14458	TOF12791_RSI_NDDKO_Ph_3	NCDDKO	NCDDKO.3	4	2	0	FALSE	0
9	A2AR02_S395	3.94789	TOF12783_RSI_NDUKO_Ph_1	NCDUKO	NCDUKO.1	8	2	0	FALSE	0
10	A2AR02_S395	4.64417	TOF12784_RSI_NDUKO_Ph_2	NCDUKO	NCDUKO.2	8	2	0	FALSE	0
11	A2AR02_S395	4.06868	TOF12785_RSI_NDUKO_Ph_3	NCDUKO	NCDUKO.3	8	2	0	FALSE	0
12	A2AR02_S395	2.95015	TOF12786_RSI_NDUKO_Ph_4	NCDUKO	NCDUKO.4	8	2	0	FALSE	0
13	A2AR02_S395	3.53068	TOF12778_RSI_NDWT_Ph_1	NCDWT	NCDWT.1	6	2	0	FALSE	0
14	A2AR02_S395	1.75797	TOF12779_RSI_NDWT_Ph_2	NCDWT	NCDWT.2	6	2	0	FALSE	0
1	A2AR02_S685	6.04658	TOF12805_RSI_HFDDKO_Ph_1	HFDDKO	HFDDKO.1	2	2	0	FALSE	0
2	A2AR02_S685	5.75676	TOF12800_RSI_HFDUKO_Ph_2	HFDUKO	HFDUKO.2	4	2	0	FALSE	0
3	A2AR02_S685	6.04143	TOF12801_RSI_HFDUKO_Ph_3	HFDUKO	HFDUKO.3	4	2	0	FALSE	0
4	A2AR02_S685	6.02052	TOF12794_RSI_HFDWT_Ph_1	HFDWT	HFDWT.1	6	2	0	FALSE	0
5	A2AR02_S685	4.94704	TOF12795_RSI_HFDWT_Ph_2	HFDWT	HFDWT.2	6	2	0	FALSE	0
6	A2AR02_S685	6.44997	TOF12796_RSI_HFDWT_Ph_3	HFDWT	HFDWT.3	6	2	0	FALSE	0
7	A2AR02_S685	5.38277	TOF12790_RSI_NDDKO_Ph_2	NCDDKO	NCDDKO.2	4	2	0	FALSE	0
8	A2AR02_S685	6.03188	TOF12791_RSI_NDDKO_Ph_3	NCDDKO	NCDDKO.3	4	2	0	FALSE	0
9	A2AR02_S685	5.0483	TOF12783_RSI_NDUKO_Ph_1	NCDUKO	NCDUKO.1	8	2	0	FALSE	0
10	A2AR02_S685	6.11708	TOF12784_RSI_NDUKO_Ph_2	NCDUKO	NCDUKO.2	8	2	0	FALSE	0
11	A2AR02_S685	6.55064	TOF12785_RSI_NDUKO_Ph_3	NCDUKO	NCDUKO.3	8	2	0	FALSE	0
12	A2AR02_S685	5.65913	TOF12786_RSI_NDUKO_Ph_4	NCDUKO	NCDUKO.4	8	2	0	FALSE	0
13	A2AR02_S685	6.56985	TOF12778_RSI_NDWT_Ph_1	NCDWT	NCDWT.1	6	2	0	FALSE	0
14	A2AR02_S685	4.69991	TOF12779_RSI_NDWT_Ph_2	NCDWT	NCDWT.2	6	2	0	FALSE	0
15	A2AR02_S685	4.24145	TOF12780_RSI_NDWT_Ph_3	NCDWT	NCDWT.3	6	2	0	FALSE	0
1	A2AWR3_S835	4.80151	TOF12805_RSI_HFDDKO_Ph_1	HFDDKO	HFDDKO.1	3	3	0	FALSE	0
2	A2AWR3_S835	4.75412	TOF12800_RSI_HFDUKO_Ph_2	HFDUKO	HFDUKO.2	6	3	0	FALSE	0
3	A2AWR3_S835	5.18807	TOF12801_RSI_HFDUKO_Ph_3	HFDUKO	HFDUKO.3	6	3	0	FALSE	0
4	A2AWR3_S835	4.71317	TOF12794_RSI_HFDWT_Ph_1	HFDWT	HFDWT.1	9	3	0	FALSE	0
5	A2AWR3_S835	4.39002	TOF12795_RSI_HFDWT_Ph_2	HFDWT	HFDWT.2	9	3	0	FALSE	0
6	A2AWR3_S835	5.21424	TOF12796_RSI_HFDWT_Ph_3	HFDWT	HFDWT.3	9	3	0	FALSE	0
7	A2AWR3_S835	5.58874	TOF12790_RSI_NDDKO_Ph_2	NCDDKO	NCDDKO.2	6	3	0	FALSE	0
8	A2AWR3_S835	5.82203	TOF12791_RSI_NDDKO_Ph_3	NCDDKO	NCDDKO.3	6	3	0	FALSE	0
9	A2AWR3_S835	4.66257	TOF12783_RSI_NDUKO_Ph_1	NCDUKO	NCDUKO.1	12	3	0	FALSE	0
10	A2AWR3_S835	4.62744	TOF12784_RSI_NDUKO_Ph_2	NCDUKO	NCDUKO.2	12	3	0	FALSE	0
11	A2AWR3_S835	5.38214	TOF12785_RSI_NDUKO_Ph_3	NCDUKO	NCDUKO.3	12	3	0	FALSE	0
12	A2AWR3_S835	5.73641	TOF12786_RSI_NDUKO_Ph_4	NCDUKO	NCDUKO.4	12	3	0	FALSE	0
13	A2AWR3_S835	5.16082	TOF12778_RSI_NDWT_Ph_1	NCDWT	NCDWT.1	9	3	0	FALSE	0
14	A2AWR3_S835	5.87806	TOF12779_RSI_NDWT_Ph_2	NCDWT	NCDWT.2	9	3	0	FALSE	0
15	A2AWR3_S835	5.5129	TOF12780_RSI_NDWT_Ph_3	NCDWT	NCDWT.3	9	3	0	FALSE	0
2	A2BH40_S1183	0	TOF12800_RSI_HFDUKO_Ph_2	HFDUKO	HFDUKO.2	6	3	0	FALSE	0
4	A2BH40_S1183	1.42457	TOF12794_RSI_HFDWT_Ph_1	HFDWT	HFDWT.1	9	3	0	FALSE	0
5	A2BH40_S1183	0.787709	TOF12795_RSI_HFDWT_Ph_2	HFDWT	HFDWT.2	9	3	0	FALSE	0
8	A2BH40_S1183	1.11221	TOF12791_RSI_NDDKO_Ph_3	NCDDKO	NCDDKO.3	6	2	0.333333	FALSE	0
10	A2BH40_S1183	0	TOF12784_RSI_NDUKO_Ph_2	NCDUKO	NCDUKO.2	12	3	0	FALSE	0
12	A2BH40_S1183	1.76722	TOF12786_RSI_NDUKO_Ph_4	NCDUKO	NCDUKO.4	12	1	0.666667	TRUE	0
4	A2BH40_S1185	2.23586	TOF12794_RSI_HFDWT_Ph_1	HFDWT	HFDWT.1	3	1	0	FALSE	0
5	A2BH40_S1185	0.709942	TOF12795_RSI_HFDWT_Ph_2	HFDWT	HFDWT.2	3	1	0	FALSE	0
8	A2BH40_S1185	0.334862	TOF12791_RSI_NDDKO_Ph_3	NCDDKO	NCDDKO.3	2	1	0	FALSE	0
12	A2BH40_S1185	1.76781	TOF12786_RSI_NDUKO_Ph_4	NCDUKO	NCDUKO.4	4	1	0	FALSE	0
1	A2BH40_S697	2.46445	TOF12805_RSI_HFDDKO_Ph_1	HFDDKO	HFDDKO.1	3	3	0	FALSE	0
2	A2BH40_S697	4.50971	TOF12800_RSI_HFDUKO_Ph_2	HFDUKO	HFDUKO.2	6	3	0	FALSE	0
3	A2BH40_S697	3.61263	TOF12801_RSI_HFDUKO_Ph_3	HFDUKO	HFDUKO.3	6	3	0	FALSE	0
4	A2BH40_S697	3.98219	TOF12794_RSI_HFDWT_Ph_1	HFDWT	HFDWT.1	9	3	0	FALSE	0
5	A2BH40_S697	3.75587	TOF12795_RSI_HFDWT_Ph_2	HFDWT	HFDWT.2	9	3	0	FALSE	0
6	A2BH40_S697	3.6062	TOF12796_RSI_HFDWT_Ph_3	HFDWT	HFDWT.3	9	3	0	FALSE	0
7	A2BH40_S697	3.1487	TOF12790_RSI_NDDKO_Ph_2	NCDDKO	NCDDKO.2	6	2	0.333333	FALSE	0
8	A2BH40_S697	4.11539	TOF12791_RSI_NDDKO_Ph_3	NCDDKO	NCDDKO.3	6	3	0	FALSE	0
9	A2BH40_S697	3.20775	TOF12783_RSI_NDUKO_Ph_1	NCDUKO	NCDUKO.1	12	2	0.333333	FALSE	0
10	A2BH40_S697	4.17132	TOF12784_RSI_NDUKO_Ph_2	NCDUKO	NCDUKO.2	12	3	0	FALSE	0
12	A2BH40_S697	3.29889	TOF12786_RSI_NDUKO_Ph_4	NCDUKO	NCDUKO.4	12	3	0	FALSE	0
13	A2BH40_S697	2.81228	TOF12778_RSI_NDWT_Ph_1	NCDWT	NCDWT.1	9	3	0	FALSE	0
14	A2BH40_S697	1.56054	TOF12779_RSI_NDWT_Ph_2	NCDWT	NCDWT.2	9	2	0.333333	FALSE	0
15	A2BH40_S697	2.16148	TOF12780_RSI_NDWT_Ph_3	NCDWT	NCDWT.3	9	2	0.333333	FALSE	0
1	A2BH40_S697_S703	4.06275	TOF12805_RSI_HFDDKO_Ph_1	HFDDKO	HFDDKO.1	3	3	0	FALSE	0
2	A2BH40_S697_S703	4.51131	TOF12800_RSI_HFDUKO_Ph_2	HFDUKO	HFDUKO.2	6	3	0	FALSE	0
3	A2BH40_S697_S703	3.90591	TOF12801_RSI_HFDUKO_Ph_3	HFDUKO	HFDUKO.3	6	3	0	FALSE	0
4	A2BH40_S697_S703	4.89183	TOF12794_RSI_HFDWT_Ph_1	HFDWT	HFDWT.1	9	3	0	FALSE	0
5	A2BH40_S697_S703	5.96092	TOF12795_RSI_HFDWT_Ph_2	HFDWT	HFDWT.2	9	3	0	FALSE	0
6	A2BH40_S697_S703	5.28171	TOF12796_RSI_HFDWT_Ph_3	HFDWT	HFDWT.3	9	3	0	FALSE	0
7	A2BH40_S697_S703	3.89123	TOF12790_RSI_NDDKO_Ph_2	NCDDKO	NCDDKO.2	6	3	0	FALSE	0
8	A2BH40_S697_S703	5.38979	TOF12791_RSI_NDDKO_Ph_3	NCDDKO	NCDDKO.3	6	3	0	FALSE	0
9	A2BH40_S697_S703	4.38477	TOF12783_RSI_NDUKO_Ph_1	NCDUKO	NCDUKO.1	12	3	0	FALSE	0
10	A2BH40_S697_S703	5.26278	TOF12784_RSI_NDUKO_Ph_2	NCDUKO	NCDUKO.2	12	3	0	FALSE	0
11	A2BH40_S697_S703	2.91371	TOF12785_RSI_NDUKO_Ph_3	NCDUKO	NCDUKO.3	12	3	0	FALSE	0
12	A2BH40_S697_S703	4.49324	TOF12786_RSI_NDUKO_Ph_4	NCDUKO	NCDUKO.4	12	3	0	FALSE	0
13	A2BH40_S697_S703	4.84867	TOF12778_RSI_NDWT_Ph_1	NCDWT	NCDWT.1	9	3	0	FALSE	0
14	A2BH40_S697_S703	3.95059	TOF12779_RSI_NDWT_Ph_2	NCDWT	NCDWT.2	9	3	0	FALSE	0
15	A2BH40_S697_S703	2.82719	TOF12780_RSI_NDWT_Ph_3	NCDWT	NCDWT.3	9	3	0	FALSE	0
1	A2BH40_S699	2.85525	TOF12805_RSI_HFDDKO_Ph_1	HFDDKO	HFDDKO.1	3	3	0	FALSE	0
2	A2BH40_S699	4.50239	TOF12800_RSI_HFDUKO_Ph_2	HFDUKO	HFDUKO.2	6	3	0	FALSE	0
3	A2BH40_S699	3.63014	TOF12801_RSI_HFDUKO_Ph_3	HFDUKO	HFDUKO.3	6	3	0	FALSE	0
4	A2BH40_S699	4.028	TOF12794_RSI_HFDWT_Ph_1	HFDWT	HFDWT.1	9	3	0	FALSE	0
5	A2BH40_S699	4.45872	TOF12795_RSI_HFDWT_Ph_2	HFDWT	HFDWT.2	9	3	0	FALSE	0
6	A2BH40_S699	2.97269	TOF12796_RSI_HFDWT_Ph_3	HFDWT	HFDWT.3	9	3	0	FALSE	0
7	A2BH40_S699	2.30527	TOF12790_RSI_NDDKO_Ph_2	NCDDKO	NCDDKO.2	6	3	0	FALSE	0
8	A2BH40_S699	4.2249	TOF12791_RSI_NDDKO_Ph_3	NCDDKO	NCDDKO.3	6	3	0	FALSE	0
9	A2BH40_S699	3.24965	TOF12783_RSI_NDUKO_Ph_1	NCDUKO	NCDUKO.1	12	3	0	FALSE	0
10	A2BH40_S699	3.62038	TOF12784_RSI_NDUKO_Ph_2	NCDUKO	NCDUKO.2	12	3	0	FALSE	0
12	A2BH40_S699	2.95942	TOF12786_RSI_NDUKO_Ph_4	NCDUKO	NCDUKO.4	12	3	0	FALSE	0
13	A2BH40_S699	3.90295	TOF12778_RSI_NDWT_Ph_1	NCDWT	NCDWT.1	9	2	0.333333	FALSE	0
14	A2BH40_S699	1.39594	TOF12779_RSI_NDWT_Ph_2	NCDWT	NCDWT.2	9	1	0.666667	TRUE	0
15	A2BH40_S699	2.74547	TOF12780_RSI_NDWT_Ph_3	NCDWT	NCDWT.3	9	1	0.666667	TRUE	0
1	A2BH40_S703	2.60016	TOF12805_RSI_HFDDKO_Ph_1	HFDDKO	HFDDKO.1	3	2	0.333333	FALSE	0
2	A2BH40_S703	3.06149	TOF12800_RSI_HFDUKO_Ph_2	HFDUKO	HFDUKO.2	6	3	0	FALSE	0
3	A2BH40_S703	3.17768	TOF12801_RSI_HFDUKO_Ph_3	HFDUKO	HFDUKO.3	6	2	0.333333	FALSE	0
4	A2BH40_S703	2.62996	TOF12794_RSI_HFDWT_Ph_1	HFDWT	HFDWT.1	9	3	0	FALSE	0
5	A2BH40_S703	2.8884	TOF12795_RSI_HFDWT_Ph_2	HFDWT	HFDWT.2	9	3	0	FALSE	0
6	A2BH40_S703	3.1162	TOF12796_RSI_HFDWT_Ph_3	HFDWT	HFDWT.3	9	3	0	FALSE	0
7	A2BH40_S703	3.48134	TOF12790_RSI_NDDKO_Ph_2	NCDDKO	NCDDKO.2	6	2	0.333333	FALSE	0
8	A2BH40_S703	3.68288	TOF12791_RSI_NDDKO_Ph_3	NCDDKO	NCDDKO.3	6	3	0	FALSE	0
9	A2BH40_S703	2.32565	TOF12783_RSI_NDUKO_Ph_1	NCDUKO	NCDUKO.1	12	3	0	FALSE	0
10	A2BH40_S703	1.95643	TOF12784_RSI_NDUKO_Ph_2	NCDUKO	NCDUKO.2	12	3	0	FALSE	0
12	A2BH40_S703	2.27143	TOF12786_RSI_NDUKO_Ph_4	NCDUKO	NCDUKO.4	12	3	0	FALSE	0
13	A2BH40_S703	3.03939	TOF12778_RSI_NDWT_Ph_1	NCDWT	NCDWT.1	9	1	0.666667	TRUE	0
14	A2BH40_S703	1.03658	TOF12779_RSI_NDWT_Ph_2	NCDWT	NCDWT.2	9	2	0.333333	FALSE	0
2	A2BH40_S773	0.983477	TOF12800_RSI_HFDUKO_Ph_2	HFDUKO	HFDUKO.2	6	3	0	FALSE	0
4	A2BH40_S773	1.21193	TOF12794_RSI_HFDWT_Ph_1	HFDWT	HFDWT.1	9	3	0	FALSE	0
5	A2BH40_S773	1.65596	TOF12795_RSI_HFDWT_Ph_2	HFDWT	HFDWT.2	9	2	0.333333	FALSE	0
8	A2BH40_S773	1.43345	TOF12791_RSI_NDDKO_Ph_3	NCDDKO	NCDDKO.3	6	2	0.333333	FALSE	0
1	A2RSJ4_S952	2.02037	TOF12805_RSI_HFDDKO_Ph_1	HFDDKO	HFDDKO.1	2	2	0	FALSE	0
2	A2RSJ4_S952	1.71774	TOF12800_RSI_HFDUKO_Ph_2	HFDUKO	HFDUKO.2	4	2	0	FALSE	0
3	A2RSJ4_S952	2.22662	TOF12801_RSI_HFDUKO_Ph_3	HFDUKO	HFDUKO.3	4	2	0	FALSE	0
4	A2RSJ4_S952	2.9314	TOF12794_RSI_HFDWT_Ph_1	HFDWT	HFDWT.1	6	2	0	FALSE	0
5	A2RSJ4_S952	3.56422	TOF12795_RSI_HFDWT_Ph_2	HFDWT	HFDWT.2	6	2	0	FALSE	0
6	A2RSJ4_S952	2.65299	TOF12796_RSI_HFDWT_Ph_3	HFDWT	HFDWT.3	6	2	0	FALSE	0
7	A2RSJ4_S952	3.02357	TOF12790_RSI_NDDKO_Ph_2	NCDDKO	NCDDKO.2	4	2	0	FALSE	0
8	A2RSJ4_S952	3.36977	TOF12791_RSI_NDDKO_Ph_3	NCDDKO	NCDDKO.3	4	2	0	FALSE	0
9	A2RSJ4_S952	2.98712	TOF12783_RSI_NDUKO_Ph_1	NCDUKO	NCDUKO.1	8	2	0	FALSE	0
10	A2RSJ4_S952	1.86344	TOF12784_RSI_NDUKO_Ph_2	NCDUKO	NCDUKO.2	8	2	0	FALSE	0
11	A2RSJ4_S952	2.44309	TOF12785_RSI_NDUKO_Ph_3	NCDUKO	NCDUKO.3	8	2	0	FALSE	0
12	A2RSJ4_S952	1.73219	TOF12786_RSI_NDUKO_Ph_4	NCDUKO	NCDUKO.4	8	2	0	FALSE	0
13	A2RSJ4_S952	3.14234	TOF12778_RSI_NDWT_Ph_1	NCDWT	NCDWT.1	6	2	0	FALSE	0
14	A2RSJ4_S952	1.45096	TOF12779_RSI_NDWT_Ph_2	NCDWT	NCDWT.2	6	2	0	FALSE	0
2	A2RSY1_S765	1.53083	TOF12800_RSI_HFDUKO_Ph_2	HFDUKO	HFDUKO.2	4	2	0	FALSE	0
3	A2RSY1_S765	0.285593	TOF12801_RSI_HFDUKO_Ph_3	HFDUKO	HFDUKO.3	4	1	0.5	TRUE	0
5	A2RSY1_S765	1.07131	TOF12795_RSI_HFDWT_Ph_2	HFDWT	HFDWT.2	6	1	0.5	TRUE	0
6	A2RSY1_S765	0.50079	TOF12796_RSI_HFDWT_Ph_3	HFDWT	HFDWT.3	6	1	0.5	TRUE	0
8	A2RSY1_S765	1.53825	TOF12791_RSI_NDDKO_Ph_3	NCDDKO	NCDDKO.3	4	1	0.5	TRUE	0
12	A2RSY1_S765	0.218088	TOF12786_RSI_NDUKO_Ph_4	NCDUKO	NCDUKO.4	8	1	0.5	TRUE	0
1	A2RSY1_S770	2.71615	TOF12805_RSI_HFDDKO_Ph_1	HFDDKO	HFDDKO.1	2	1	0.5	TRUE	0
2	A2RSY1_S770	1.2102	TOF12800_RSI_HFDUKO_Ph_2	HFDUKO	HFDUKO.2	4	2	0	FALSE	0
3	A2RSY1_S770	0.927183	TOF12801_RSI_HFDUKO_Ph_3	HFDUKO	HFDUKO.3	4	1	0.5	TRUE	0
4	A2RSY1_S770	0.228161	TOF12794_RSI_HFDWT_Ph_1	HFDWT	HFDWT.1	6	1	0.5	TRUE	0
5	A2RSY1_S770	2.48339	TOF12795_RSI_HFDWT_Ph_2	HFDWT	HFDWT.2	6	1	0.5	TRUE	0
6	A2RSY1_S770	1.35486	TOF12796_RSI_HFDWT_Ph_3	HFDWT	HFDWT.3	6	1	0.5	TRUE	0
8	A2RSY1_S770	0.130744	TOF12791_RSI_NDDKO_Ph_3	NCDDKO	NCDDKO.3	4	1	0.5	TRUE	0
10	A2RSY1_S770	-0.124398	TOF12784_RSI_NDUKO_Ph_2	NCDUKO	NCDUKO.2	8	1	0.5	TRUE	0
11	A2RSY1_S770	0.41531	TOF12785_RSI_NDUKO_Ph_3	NCDUKO	NCDUKO.3	8	1	0.5	TRUE	0
12	A2RSY1_S770	1.95462	TOF12786_RSI_NDUKO_Ph_4	NCDUKO	NCDUKO.4	8	2	0	FALSE	0
14	A2RSY1_S770	1.38631	TOF12779_RSI_NDWT_Ph_2	NCDWT	NCDWT.2	6	2	0	FALSE	0
15	A2RSY1_S770	2.63008	TOF12780_RSI_NDWT_Ph_3	NCDWT	NCDWT.3	6	1	0.5	TRUE	0
2	A2RSY1_S772	0.7319	TOF12800_RSI_HFDUKO_Ph_2	HFDUKO	HFDUKO.2	4	2	0	FALSE	0
5	A2RSY1_S772	0.175343	TOF12795_RSI_HFDWT_Ph_2	HFDWT	HFDWT.2	6	1	0.5	TRUE	0
6	A2RSY1_S772	0.0536241	TOF12796_RSI_HFDWT_Ph_3	HFDWT	HFDWT.3	6	1	0.5	TRUE	0
10	A2RSY1_S772	1.30883	TOF12784_RSI_NDUKO_Ph_2	NCDUKO	NCDUKO.2	8	1	0.5	TRUE	0
11	A2RSY1_S772	1.42871	TOF12785_RSI_NDUKO_Ph_3	NCDUKO	NCDUKO.3	8	1	0.5	TRUE	0
12	A2RSY1_S772	0.757445	TOF12786_RSI_NDUKO_Ph_4	NCDUKO	NCDUKO.4	8	1	0.5	TRUE	0
15	A2RSY1_S772	1.53251	TOF12780_RSI_NDWT_Ph_3	NCDWT	NCDWT.3	6	1	0.5	TRUE	0
5	A2RSY1_T522	0.664566	TOF12795_RSI_HFDWT_Ph_2	HFDWT	HFDWT.2	3	1	0	FALSE	0
11	A2RSY1_T522	1.81031	TOF12785_RSI_NDUKO_Ph_3	NCDUKO	NCDUKO.3	4	1	0	FALSE	0
2	A2RSY1_T764	0.67943	TOF12800_RSI_HFDUKO_Ph_2	HFDUKO	HFDUKO.2	2	1	0	FALSE	0
8	A2RSY1_T764	1.54236	TOF12791_RSI_NDDKO_Ph_3	NCDDKO	NCDDKO.3	2	1	0	FALSE	0
12	A2RSY1_T764	0.217561	TOF12786_RSI_NDUKO_Ph_4	NCDUKO	NCDUKO.4	4	1	0	FALSE	0
1	A3KGS3_S763	4.59385	TOF12805_RSI_HFDDKO_Ph_1	HFDDKO	HFDDKO.1	3	3	0	FALSE	0
2	A3KGS3_S763	0.759878	TOF12800_RSI_HFDUKO_Ph_2	HFDUKO	HFDUKO.2	6	2	0.333333	FALSE	0
3	A3KGS3_S763	0.661471	TOF12801_RSI_HFDUKO_Ph_3	HFDUKO	HFDUKO.3	6	2	0.333333	FALSE	0
4	A3KGS3_S763	1.1446	TOF12794_RSI_HFDWT_Ph_1	HFDWT	HFDWT.1	9	3	0	FALSE	0
5	A3KGS3_S763	0.728688	TOF12795_RSI_HFDWT_Ph_2	HFDWT	HFDWT.2	9	3	0	FALSE	0
7	A3KGS3_S763	1.79891	TOF12790_RSI_NDDKO_Ph_2	NCDDKO	NCDDKO.2	6	3	0	FALSE	0
8	A3KGS3_S763	1.88164	TOF12791_RSI_NDDKO_Ph_3	NCDDKO	NCDDKO.3	6	3	0	FALSE	0
9	A3KGS3_S763	0.894929	TOF12783_RSI_NDUKO_Ph_1	NCDUKO	NCDUKO.1	12	1	0.666667	TRUE	0
10	A3KGS3_S763	0.89215	TOF12784_RSI_NDUKO_Ph_2	NCDUKO	NCDUKO.2	12	2	0.333333	FALSE	0
11	A3KGS3_S763	1.50409	TOF12785_RSI_NDUKO_Ph_3	NCDUKO	NCDUKO.3	12	3	0	FALSE	0
12	A3KGS3_S763	2.81881	TOF12786_RSI_NDUKO_Ph_4	NCDUKO	NCDUKO.4	12	3	0	FALSE	0
14	A3KGS3_S763	1.72668	TOF12779_RSI_NDWT_Ph_2	NCDWT	NCDWT.2	9	3	0	FALSE	0
1	A3KGS3_S764	5.76407	TOF12805_RSI_HFDDKO_Ph_1	HFDDKO	HFDDKO.1	3	3	0	FALSE	0
2	A3KGS3_S764	0.83999	TOF12800_RSI_HFDUKO_Ph_2	HFDUKO	HFDUKO.2	6	2	0.333333	FALSE	0
3	A3KGS3_S764	1.69102	TOF12801_RSI_HFDUKO_Ph_3	HFDUKO	HFDUKO.3	6	2	0.333333	FALSE	0
4	A3KGS3_S764	1.43612	TOF12794_RSI_HFDWT_Ph_1	HFDWT	HFDWT.1	9	3	0	FALSE	0
5	A3KGS3_S764	0.796613	TOF12795_RSI_HFDWT_Ph_2	HFDWT	HFDWT.2	9	3	0	FALSE	0
6	A3KGS3_S764	1.50821	TOF12796_RSI_HFDWT_Ph_3	HFDWT	HFDWT.3	9	3	0	FALSE	0
7	A3KGS3_S764	2.22371	TOF12790_RSI_NDDKO_Ph_2	NCDDKO	NCDDKO.2	6	3	0	FALSE	0
8	A3KGS3_S764	2.40118	TOF12791_RSI_NDDKO_Ph_3	NCDDKO	NCDDKO.3	6	3	0	FALSE	0
10	A3KGS3_S764	1.89888	TOF12784_RSI_NDUKO_Ph_2	NCDUKO	NCDUKO.2	12	3	0	FALSE	0
11	A3KGS3_S764	2.55111	TOF12785_RSI_NDUKO_Ph_3	NCDUKO	NCDUKO.3	12	3	0	FALSE	0
12	A3KGS3_S764	2.93699	TOF12786_RSI_NDUKO_Ph_4	NCDUKO	NCDUKO.4	12	3	0	FALSE	0
14	A3KGS3_S764	2.99569	TOF12779_RSI_NDWT_Ph_2	NCDWT	NCDWT.2	9	1	0.666667	TRUE	0
1	A3KGS3_S765	6.07805	TOF12805_RSI_HFDDKO_Ph_1	HFDDKO	HFDDKO.1	3	3	0	FALSE	0
2	A3KGS3_S765	1.68293	TOF12800_RSI_HFDUKO_Ph_2	HFDUKO	HFDUKO.2	6	2	0.333333	FALSE	0
3	A3KGS3_S765	0.111347	TOF12801_RSI_HFDUKO_Ph_3	HFDUKO	HFDUKO.3	6	3	0	FALSE	0
4	A3KGS3_S765	1.53854	TOF12794_RSI_HFDWT_Ph_1	HFDWT	HFDWT.1	9	3	0	FALSE	0
5	A3KGS3_S765	0.626472	TOF12795_RSI_HFDWT_Ph_2	HFDWT	HFDWT.2	9	3	0	FALSE	0
7	A3KGS3_S765	2.62251	TOF12790_RSI_NDDKO_Ph_2	NCDDKO	NCDDKO.2	6	3	0	FALSE	0
8	A3KGS3_S765	2.72016	TOF12791_RSI_NDDKO_Ph_3	NCDDKO	NCDDKO.3	6	3	0	FALSE	0
10	A3KGS3_S765	1.61836	TOF12784_RSI_NDUKO_Ph_2	NCDUKO	NCDUKO.2	12	3	0	FALSE	0
11	A3KGS3_S765	2.95366	TOF12785_RSI_NDUKO_Ph_3	NCDUKO	NCDUKO.3	12	3	0	FALSE	0
12	A3KGS3_S765	3.32962	TOF12786_RSI_NDUKO_Ph_4	NCDUKO	NCDUKO.4	12	3	0	FALSE	0
14	A3KGS3_S765	2.40341	TOF12779_RSI_NDWT_Ph_2	NCDWT	NCDWT.2	9	1	0.666667	TRUE	0
1	A3KGS3_S767	5.9345	TOF12805_RSI_HFDDKO_Ph_1	HFDDKO	HFDDKO.1	3	3	0	FALSE	0
2	A3KGS3_S767	1.61777	TOF12800_RSI_HFDUKO_Ph_2	HFDUKO	HFDUKO.2	6	2	0.333333	FALSE	0
4	A3KGS3_S767	1.40465	TOF12794_RSI_HFDWT_Ph_1	HFDWT	HFDWT.1	9	3	0	FALSE	0
8	A3KGS3_S767	2.30831	TOF12791_RSI_NDDKO_Ph_3	NCDDKO	NCDDKO.3	6	3	0	FALSE	0
9	A3KGS3_S767	2.42383	TOF12783_RSI_NDUKO_Ph_1	NCDUKO	NCDUKO.1	12	2	0.333333	FALSE	0
11	A3KGS3_S767	2.95416	TOF12785_RSI_NDUKO_Ph_3	NCDUKO	NCDUKO.3	12	3	0	FALSE	0
12	A3KGS3_S767	3.33956	TOF12786_RSI_NDUKO_Ph_4	NCDUKO	NCDUKO.4	12	3	0	FALSE	0
14	A3KGS3_S767	2.26754	TOF12779_RSI_NDWT_Ph_2	NCDWT	NCDWT.2	9	1	0.666667	TRUE	0
15	A3KGS3_S767	0.980477	TOF12780_RSI_NDWT_Ph_3	NCDWT	NCDWT.3	9	3	0	FALSE	0
1	A3KGS3_S819	1.56423	TOF12805_RSI_HFDDKO_Ph_1	HFDDKO	HFDDKO.1	2	2	0	FALSE	0
2	A3KGS3_S819	1.64943	TOF12800_RSI_HFDUKO_Ph_2	HFDUKO	HFDUKO.2	4	2	0	FALSE	0
3	A3KGS3_S819	2.77468	TOF12801_RSI_HFDUKO_Ph_3	HFDUKO	HFDUKO.3	4	2	0	FALSE	0
4	A3KGS3_S819	2.80574	TOF12794_RSI_HFDWT_Ph_1	HFDWT	HFDWT.1	6	2	0	FALSE	0
6	A3KGS3_S819	1.00646	TOF12796_RSI_HFDWT_Ph_3	HFDWT	HFDWT.3	6	2	0	FALSE	0
8	A3KGS3_S819	2.02873	TOF12791_RSI_NDDKO_Ph_3	NCDDKO	NCDDKO.3	4	2	0	FALSE	0
9	A3KGS3_S819	2.40247	TOF12783_RSI_NDUKO_Ph_1	NCDUKO	NCDUKO.1	8	1	0.5	TRUE	0
11	A3KGS3_S819	2.50679	TOF12785_RSI_NDUKO_Ph_3	NCDUKO	NCDUKO.3	8	1	0.5	TRUE	0
1	A3KGS3_S820	1.54226	TOF12805_RSI_HFDDKO_Ph_1	HFDDKO	HFDDKO.1	3	3	0	FALSE	0
2	A3KGS3_S820	1.23678	TOF12800_RSI_HFDUKO_Ph_2	HFDUKO	HFDUKO.2	6	2	0.333333	FALSE	0
3	A3KGS3_S820	2.6601	TOF12801_RSI_HFDUKO_Ph_3	HFDUKO	HFDUKO.3	6	3	0	FALSE	0
4	A3KGS3_S820	2.7084	TOF12794_RSI_HFDWT_Ph_1	HFDWT	HFDWT.1	9	3	0	FALSE	0
5	A3KGS3_S820	2.60757	TOF12795_RSI_HFDWT_Ph_2	HFDWT	HFDWT.2	9	2	0.333333	FALSE	0
6	A3KGS3_S820	1.28816	TOF12796_RSI_HFDWT_Ph_3	HFDWT	HFDWT.3	9	3	0	FALSE	0
8	A3KGS3_S820	2.63905	TOF12791_RSI_NDDKO_Ph_3	NCDDKO	NCDDKO.3	6	1	0.666667	TRUE	0
9	A3KGS3_S820	2.39534	TOF12783_RSI_NDUKO_Ph_1	NCDUKO	NCDUKO.1	12	1	0.666667	TRUE	0
11	A3KGS3_S820	2.67742	TOF12785_RSI_NDUKO_Ph_3	NCDUKO	NCDUKO.3	12	2	0.333333	FALSE	0
1	A3KGS3_T766	5.9532	TOF12805_RSI_HFDDKO_Ph_1	HFDDKO	HFDDKO.1	3	3	0	FALSE	0
2	A3KGS3_T766	1.4929	TOF12800_RSI_HFDUKO_Ph_2	HFDUKO	HFDUKO.2	6	2	0.333333	FALSE	0
3	A3KGS3_T766	2.16947	TOF12801_RSI_HFDUKO_Ph_3	HFDUKO	HFDUKO.3	6	3	0	FALSE	0
4	A3KGS3_T766	2.05936	TOF12794_RSI_HFDWT_Ph_1	HFDWT	HFDWT.1	9	3	0	FALSE	0
5	A3KGS3_T766	2.02338	TOF12795_RSI_HFDWT_Ph_2	HFDWT	HFDWT.2	9	3	0	FALSE	0
7	A3KGS3_T766	1.74452	TOF12790_RSI_NDDKO_Ph_2	NCDDKO	NCDDKO.2	6	3	0	FALSE	0
8	A3KGS3_T766	1.86157	TOF12791_RSI_NDDKO_Ph_3	NCDDKO	NCDDKO.3	6	3	0	FALSE	0
9	A3KGS3_T766	2.73092	TOF12783_RSI_NDUKO_Ph_1	NCDUKO	NCDUKO.1	12	1	0.666667	TRUE	0
10	A3KGS3_T766	1.31439	TOF12784_RSI_NDUKO_Ph_2	NCDUKO	NCDUKO.2	12	3	0	FALSE	0
11	A3KGS3_T766	3.00105	TOF12785_RSI_NDUKO_Ph_3	NCDUKO	NCDUKO.3	12	3	0	FALSE	0
12	A3KGS3_T766	2.8514	TOF12786_RSI_NDUKO_Ph_4	NCDUKO	NCDUKO.4	12	3	0	FALSE	0
14	A3KGS3_T766	2.61824	TOF12779_RSI_NDWT_Ph_2	NCDWT	NCDWT.2	9	2	0.333333	FALSE	0
1	A6H8H2_S1087	2.30728	TOF12805_RSI_HFDDKO_Ph_1	HFDDKO	HFDDKO.1	3	3	0	FALSE	0
2	A6H8H2_S1087	3.34331	TOF12800_RSI_HFDUKO_Ph_2	HFDUKO	HFDUKO.2	6	3	0	FALSE	0
3	A6H8H2_S1087	3.70584	TOF12801_RSI_HFDUKO_Ph_3	HFDUKO	HFDUKO.3	6	3	0	FALSE	0
4	A6H8H2_S1087	2.8243	TOF12794_RSI_HFDWT_Ph_1	HFDWT	HFDWT.1	9	3	0	FALSE	0
5	A6H8H2_S1087	4.57716	TOF12795_RSI_HFDWT_Ph_2	HFDWT	HFDWT.2	9	3	0	FALSE	0
6	A6H8H2_S1087	1.81284	TOF12796_RSI_HFDWT_Ph_3	HFDWT	HFDWT.3	9	3	0	FALSE	0
8	A6H8H2_S1087	1.96524	TOF12791_RSI_NDDKO_Ph_3	NCDDKO	NCDDKO.3	6	1	0.666667	TRUE	0
10	A6H8H2_S1087	1.55374	TOF12784_RSI_NDUKO_Ph_2	NCDUKO	NCDUKO.2	12	3	0	FALSE	0
11	A6H8H2_S1087	4.47953	TOF12785_RSI_NDUKO_Ph_3	NCDUKO	NCDUKO.3	12	3	0	FALSE	0
12	A6H8H2_S1087	5.69239	TOF12786_RSI_NDUKO_Ph_4	NCDUKO	NCDUKO.4	12	3	0	FALSE	0
15	A6H8H2_S1087	1.08467	TOF12780_RSI_NDWT_Ph_3	NCDWT	NCDWT.3	9	2	0.333333	FALSE	0
1	A6H8H2_S1274	6.73876	TOF12805_RSI_HFDDKO_Ph_1	HFDDKO	HFDDKO.1	2	2	0	FALSE	0
2	A6H8H2_S1274	4.404	TOF12800_RSI_HFDUKO_Ph_2	HFDUKO	HFDUKO.2	4	2	0	FALSE	0
3	A6H8H2_S1274	4.64455	TOF12801_RSI_HFDUKO_Ph_3	HFDUKO	HFDUKO.3	4	2	0	FALSE	0
4	A6H8H2_S1274	3.543	TOF12794_RSI_HFDWT_Ph_1	HFDWT	HFDWT.1	6	2	0	FALSE	0
5	A6H8H2_S1274	4.66869	TOF12795_RSI_HFDWT_Ph_2	HFDWT	HFDWT.2	6	2	0	FALSE	0
7	A6H8H2_S1274	6.40311	TOF12790_RSI_NDDKO_Ph_2	NCDDKO	NCDDKO.2	4	2	0	FALSE	0
8	A6H8H2_S1274	6.214	TOF12791_RSI_NDDKO_Ph_3	NCDDKO	NCDDKO.3	4	2	0	FALSE	0
9	A6H8H2_S1274	7.04575	TOF12783_RSI_NDUKO_Ph_1	NCDUKO	NCDUKO.1	8	2	0	FALSE	0
10	A6H8H2_S1274	6.16288	TOF12784_RSI_NDUKO_Ph_2	NCDUKO	NCDUKO.2	8	2	0	FALSE	0
11	A6H8H2_S1274	4.9852	TOF12785_RSI_NDUKO_Ph_3	NCDUKO	NCDUKO.3	8	2	0	FALSE	0
12	A6H8H2_S1274	4.43384	TOF12786_RSI_NDUKO_Ph_4	NCDUKO	NCDUKO.4	8	2	0	FALSE	0
13	A6H8H2_S1274	6.05395	TOF12778_RSI_NDWT_Ph_1	NCDWT	NCDWT.1	6	2	0	FALSE	0
15	A6H8H2_S1274	5.30974	TOF12780_RSI_NDWT_Ph_3	NCDWT	NCDWT.3	6	2	0	FALSE	0
1	A6H8H2_S987	3.38912	TOF12805_RSI_HFDDKO_Ph_1	HFDDKO	HFDDKO.1	3	2	0.333333	FALSE	0
2	A6H8H2_S987	4.10303	TOF12800_RSI_HFDUKO_Ph_2	HFDUKO	HFDUKO.2	6	3	0	FALSE	0
3	A6H8H2_S987	2.91382	TOF12801_RSI_HFDUKO_Ph_3	HFDUKO	HFDUKO.3	6	3	0	FALSE	0
4	A6H8H2_S987	2.85907	TOF12794_RSI_HFDWT_Ph_1	HFDWT	HFDWT.1	9	3	0	FALSE	0
5	A6H8H2_S987	2.82482	TOF12795_RSI_HFDWT_Ph_2	HFDWT	HFDWT.2	9	3	0	FALSE	0
6	A6H8H2_S987	3.64217	TOF12796_RSI_HFDWT_Ph_3	HFDWT	HFDWT.3	9	3	0	FALSE	0
7	A6H8H2_S987	2.64288	TOF12790_RSI_NDDKO_Ph_2	NCDDKO	NCDDKO.2	6	2	0.333333	FALSE	0
8	A6H8H2_S987	3.67137	TOF12791_RSI_NDDKO_Ph_3	NCDDKO	NCDDKO.3	6	3	0	FALSE	0
9	A6H8H2_S987	2.0152	TOF12783_RSI_NDUKO_Ph_1	NCDUKO	NCDUKO.1	12	3	0	FALSE	0
10	A6H8H2_S987	3.27774	TOF12784_RSI_NDUKO_Ph_2	NCDUKO	NCDUKO.2	12	3	0	FALSE	0
11	A6H8H2_S987	1.53448	TOF12785_RSI_NDUKO_Ph_3	NCDUKO	NCDUKO.3	12	2	0.333333	FALSE	0
12	A6H8H2_S987	3.8253	TOF12786_RSI_NDUKO_Ph_4	NCDUKO	NCDUKO.4	12	3	0	FALSE	0
13	A6H8H2_S987	2.0015	TOF12778_RSI_NDWT_Ph_1	NCDWT	NCDWT.1	9	1	0.666667	TRUE	0
14	A6H8H2_S987	2.56344	TOF12779_RSI_NDWT_Ph_2	NCDWT	NCDWT.2	9	3	0	FALSE	0
1	A6H8H2_T1086	2.37896	TOF12805_RSI_HFDDKO_Ph_1	HFDDKO	HFDDKO.1	3	3	0	FALSE	0
2	A6H8H2_T1086	3.02091	TOF12800_RSI_HFDUKO_Ph_2	HFDUKO	HFDUKO.2	6	3	0	FALSE	0
3	A6H8H2_T1086	3.44855	TOF12801_RSI_HFDUKO_Ph_3	HFDUKO	HFDUKO.3	6	3	0	FALSE	0
4	A6H8H2_T1086	2.64972	TOF12794_RSI_HFDWT_Ph_1	HFDWT	HFDWT.1	9	3	0	FALSE	0
5	A6H8H2_T1086	4.49779	TOF12795_RSI_HFDWT_Ph_2	HFDWT	HFDWT.2	9	3	0	FALSE	0
6	A6H8H2_T1086	1.8133	TOF12796_RSI_HFDWT_Ph_3	HFDWT	HFDWT.3	9	3	0	FALSE	0
8	A6H8H2_T1086	1.6617	TOF12791_RSI_NDDKO_Ph_3	NCDDKO	NCDDKO.3	6	1	0.666667	TRUE	0
9	A6H8H2_T1086	3.47838	TOF12783_RSI_NDUKO_Ph_1	NCDUKO	NCDUKO.1	12	3	0	FALSE	0
10	A6H8H2_T1086	1.54925	TOF12784_RSI_NDUKO_Ph_2	NCDUKO	NCDUKO.2	12	3	0	FALSE	0
11	A6H8H2_T1086	4.60792	TOF12785_RSI_NDUKO_Ph_3	NCDUKO	NCDUKO.3	12	3	0	FALSE	0
12	A6H8H2_T1086	5.68365	TOF12786_RSI_NDUKO_Ph_4	NCDUKO	NCDUKO.4	12	3	0	FALSE	0
1	A6X919_S22	6.65861	TOF12805_RSI_HFDDKO_Ph_1	HFDDKO	HFDDKO.1	2	2	0	FALSE	0
2	A6X919_S22	6.12641	TOF12800_RSI_HFDUKO_Ph_2	HFDUKO	HFDUKO.2	4	2	0	FALSE	0
3	A6X919_S22	5.55839	TOF12801_RSI_HFDUKO_Ph_3	HFDUKO	HFDUKO.3	4	2	0	FALSE	0
4	A6X919_S22	6.85927	TOF12794_RSI_HFDWT_Ph_1	HFDWT	HFDWT.1	6	2	0	FALSE	0
5	A6X919_S22	7.10258	TOF12795_RSI_HFDWT_Ph_2	HFDWT	HFDWT.2	6	2	0	FALSE	0
6	A6X919_S22	6.27525	TOF12796_RSI_HFDWT_Ph_3	HFDWT	HFDWT.3	6	2	0	FALSE	0
7	A6X919_S22	6.18814	TOF12790_RSI_NDDKO_Ph_2	NCDDKO	NCDDKO.2	4	2	0	FALSE	0
8	A6X919_S22	6.75929	TOF12791_RSI_NDDKO_Ph_3	NCDDKO	NCDDKO.3	4	2	0	FALSE	0
9	A6X919_S22	4.60628	TOF12783_RSI_NDUKO_Ph_1	NCDUKO	NCDUKO.1	8	2	0	FALSE	0
10	A6X919_S22	6.61032	TOF12784_RSI_NDUKO_Ph_2	NCDUKO	NCDUKO.2	8	2	0	FALSE	0
11	A6X919_S22	4.68033	TOF12785_RSI_NDUKO_Ph_3	NCDUKO	NCDUKO.3	8	2	0	FALSE	0
12	A6X919_S22	6.42751	TOF12786_RSI_NDUKO_Ph_4	NCDUKO	NCDUKO.4	8	2	0	FALSE	0
13	A6X919_S22	5.74958	TOF12778_RSI_NDWT_Ph_1	NCDWT	NCDWT.1	6	2	0	FALSE	0
14	A6X919_S22	4.90914	TOF12779_RSI_NDWT_Ph_2	NCDWT	NCDWT.2	6	2	0	FALSE	0
15	A6X919_S22	5.08658	TOF12780_RSI_NDWT_Ph_3	NCDWT	NCDWT.3	6	2	0	FALSE	0
1	A6X919_S23	4.57456	TOF12805_RSI_HFDDKO_Ph_1	HFDDKO	HFDDKO.1	3	3	0	FALSE	0
2	A6X919_S23	4.48874	TOF12800_RSI_HFDUKO_Ph_2	HFDUKO	HFDUKO.2	6	3	0	FALSE	0
3	A6X919_S23	3.03313	TOF12801_RSI_HFDUKO_Ph_3	HFDUKO	HFDUKO.3	6	3	0	FALSE	0
4	A6X919_S23	5.37394	TOF12794_RSI_HFDWT_Ph_1	HFDWT	HFDWT.1	9	3	0	FALSE	0
5	A6X919_S23	5.40871	TOF12795_RSI_HFDWT_Ph_2	HFDWT	HFDWT.2	9	3	0	FALSE	0
6	A6X919_S23	4.3024	TOF12796_RSI_HFDWT_Ph_3	HFDWT	HFDWT.3	9	3	0	FALSE	0
7	A6X919_S23	3.76664	TOF12790_RSI_NDDKO_Ph_2	NCDDKO	NCDDKO.2	6	3	0	FALSE	0
8	A6X919_S23	5.18812	TOF12791_RSI_NDDKO_Ph_3	NCDDKO	NCDDKO.3	6	3	0	FALSE	0
9	A6X919_S23	0.98703	TOF12783_RSI_NDUKO_Ph_1	NCDUKO	NCDUKO.1	12	3	0	FALSE	0
10	A6X919_S23	4.59227	TOF12784_RSI_NDUKO_Ph_2	NCDUKO	NCDUKO.2	12	3	0	FALSE	0
11	A6X919_S23	3.63162	TOF12785_RSI_NDUKO_Ph_3	NCDUKO	NCDUKO.3	12	2	0.333333	FALSE	0
12	A6X919_S23	4.822	TOF12786_RSI_NDUKO_Ph_4	NCDUKO	NCDUKO.4	12	3	0	FALSE	0
13	A6X919_S23	3.61362	TOF12778_RSI_NDWT_Ph_1	NCDWT	NCDWT.1	9	3	0	FALSE	0
14	A6X919_S23	2.88961	TOF12779_RSI_NDWT_Ph_2	NCDWT	NCDWT.2	9	3	0	FALSE	0
15	A6X919_S23	2.3899	TOF12780_RSI_NDWT_Ph_3	NCDWT	NCDWT.3	9	3	0	FALSE	0
1	A6X919_S31	3.22836	TOF12805_RSI_HFDDKO_Ph_1	HFDDKO	HFDDKO.1	2	2	0	FALSE	0
2	A6X919_S31	1.95333	TOF12800_RSI_HFDUKO_Ph_2	HFDUKO	HFDUKO.2	4	2	0	FALSE	0
3	A6X919_S31	1.8726	TOF12801_RSI_HFDUKO_Ph_3	HFDUKO	HFDUKO.3	4	1	0.5	TRUE	0
4	A6X919_S31	2.43329	TOF12794_RSI_HFDWT_Ph_1	HFDWT	HFDWT.1	6	2	0	FALSE	0
5	A6X919_S31	3.06123	TOF12795_RSI_HFDWT_Ph_2	HFDWT	HFDWT.2	6	2	0	FALSE	0
6	A6X919_S31	2.91741	TOF12796_RSI_HFDWT_Ph_3	HFDWT	HFDWT.3	6	2	0	FALSE	0
7	A6X919_S31	2.85247	TOF12790_RSI_NDDKO_Ph_2	NCDDKO	NCDDKO.2	4	1	0.5	TRUE	0
8	A6X919_S31	3.9343	TOF12791_RSI_NDDKO_Ph_3	NCDDKO	NCDDKO.3	4	2	0	FALSE	0
9	A6X919_S31	1.44053	TOF12783_RSI_NDUKO_Ph_1	NCDUKO	NCDUKO.1	8	1	0.5	TRUE	0
10	A6X919_S31	3.65085	TOF12784_RSI_NDUKO_Ph_2	NCDUKO	NCDUKO.2	8	1	0.5	TRUE	0
11	A6X919_S31	2.41534	TOF12785_RSI_NDUKO_Ph_3	NCDUKO	NCDUKO.3	8	2	0	FALSE	0
12	A6X919_S31	3.13093	TOF12786_RSI_NDUKO_Ph_4	NCDUKO	NCDUKO.4	8	2	0	FALSE	0
13	A6X919_S31	2.5234	TOF12778_RSI_NDWT_Ph_1	NCDWT	NCDWT.1	6	1	0.5	TRUE	0
14	A6X919_S31	1.21453	TOF12779_RSI_NDWT_Ph_2	NCDWT	NCDWT.2	6	1	0.5	TRUE	0
15	A6X919_S31	2.70177	TOF12780_RSI_NDWT_Ph_3	NCDWT	NCDWT.3	6	1	0.5	TRUE	0
1	A6X919_S46	4.48829	TOF12805_RSI_HFDDKO_Ph_1	HFDDKO	HFDDKO.1	3	3	0	FALSE	0
2	A6X919_S46	4.53643	TOF12800_RSI_HFDUKO_Ph_2	HFDUKO	HFDUKO.2	6	3	0	FALSE	0
3	A6X919_S46	3.99893	TOF12801_RSI_HFDUKO_Ph_3	HFDUKO	HFDUKO.3	6	3	0	FALSE	0
4	A6X919_S46	5.18426	TOF12794_RSI_HFDWT_Ph_1	HFDWT	HFDWT.1	9	3	0	FALSE	0
5	A6X919_S46	-0.211198	TOF12795_RSI_HFDWT_Ph_2	HFDWT	HFDWT.2	9	1	0.666667	TRUE	0
6	A6X919_S46	4.49868	TOF12796_RSI_HFDWT_Ph_3	HFDWT	HFDWT.3	9	3	0	FALSE	0
7	A6X919_S46	3.96066	TOF12790_RSI_NDDKO_Ph_2	NCDDKO	NCDDKO.2	6	3	0	FALSE	0
8	A6X919_S46	3.19671	TOF12791_RSI_NDDKO_Ph_3	NCDDKO	NCDDKO.3	6	2	0.333333	FALSE	0
9	A6X919_S46	4.84502	TOF12783_RSI_NDUKO_Ph_1	NCDUKO	NCDUKO.1	12	3	0	FALSE	0
10	A6X919_S46	3.86627	TOF12784_RSI_NDUKO_Ph_2	NCDUKO	NCDUKO.2	12	3	0	FALSE	0
11	A6X919_S46	4.49159	TOF12785_RSI_NDUKO_Ph_3	NCDUKO	NCDUKO.3	12	3	0	FALSE	0
12	A6X919_S46	4.69143	TOF12786_RSI_NDUKO_Ph_4	NCDUKO	NCDUKO.4	12	3	0	FALSE	0
13	A6X919_S46	2.40728	TOF12778_RSI_NDWT_Ph_1	NCDWT	NCDWT.1	9	3	0	FALSE	0
15	A6X919_S46	2.86845	TOF12780_RSI_NDWT_Ph_3	NCDWT	NCDWT.3	9	3	0	FALSE	0
3	B1AY13_S1136	0.654685	TOF12801_RSI_HFDUKO_Ph_3	HFDUKO	HFDUKO.3	6	2	0.333333	FALSE	0
4	B1AY13_S1136	0.81079	TOF12794_RSI_HFDWT_Ph_1	HFDWT	HFDWT.1	9	2	0.333333	FALSE	0
5	B1AY13_S1136	1.90141	TOF12795_RSI_HFDWT_Ph_2	HFDWT	HFDWT.2	9	1	0.666667	TRUE	0
8	B1AY13_S1136	1.35408	TOF12791_RSI_NDDKO_Ph_3	NCDDKO	NCDDKO.3	6	2	0.333333	FALSE	0
10	B1AY13_S1136	1.07597	TOF12784_RSI_NDUKO_Ph_2	NCDUKO	NCDUKO.2	12	1	0.666667	TRUE	0
12	B1AY13_S1136	1.40799	TOF12786_RSI_NDUKO_Ph_4	NCDUKO	NCDUKO.4	12	3	0	FALSE	0
1	B1AY13_S1940	0.806383	TOF12805_RSI_HFDDKO_Ph_1	HFDDKO	HFDDKO.1	2	1	0.5	TRUE	0
2	B1AY13_S1940	1.0905	TOF12800_RSI_HFDUKO_Ph_2	HFDUKO	HFDUKO.2	4	2	0	FALSE	0
3	B1AY13_S1940	1.72409	TOF12801_RSI_HFDUKO_Ph_3	HFDUKO	HFDUKO.3	4	2	0	FALSE	0
4	B1AY13_S1940	1.15103	TOF12794_RSI_HFDWT_Ph_1	HFDWT	HFDWT.1	6	1	0.5	TRUE	0
5	B1AY13_S1940	0.164187	TOF12795_RSI_HFDWT_Ph_2	HFDWT	HFDWT.2	6	2	0	FALSE	0
7	B1AY13_S1940	1.04024	TOF12790_RSI_NDDKO_Ph_2	NCDDKO	NCDDKO.2	4	1	0.5	TRUE	0
8	B1AY13_S1940	-0.66052	TOF12791_RSI_NDDKO_Ph_3	NCDDKO	NCDDKO.3	4	1	0.5	TRUE	0
12	B1AY13_S1940	1.48147	TOF12786_RSI_NDUKO_Ph_4	NCDUKO	NCDUKO.4	8	2	0	FALSE	0
14	B1AY13_S1940	2.0801	TOF12779_RSI_NDWT_Ph_2	NCDWT	NCDWT.2	6	2	0	FALSE	0
1	B1AY13_S2040	7.08603	TOF12805_RSI_HFDDKO_Ph_1	HFDDKO	HFDDKO.1	3	3	0	FALSE	0
2	B1AY13_S2040	6.90298	TOF12800_RSI_HFDUKO_Ph_2	HFDUKO	HFDUKO.2	6	3	0	FALSE	0
3	B1AY13_S2040	6.97144	TOF12801_RSI_HFDUKO_Ph_3	HFDUKO	HFDUKO.3	6	3	0	FALSE	0
4	B1AY13_S2040	6.89526	TOF12794_RSI_HFDWT_Ph_1	HFDWT	HFDWT.1	9	3	0	FALSE	0
5	B1AY13_S2040	6.50759	TOF12795_RSI_HFDWT_Ph_2	HFDWT	HFDWT.2	9	3	0	FALSE	0
6	B1AY13_S2040	6.53615	TOF12796_RSI_HFDWT_Ph_3	HFDWT	HFDWT.3	9	3	0	FALSE	0
7	B1AY13_S2040	6.01534	TOF12790_RSI_NDDKO_Ph_2	NCDDKO	NCDDKO.2	6	3	0	FALSE	0
8	B1AY13_S2040	6.82189	TOF12791_RSI_NDDKO_Ph_3	NCDDKO	NCDDKO.3	6	3	0	FALSE	0
9	B1AY13_S2040	7.35647	TOF12783_RSI_NDUKO_Ph_1	NCDUKO	NCDUKO.1	12	3	0	FALSE	0
10	B1AY13_S2040	6.58522	TOF12784_RSI_NDUKO_Ph_2	NCDUKO	NCDUKO.2	12	3	0	FALSE	0
11	B1AY13_S2040	7.37959	TOF12785_RSI_NDUKO_Ph_3	NCDUKO	NCDUKO.3	12	3	0	FALSE	0
12	B1AY13_S2040	7.18495	TOF12786_RSI_NDUKO_Ph_4	NCDUKO	NCDUKO.4	12	3	0	FALSE	0
13	B1AY13_S2040	6.48824	TOF12778_RSI_NDWT_Ph_1	NCDWT	NCDWT.1	9	3	0	FALSE	0
14	B1AY13_S2040	6.57144	TOF12779_RSI_NDWT_Ph_2	NCDWT	NCDWT.2	9	2	0.333333	FALSE	0
15	B1AY13_S2040	6.97004	TOF12780_RSI_NDWT_Ph_3	NCDWT	NCDWT.3	9	3	0	FALSE	0
1	B1AY13_S2044	7.34697	TOF12805_RSI_HFDDKO_Ph_1	HFDDKO	HFDDKO.1	2	2	0	FALSE	0
2	B1AY13_S2044	7.10245	TOF12800_RSI_HFDUKO_Ph_2	HFDUKO	HFDUKO.2	4	2	0	FALSE	0
3	B1AY13_S2044	7.08706	TOF12801_RSI_HFDUKO_Ph_3	HFDUKO	HFDUKO.3	4	2	0	FALSE	0
4	B1AY13_S2044	7.12414	TOF12794_RSI_HFDWT_Ph_1	HFDWT	HFDWT.1	6	2	0	FALSE	0
5	B1AY13_S2044	6.67681	TOF12795_RSI_HFDWT_Ph_2	HFDWT	HFDWT.2	6	2	0	FALSE	0
6	B1AY13_S2044	6.69254	TOF12796_RSI_HFDWT_Ph_3	HFDWT	HFDWT.3	6	2	0	FALSE	0
7	B1AY13_S2044	6.18074	TOF12790_RSI_NDDKO_Ph_2	NCDDKO	NCDDKO.2	4	2	0	FALSE	0
8	B1AY13_S2044	6.80761	TOF12791_RSI_NDDKO_Ph_3	NCDDKO	NCDDKO.3	4	2	0	FALSE	0
9	B1AY13_S2044	7.3914	TOF12783_RSI_NDUKO_Ph_1	NCDUKO	NCDUKO.1	8	2	0	FALSE	0
10	B1AY13_S2044	6.70895	TOF12784_RSI_NDUKO_Ph_2	NCDUKO	NCDUKO.2	8	2	0	FALSE	0
11	B1AY13_S2044	7.64436	TOF12785_RSI_NDUKO_Ph_3	NCDUKO	NCDUKO.3	8	2	0	FALSE	0
12	B1AY13_S2044	7.32387	TOF12786_RSI_NDUKO_Ph_4	NCDUKO	NCDUKO.4	8	2	0	FALSE	0
13	B1AY13_S2044	6.65991	TOF12778_RSI_NDWT_Ph_1	NCDWT	NCDWT.1	6	2	0	FALSE	0
14	B1AY13_S2044	6.68326	TOF12779_RSI_NDWT_Ph_2	NCDWT	NCDWT.2	6	2	0	FALSE	0
15	B1AY13_S2044	6.8876	TOF12780_RSI_NDWT_Ph_3	NCDWT	NCDWT.3	6	2	0	FALSE	0
4	B1AY13_S2074	2.05532	TOF12794_RSI_HFDWT_Ph_1	HFDWT	HFDWT.1	3	1	0	FALSE	0
5	B1AY13_S2074	2.25032	TOF12795_RSI_HFDWT_Ph_2	HFDWT	HFDWT.2	3	1	0	FALSE	0
8	B1AY13_S2074	2.90811	TOF12791_RSI_NDDKO_Ph_3	NCDDKO	NCDDKO.3	2	1	0	FALSE	0
1	B1AZA5_S12	4.13772	TOF12805_RSI_HFDDKO_Ph_1	HFDDKO	HFDDKO.1	2	2	0	FALSE	0
3	B1AZA5_S12	1.50594	TOF12801_RSI_HFDUKO_Ph_3	HFDUKO	HFDUKO.3	4	1	0.5	TRUE	0
4	B1AZA5_S12	0.210933	TOF12794_RSI_HFDWT_Ph_1	HFDWT	HFDWT.1	6	2	0	FALSE	0
8	B1AZA5_S12	2.48071	TOF12791_RSI_NDDKO_Ph_3	NCDDKO	NCDDKO.3	4	1	0.5	TRUE	0
9	B1AZA5_S12	2.62883	TOF12783_RSI_NDUKO_Ph_1	NCDUKO	NCDUKO.1	8	2	0	FALSE	0
10	B1AZA5_S12	1.64024	TOF12784_RSI_NDUKO_Ph_2	NCDUKO	NCDUKO.2	8	2	0	FALSE	0
11	B1AZA5_S12	2.33644	TOF12785_RSI_NDUKO_Ph_3	NCDUKO	NCDUKO.3	8	2	0	FALSE	0
1	B1AZA5_S323_S326	5.59779	TOF12805_RSI_HFDDKO_Ph_1	HFDDKO	HFDDKO.1	3	3	0	FALSE	0
2	B1AZA5_S323_S326	4.51999	TOF12800_RSI_HFDUKO_Ph_2	HFDUKO	HFDUKO.2	6	3	0	FALSE	0
3	B1AZA5_S323_S326	4.01702	TOF12801_RSI_HFDUKO_Ph_3	HFDUKO	HFDUKO.3	6	3	0	FALSE	0
4	B1AZA5_S323_S326	4.03113	TOF12794_RSI_HFDWT_Ph_1	HFDWT	HFDWT.1	9	3	0	FALSE	0
5	B1AZA5_S323_S326	4.03207	TOF12795_RSI_HFDWT_Ph_2	HFDWT	HFDWT.2	9	3	0	FALSE	0
6	B1AZA5_S323_S326	3.73334	TOF12796_RSI_HFDWT_Ph_3	HFDWT	HFDWT.3	9	3	0	FALSE	0
7	B1AZA5_S323_S326	3.593	TOF12790_RSI_NDDKO_Ph_2	NCDDKO	NCDDKO.2	6	3	0	FALSE	0
8	B1AZA5_S323_S326	4.13992	TOF12791_RSI_NDDKO_Ph_3	NCDDKO	NCDDKO.3	6	3	0	FALSE	0
9	B1AZA5_S323_S326	3.53903	TOF12783_RSI_NDUKO_Ph_1	NCDUKO	NCDUKO.1	12	3	0	FALSE	0
10	B1AZA5_S323_S326	2.57076	TOF12784_RSI_NDUKO_Ph_2	NCDUKO	NCDUKO.2	12	3	0	FALSE	0
11	B1AZA5_S323_S326	4.23538	TOF12785_RSI_NDUKO_Ph_3	NCDUKO	NCDUKO.3	12	3	0	FALSE	0
12	B1AZA5_S323_S326	4.92797	TOF12786_RSI_NDUKO_Ph_4	NCDUKO	NCDUKO.4	12	3	0	FALSE	0
13	B1AZA5_S323_S326	4.59867	TOF12778_RSI_NDWT_Ph_1	NCDWT	NCDWT.1	9	3	0	FALSE	0
14	B1AZA5_S323_S326	4.37889	TOF12779_RSI_NDWT_Ph_2	NCDWT	NCDWT.2	9	3	0	FALSE	0
15	B1AZA5_S323_S326	2.55009	TOF12780_RSI_NDWT_Ph_3	NCDWT	NCDWT.3	9	2	0.333333	FALSE	0
1	B1AZA5_S323_S327	4.81029	TOF12805_RSI_HFDDKO_Ph_1	HFDDKO	HFDDKO.1	3	3	0	FALSE	0
2	B1AZA5_S323_S327	4.09925	TOF12800_RSI_HFDUKO_Ph_2	HFDUKO	HFDUKO.2	6	3	0	FALSE	0
3	B1AZA5_S323_S327	3.78269	TOF12801_RSI_HFDUKO_Ph_3	HFDUKO	HFDUKO.3	6	3	0	FALSE	0
4	B1AZA5_S323_S327	3.6088	TOF12794_RSI_HFDWT_Ph_1	HFDWT	HFDWT.1	9	3	0	FALSE	0
5	B1AZA5_S323_S327	3.36206	TOF12795_RSI_HFDWT_Ph_2	HFDWT	HFDWT.2	9	3	0	FALSE	0
6	B1AZA5_S323_S327	3.26963	TOF12796_RSI_HFDWT_Ph_3	HFDWT	HFDWT.3	9	3	0	FALSE	0
7	B1AZA5_S323_S327	2.94424	TOF12790_RSI_NDDKO_Ph_2	NCDDKO	NCDDKO.2	6	3	0	FALSE	0
8	B1AZA5_S323_S327	3.28658	TOF12791_RSI_NDDKO_Ph_3	NCDDKO	NCDDKO.3	6	3	0	FALSE	0
9	B1AZA5_S323_S327	3.77444	TOF12783_RSI_NDUKO_Ph_1	NCDUKO	NCDUKO.1	12	2	0.333333	FALSE	0
10	B1AZA5_S323_S327	2.84758	TOF12784_RSI_NDUKO_Ph_2	NCDUKO	NCDUKO.2	12	3	0	FALSE	0
11	B1AZA5_S323_S327	3.9106	TOF12785_RSI_NDUKO_Ph_3	NCDUKO	NCDUKO.3	12	3	0	FALSE	0
12	B1AZA5_S323_S327	4.29237	TOF12786_RSI_NDUKO_Ph_4	NCDUKO	NCDUKO.4	12	3	0	FALSE	0
13	B1AZA5_S323_S327	3.87671	TOF12778_RSI_NDWT_Ph_1	NCDWT	NCDWT.1	9	3	0	FALSE	0
14	B1AZA5_S323_S327	2.81008	TOF12779_RSI_NDWT_Ph_2	NCDWT	NCDWT.2	9	3	0	FALSE	0
15	B1AZA5_S323_S327	2.95619	TOF12780_RSI_NDWT_Ph_3	NCDWT	NCDWT.3	9	2	0.333333	FALSE	0
1	B1AZA5_S324	2.09467	TOF12805_RSI_HFDDKO_Ph_1	HFDDKO	HFDDKO.1	3	2	0.333333	FALSE	0
2	B1AZA5_S324	4.32069	TOF12800_RSI_HFDUKO_Ph_2	HFDUKO	HFDUKO.2	6	3	0	FALSE	0
3	B1AZA5_S324	2.88703	TOF12801_RSI_HFDUKO_Ph_3	HFDUKO	HFDUKO.3	6	2	0.333333	FALSE	0
4	B1AZA5_S324	2.57208	TOF12794_RSI_HFDWT_Ph_1	HFDWT	HFDWT.1	9	3	0	FALSE	0
5	B1AZA5_S324	1.82684	TOF12795_RSI_HFDWT_Ph_2	HFDWT	HFDWT.2	9	3	0	FALSE	0
6	B1AZA5_S324	2.99672	TOF12796_RSI_HFDWT_Ph_3	HFDWT	HFDWT.3	9	3	0	FALSE	0
7	B1AZA5_S324	2.26633	TOF12790_RSI_NDDKO_Ph_2	NCDDKO	NCDDKO.2	6	2	0.333333	FALSE	0
8	B1AZA5_S324	3.22285	TOF12791_RSI_NDDKO_Ph_3	NCDDKO	NCDDKO.3	6	3	0	FALSE	0
10	B1AZA5_S324	2.2742	TOF12784_RSI_NDUKO_Ph_2	NCDUKO	NCDUKO.2	12	3	0	FALSE	0
11	B1AZA5_S324	1.94204	TOF12785_RSI_NDUKO_Ph_3	NCDUKO	NCDUKO.3	12	3	0	FALSE	0
12	B1AZA5_S324	3.17412	TOF12786_RSI_NDUKO_Ph_4	NCDUKO	NCDUKO.4	12	3	0	FALSE	0
13	B1AZA5_S324	2.46242	TOF12778_RSI_NDWT_Ph_1	NCDWT	NCDWT.1	9	2	0.333333	FALSE	0
14	B1AZA5_S324	2.00604	TOF12779_RSI_NDWT_Ph_2	NCDWT	NCDWT.2	9	2	0.333333	FALSE	0
15	B1AZA5_S324	3.68617	TOF12780_RSI_NDWT_Ph_3	NCDWT	NCDWT.3	9	3	0	FALSE	0
1	B1AZA5_S326	3.7085	TOF12805_RSI_HFDDKO_Ph_1	HFDDKO	HFDDKO.1	3	3	0	FALSE	0
2	B1AZA5_S326	5.00383	TOF12800_RSI_HFDUKO_Ph_2	HFDUKO	HFDUKO.2	6	3	0	FALSE	0
3	B1AZA5_S326	3.91134	TOF12801_RSI_HFDUKO_Ph_3	HFDUKO	HFDUKO.3	6	3	0	FALSE	0
4	B1AZA5_S326	3.66052	TOF12794_RSI_HFDWT_Ph_1	HFDWT	HFDWT.1	9	3	0	FALSE	0
5	B1AZA5_S326	4.16939	TOF12795_RSI_HFDWT_Ph_2	HFDWT	HFDWT.2	9	3	0	FALSE	0
6	B1AZA5_S326	4.12576	TOF12796_RSI_HFDWT_Ph_3	HFDWT	HFDWT.3	9	3	0	FALSE	0
7	B1AZA5_S326	3.78708	TOF12790_RSI_NDDKO_Ph_2	NCDDKO	NCDDKO.2	6	3	0	FALSE	0
8	B1AZA5_S326	2.2731	TOF12791_RSI_NDDKO_Ph_3	NCDDKO	NCDDKO.3	6	3	0	FALSE	0
9	B1AZA5_S326	3.37776	TOF12783_RSI_NDUKO_Ph_1	NCDUKO	NCDUKO.1	12	2	0.333333	FALSE	0
10	B1AZA5_S326	3.8707	TOF12784_RSI_NDUKO_Ph_2	NCDUKO	NCDUKO.2	12	3	0	FALSE	0
11	B1AZA5_S326	3.0083	TOF12785_RSI_NDUKO_Ph_3	NCDUKO	NCDUKO.3	12	3	0	FALSE	0
12	B1AZA5_S326	4.27794	TOF12786_RSI_NDUKO_Ph_4	NCDUKO	NCDUKO.4	12	3	0	FALSE	0
13	B1AZA5_S326	3.58602	TOF12778_RSI_NDWT_Ph_1	NCDWT	NCDWT.1	9	3	0	FALSE	0
14	B1AZA5_S326	2.36352	TOF12779_RSI_NDWT_Ph_2	NCDWT	NCDWT.2	9	2	0.333333	FALSE	0
15	B1AZA5_S326	3.73404	TOF12780_RSI_NDWT_Ph_3	NCDWT	NCDWT.3	9	3	0	FALSE	0
1	B1AZA5_S327	3.4765	TOF12805_RSI_HFDDKO_Ph_1	HFDDKO	HFDDKO.1	3	3	0	FALSE	0
2	B1AZA5_S327	4.17445	TOF12800_RSI_HFDUKO_Ph_2	HFDUKO	HFDUKO.2	6	3	0	FALSE	0
3	B1AZA5_S327	3.71372	TOF12801_RSI_HFDUKO_Ph_3	HFDUKO	HFDUKO.3	6	2	0.333333	FALSE	0
4	B1AZA5_S327	3.37066	TOF12794_RSI_HFDWT_Ph_1	HFDWT	HFDWT.1	9	3	0	FALSE	0
5	B1AZA5_S327	3.37586	TOF12795_RSI_HFDWT_Ph_2	HFDWT	HFDWT.2	9	3	0	FALSE	0
6	B1AZA5_S327	4.05104	TOF12796_RSI_HFDWT_Ph_3	HFDWT	HFDWT.3	9	3	0	FALSE	0
7	B1AZA5_S327	4.06116	TOF12790_RSI_NDDKO_Ph_2	NCDDKO	NCDDKO.2	6	2	0.333333	FALSE	0
8	B1AZA5_S327	3.16942	TOF12791_RSI_NDDKO_Ph_3	NCDDKO	NCDDKO.3	6	3	0	FALSE	0
9	B1AZA5_S327	3.00557	TOF12783_RSI_NDUKO_Ph_1	NCDUKO	NCDUKO.1	12	1	0.666667	TRUE	0
10	B1AZA5_S327	3.75403	TOF12784_RSI_NDUKO_Ph_2	NCDUKO	NCDUKO.2	12	2	0.333333	FALSE	0
11	B1AZA5_S327	3.35286	TOF12785_RSI_NDUKO_Ph_3	NCDUKO	NCDUKO.3	12	3	0	FALSE	0
12	B1AZA5_S327	4.0911	TOF12786_RSI_NDUKO_Ph_4	NCDUKO	NCDUKO.4	12	3	0	FALSE	0
13	B1AZA5_S327	3.14619	TOF12778_RSI_NDWT_Ph_1	NCDWT	NCDWT.1	9	3	0	FALSE	0
14	B1AZA5_S327	2.2416	TOF12779_RSI_NDWT_Ph_2	NCDWT	NCDWT.2	9	2	0.333333	FALSE	0
15	B1AZA5_S327	3.71723	TOF12780_RSI_NDWT_Ph_3	NCDWT	NCDWT.3	9	3	0	FALSE	0
1	B1AZA5_S329	2.79232	TOF12805_RSI_HFDDKO_Ph_1	HFDDKO	HFDDKO.1	2	2	0	FALSE	0
2	B1AZA5_S329	2.15639	TOF12800_RSI_HFDUKO_Ph_2	HFDUKO	HFDUKO.2	4	2	0	FALSE	0
3	B1AZA5_S329	2.52457	TOF12801_RSI_HFDUKO_Ph_3	HFDUKO	HFDUKO.3	4	2	0	FALSE	0
4	B1AZA5_S329	2.37225	TOF12794_RSI_HFDWT_Ph_1	HFDWT	HFDWT.1	6	2	0	FALSE	0
5	B1AZA5_S329	1.95214	TOF12795_RSI_HFDWT_Ph_2	HFDWT	HFDWT.2	6	2	0	FALSE	0
6	B1AZA5_S329	1.94889	TOF12796_RSI_HFDWT_Ph_3	HFDWT	HFDWT.3	6	2	0	FALSE	0
7	B1AZA5_S329	0.0601061	TOF12790_RSI_NDDKO_Ph_2	NCDDKO	NCDDKO.2	4	1	0.5	TRUE	0
8	B1AZA5_S329	2.6524	TOF12791_RSI_NDDKO_Ph_3	NCDDKO	NCDDKO.3	4	2	0	FALSE	0
9	B1AZA5_S329	2.06051	TOF12783_RSI_NDUKO_Ph_1	NCDUKO	NCDUKO.1	8	2	0	FALSE	0
10	B1AZA5_S329	2.20042	TOF12784_RSI_NDUKO_Ph_2	NCDUKO	NCDUKO.2	8	2	0	FALSE	0
11	B1AZA5_S329	2.52308	TOF12785_RSI_NDUKO_Ph_3	NCDUKO	NCDUKO.3	8	2	0	FALSE	0
12	B1AZA5_S329	2.69677	TOF12786_RSI_NDUKO_Ph_4	NCDUKO	NCDUKO.4	8	2	0	FALSE	0
13	B1AZA5_S329	2.38141	TOF12778_RSI_NDWT_Ph_1	NCDWT	NCDWT.1	6	1	0.5	TRUE	0
14	B1AZA5_S329	1.81612	TOF12779_RSI_NDWT_Ph_2	NCDWT	NCDWT.2	6	1	0.5	TRUE	0
15	B1AZA5_S329	2.42023	TOF12780_RSI_NDWT_Ph_3	NCDWT	NCDWT.3	6	2	0	FALSE	0
1	B1AZA5_T331	2.8258	TOF12805_RSI_HFDDKO_Ph_1	HFDDKO	HFDDKO.1	2	2	0	FALSE	0
2	B1AZA5_T331	2.10875	TOF12800_RSI_HFDUKO_Ph_2	HFDUKO	HFDUKO.2	4	2	0	FALSE	0
3	B1AZA5_T331	3.35685	TOF12801_RSI_HFDUKO_Ph_3	HFDUKO	HFDUKO.3	4	2	0	FALSE	0
4	B1AZA5_T331	2.78351	TOF12794_RSI_HFDWT_Ph_1	HFDWT	HFDWT.1	6	2	0	FALSE	0
5	B1AZA5_T331	2.7609	TOF12795_RSI_HFDWT_Ph_2	HFDWT	HFDWT.2	6	1	0.5	TRUE	0
6	B1AZA5_T331	3.06034	TOF12796_RSI_HFDWT_Ph_3	HFDWT	HFDWT.3	6	2	0	FALSE	0
7	B1AZA5_T331	3.18818	TOF12790_RSI_NDDKO_Ph_2	NCDDKO	NCDDKO.2	4	1	0.5	TRUE	0
8	B1AZA5_T331	2.78164	TOF12791_RSI_NDDKO_Ph_3	NCDDKO	NCDDKO.3	4	2	0	FALSE	0
9	B1AZA5_T331	2.81214	TOF12783_RSI_NDUKO_Ph_1	NCDUKO	NCDUKO.1	8	2	0	FALSE	0
10	B1AZA5_T331	2.59741	TOF12784_RSI_NDUKO_Ph_2	NCDUKO	NCDUKO.2	8	2	0	FALSE	0
11	B1AZA5_T331	2.81855	TOF12785_RSI_NDUKO_Ph_3	NCDUKO	NCDUKO.3	8	2	0	FALSE	0
12	B1AZA5_T331	2.93222	TOF12786_RSI_NDUKO_Ph_4	NCDUKO	NCDUKO.4	8	2	0	FALSE	0
13	B1AZA5_T331	3.76746	TOF12778_RSI_NDWT_Ph_1	NCDWT	NCDWT.1	6	1	0.5	TRUE	0
14	B1AZA5_T331	2.23066	TOF12779_RSI_NDWT_Ph_2	NCDWT	NCDWT.2	6	1	0.5	TRUE	0
15	B1AZA5_T331	3.6753	TOF12780_RSI_NDWT_Ph_3	NCDWT	NCDWT.3	6	2	0	FALSE	0
2	B1AZI6_S1417	1.85184	TOF12800_RSI_HFDUKO_Ph_2	HFDUKO	HFDUKO.2	8	3	0.25	FALSE	0
3	B1AZI6_S1417	2.0559	TOF12801_RSI_HFDUKO_Ph_3	HFDUKO	HFDUKO.3	8	3	0.25	FALSE	0
4	B1AZI6_S1417	2.18936	TOF12794_RSI_HFDWT_Ph_1	HFDWT	HFDWT.1	12	3	0.25	FALSE	0
5	B1AZI6_S1417	1.44713	TOF12795_RSI_HFDWT_Ph_2	HFDWT	HFDWT.2	12	1	0.75	TRUE	0
10	B1AZI6_S1417	1.07213	TOF12784_RSI_NDUKO_Ph_2	NCDUKO	NCDUKO.2	16	2	0.5	TRUE	0
12	B1AZI6_S1417	0.619399	TOF12786_RSI_NDUKO_Ph_4	NCDUKO	NCDUKO.4	16	3	0.25	FALSE	0
2	B1AZI6_S1419	1.90119	TOF12800_RSI_HFDUKO_Ph_2	HFDUKO	HFDUKO.2	6	3	0	FALSE	0
3	B1AZI6_S1419	1.62389	TOF12801_RSI_HFDUKO_Ph_3	HFDUKO	HFDUKO.3	6	1	0.666667	TRUE	0
4	B1AZI6_S1419	1.83421	TOF12794_RSI_HFDWT_Ph_1	HFDWT	HFDWT.1	9	3	0	FALSE	0
5	B1AZI6_S1419	1.06366	TOF12795_RSI_HFDWT_Ph_2	HFDWT	HFDWT.2	9	1	0.666667	TRUE	0
6	B1AZI6_S1419	0.96573	TOF12796_RSI_HFDWT_Ph_3	HFDWT	HFDWT.3	9	1	0.666667	TRUE	0
10	B1AZI6_S1419	0.600748	TOF12784_RSI_NDUKO_Ph_2	NCDUKO	NCDUKO.2	12	2	0.333333	FALSE	0
12	B1AZI6_S1419	2.15789	TOF12786_RSI_NDUKO_Ph_4	NCDUKO	NCDUKO.4	12	2	0.333333	FALSE	0
13	B1AZI6_S1419	1.7448	TOF12778_RSI_NDWT_Ph_1	NCDWT	NCDWT.1	9	2	0.333333	FALSE	0
1	B1AZI6_S1514_C1518	2.19442	TOF12805_RSI_HFDDKO_Ph_1	HFDDKO	HFDDKO.1	3	3	0	FALSE	0
2	B1AZI6_S1514_C1518	2.23878	TOF12800_RSI_HFDUKO_Ph_2	HFDUKO	HFDUKO.2	6	3	0	FALSE	0
3	B1AZI6_S1514_C1518	2.55963	TOF12801_RSI_HFDUKO_Ph_3	HFDUKO	HFDUKO.3	6	2	0.333333	FALSE	0
4	B1AZI6_S1514_C1518	1.44238	TOF12794_RSI_HFDWT_Ph_1	HFDWT	HFDWT.1	9	3	0	FALSE	0
5	B1AZI6_S1514_C1518	2.82986	TOF12795_RSI_HFDWT_Ph_2	HFDWT	HFDWT.2	9	3	0	FALSE	0
6	B1AZI6_S1514_C1518	2.6079	TOF12796_RSI_HFDWT_Ph_3	HFDWT	HFDWT.3	9	2	0.333333	FALSE	0
7	B1AZI6_S1514_C1518	2.10976	TOF12790_RSI_NDDKO_Ph_2	NCDDKO	NCDDKO.2	6	2	0.333333	FALSE	0
8	B1AZI6_S1514_C1518	2.89358	TOF12791_RSI_NDDKO_Ph_3	NCDDKO	NCDDKO.3	6	3	0	FALSE	0
10	B1AZI6_S1514_C1518	1.88994	TOF12784_RSI_NDUKO_Ph_2	NCDUKO	NCDUKO.2	12	3	0	FALSE	0
11	B1AZI6_S1514_C1518	2.98167	TOF12785_RSI_NDUKO_Ph_3	NCDUKO	NCDUKO.3	12	2	0.333333	FALSE	0
12	B1AZI6_S1514_C1518	2.83262	TOF12786_RSI_NDUKO_Ph_4	NCDUKO	NCDUKO.4	12	2	0.333333	FALSE	0
13	B1AZI6_S1514_C1518	2.58647	TOF12778_RSI_NDWT_Ph_1	NCDWT	NCDWT.1	9	3	0	FALSE	0
14	B1AZI6_S1514_C1518	2.73691	TOF12779_RSI_NDWT_Ph_2	NCDWT	NCDWT.2	9	1	0.666667	TRUE	0
1	B1AZI6_S1516_C1518	2.18201	TOF12805_RSI_HFDDKO_Ph_1	HFDDKO	HFDDKO.1	3	3	0	FALSE	0
2	B1AZI6_S1516_C1518	1.8225	TOF12800_RSI_HFDUKO_Ph_2	HFDUKO	HFDUKO.2	6	3	0	FALSE	0
3	B1AZI6_S1516_C1518	2.42853	TOF12801_RSI_HFDUKO_Ph_3	HFDUKO	HFDUKO.3	6	3	0	FALSE	0
4	B1AZI6_S1516_C1518	2.50945	TOF12794_RSI_HFDWT_Ph_1	HFDWT	HFDWT.1	9	3	0	FALSE	0
5	B1AZI6_S1516_C1518	3.04651	TOF12795_RSI_HFDWT_Ph_2	HFDWT	HFDWT.2	9	3	0	FALSE	0
6	B1AZI6_S1516_C1518	2.27991	TOF12796_RSI_HFDWT_Ph_3	HFDWT	HFDWT.3	9	3	0	FALSE	0
7	B1AZI6_S1516_C1518	2.5031	TOF12790_RSI_NDDKO_Ph_2	NCDDKO	NCDDKO.2	6	3	0	FALSE	0
8	B1AZI6_S1516_C1518	1.50484	TOF12791_RSI_NDDKO_Ph_3	NCDDKO	NCDDKO.3	6	3	0	FALSE	0
9	B1AZI6_S1516_C1518	1.72728	TOF12783_RSI_NDUKO_Ph_1	NCDUKO	NCDUKO.1	12	2	0.333333	FALSE	0
10	B1AZI6_S1516_C1518	1.75692	TOF12784_RSI_NDUKO_Ph_2	NCDUKO	NCDUKO.2	12	3	0	FALSE	0
11	B1AZI6_S1516_C1518	3.23601	TOF12785_RSI_NDUKO_Ph_3	NCDUKO	NCDUKO.3	12	3	0	FALSE	0
12	B1AZI6_S1516_C1518	2.1878	TOF12786_RSI_NDUKO_Ph_4	NCDUKO	NCDUKO.4	12	1	0.666667	TRUE	0
13	B1AZI6_S1516_C1518	2.72484	TOF12778_RSI_NDWT_Ph_1	NCDWT	NCDWT.1	9	3	0	FALSE	0
14	B1AZI6_S1516_C1518	1.14479	TOF12779_RSI_NDWT_Ph_2	NCDWT	NCDWT.2	9	2	0.333333	FALSE	0
1	B2RQC6_;Q8C196_	2.84602	TOF12805_RSI_HFDDKO_Ph_1	HFDDKO	HFDDKO.1	6	5	0.166667	FALSE	0
2	B2RQC6_;Q8C196_	5.07086	TOF12800_RSI_HFDUKO_Ph_2	HFDUKO	HFDUKO.2	12	6	0	FALSE	0
3	B2RQC6_;Q8C196_	4.50315	TOF12801_RSI_HFDUKO_Ph_3	HFDUKO	HFDUKO.3	12	6	0	FALSE	0
4	B2RQC6_;Q8C196_	3.26311	TOF12794_RSI_HFDWT_Ph_1	HFDWT	HFDWT.1	18	6	0	FALSE	0
5	B2RQC6_;Q8C196_	2.97778	TOF12795_RSI_HFDWT_Ph_2	HFDWT	HFDWT.2	18	6	0	FALSE	0
6	B2RQC6_;Q8C196_	2.78619	TOF12796_RSI_HFDWT_Ph_3	HFDWT	HFDWT.3	18	6	0	FALSE	0
7	B2RQC6_;Q8C196_	2.82707	TOF12790_RSI_NDDKO_Ph_2	NCDDKO	NCDDKO.2	12	6	0	FALSE	0
8	B2RQC6_;Q8C196_	3.85246	TOF12791_RSI_NDDKO_Ph_3	NCDDKO	NCDDKO.3	12	6	0	FALSE	0
9	B2RQC6_;Q8C196_	2.52936	TOF12783_RSI_NDUKO_Ph_1	NCDUKO	NCDUKO.1	24	5	0.166667	FALSE	0
10	B2RQC6_;Q8C196_	4.53651	TOF12784_RSI_NDUKO_Ph_2	NCDUKO	NCDUKO.2	24	6	0	FALSE	0
11	B2RQC6_;Q8C196_	2.21115	TOF12785_RSI_NDUKO_Ph_3	NCDUKO	NCDUKO.3	24	6	0	FALSE	0
12	B2RQC6_;Q8C196_	3.70064	TOF12786_RSI_NDUKO_Ph_4	NCDUKO	NCDUKO.4	24	6	0	FALSE	0
13	B2RQC6_;Q8C196_	4.81601	TOF12778_RSI_NDWT_Ph_1	NCDWT	NCDWT.1	18	6	0	FALSE	0
14	B2RQC6_;Q8C196_	4.13783	TOF12779_RSI_NDWT_Ph_2	NCDWT	NCDWT.2	18	6	0	FALSE	0
15	B2RQC6_;Q8C196_	2.74048	TOF12780_RSI_NDWT_Ph_3	NCDWT	NCDWT.3	18	6	0	FALSE	0
1	B2RQC6_M1303;Q8C196_M1350	3.52178	TOF12805_RSI_HFDDKO_Ph_1	HFDDKO	HFDDKO.1	3	3	0	FALSE	0
2	B2RQC6_M1303;Q8C196_M1350	4.51721	TOF12800_RSI_HFDUKO_Ph_2	HFDUKO	HFDUKO.2	6	3	0	FALSE	0
3	B2RQC6_M1303;Q8C196_M1350	3.93467	TOF12801_RSI_HFDUKO_Ph_3	HFDUKO	HFDUKO.3	6	3	0	FALSE	0
4	B2RQC6_M1303;Q8C196_M1350	3.06962	TOF12794_RSI_HFDWT_Ph_1	HFDWT	HFDWT.1	9	3	0	FALSE	0
5	B2RQC6_M1303;Q8C196_M1350	4.32134	TOF12795_RSI_HFDWT_Ph_2	HFDWT	HFDWT.2	9	3	0	FALSE	0
6	B2RQC6_M1303;Q8C196_M1350	5.01094	TOF12796_RSI_HFDWT_Ph_3	HFDWT	HFDWT.3	9	3	0	FALSE	0
7	B2RQC6_M1303;Q8C196_M1350	3.48216	TOF12790_RSI_NDDKO_Ph_2	NCDDKO	NCDDKO.2	6	3	0	FALSE	0
8	B2RQC6_M1303;Q8C196_M1350	3.6519	TOF12791_RSI_NDDKO_Ph_3	NCDDKO	NCDDKO.3	6	3	0	FALSE	0
9	B2RQC6_M1303;Q8C196_M1350	2.20169	TOF12783_RSI_NDUKO_Ph_1	NCDUKO	NCDUKO.1	12	3	0	FALSE	0
10	B2RQC6_M1303;Q8C196_M1350	4.87129	TOF12784_RSI_NDUKO_Ph_2	NCDUKO	NCDUKO.2	12	3	0	FALSE	0
11	B2RQC6_M1303;Q8C196_M1350	3.28817	TOF12785_RSI_NDUKO_Ph_3	NCDUKO	NCDUKO.3	12	3	0	FALSE	0
12	B2RQC6_M1303;Q8C196_M1350	2.71625	TOF12786_RSI_NDUKO_Ph_4	NCDUKO	NCDUKO.4	12	3	0	FALSE	0
13	B2RQC6_M1303;Q8C196_M1350	2.23581	TOF12778_RSI_NDWT_Ph_1	NCDWT	NCDWT.1	9	3	0	FALSE	0
14	B2RQC6_M1303;Q8C196_M1350	3.74736	TOF12779_RSI_NDWT_Ph_2	NCDWT	NCDWT.2	9	3	0	FALSE	0
1	B2RQC6_S1859	2.78144	TOF12805_RSI_HFDDKO_Ph_1	HFDDKO	HFDDKO.1	3	3	0	FALSE	0
2	B2RQC6_S1859	2.63119	TOF12800_RSI_HFDUKO_Ph_2	HFDUKO	HFDUKO.2	6	3	0	FALSE	0
3	B2RQC6_S1859	2.86214	TOF12801_RSI_HFDUKO_Ph_3	HFDUKO	HFDUKO.3	6	3	0	FALSE	0
4	B2RQC6_S1859	3.33664	TOF12794_RSI_HFDWT_Ph_1	HFDWT	HFDWT.1	9	3	0	FALSE	0
5	B2RQC6_S1859	1.80331	TOF12795_RSI_HFDWT_Ph_2	HFDWT	HFDWT.2	9	3	0	FALSE	0
6	B2RQC6_S1859	2.29834	TOF12796_RSI_HFDWT_Ph_3	HFDWT	HFDWT.3	9	2	0.333333	FALSE	0
7	B2RQC6_S1859	3.53001	TOF12790_RSI_NDDKO_Ph_2	NCDDKO	NCDDKO.2	6	3	0	FALSE	0
8	B2RQC6_S1859	3.9959	TOF12791_RSI_NDDKO_Ph_3	NCDDKO	NCDDKO.3	6	3	0	FALSE	0
9	B2RQC6_S1859	2.74534	TOF12783_RSI_NDUKO_Ph_1	NCDUKO	NCDUKO.1	12	3	0	FALSE	0
10	B2RQC6_S1859	3.77566	TOF12784_RSI_NDUKO_Ph_2	NCDUKO	NCDUKO.2	12	3	0	FALSE	0
11	B2RQC6_S1859	1.84887	TOF12785_RSI_NDUKO_Ph_3	NCDUKO	NCDUKO.3	12	3	0	FALSE	0
12	B2RQC6_S1859	2.95866	TOF12786_RSI_NDUKO_Ph_4	NCDUKO	NCDUKO.4	12	3	0	FALSE	0
13	B2RQC6_S1859	3.49921	TOF12778_RSI_NDWT_Ph_1	NCDWT	NCDWT.1	9	3	0	FALSE	0
14	B2RQC6_S1859	2.73174	TOF12779_RSI_NDWT_Ph_2	NCDWT	NCDWT.2	9	1	0.666667	TRUE	0
15	B2RQC6_S1859	2.72714	TOF12780_RSI_NDWT_Ph_3	NCDWT	NCDWT.3	9	3	0	FALSE	0
1	B2RX12_M902_S903_S907	4.367	TOF12805_RSI_HFDDKO_Ph_1	HFDDKO	HFDDKO.1	3	3	0	FALSE	0
2	B2RX12_M902_S903_S907	2.12928	TOF12800_RSI_HFDUKO_Ph_2	HFDUKO	HFDUKO.2	6	3	0	FALSE	0
3	B2RX12_M902_S903_S907	3.0709	TOF12801_RSI_HFDUKO_Ph_3	HFDUKO	HFDUKO.3	6	3	0	FALSE	0
4	B2RX12_M902_S903_S907	5.66132	TOF12794_RSI_HFDWT_Ph_1	HFDWT	HFDWT.1	9	3	0	FALSE	0
5	B2RX12_M902_S903_S907	5.22479	TOF12795_RSI_HFDWT_Ph_2	HFDWT	HFDWT.2	9	3	0	FALSE	0
6	B2RX12_M902_S903_S907	3.12631	TOF12796_RSI_HFDWT_Ph_3	HFDWT	HFDWT.3	9	3	0	FALSE	0
7	B2RX12_M902_S903_S907	4.25328	TOF12790_RSI_NDDKO_Ph_2	NCDDKO	NCDDKO.2	6	2	0.333333	FALSE	0
8	B2RX12_M902_S903_S907	4.34366	TOF12791_RSI_NDDKO_Ph_3	NCDDKO	NCDDKO.3	6	3	0	FALSE	0
9	B2RX12_M902_S903_S907	3.60146	TOF12783_RSI_NDUKO_Ph_1	NCDUKO	NCDUKO.1	12	3	0	FALSE	0
10	B2RX12_M902_S903_S907	3.94784	TOF12784_RSI_NDUKO_Ph_2	NCDUKO	NCDUKO.2	12	3	0	FALSE	0
11	B2RX12_M902_S903_S907	2.93709	TOF12785_RSI_NDUKO_Ph_3	NCDUKO	NCDUKO.3	12	3	0	FALSE	0
12	B2RX12_M902_S903_S907	3.38137	TOF12786_RSI_NDUKO_Ph_4	NCDUKO	NCDUKO.4	12	3	0	FALSE	0
13	B2RX12_M902_S903_S907	5.55822	TOF12778_RSI_NDWT_Ph_1	NCDWT	NCDWT.1	9	3	0	FALSE	0
14	B2RX12_M902_S903_S907	3.97807	TOF12779_RSI_NDWT_Ph_2	NCDWT	NCDWT.2	9	3	0	FALSE	0
15	B2RX12_M902_S903_S907	3.15682	TOF12780_RSI_NDWT_Ph_3	NCDWT	NCDWT.3	9	3	0	FALSE	0
1	B2RX12_M902_S904	3.45965	TOF12805_RSI_HFDDKO_Ph_1	HFDDKO	HFDDKO.1	3	3	0	FALSE	0
2	B2RX12_M902_S904	3.44974	TOF12800_RSI_HFDUKO_Ph_2	HFDUKO	HFDUKO.2	6	3	0	FALSE	0
3	B2RX12_M902_S904	3.45925	TOF12801_RSI_HFDUKO_Ph_3	HFDUKO	HFDUKO.3	6	3	0	FALSE	0
4	B2RX12_M902_S904	5.87133	TOF12794_RSI_HFDWT_Ph_1	HFDWT	HFDWT.1	9	3	0	FALSE	0
5	B2RX12_M902_S904	4.48174	TOF12795_RSI_HFDWT_Ph_2	HFDWT	HFDWT.2	9	3	0	FALSE	0
6	B2RX12_M902_S904	2.51089	TOF12796_RSI_HFDWT_Ph_3	HFDWT	HFDWT.3	9	3	0	FALSE	0
7	B2RX12_M902_S904	1.81428	TOF12790_RSI_NDDKO_Ph_2	NCDDKO	NCDDKO.2	6	3	0	FALSE	0
8	B2RX12_M902_S904	3.84193	TOF12791_RSI_NDDKO_Ph_3	NCDDKO	NCDDKO.3	6	3	0	FALSE	0
9	B2RX12_M902_S904	3.79295	TOF12783_RSI_NDUKO_Ph_1	NCDUKO	NCDUKO.1	12	3	0	FALSE	0
10	B2RX12_M902_S904	3.48313	TOF12784_RSI_NDUKO_Ph_2	NCDUKO	NCDUKO.2	12	3	0	FALSE	0
11	B2RX12_M902_S904	2.47405	TOF12785_RSI_NDUKO_Ph_3	NCDUKO	NCDUKO.3	12	2	0.333333	FALSE	0
12	B2RX12_M902_S904	4.35451	TOF12786_RSI_NDUKO_Ph_4	NCDUKO	NCDUKO.4	12	3	0	FALSE	0
13	B2RX12_M902_S904	3.76992	TOF12778_RSI_NDWT_Ph_1	NCDWT	NCDWT.1	9	3	0	FALSE	0
14	B2RX12_M902_S904	3.22504	TOF12779_RSI_NDWT_Ph_2	NCDWT	NCDWT.2	9	3	0	FALSE	0
1	B2RX12_M902_S904_S906	4.43997	TOF12805_RSI_HFDDKO_Ph_1	HFDDKO	HFDDKO.1	2	2	0	FALSE	0
2	B2RX12_M902_S904_S906	2.22522	TOF12800_RSI_HFDUKO_Ph_2	HFDUKO	HFDUKO.2	4	2	0	FALSE	0
3	B2RX12_M902_S904_S906	3.3986	TOF12801_RSI_HFDUKO_Ph_3	HFDUKO	HFDUKO.3	4	2	0	FALSE	0
4	B2RX12_M902_S904_S906	5.81621	TOF12794_RSI_HFDWT_Ph_1	HFDWT	HFDWT.1	6	2	0	FALSE	0
5	B2RX12_M902_S904_S906	5.28426	TOF12795_RSI_HFDWT_Ph_2	HFDWT	HFDWT.2	6	2	0	FALSE	0
6	B2RX12_M902_S904_S906	2.57807	TOF12796_RSI_HFDWT_Ph_3	HFDWT	HFDWT.3	6	2	0	FALSE	0
7	B2RX12_M902_S904_S906	5.22374	TOF12790_RSI_NDDKO_Ph_2	NCDDKO	NCDDKO.2	4	1	0.5	TRUE	0
8	B2RX12_M902_S904_S906	4.57293	TOF12791_RSI_NDDKO_Ph_3	NCDDKO	NCDDKO.3	4	2	0	FALSE	0
9	B2RX12_M902_S904_S906	3.86309	TOF12783_RSI_NDUKO_Ph_1	NCDUKO	NCDUKO.1	8	2	0	FALSE	0
10	B2RX12_M902_S904_S906	3.50643	TOF12784_RSI_NDUKO_Ph_2	NCDUKO	NCDUKO.2	8	2	0	FALSE	0
11	B2RX12_M902_S904_S906	2.22804	TOF12785_RSI_NDUKO_Ph_3	NCDUKO	NCDUKO.3	8	2	0	FALSE	0
12	B2RX12_M902_S904_S906	3.91088	TOF12786_RSI_NDUKO_Ph_4	NCDUKO	NCDUKO.4	8	2	0	FALSE	0
13	B2RX12_M902_S904_S906	5.67485	TOF12778_RSI_NDWT_Ph_1	NCDWT	NCDWT.1	6	2	0	FALSE	0
14	B2RX12_M902_S904_S906	3.79201	TOF12779_RSI_NDWT_Ph_2	NCDWT	NCDWT.2	6	2	0	FALSE	0
15	B2RX12_M902_S904_S906	3.66664	TOF12780_RSI_NDWT_Ph_3	NCDWT	NCDWT.3	6	2	0	FALSE	0
1	B2RX12_M902_S904_S907	4.36681	TOF12805_RSI_HFDDKO_Ph_1	HFDDKO	HFDDKO.1	3	3	0	FALSE	0
2	B2RX12_M902_S904_S907	1.8956	TOF12800_RSI_HFDUKO_Ph_2	HFDUKO	HFDUKO.2	6	3	0	FALSE	0
3	B2RX12_M902_S904_S907	2.8798	TOF12801_RSI_HFDUKO_Ph_3	HFDUKO	HFDUKO.3	6	3	0	FALSE	0
4	B2RX12_M902_S904_S907	5.6614	TOF12794_RSI_HFDWT_Ph_1	HFDWT	HFDWT.1	9	3	0	FALSE	0
5	B2RX12_M902_S904_S907	5.57139	TOF12795_RSI_HFDWT_Ph_2	HFDWT	HFDWT.2	9	3	0	FALSE	0
6	B2RX12_M902_S904_S907	3.4151	TOF12796_RSI_HFDWT_Ph_3	HFDWT	HFDWT.3	9	3	0	FALSE	0
7	B2RX12_M902_S904_S907	4.82804	TOF12790_RSI_NDDKO_Ph_2	NCDDKO	NCDDKO.2	6	2	0.333333	FALSE	0
8	B2RX12_M902_S904_S907	4.35505	TOF12791_RSI_NDDKO_Ph_3	NCDDKO	NCDDKO.3	6	3	0	FALSE	0
9	B2RX12_M902_S904_S907	3.8901	TOF12783_RSI_NDUKO_Ph_1	NCDUKO	NCDUKO.1	12	3	0	FALSE	0
10	B2RX12_M902_S904_S907	4.12598	TOF12784_RSI_NDUKO_Ph_2	NCDUKO	NCDUKO.2	12	3	0	FALSE	0
11	B2RX12_M902_S904_S907	2.60305	TOF12785_RSI_NDUKO_Ph_3	NCDUKO	NCDUKO.3	12	3	0	FALSE	0
12	B2RX12_M902_S904_S907	3.37931	TOF12786_RSI_NDUKO_Ph_4	NCDUKO	NCDUKO.4	12	3	0	FALSE	0
13	B2RX12_M902_S904_S907	5.44797	TOF12778_RSI_NDWT_Ph_1	NCDWT	NCDWT.1	9	3	0	FALSE	0
14	B2RX12_M902_S904_S907	3.86592	TOF12779_RSI_NDWT_Ph_2	NCDWT	NCDWT.2	9	3	0	FALSE	0
15	B2RX12_M902_S904_S907	3.5053	TOF12780_RSI_NDWT_Ph_3	NCDWT	NCDWT.3	9	2	0.333333	FALSE	0
1	B2RX12_M902_S906_S907	4.36614	TOF12805_RSI_HFDDKO_Ph_1	HFDDKO	HFDDKO.1	3	3	0	FALSE	0
2	B2RX12_M902_S906_S907	2.11029	TOF12800_RSI_HFDUKO_Ph_2	HFDUKO	HFDUKO.2	6	3	0	FALSE	0
3	B2RX12_M902_S906_S907	3.32442	TOF12801_RSI_HFDUKO_Ph_3	HFDUKO	HFDUKO.3	6	2	0.333333	FALSE	0
4	B2RX12_M902_S906_S907	5.80612	TOF12794_RSI_HFDWT_Ph_1	HFDWT	HFDWT.1	9	3	0	FALSE	0
5	B2RX12_M902_S906_S907	5.58999	TOF12795_RSI_HFDWT_Ph_2	HFDWT	HFDWT.2	9	3	0	FALSE	0
6	B2RX12_M902_S906_S907	2.63028	TOF12796_RSI_HFDWT_Ph_3	HFDWT	HFDWT.3	9	3	0	FALSE	0
7	B2RX12_M902_S906_S907	4.83285	TOF12790_RSI_NDDKO_Ph_2	NCDDKO	NCDDKO.2	6	2	0.333333	FALSE	0
8	B2RX12_M902_S906_S907	4.35461	TOF12791_RSI_NDDKO_Ph_3	NCDDKO	NCDDKO.3	6	3	0	FALSE	0
9	B2RX12_M902_S906_S907	3.79008	TOF12783_RSI_NDUKO_Ph_1	NCDUKO	NCDUKO.1	12	2	0.333333	FALSE	0
10	B2RX12_M902_S906_S907	3.06494	TOF12784_RSI_NDUKO_Ph_2	NCDUKO	NCDUKO.2	12	3	0	FALSE	0
11	B2RX12_M902_S906_S907	1.97154	TOF12785_RSI_NDUKO_Ph_3	NCDUKO	NCDUKO.3	12	2	0.333333	FALSE	0
12	B2RX12_M902_S906_S907	3.61259	TOF12786_RSI_NDUKO_Ph_4	NCDUKO	NCDUKO.4	12	3	0	FALSE	0
13	B2RX12_M902_S906_S907	5.56599	TOF12778_RSI_NDWT_Ph_1	NCDWT	NCDWT.1	9	3	0	FALSE	0
14	B2RX12_M902_S906_S907	4.1199	TOF12779_RSI_NDWT_Ph_2	NCDWT	NCDWT.2	9	3	0	FALSE	0
15	B2RX12_M902_S906_S907	3.50488	TOF12780_RSI_NDWT_Ph_3	NCDWT	NCDWT.3	9	2	0.333333	FALSE	0
1	B2RX12_M902_S907	3.99449	TOF12805_RSI_HFDDKO_Ph_1	HFDDKO	HFDDKO.1	2	2	0	FALSE	0
2	B2RX12_M902_S907	3.2418	TOF12800_RSI_HFDUKO_Ph_2	HFDUKO	HFDUKO.2	4	2	0	FALSE	0
3	B2RX12_M902_S907	3.2688	TOF12801_RSI_HFDUKO_Ph_3	HFDUKO	HFDUKO.3	4	2	0	FALSE	0
4	B2RX12_M902_S907	5.41977	TOF12794_RSI_HFDWT_Ph_1	HFDWT	HFDWT.1	6	2	0	FALSE	0
5	B2RX12_M902_S907	4.72588	TOF12795_RSI_HFDWT_Ph_2	HFDWT	HFDWT.2	6	2	0	FALSE	0
6	B2RX12_M902_S907	2.15444	TOF12796_RSI_HFDWT_Ph_3	HFDWT	HFDWT.3	6	2	0	FALSE	0
7	B2RX12_M902_S907	1.95515	TOF12790_RSI_NDDKO_Ph_2	NCDDKO	NCDDKO.2	4	2	0	FALSE	0
8	B2RX12_M902_S907	3.25699	TOF12791_RSI_NDDKO_Ph_3	NCDDKO	NCDDKO.3	4	2	0	FALSE	0
9	B2RX12_M902_S907	1.60778	TOF12783_RSI_NDUKO_Ph_1	NCDUKO	NCDUKO.1	8	2	0	FALSE	0
10	B2RX12_M902_S907	3.36996	TOF12784_RSI_NDUKO_Ph_2	NCDUKO	NCDUKO.2	8	2	0	FALSE	0
11	B2RX12_M902_S907	2.50566	TOF12785_RSI_NDUKO_Ph_3	NCDUKO	NCDUKO.3	8	2	0	FALSE	0
12	B2RX12_M902_S907	3.96862	TOF12786_RSI_NDUKO_Ph_4	NCDUKO	NCDUKO.4	8	2	0	FALSE	0
13	B2RX12_M902_S907	3.50425	TOF12778_RSI_NDWT_Ph_1	NCDWT	NCDWT.1	6	2	0	FALSE	0
14	B2RX12_M902_S907	3.07228	TOF12779_RSI_NDWT_Ph_2	NCDWT	NCDWT.2	6	1	0.5	TRUE	0
2	B2RX12_S903	2.56339	TOF12800_RSI_HFDUKO_Ph_2	HFDUKO	HFDUKO.2	6	3	0	FALSE	0
3	B2RX12_S903	1.54421	TOF12801_RSI_HFDUKO_Ph_3	HFDUKO	HFDUKO.3	6	2	0.333333	FALSE	0
4	B2RX12_S903	4.36133	TOF12794_RSI_HFDWT_Ph_1	HFDWT	HFDWT.1	9	3	0	FALSE	0
5	B2RX12_S903	3.32883	TOF12795_RSI_HFDWT_Ph_2	HFDWT	HFDWT.2	9	3	0	FALSE	0
6	B2RX12_S903	0.899849	TOF12796_RSI_HFDWT_Ph_3	HFDWT	HFDWT.3	9	2	0.333333	FALSE	0
7	B2RX12_S903	1.38502	TOF12790_RSI_NDDKO_Ph_2	NCDDKO	NCDDKO.2	6	2	0.333333	FALSE	0
8	B2RX12_S903	2.95546	TOF12791_RSI_NDDKO_Ph_3	NCDDKO	NCDDKO.3	6	3	0	FALSE	0
9	B2RX12_S903	2.68691	TOF12783_RSI_NDUKO_Ph_1	NCDUKO	NCDUKO.1	12	2	0.333333	FALSE	0
10	B2RX12_S903	3.42412	TOF12784_RSI_NDUKO_Ph_2	NCDUKO	NCDUKO.2	12	3	0	FALSE	0
12	B2RX12_S903	2.62641	TOF12786_RSI_NDUKO_Ph_4	NCDUKO	NCDUKO.4	12	3	0	FALSE	0
13	B2RX12_S903	2.12146	TOF12778_RSI_NDWT_Ph_1	NCDWT	NCDWT.1	9	3	0	FALSE	0
1	B2RX12_S903_S904	2.22174	TOF12805_RSI_HFDDKO_Ph_1	HFDDKO	HFDDKO.1	3	2	0.333333	FALSE	0
2	B2RX12_S903_S904	1.93212	TOF12800_RSI_HFDUKO_Ph_2	HFDUKO	HFDUKO.2	6	3	0	FALSE	0
3	B2RX12_S903_S904	2.4943	TOF12801_RSI_HFDUKO_Ph_3	HFDUKO	HFDUKO.3	6	1	0.666667	TRUE	0
4	B2RX12_S903_S904	4.8418	TOF12794_RSI_HFDWT_Ph_1	HFDWT	HFDWT.1	9	3	0	FALSE	0
5	B2RX12_S903_S904	5.16286	TOF12795_RSI_HFDWT_Ph_2	HFDWT	HFDWT.2	9	3	0	FALSE	0
6	B2RX12_S903_S904	1.88253	TOF12796_RSI_HFDWT_Ph_3	HFDWT	HFDWT.3	9	2	0.333333	FALSE	0
7	B2RX12_S903_S904	3.54899	TOF12790_RSI_NDDKO_Ph_2	NCDDKO	NCDDKO.2	6	3	0	FALSE	0
8	B2RX12_S903_S904	4.38965	TOF12791_RSI_NDDKO_Ph_3	NCDDKO	NCDDKO.3	6	3	0	FALSE	0
9	B2RX12_S903_S904	2.78136	TOF12783_RSI_NDUKO_Ph_1	NCDUKO	NCDUKO.1	12	3	0	FALSE	0
10	B2RX12_S903_S904	4.00009	TOF12784_RSI_NDUKO_Ph_2	NCDUKO	NCDUKO.2	12	3	0	FALSE	0
11	B2RX12_S903_S904	1.77004	TOF12785_RSI_NDUKO_Ph_3	NCDUKO	NCDUKO.3	12	3	0	FALSE	0
12	B2RX12_S903_S904	2.10702	TOF12786_RSI_NDUKO_Ph_4	NCDUKO	NCDUKO.4	12	3	0	FALSE	0
13	B2RX12_S903_S904	4.40567	TOF12778_RSI_NDWT_Ph_1	NCDWT	NCDWT.1	9	2	0.333333	FALSE	0
14	B2RX12_S903_S904	3.31799	TOF12779_RSI_NDWT_Ph_2	NCDWT	NCDWT.2	9	2	0.333333	FALSE	0
2	B2RX12_S904	2.469	TOF12800_RSI_HFDUKO_Ph_2	HFDUKO	HFDUKO.2	6	3	0	FALSE	0
3	B2RX12_S904	1.24072	TOF12801_RSI_HFDUKO_Ph_3	HFDUKO	HFDUKO.3	6	3	0	FALSE	0
4	B2RX12_S904	4.47117	TOF12794_RSI_HFDWT_Ph_1	HFDWT	HFDWT.1	9	3	0	FALSE	0
5	B2RX12_S904	3.55623	TOF12795_RSI_HFDWT_Ph_2	HFDWT	HFDWT.2	9	3	0	FALSE	0
7	B2RX12_S904	1.96188	TOF12790_RSI_NDDKO_Ph_2	NCDDKO	NCDDKO.2	6	2	0.333333	FALSE	0
8	B2RX12_S904	3.09563	TOF12791_RSI_NDDKO_Ph_3	NCDDKO	NCDDKO.3	6	3	0	FALSE	0
9	B2RX12_S904	1.19944	TOF12783_RSI_NDUKO_Ph_1	NCDUKO	NCDUKO.1	12	1	0.666667	TRUE	0
10	B2RX12_S904	3.22078	TOF12784_RSI_NDUKO_Ph_2	NCDUKO	NCDUKO.2	12	3	0	FALSE	0
12	B2RX12_S904	2.99705	TOF12786_RSI_NDUKO_Ph_4	NCDUKO	NCDUKO.4	12	2	0.333333	FALSE	0
13	B2RX12_S904	2.4816	TOF12778_RSI_NDWT_Ph_1	NCDWT	NCDWT.1	9	3	0	FALSE	0
1	B2RX12_S904_S906	2.50491	TOF12805_RSI_HFDDKO_Ph_1	HFDDKO	HFDDKO.1	3	3	0	FALSE	0
2	B2RX12_S904_S906	1.95206	TOF12800_RSI_HFDUKO_Ph_2	HFDUKO	HFDUKO.2	6	3	0	FALSE	0
3	B2RX12_S904_S906	1.76194	TOF12801_RSI_HFDUKO_Ph_3	HFDUKO	HFDUKO.3	6	2	0.333333	FALSE	0
4	B2RX12_S904_S906	4.31489	TOF12794_RSI_HFDWT_Ph_1	HFDWT	HFDWT.1	9	3	0	FALSE	0
5	B2RX12_S904_S906	5.14907	TOF12795_RSI_HFDWT_Ph_2	HFDWT	HFDWT.2	9	3	0	FALSE	0
6	B2RX12_S904_S906	2.02505	TOF12796_RSI_HFDWT_Ph_3	HFDWT	HFDWT.3	9	2	0.333333	FALSE	0
7	B2RX12_S904_S906	3.41082	TOF12790_RSI_NDDKO_Ph_2	NCDDKO	NCDDKO.2	6	2	0.333333	FALSE	0
8	B2RX12_S904_S906	3.84665	TOF12791_RSI_NDDKO_Ph_3	NCDDKO	NCDDKO.3	6	3	0	FALSE	0
9	B2RX12_S904_S906	3.10804	TOF12783_RSI_NDUKO_Ph_1	NCDUKO	NCDUKO.1	12	2	0.333333	FALSE	0
10	B2RX12_S904_S906	4.00061	TOF12784_RSI_NDUKO_Ph_2	NCDUKO	NCDUKO.2	12	3	0	FALSE	0
11	B2RX12_S904_S906	2.34374	TOF12785_RSI_NDUKO_Ph_3	NCDUKO	NCDUKO.3	12	2	0.333333	FALSE	0
12	B2RX12_S904_S906	3.31568	TOF12786_RSI_NDUKO_Ph_4	NCDUKO	NCDUKO.4	12	3	0	FALSE	0
13	B2RX12_S904_S906	4.35973	TOF12778_RSI_NDWT_Ph_1	NCDWT	NCDWT.1	9	3	0	FALSE	0
14	B2RX12_S904_S906	3.09271	TOF12779_RSI_NDWT_Ph_2	NCDWT	NCDWT.2	9	3	0	FALSE	0
1	B2RX12_S904_S907	2.82315	TOF12805_RSI_HFDDKO_Ph_1	HFDDKO	HFDDKO.1	2	1	0.5	TRUE	0
2	B2RX12_S904_S907	2.75463	TOF12800_RSI_HFDUKO_Ph_2	HFDUKO	HFDUKO.2	4	2	0	FALSE	0
3	B2RX12_S904_S907	1.6716	TOF12801_RSI_HFDUKO_Ph_3	HFDUKO	HFDUKO.3	4	1	0.5	TRUE	0
4	B2RX12_S904_S907	5.14578	TOF12794_RSI_HFDWT_Ph_1	HFDWT	HFDWT.1	6	2	0	FALSE	0
5	B2RX12_S904_S907	4.9318	TOF12795_RSI_HFDWT_Ph_2	HFDWT	HFDWT.2	6	2	0	FALSE	0
6	B2RX12_S904_S907	1.77653	TOF12796_RSI_HFDWT_Ph_3	HFDWT	HFDWT.3	6	1	0.5	TRUE	0
7	B2RX12_S904_S907	3.1916	TOF12790_RSI_NDDKO_Ph_2	NCDDKO	NCDDKO.2	4	2	0	FALSE	0
8	B2RX12_S904_S907	4.13837	TOF12791_RSI_NDDKO_Ph_3	NCDDKO	NCDDKO.3	4	2	0	FALSE	0
9	B2RX12_S904_S907	2.28951	TOF12783_RSI_NDUKO_Ph_1	NCDUKO	NCDUKO.1	8	2	0	FALSE	0
10	B2RX12_S904_S907	4.23556	TOF12784_RSI_NDUKO_Ph_2	NCDUKO	NCDUKO.2	8	2	0	FALSE	0
12	B2RX12_S904_S907	2.91712	TOF12786_RSI_NDUKO_Ph_4	NCDUKO	NCDUKO.4	8	2	0	FALSE	0
13	B2RX12_S904_S907	4.18098	TOF12778_RSI_NDWT_Ph_1	NCDWT	NCDWT.1	6	1	0.5	TRUE	0
14	B2RX12_S904_S907	2.18845	TOF12779_RSI_NDWT_Ph_2	NCDWT	NCDWT.2	6	2	0	FALSE	0
2	B2RX12_S906	2.20663	TOF12800_RSI_HFDUKO_Ph_2	HFDUKO	HFDUKO.2	6	3	0	FALSE	0
3	B2RX12_S906	0.883078	TOF12801_RSI_HFDUKO_Ph_3	HFDUKO	HFDUKO.3	6	2	0.333333	FALSE	0
4	B2RX12_S906	1.38731	TOF12794_RSI_HFDWT_Ph_1	HFDWT	HFDWT.1	9	2	0.333333	FALSE	0
5	B2RX12_S906	2.61506	TOF12795_RSI_HFDWT_Ph_2	HFDWT	HFDWT.2	9	1	0.666667	TRUE	0
6	B2RX12_S906	0.482999	TOF12796_RSI_HFDWT_Ph_3	HFDWT	HFDWT.3	9	2	0.333333	FALSE	0
8	B2RX12_S906	2.09008	TOF12791_RSI_NDDKO_Ph_3	NCDDKO	NCDDKO.3	6	3	0	FALSE	0
10	B2RX12_S906	2.05426	TOF12784_RSI_NDUKO_Ph_2	NCDUKO	NCDUKO.2	12	2	0.333333	FALSE	0
11	B2RX12_S906	2.57156	TOF12785_RSI_NDUKO_Ph_3	NCDUKO	NCDUKO.3	12	2	0.333333	FALSE	0
12	B2RX12_S906	2.06492	TOF12786_RSI_NDUKO_Ph_4	NCDUKO	NCDUKO.4	12	3	0	FALSE	0
13	B2RX12_S906	1.14784	TOF12778_RSI_NDWT_Ph_1	NCDWT	NCDWT.1	9	3	0	FALSE	0
14	B2RX12_S906	1.04151	TOF12779_RSI_NDWT_Ph_2	NCDWT	NCDWT.2	9	2	0.333333	FALSE	0
1	B2RX12_S906_S907	3.17627	TOF12805_RSI_HFDDKO_Ph_1	HFDDKO	HFDDKO.1	3	3	0	FALSE	0
2	B2RX12_S906_S907	2.17684	TOF12800_RSI_HFDUKO_Ph_2	HFDUKO	HFDUKO.2	6	3	0	FALSE	0
3	B2RX12_S906_S907	1.81923	TOF12801_RSI_HFDUKO_Ph_3	HFDUKO	HFDUKO.3	6	2	0.333333	FALSE	0
4	B2RX12_S906_S907	4.31822	TOF12794_RSI_HFDWT_Ph_1	HFDWT	HFDWT.1	9	3	0	FALSE	0
5	B2RX12_S906_S907	5.16581	TOF12795_RSI_HFDWT_Ph_2	HFDWT	HFDWT.2	9	3	0	FALSE	0
6	B2RX12_S906_S907	1.94987	TOF12796_RSI_HFDWT_Ph_3	HFDWT	HFDWT.3	9	3	0	FALSE	0
7	B2RX12_S906_S907	3.40858	TOF12790_RSI_NDDKO_Ph_2	NCDDKO	NCDDKO.2	6	2	0.333333	FALSE	0
8	B2RX12_S906_S907	3.99665	TOF12791_RSI_NDDKO_Ph_3	NCDDKO	NCDDKO.3	6	3	0	FALSE	0
9	B2RX12_S906_S907	3.20558	TOF12783_RSI_NDUKO_Ph_1	NCDUKO	NCDUKO.1	12	3	0	FALSE	0
10	B2RX12_S906_S907	3.38518	TOF12784_RSI_NDUKO_Ph_2	NCDUKO	NCDUKO.2	12	3	0	FALSE	0
11	B2RX12_S906_S907	2.39943	TOF12785_RSI_NDUKO_Ph_3	NCDUKO	NCDUKO.3	12	2	0.333333	FALSE	0
12	B2RX12_S906_S907	3.05323	TOF12786_RSI_NDUKO_Ph_4	NCDUKO	NCDUKO.4	12	3	0	FALSE	0
13	B2RX12_S906_S907	4.42049	TOF12778_RSI_NDWT_Ph_1	NCDWT	NCDWT.1	9	3	0	FALSE	0
14	B2RX12_S906_S907	3.37953	TOF12779_RSI_NDWT_Ph_2	NCDWT	NCDWT.2	9	2	0.333333	FALSE	0
15	B2RX12_S906_S907	1.49615	TOF12780_RSI_NDWT_Ph_3	NCDWT	NCDWT.3	9	2	0.333333	FALSE	0
2	B2RX12_S907	2.60874	TOF12800_RSI_HFDUKO_Ph_2	HFDUKO	HFDUKO.2	4	2	0	FALSE	0
3	B2RX12_S907	1.26196	TOF12801_RSI_HFDUKO_Ph_3	HFDUKO	HFDUKO.3	4	2	0	FALSE	0
4	B2RX12_S907	1.33328	TOF12794_RSI_HFDWT_Ph_1	HFDWT	HFDWT.1	6	2	0	FALSE	0
5	B2RX12_S907	2.44458	TOF12795_RSI_HFDWT_Ph_2	HFDWT	HFDWT.2	6	2	0	FALSE	0
6	B2RX12_S907	1.71476	TOF12796_RSI_HFDWT_Ph_3	HFDWT	HFDWT.3	6	2	0	FALSE	0
8	B2RX12_S907	1.98741	TOF12791_RSI_NDDKO_Ph_3	NCDDKO	NCDDKO.3	4	2	0	FALSE	0
9	B2RX12_S907	0.897894	TOF12783_RSI_NDUKO_Ph_1	NCDUKO	NCDUKO.1	8	1	0.5	TRUE	0
10	B2RX12_S907	2.24225	TOF12784_RSI_NDUKO_Ph_2	NCDUKO	NCDUKO.2	8	2	0	FALSE	0
11	B2RX12_S907	2.23211	TOF12785_RSI_NDUKO_Ph_3	NCDUKO	NCDUKO.3	8	1	0.5	TRUE	0
12	B2RX12_S907	1.87453	TOF12786_RSI_NDUKO_Ph_4	NCDUKO	NCDUKO.4	8	2	0	FALSE	0
1	B2RY04_S1765	4.32778	TOF12805_RSI_HFDDKO_Ph_1	HFDDKO	HFDDKO.1	2	2	0	FALSE	0
2	B2RY04_S1765	4.73002	TOF12800_RSI_HFDUKO_Ph_2	HFDUKO	HFDUKO.2	4	2	0	FALSE	0
3	B2RY04_S1765	4.23984	TOF12801_RSI_HFDUKO_Ph_3	HFDUKO	HFDUKO.3	4	2	0	FALSE	0
4	B2RY04_S1765	4.25743	TOF12794_RSI_HFDWT_Ph_1	HFDWT	HFDWT.1	6	2	0	FALSE	0
5	B2RY04_S1765	4.33385	TOF12795_RSI_HFDWT_Ph_2	HFDWT	HFDWT.2	6	2	0	FALSE	0
6	B2RY04_S1765	4.34377	TOF12796_RSI_HFDWT_Ph_3	HFDWT	HFDWT.3	6	2	0	FALSE	0
7	B2RY04_S1765	3.36307	TOF12790_RSI_NDDKO_Ph_2	NCDDKO	NCDDKO.2	4	2	0	FALSE	0
8	B2RY04_S1765	2.83465	TOF12791_RSI_NDDKO_Ph_3	NCDDKO	NCDDKO.3	4	2	0	FALSE	0
9	B2RY04_S1765	4.33386	TOF12783_RSI_NDUKO_Ph_1	NCDUKO	NCDUKO.1	8	2	0	FALSE	0
10	B2RY04_S1765	5.06981	TOF12784_RSI_NDUKO_Ph_2	NCDUKO	NCDUKO.2	8	2	0	FALSE	0
11	B2RY04_S1765	4.87409	TOF12785_RSI_NDUKO_Ph_3	NCDUKO	NCDUKO.3	8	2	0	FALSE	0
12	B2RY04_S1765	5.00542	TOF12786_RSI_NDUKO_Ph_4	NCDUKO	NCDUKO.4	8	2	0	FALSE	0
13	B2RY04_S1765	4.06638	TOF12778_RSI_NDWT_Ph_1	NCDWT	NCDWT.1	6	2	0	FALSE	0
14	B2RY04_S1765	4.46705	TOF12779_RSI_NDWT_Ph_2	NCDWT	NCDWT.2	6	1	0.5	TRUE	0
15	B2RY04_S1765	3.26873	TOF12780_RSI_NDWT_Ph_3	NCDWT	NCDWT.3	6	2	0	FALSE	0
1	B2RY04_S1832	0.578319	TOF12805_RSI_HFDDKO_Ph_1	HFDDKO	HFDDKO.1	3	2	0.333333	FALSE	0
2	B2RY04_S1832	1.35831	TOF12800_RSI_HFDUKO_Ph_2	HFDUKO	HFDUKO.2	6	2	0.333333	FALSE	0
3	B2RY04_S1832	-0.0740185	TOF12801_RSI_HFDUKO_Ph_3	HFDUKO	HFDUKO.3	6	2	0.333333	FALSE	0
4	B2RY04_S1832	1.63438	TOF12794_RSI_HFDWT_Ph_1	HFDWT	HFDWT.1	9	3	0	FALSE	0
5	B2RY04_S1832	0.764843	TOF12795_RSI_HFDWT_Ph_2	HFDWT	HFDWT.2	9	2	0.333333	FALSE	0
6	B2RY04_S1832	0.96054	TOF12796_RSI_HFDWT_Ph_3	HFDWT	HFDWT.3	9	1	0.666667	TRUE	0
8	B2RY04_S1832	1.09628	TOF12791_RSI_NDDKO_Ph_3	NCDDKO	NCDDKO.3	6	2	0.333333	FALSE	0
9	B2RY04_S1832	0.0322078	TOF12783_RSI_NDUKO_Ph_1	NCDUKO	NCDUKO.1	12	2	0.333333	FALSE	0
10	B2RY04_S1832	0.806189	TOF12784_RSI_NDUKO_Ph_2	NCDUKO	NCDUKO.2	12	3	0	FALSE	0
12	B2RY04_S1832	1.03882	TOF12786_RSI_NDUKO_Ph_4	NCDUKO	NCDUKO.4	12	2	0.333333	FALSE	0
13	B2RY04_S1832	-0.554826	TOF12778_RSI_NDWT_Ph_1	NCDWT	NCDWT.1	9	1	0.666667	TRUE	0
1	B2RY56_S670	9.71217	TOF12805_RSI_HFDDKO_Ph_1	HFDDKO	HFDDKO.1	3	3	0	FALSE	0
2	B2RY56_S670	8.83243	TOF12800_RSI_HFDUKO_Ph_2	HFDUKO	HFDUKO.2	6	3	0	FALSE	0
3	B2RY56_S670	9.11197	TOF12801_RSI_HFDUKO_Ph_3	HFDUKO	HFDUKO.3	6	3	0	FALSE	0
4	B2RY56_S670	9.23539	TOF12794_RSI_HFDWT_Ph_1	HFDWT	HFDWT.1	9	3	0	FALSE	0
5	B2RY56_S670	9.6345	TOF12795_RSI_HFDWT_Ph_2	HFDWT	HFDWT.2	9	3	0	FALSE	0
6	B2RY56_S670	9.78945	TOF12796_RSI_HFDWT_Ph_3	HFDWT	HFDWT.3	9	3	0	FALSE	0
7	B2RY56_S670	9.36579	TOF12790_RSI_NDDKO_Ph_2	NCDDKO	NCDDKO.2	6	3	0	FALSE	0
8	B2RY56_S670	9.4924	TOF12791_RSI_NDDKO_Ph_3	NCDDKO	NCDDKO.3	6	3	0	FALSE	0
9	B2RY56_S670	9.53302	TOF12783_RSI_NDUKO_Ph_1	NCDUKO	NCDUKO.1	12	3	0	FALSE	0
10	B2RY56_S670	9.51683	TOF12784_RSI_NDUKO_Ph_2	NCDUKO	NCDUKO.2	12	3	0	FALSE	0
11	B2RY56_S670	9.52917	TOF12785_RSI_NDUKO_Ph_3	NCDUKO	NCDUKO.3	12	3	0	FALSE	0
12	B2RY56_S670	9.60253	TOF12786_RSI_NDUKO_Ph_4	NCDUKO	NCDUKO.4	12	3	0	FALSE	0
13	B2RY56_S670	9.7262	TOF12778_RSI_NDWT_Ph_1	NCDWT	NCDWT.1	9	3	0	FALSE	0
14	B2RY56_S670	9.19585	TOF12779_RSI_NDWT_Ph_2	NCDWT	NCDWT.2	9	3	0	FALSE	0
15	B2RY56_S670	9.09866	TOF12780_RSI_NDWT_Ph_3	NCDWT	NCDWT.3	9	3	0	FALSE	0
1	B2RY56_S672	10.0842	TOF12805_RSI_HFDDKO_Ph_1	HFDDKO	HFDDKO.1	2	2	0	FALSE	0
2	B2RY56_S672	9.35293	TOF12800_RSI_HFDUKO_Ph_2	HFDUKO	HFDUKO.2	4	2	0	FALSE	0
3	B2RY56_S672	9.55967	TOF12801_RSI_HFDUKO_Ph_3	HFDUKO	HFDUKO.3	4	2	0	FALSE	0
4	B2RY56_S672	9.57139	TOF12794_RSI_HFDWT_Ph_1	HFDWT	HFDWT.1	6	2	0	FALSE	0
5	B2RY56_S672	10.0804	TOF12795_RSI_HFDWT_Ph_2	HFDWT	HFDWT.2	6	2	0	FALSE	0
6	B2RY56_S672	10.1887	TOF12796_RSI_HFDWT_Ph_3	HFDWT	HFDWT.3	6	2	0	FALSE	0
7	B2RY56_S672	9.72308	TOF12790_RSI_NDDKO_Ph_2	NCDDKO	NCDDKO.2	4	2	0	FALSE	0
8	B2RY56_S672	9.96254	TOF12791_RSI_NDDKO_Ph_3	NCDDKO	NCDDKO.3	4	2	0	FALSE	0
9	B2RY56_S672	10.0495	TOF12783_RSI_NDUKO_Ph_1	NCDUKO	NCDUKO.1	8	2	0	FALSE	0
10	B2RY56_S672	9.87778	TOF12784_RSI_NDUKO_Ph_2	NCDUKO	NCDUKO.2	8	2	0	FALSE	0
11	B2RY56_S672	10.029	TOF12785_RSI_NDUKO_Ph_3	NCDUKO	NCDUKO.3	8	2	0	FALSE	0
12	B2RY56_S672	10.019	TOF12786_RSI_NDUKO_Ph_4	NCDUKO	NCDUKO.4	8	2	0	FALSE	0
13	B2RY56_S672	10.0864	TOF12778_RSI_NDWT_Ph_1	NCDWT	NCDWT.1	6	2	0	FALSE	0
14	B2RY56_S672	9.75976	TOF12779_RSI_NDWT_Ph_2	NCDWT	NCDWT.2	6	2	0	FALSE	0
15	B2RY56_S672	9.68238	TOF12780_RSI_NDWT_Ph_3	NCDWT	NCDWT.3	6	2	0	FALSE	0
1	B2RY56_S678	5.71916	TOF12805_RSI_HFDDKO_Ph_1	HFDDKO	HFDDKO.1	3	2	0.333333	FALSE	0
2	B2RY56_S678	4.79917	TOF12800_RSI_HFDUKO_Ph_2	HFDUKO	HFDUKO.2	6	3	0	FALSE	0
3	B2RY56_S678	4.06887	TOF12801_RSI_HFDUKO_Ph_3	HFDUKO	HFDUKO.3	6	3	0	FALSE	0
4	B2RY56_S678	5.28479	TOF12794_RSI_HFDWT_Ph_1	HFDWT	HFDWT.1	9	3	0	FALSE	0
5	B2RY56_S678	5.57462	TOF12795_RSI_HFDWT_Ph_2	HFDWT	HFDWT.2	9	3	0	FALSE	0
6	B2RY56_S678	5.36277	TOF12796_RSI_HFDWT_Ph_3	HFDWT	HFDWT.3	9	3	0	FALSE	0
7	B2RY56_S678	4.62503	TOF12790_RSI_NDDKO_Ph_2	NCDDKO	NCDDKO.2	6	2	0.333333	FALSE	0
8	B2RY56_S678	5.79588	TOF12791_RSI_NDDKO_Ph_3	NCDDKO	NCDDKO.3	6	3	0	FALSE	0
9	B2RY56_S678	4.56869	TOF12783_RSI_NDUKO_Ph_1	NCDUKO	NCDUKO.1	12	3	0	FALSE	0
10	B2RY56_S678	5.73233	TOF12784_RSI_NDUKO_Ph_2	NCDUKO	NCDUKO.2	12	3	0	FALSE	0
11	B2RY56_S678	4.91509	TOF12785_RSI_NDUKO_Ph_3	NCDUKO	NCDUKO.3	12	2	0.333333	FALSE	0
12	B2RY56_S678	5.4413	TOF12786_RSI_NDUKO_Ph_4	NCDUKO	NCDUKO.4	12	3	0	FALSE	0
13	B2RY56_S678	4.27666	TOF12778_RSI_NDWT_Ph_1	NCDWT	NCDWT.1	9	3	0	FALSE	0
14	B2RY56_S678	4.29137	TOF12779_RSI_NDWT_Ph_2	NCDWT	NCDWT.2	9	2	0.333333	FALSE	0
15	B2RY56_S678	4.80381	TOF12780_RSI_NDWT_Ph_3	NCDWT	NCDWT.3	9	2	0.333333	FALSE	0
1	B9EJ80_S532	3.38062	TOF12805_RSI_HFDDKO_Ph_1	HFDDKO	HFDDKO.1	1	1	0	FALSE	0
2	B9EJ80_S532	3.50804	TOF12800_RSI_HFDUKO_Ph_2	HFDUKO	HFDUKO.2	2	1	0	FALSE	0
3	B9EJ80_S532	3.40787	TOF12801_RSI_HFDUKO_Ph_3	HFDUKO	HFDUKO.3	2	1	0	FALSE	0
4	B9EJ80_S532	3.13367	TOF12794_RSI_HFDWT_Ph_1	HFDWT	HFDWT.1	3	1	0	FALSE	0
5	B9EJ80_S532	1.84004	TOF12795_RSI_HFDWT_Ph_2	HFDWT	HFDWT.2	3	1	0	FALSE	0
6	B9EJ80_S532	0.839852	TOF12796_RSI_HFDWT_Ph_3	HFDWT	HFDWT.3	3	1	0	FALSE	0
8	B9EJ80_S532	3.01852	TOF12791_RSI_NDDKO_Ph_3	NCDDKO	NCDDKO.3	2	1	0	FALSE	0
10	B9EJ80_S532	2.51519	TOF12784_RSI_NDUKO_Ph_2	NCDUKO	NCDUKO.2	4	1	0	FALSE	0
11	B9EJ80_S532	1.71815	TOF12785_RSI_NDUKO_Ph_3	NCDUKO	NCDUKO.3	4	1	0	FALSE	0
12	B9EJ80_S532	3.057	TOF12786_RSI_NDUKO_Ph_4	NCDUKO	NCDUKO.4	4	1	0	FALSE	0
13	B9EJ80_S532	1.58427	TOF12778_RSI_NDWT_Ph_1	NCDWT	NCDWT.1	3	1	0	FALSE	0
1	B9EKI3_S334	0.977961	TOF12805_RSI_HFDDKO_Ph_1	HFDDKO	HFDDKO.1	3	2	0.333333	FALSE	0
2	B9EKI3_S334	1.86243	TOF12800_RSI_HFDUKO_Ph_2	HFDUKO	HFDUKO.2	6	3	0	FALSE	0
3	B9EKI3_S334	1.43633	TOF12801_RSI_HFDUKO_Ph_3	HFDUKO	HFDUKO.3	6	2	0.333333	FALSE	0
4	B9EKI3_S334	0.810785	TOF12794_RSI_HFDWT_Ph_1	HFDWT	HFDWT.1	9	2	0.333333	FALSE	0
5	B9EKI3_S334	1.64561	TOF12795_RSI_HFDWT_Ph_2	HFDWT	HFDWT.2	9	2	0.333333	FALSE	0
6	B9EKI3_S334	1.86484	TOF12796_RSI_HFDWT_Ph_3	HFDWT	HFDWT.3	9	2	0.333333	FALSE	0
7	B9EKI3_S334	0.226834	TOF12790_RSI_NDDKO_Ph_2	NCDDKO	NCDDKO.2	6	1	0.666667	TRUE	0
8	B9EKI3_S334	0.883726	TOF12791_RSI_NDDKO_Ph_3	NCDDKO	NCDDKO.3	6	2	0.333333	FALSE	0
9	B9EKI3_S334	1.63509	TOF12783_RSI_NDUKO_Ph_1	NCDUKO	NCDUKO.1	12	2	0.333333	FALSE	0
10	B9EKI3_S334	1.2783	TOF12784_RSI_NDUKO_Ph_2	NCDUKO	NCDUKO.2	12	3	0	FALSE	0
11	B9EKI3_S334	1.16169	TOF12785_RSI_NDUKO_Ph_3	NCDUKO	NCDUKO.3	12	2	0.333333	FALSE	0
12	B9EKI3_S334	1.36432	TOF12786_RSI_NDUKO_Ph_4	NCDUKO	NCDUKO.4	12	2	0.333333	FALSE	0
13	B9EKI3_S334	1.59437	TOF12778_RSI_NDWT_Ph_1	NCDWT	NCDWT.1	9	1	0.666667	TRUE	0
14	B9EKI3_S334	0.241552	TOF12779_RSI_NDWT_Ph_2	NCDWT	NCDWT.2	9	1	0.666667	TRUE	0
15	B9EKI3_S334	0.851992	TOF12780_RSI_NDWT_Ph_3	NCDWT	NCDWT.3	9	2	0.333333	FALSE	0
1	B9EKI3_S336	3.66628	TOF12805_RSI_HFDDKO_Ph_1	HFDDKO	HFDDKO.1	3	3	0	FALSE	0
2	B9EKI3_S336	4.4413	TOF12800_RSI_HFDUKO_Ph_2	HFDUKO	HFDUKO.2	6	3	0	FALSE	0
3	B9EKI3_S336	2.98846	TOF12801_RSI_HFDUKO_Ph_3	HFDUKO	HFDUKO.3	6	2	0.333333	FALSE	0
4	B9EKI3_S336	4.21736	TOF12794_RSI_HFDWT_Ph_1	HFDWT	HFDWT.1	9	3	0	FALSE	0
5	B9EKI3_S336	3.40991	TOF12795_RSI_HFDWT_Ph_2	HFDWT	HFDWT.2	9	3	0	FALSE	0
6	B9EKI3_S336	3.9665	TOF12796_RSI_HFDWT_Ph_3	HFDWT	HFDWT.3	9	3	0	FALSE	0
7	B9EKI3_S336	2.89839	TOF12790_RSI_NDDKO_Ph_2	NCDDKO	NCDDKO.2	6	2	0.333333	FALSE	0
8	B9EKI3_S336	3.00793	TOF12791_RSI_NDDKO_Ph_3	NCDDKO	NCDDKO.3	6	3	0	FALSE	0
9	B9EKI3_S336	2.52239	TOF12783_RSI_NDUKO_Ph_1	NCDUKO	NCDUKO.1	12	2	0.333333	FALSE	0
10	B9EKI3_S336	2.97929	TOF12784_RSI_NDUKO_Ph_2	NCDUKO	NCDUKO.2	12	3	0	FALSE	0
11	B9EKI3_S336	3.71796	TOF12785_RSI_NDUKO_Ph_3	NCDUKO	NCDUKO.3	12	2	0.333333	FALSE	0
12	B9EKI3_S336	3.89607	TOF12786_RSI_NDUKO_Ph_4	NCDUKO	NCDUKO.4	12	2	0.333333	FALSE	0
13	B9EKI3_S336	3.61095	TOF12778_RSI_NDWT_Ph_1	NCDWT	NCDWT.1	9	2	0.333333	FALSE	0
14	B9EKI3_S336	3.25578	TOF12779_RSI_NDWT_Ph_2	NCDWT	NCDWT.2	9	2	0.333333	FALSE	0
15	B9EKI3_S336	3.40472	TOF12780_RSI_NDWT_Ph_3	NCDWT	NCDWT.3	9	3	0	FALSE	0
1	B9EKI3_S340	4.80969	TOF12805_RSI_HFDDKO_Ph_1	HFDDKO	HFDDKO.1	2	2	0	FALSE	0
2	B9EKI3_S340	5.52375	TOF12800_RSI_HFDUKO_Ph_2	HFDUKO	HFDUKO.2	4	2	0	FALSE	0
3	B9EKI3_S340	5.08993	TOF12801_RSI_HFDUKO_Ph_3	HFDUKO	HFDUKO.3	4	2	0	FALSE	0
4	B9EKI3_S340	4.55044	TOF12794_RSI_HFDWT_Ph_1	HFDWT	HFDWT.1	6	2	0	FALSE	0
5	B9EKI3_S340	4.47029	TOF12795_RSI_HFDWT_Ph_2	HFDWT	HFDWT.2	6	2	0	FALSE	0
6	B9EKI3_S340	5.64919	TOF12796_RSI_HFDWT_Ph_3	HFDWT	HFDWT.3	6	2	0	FALSE	0
7	B9EKI3_S340	4.03048	TOF12790_RSI_NDDKO_Ph_2	NCDDKO	NCDDKO.2	4	2	0	FALSE	0
8	B9EKI3_S340	4.88543	TOF12791_RSI_NDDKO_Ph_3	NCDDKO	NCDDKO.3	4	2	0	FALSE	0
9	B9EKI3_S340	4.43162	TOF12783_RSI_NDUKO_Ph_1	NCDUKO	NCDUKO.1	8	2	0	FALSE	0
10	B9EKI3_S340	5.23309	TOF12784_RSI_NDUKO_Ph_2	NCDUKO	NCDUKO.2	8	2	0	FALSE	0
11	B9EKI3_S340	4.48841	TOF12785_RSI_NDUKO_Ph_3	NCDUKO	NCDUKO.3	8	2	0	FALSE	0
12	B9EKI3_S340	4.89706	TOF12786_RSI_NDUKO_Ph_4	NCDUKO	NCDUKO.4	8	2	0	FALSE	0
13	B9EKI3_S340	4.65741	TOF12778_RSI_NDWT_Ph_1	NCDWT	NCDWT.1	6	2	0	FALSE	0
14	B9EKI3_S340	3.62085	TOF12779_RSI_NDWT_Ph_2	NCDWT	NCDWT.2	6	1	0.5	TRUE	0
15	B9EKI3_S340	3.97505	TOF12780_RSI_NDWT_Ph_3	NCDWT	NCDWT.3	6	2	0	FALSE	0
1	C0HKE1_;C0HKE2_;C0HKE3_;C0HKE4_;C0HKE5_;C0HKE6_;C0HKE7_;C0HKE8_;C0HKE9_;P0C0S6_;P27661_;Q64522_;Q64523_;Q6GSS7_;Q8BFU2_;Q8CGP5_;Q8CGP6_;Q8CGP7_;Q3THW5_;Q8R1M2_	4.54148	TOF12805_RSI_HFDDKO_Ph_1	HFDDKO	HFDDKO.1	3	3	0	FALSE	0
2	C0HKE1_;C0HKE2_;C0HKE3_;C0HKE4_;C0HKE5_;C0HKE6_;C0HKE7_;C0HKE8_;C0HKE9_;P0C0S6_;P27661_;Q64522_;Q64523_;Q6GSS7_;Q8BFU2_;Q8CGP5_;Q8CGP6_;Q8CGP7_;Q3THW5_;Q8R1M2_	6.93713	TOF12800_RSI_HFDUKO_Ph_2	HFDUKO	HFDUKO.2	6	3	0	FALSE	0
3	C0HKE1_;C0HKE2_;C0HKE3_;C0HKE4_;C0HKE5_;C0HKE6_;C0HKE7_;C0HKE8_;C0HKE9_;P0C0S6_;P27661_;Q64522_;Q64523_;Q6GSS7_;Q8BFU2_;Q8CGP5_;Q8CGP6_;Q8CGP7_;Q3THW5_;Q8R1M2_	7.29119	TOF12801_RSI_HFDUKO_Ph_3	HFDUKO	HFDUKO.3	6	3	0	FALSE	0
4	C0HKE1_;C0HKE2_;C0HKE3_;C0HKE4_;C0HKE5_;C0HKE6_;C0HKE7_;C0HKE8_;C0HKE9_;P0C0S6_;P27661_;Q64522_;Q64523_;Q6GSS7_;Q8BFU2_;Q8CGP5_;Q8CGP6_;Q8CGP7_;Q3THW5_;Q8R1M2_	6.33065	TOF12794_RSI_HFDWT_Ph_1	HFDWT	HFDWT.1	9	3	0	FALSE	0
5	C0HKE1_;C0HKE2_;C0HKE3_;C0HKE4_;C0HKE5_;C0HKE6_;C0HKE7_;C0HKE8_;C0HKE9_;P0C0S6_;P27661_;Q64522_;Q64523_;Q6GSS7_;Q8BFU2_;Q8CGP5_;Q8CGP6_;Q8CGP7_;Q3THW5_;Q8R1M2_	6.89127	TOF12795_RSI_HFDWT_Ph_2	HFDWT	HFDWT.2	9	3	0	FALSE	0
6	C0HKE1_;C0HKE2_;C0HKE3_;C0HKE4_;C0HKE5_;C0HKE6_;C0HKE7_;C0HKE8_;C0HKE9_;P0C0S6_;P27661_;Q64522_;Q64523_;Q6GSS7_;Q8BFU2_;Q8CGP5_;Q8CGP6_;Q8CGP7_;Q3THW5_;Q8R1M2_	8.08975	TOF12796_RSI_HFDWT_Ph_3	HFDWT	HFDWT.3	9	3	0	FALSE	0
7	C0HKE1_;C0HKE2_;C0HKE3_;C0HKE4_;C0HKE5_;C0HKE6_;C0HKE7_;C0HKE8_;C0HKE9_;P0C0S6_;P27661_;Q64522_;Q64523_;Q6GSS7_;Q8BFU2_;Q8CGP5_;Q8CGP6_;Q8CGP7_;Q3THW5_;Q8R1M2_	6.18716	TOF12790_RSI_NDDKO_Ph_2	NCDDKO	NCDDKO.2	6	3	0	FALSE	0
8	C0HKE1_;C0HKE2_;C0HKE3_;C0HKE4_;C0HKE5_;C0HKE6_;C0HKE7_;C0HKE8_;C0HKE9_;P0C0S6_;P27661_;Q64522_;Q64523_;Q6GSS7_;Q8BFU2_;Q8CGP5_;Q8CGP6_;Q8CGP7_;Q3THW5_;Q8R1M2_	6.64304	TOF12791_RSI_NDDKO_Ph_3	NCDDKO	NCDDKO.3	6	3	0	FALSE	0
9	C0HKE1_;C0HKE2_;C0HKE3_;C0HKE4_;C0HKE5_;C0HKE6_;C0HKE7_;C0HKE8_;C0HKE9_;P0C0S6_;P27661_;Q64522_;Q64523_;Q6GSS7_;Q8BFU2_;Q8CGP5_;Q8CGP6_;Q8CGP7_;Q3THW5_;Q8R1M2_	4.89871	TOF12783_RSI_NDUKO_Ph_1	NCDUKO	NCDUKO.1	12	3	0	FALSE	0
10	C0HKE1_;C0HKE2_;C0HKE3_;C0HKE4_;C0HKE5_;C0HKE6_;C0HKE7_;C0HKE8_;C0HKE9_;P0C0S6_;P27661_;Q64522_;Q64523_;Q6GSS7_;Q8BFU2_;Q8CGP5_;Q8CGP6_;Q8CGP7_;Q3THW5_;Q8R1M2_	8.45002	TOF12784_RSI_NDUKO_Ph_2	NCDUKO	NCDUKO.2	12	3	0	FALSE	0
11	C0HKE1_;C0HKE2_;C0HKE3_;C0HKE4_;C0HKE5_;C0HKE6_;C0HKE7_;C0HKE8_;C0HKE9_;P0C0S6_;P27661_;Q64522_;Q64523_;Q6GSS7_;Q8BFU2_;Q8CGP5_;Q8CGP6_;Q8CGP7_;Q3THW5_;Q8R1M2_	5.42937	TOF12785_RSI_NDUKO_Ph_3	NCDUKO	NCDUKO.3	12	3	0	FALSE	0
12	C0HKE1_;C0HKE2_;C0HKE3_;C0HKE4_;C0HKE5_;C0HKE6_;C0HKE7_;C0HKE8_;C0HKE9_;P0C0S6_;P27661_;Q64522_;Q64523_;Q6GSS7_;Q8BFU2_;Q8CGP5_;Q8CGP6_;Q8CGP7_;Q3THW5_;Q8R1M2_	6.8598	TOF12786_RSI_NDUKO_Ph_4	NCDUKO	NCDUKO.4	12	3	0	FALSE	0
13	C0HKE1_;C0HKE2_;C0HKE3_;C0HKE4_;C0HKE5_;C0HKE6_;C0HKE7_;C0HKE8_;C0HKE9_;P0C0S6_;P27661_;Q64522_;Q64523_;Q6GSS7_;Q8BFU2_;Q8CGP5_;Q8CGP6_;Q8CGP7_;Q3THW5_;Q8R1M2_	7.35322	TOF12778_RSI_NDWT_Ph_1	NCDWT	NCDWT.1	9	3	0	FALSE	0
14	C0HKE1_;C0HKE2_;C0HKE3_;C0HKE4_;C0HKE5_;C0HKE6_;C0HKE7_;C0HKE8_;C0HKE9_;P0C0S6_;P27661_;Q64522_;Q64523_;Q6GSS7_;Q8BFU2_;Q8CGP5_;Q8CGP6_;Q8CGP7_;Q3THW5_;Q8R1M2_	6.01561	TOF12779_RSI_NDWT_Ph_2	NCDWT	NCDWT.2	9	3	0	FALSE	0
15	C0HKE1_;C0HKE2_;C0HKE3_;C0HKE4_;C0HKE5_;C0HKE6_;C0HKE7_;C0HKE8_;C0HKE9_;P0C0S6_;P27661_;Q64522_;Q64523_;Q6GSS7_;Q8BFU2_;Q8CGP5_;Q8CGP6_;Q8CGP7_;Q3THW5_;Q8R1M2_	5.72356	TOF12780_RSI_NDWT_Ph_3	NCDWT	NCDWT.3	9	3	0	FALSE	0
1	C0HKE1_;C0HKE2_;C0HKE3_;C0HKE4_;C0HKE5_;C0HKE6_;C0HKE7_;C0HKE8_;C0HKE9_;P27661_;Q64522_;Q64523_;Q6GSS7_;Q8BFU2_;Q8CGP5_;Q8CGP6_;Q8CGP7_;Q8R1M2_	6.16967	TOF12805_RSI_HFDDKO_Ph_1	HFDDKO	HFDDKO.1	2	2	0	FALSE	0
2	C0HKE1_;C0HKE2_;C0HKE3_;C0HKE4_;C0HKE5_;C0HKE6_;C0HKE7_;C0HKE8_;C0HKE9_;P27661_;Q64522_;Q64523_;Q6GSS7_;Q8BFU2_;Q8CGP5_;Q8CGP6_;Q8CGP7_;Q8R1M2_	7.13121	TOF12800_RSI_HFDUKO_Ph_2	HFDUKO	HFDUKO.2	4	2	0	FALSE	0
3	C0HKE1_;C0HKE2_;C0HKE3_;C0HKE4_;C0HKE5_;C0HKE6_;C0HKE7_;C0HKE8_;C0HKE9_;P27661_;Q64522_;Q64523_;Q6GSS7_;Q8BFU2_;Q8CGP5_;Q8CGP6_;Q8CGP7_;Q8R1M2_	7.70805	TOF12801_RSI_HFDUKO_Ph_3	HFDUKO	HFDUKO.3	4	2	0	FALSE	0
4	C0HKE1_;C0HKE2_;C0HKE3_;C0HKE4_;C0HKE5_;C0HKE6_;C0HKE7_;C0HKE8_;C0HKE9_;P27661_;Q64522_;Q64523_;Q6GSS7_;Q8BFU2_;Q8CGP5_;Q8CGP6_;Q8CGP7_;Q8R1M2_	7.32064	TOF12794_RSI_HFDWT_Ph_1	HFDWT	HFDWT.1	6	2	0	FALSE	0
5	C0HKE1_;C0HKE2_;C0HKE3_;C0HKE4_;C0HKE5_;C0HKE6_;C0HKE7_;C0HKE8_;C0HKE9_;P27661_;Q64522_;Q64523_;Q6GSS7_;Q8BFU2_;Q8CGP5_;Q8CGP6_;Q8CGP7_;Q8R1M2_	4.67025	TOF12795_RSI_HFDWT_Ph_2	HFDWT	HFDWT.2	6	2	0	FALSE	0
6	C0HKE1_;C0HKE2_;C0HKE3_;C0HKE4_;C0HKE5_;C0HKE6_;C0HKE7_;C0HKE8_;C0HKE9_;P27661_;Q64522_;Q64523_;Q6GSS7_;Q8BFU2_;Q8CGP5_;Q8CGP6_;Q8CGP7_;Q8R1M2_	7.12673	TOF12796_RSI_HFDWT_Ph_3	HFDWT	HFDWT.3	6	2	0	FALSE	0
7	C0HKE1_;C0HKE2_;C0HKE3_;C0HKE4_;C0HKE5_;C0HKE6_;C0HKE7_;C0HKE8_;C0HKE9_;P27661_;Q64522_;Q64523_;Q6GSS7_;Q8BFU2_;Q8CGP5_;Q8CGP6_;Q8CGP7_;Q8R1M2_	7.07632	TOF12790_RSI_NDDKO_Ph_2	NCDDKO	NCDDKO.2	4	2	0	FALSE	0
8	C0HKE1_;C0HKE2_;C0HKE3_;C0HKE4_;C0HKE5_;C0HKE6_;C0HKE7_;C0HKE8_;C0HKE9_;P27661_;Q64522_;Q64523_;Q6GSS7_;Q8BFU2_;Q8CGP5_;Q8CGP6_;Q8CGP7_;Q8R1M2_	6.7073	TOF12791_RSI_NDDKO_Ph_3	NCDDKO	NCDDKO.3	4	2	0	FALSE	0
9	C0HKE1_;C0HKE2_;C0HKE3_;C0HKE4_;C0HKE5_;C0HKE6_;C0HKE7_;C0HKE8_;C0HKE9_;P27661_;Q64522_;Q64523_;Q6GSS7_;Q8BFU2_;Q8CGP5_;Q8CGP6_;Q8CGP7_;Q8R1M2_	7.11822	TOF12783_RSI_NDUKO_Ph_1	NCDUKO	NCDUKO.1	8	2	0	FALSE	0
10	C0HKE1_;C0HKE2_;C0HKE3_;C0HKE4_;C0HKE5_;C0HKE6_;C0HKE7_;C0HKE8_;C0HKE9_;P27661_;Q64522_;Q64523_;Q6GSS7_;Q8BFU2_;Q8CGP5_;Q8CGP6_;Q8CGP7_;Q8R1M2_	7.78893	TOF12784_RSI_NDUKO_Ph_2	NCDUKO	NCDUKO.2	8	2	0	FALSE	0
11	C0HKE1_;C0HKE2_;C0HKE3_;C0HKE4_;C0HKE5_;C0HKE6_;C0HKE7_;C0HKE8_;C0HKE9_;P27661_;Q64522_;Q64523_;Q6GSS7_;Q8BFU2_;Q8CGP5_;Q8CGP6_;Q8CGP7_;Q8R1M2_	7.08045	TOF12785_RSI_NDUKO_Ph_3	NCDUKO	NCDUKO.3	8	2	0	FALSE	0
12	C0HKE1_;C0HKE2_;C0HKE3_;C0HKE4_;C0HKE5_;C0HKE6_;C0HKE7_;C0HKE8_;C0HKE9_;P27661_;Q64522_;Q64523_;Q6GSS7_;Q8BFU2_;Q8CGP5_;Q8CGP6_;Q8CGP7_;Q8R1M2_	7.75196	TOF12786_RSI_NDUKO_Ph_4	NCDUKO	NCDUKO.4	8	2	0	FALSE	0
13	C0HKE1_;C0HKE2_;C0HKE3_;C0HKE4_;C0HKE5_;C0HKE6_;C0HKE7_;C0HKE8_;C0HKE9_;P27661_;Q64522_;Q64523_;Q6GSS7_;Q8BFU2_;Q8CGP5_;Q8CGP6_;Q8CGP7_;Q8R1M2_	8.11718	TOF12778_RSI_NDWT_Ph_1	NCDWT	NCDWT.1	6	2	0	FALSE	0
14	C0HKE1_;C0HKE2_;C0HKE3_;C0HKE4_;C0HKE5_;C0HKE6_;C0HKE7_;C0HKE8_;C0HKE9_;P27661_;Q64522_;Q64523_;Q6GSS7_;Q8BFU2_;Q8CGP5_;Q8CGP6_;Q8CGP7_;Q8R1M2_	7.37196	TOF12779_RSI_NDWT_Ph_2	NCDWT	NCDWT.2	6	2	0	FALSE	0
15	C0HKE1_;C0HKE2_;C0HKE3_;C0HKE4_;C0HKE5_;C0HKE6_;C0HKE7_;C0HKE8_;C0HKE9_;P27661_;Q64522_;Q64523_;Q6GSS7_;Q8BFU2_;Q8CGP5_;Q8CGP6_;Q8CGP7_;Q8R1M2_	6.78395	TOF12780_RSI_NDWT_Ph_3	NCDWT	NCDWT.3	6	2	0	FALSE	0
1	D3YXK1_S150	2.01639	TOF12805_RSI_HFDDKO_Ph_1	HFDDKO	HFDDKO.1	3	1	0.666667	TRUE	0
2	D3YXK1_S150	0.654464	TOF12800_RSI_HFDUKO_Ph_2	HFDUKO	HFDUKO.2	6	3	0	FALSE	0
3	D3YXK1_S150	2.27683	TOF12801_RSI_HFDUKO_Ph_3	HFDUKO	HFDUKO.3	6	3	0	FALSE	0
4	D3YXK1_S150	1.09356	TOF12794_RSI_HFDWT_Ph_1	HFDWT	HFDWT.1	9	3	0	FALSE	0
5	D3YXK1_S150	1.6254	TOF12795_RSI_HFDWT_Ph_2	HFDWT	HFDWT.2	9	3	0	FALSE	0
6	D3YXK1_S150	0.895751	TOF12796_RSI_HFDWT_Ph_3	HFDWT	HFDWT.3	9	3	0	FALSE	0
7	D3YXK1_S150	-0.317262	TOF12790_RSI_NDDKO_Ph_2	NCDDKO	NCDDKO.2	6	1	0.666667	TRUE	0
8	D3YXK1_S150	0.236655	TOF12791_RSI_NDDKO_Ph_3	NCDDKO	NCDDKO.3	6	3	0	FALSE	0
9	D3YXK1_S150	1.77374	TOF12783_RSI_NDUKO_Ph_1	NCDUKO	NCDUKO.1	12	2	0.333333	FALSE	0
10	D3YXK1_S150	2.11596	TOF12784_RSI_NDUKO_Ph_2	NCDUKO	NCDUKO.2	12	3	0	FALSE	0
11	D3YXK1_S150	1.12085	TOF12785_RSI_NDUKO_Ph_3	NCDUKO	NCDUKO.3	12	2	0.333333	FALSE	0
12	D3YXK1_S150	1.96856	TOF12786_RSI_NDUKO_Ph_4	NCDUKO	NCDUKO.4	12	2	0.333333	FALSE	0
13	D3YXK1_S150	1.03546	TOF12778_RSI_NDWT_Ph_1	NCDWT	NCDWT.1	9	2	0.333333	FALSE	0
15	D3YXK1_S150	1.55139	TOF12780_RSI_NDWT_Ph_3	NCDWT	NCDWT.3	9	1	0.666667	TRUE	0
5	D3YXK2_S235;Q80YR5_S229	0.50619	TOF12795_RSI_HFDWT_Ph_2	HFDWT	HFDWT.2	3	1	0	FALSE	0
13	D3YXK2_S235;Q80YR5_S229	0.890867	TOF12778_RSI_NDWT_Ph_1	NCDWT	NCDWT.1	3	1	0	FALSE	0
2	D3YXK2_S246;Q80YR5_S240	0.786774	TOF12800_RSI_HFDUKO_Ph_2	HFDUKO	HFDUKO.2	4	2	0	FALSE	0
4	D3YXK2_S246;Q80YR5_S240	-0.357735	TOF12794_RSI_HFDWT_Ph_1	HFDWT	HFDWT.1	6	1	0.5	TRUE	0
5	D3YXK2_S246;Q80YR5_S240	1.0441	TOF12795_RSI_HFDWT_Ph_2	HFDWT	HFDWT.2	6	2	0	FALSE	0
6	D3YXK2_S246;Q80YR5_S240	-0.437732	TOF12796_RSI_HFDWT_Ph_3	HFDWT	HFDWT.3	6	1	0.5	TRUE	0
8	D3YXK2_S246;Q80YR5_S240	0.469578	TOF12791_RSI_NDDKO_Ph_3	NCDDKO	NCDDKO.3	4	2	0	FALSE	0
2	D3YXK2_S247;Q80YR5_S241	0.391027	TOF12800_RSI_HFDUKO_Ph_2	HFDUKO	HFDUKO.2	4	1	0.5	TRUE	0
5	D3YXK2_S247;Q80YR5_S241	0.615325	TOF12795_RSI_HFDWT_Ph_2	HFDWT	HFDWT.2	6	2	0	FALSE	0
8	D3YXK2_S247;Q80YR5_S241	0.601675	TOF12791_RSI_NDDKO_Ph_3	NCDDKO	NCDDKO.3	4	1	0.5	TRUE	0
10	D3YXK2_S247;Q80YR5_S241	-0.0488467	TOF12784_RSI_NDUKO_Ph_2	NCDUKO	NCDUKO.2	8	1	0.5	TRUE	0
1	D3YXK2_S296;Q80YR5_S290	7.1951	TOF12805_RSI_HFDDKO_Ph_1	HFDDKO	HFDDKO.1	2	2	0	FALSE	0
2	D3YXK2_S296;Q80YR5_S290	8.11507	TOF12800_RSI_HFDUKO_Ph_2	HFDUKO	HFDUKO.2	4	2	0	FALSE	0
3	D3YXK2_S296;Q80YR5_S290	8.67295	TOF12801_RSI_HFDUKO_Ph_3	HFDUKO	HFDUKO.3	4	2	0	FALSE	0
4	D3YXK2_S296;Q80YR5_S290	7.33603	TOF12794_RSI_HFDWT_Ph_1	HFDWT	HFDWT.1	6	2	0	FALSE	0
5	D3YXK2_S296;Q80YR5_S290	7.48512	TOF12795_RSI_HFDWT_Ph_2	HFDWT	HFDWT.2	6	2	0	FALSE	0
6	D3YXK2_S296;Q80YR5_S290	8.62467	TOF12796_RSI_HFDWT_Ph_3	HFDWT	HFDWT.3	6	2	0	FALSE	0
7	D3YXK2_S296;Q80YR5_S290	7.63972	TOF12790_RSI_NDDKO_Ph_2	NCDDKO	NCDDKO.2	4	2	0	FALSE	0
8	D3YXK2_S296;Q80YR5_S290	7.94543	TOF12791_RSI_NDDKO_Ph_3	NCDDKO	NCDDKO.3	4	2	0	FALSE	0
9	D3YXK2_S296;Q80YR5_S290	8.66208	TOF12783_RSI_NDUKO_Ph_1	NCDUKO	NCDUKO.1	8	2	0	FALSE	0
10	D3YXK2_S296;Q80YR5_S290	8.23944	TOF12784_RSI_NDUKO_Ph_2	NCDUKO	NCDUKO.2	8	2	0	FALSE	0
11	D3YXK2_S296;Q80YR5_S290	8.86974	TOF12785_RSI_NDUKO_Ph_3	NCDUKO	NCDUKO.3	8	2	0	FALSE	0
12	D3YXK2_S296;Q80YR5_S290	8.74558	TOF12786_RSI_NDUKO_Ph_4	NCDUKO	NCDUKO.4	8	2	0	FALSE	0
13	D3YXK2_S296;Q80YR5_S290	8.33868	TOF12778_RSI_NDWT_Ph_1	NCDWT	NCDWT.1	6	2	0	FALSE	0
14	D3YXK2_S296;Q80YR5_S290	8.15768	TOF12779_RSI_NDWT_Ph_2	NCDWT	NCDWT.2	6	2	0	FALSE	0
15	D3YXK2_S296;Q80YR5_S290	7.99256	TOF12780_RSI_NDWT_Ph_3	NCDWT	NCDWT.3	6	2	0	FALSE	0
1	D3YXK2_S298;Q80YR5_S292	7.1467	TOF12805_RSI_HFDDKO_Ph_1	HFDDKO	HFDDKO.1	2	2	0	FALSE	0
2	D3YXK2_S298;Q80YR5_S292	8.09246	TOF12800_RSI_HFDUKO_Ph_2	HFDUKO	HFDUKO.2	4	2	0	FALSE	0
3	D3YXK2_S298;Q80YR5_S292	8.66443	TOF12801_RSI_HFDUKO_Ph_3	HFDUKO	HFDUKO.3	4	2	0	FALSE	0
4	D3YXK2_S298;Q80YR5_S292	6.7	TOF12794_RSI_HFDWT_Ph_1	HFDWT	HFDWT.1	6	2	0	FALSE	0
5	D3YXK2_S298;Q80YR5_S292	7.63297	TOF12795_RSI_HFDWT_Ph_2	HFDWT	HFDWT.2	6	2	0	FALSE	0
6	D3YXK2_S298;Q80YR5_S292	8.69749	TOF12796_RSI_HFDWT_Ph_3	HFDWT	HFDWT.3	6	2	0	FALSE	0
7	D3YXK2_S298;Q80YR5_S292	7.39967	TOF12790_RSI_NDDKO_Ph_2	NCDDKO	NCDDKO.2	4	2	0	FALSE	0
8	D3YXK2_S298;Q80YR5_S292	8.04118	TOF12791_RSI_NDDKO_Ph_3	NCDDKO	NCDDKO.3	4	2	0	FALSE	0
9	D3YXK2_S298;Q80YR5_S292	8.51306	TOF12783_RSI_NDUKO_Ph_1	NCDUKO	NCDUKO.1	8	2	0	FALSE	0
10	D3YXK2_S298;Q80YR5_S292	8.22309	TOF12784_RSI_NDUKO_Ph_2	NCDUKO	NCDUKO.2	8	2	0	FALSE	0
11	D3YXK2_S298;Q80YR5_S292	8.82917	TOF12785_RSI_NDUKO_Ph_3	NCDUKO	NCDUKO.3	8	2	0	FALSE	0
12	D3YXK2_S298;Q80YR5_S292	8.74558	TOF12786_RSI_NDUKO_Ph_4	NCDUKO	NCDUKO.4	8	2	0	FALSE	0
13	D3YXK2_S298;Q80YR5_S292	8.11413	TOF12778_RSI_NDWT_Ph_1	NCDWT	NCDWT.1	6	2	0	FALSE	0
14	D3YXK2_S298;Q80YR5_S292	8.15764	TOF12779_RSI_NDWT_Ph_2	NCDWT	NCDWT.2	6	2	0	FALSE	0
15	D3YXK2_S298;Q80YR5_S292	7.96087	TOF12780_RSI_NDWT_Ph_3	NCDWT	NCDWT.3	6	2	0	FALSE	0
1	D3YXK2_S366;Q80YR5_S387	3.20915	TOF12805_RSI_HFDDKO_Ph_1	HFDDKO	HFDDKO.1	10	6	0.4	FALSE	0
2	D3YXK2_S366;Q80YR5_S387	3.72143	TOF12800_RSI_HFDUKO_Ph_2	HFDUKO	HFDUKO.2	20	10	0	FALSE	0
3	D3YXK2_S366;Q80YR5_S387	3.61759	TOF12801_RSI_HFDUKO_Ph_3	HFDUKO	HFDUKO.3	20	8	0.2	FALSE	0
4	D3YXK2_S366;Q80YR5_S387	3.83421	TOF12794_RSI_HFDWT_Ph_1	HFDWT	HFDWT.1	30	9	0.1	FALSE	0
5	D3YXK2_S366;Q80YR5_S387	3.50603	TOF12795_RSI_HFDWT_Ph_2	HFDWT	HFDWT.2	30	9	0.1	FALSE	0
6	D3YXK2_S366;Q80YR5_S387	4.09377	TOF12796_RSI_HFDWT_Ph_3	HFDWT	HFDWT.3	30	7	0.3	FALSE	0
7	D3YXK2_S366;Q80YR5_S387	2.79082	TOF12790_RSI_NDDKO_Ph_2	NCDDKO	NCDDKO.2	20	6	0.4	FALSE	0
8	D3YXK2_S366;Q80YR5_S387	3.2395	TOF12791_RSI_NDDKO_Ph_3	NCDDKO	NCDDKO.3	20	8	0.2	FALSE	0
9	D3YXK2_S366;Q80YR5_S387	3.37152	TOF12783_RSI_NDUKO_Ph_1	NCDUKO	NCDUKO.1	40	6	0.4	FALSE	0
10	D3YXK2_S366;Q80YR5_S387	3.34182	TOF12784_RSI_NDUKO_Ph_2	NCDUKO	NCDUKO.2	40	9	0.1	FALSE	0
11	D3YXK2_S366;Q80YR5_S387	3.31273	TOF12785_RSI_NDUKO_Ph_3	NCDUKO	NCDUKO.3	40	9	0.1	FALSE	0
12	D3YXK2_S366;Q80YR5_S387	3.8485	TOF12786_RSI_NDUKO_Ph_4	NCDUKO	NCDUKO.4	40	10	0	FALSE	0
13	D3YXK2_S366;Q80YR5_S387	2.85337	TOF12778_RSI_NDWT_Ph_1	NCDWT	NCDWT.1	30	7	0.3	FALSE	0
14	D3YXK2_S366;Q80YR5_S387	2.64527	TOF12779_RSI_NDWT_Ph_2	NCDWT	NCDWT.2	30	6	0.4	FALSE	0
15	D3YXK2_S366;Q80YR5_S387	3.33118	TOF12780_RSI_NDWT_Ph_3	NCDWT	NCDWT.3	30	5	0.5	TRUE	0
1	D3YXK2_S372;Q80YR5_S393	8.83917	TOF12805_RSI_HFDDKO_Ph_1	HFDDKO	HFDDKO.1	3	3	0	FALSE	0
2	D3YXK2_S372;Q80YR5_S393	9.2626	TOF12800_RSI_HFDUKO_Ph_2	HFDUKO	HFDUKO.2	6	3	0	FALSE	0
3	D3YXK2_S372;Q80YR5_S393	9.06508	TOF12801_RSI_HFDUKO_Ph_3	HFDUKO	HFDUKO.3	6	3	0	FALSE	0
4	D3YXK2_S372;Q80YR5_S393	9.31578	TOF12794_RSI_HFDWT_Ph_1	HFDWT	HFDWT.1	9	3	0	FALSE	0
5	D3YXK2_S372;Q80YR5_S393	9.02269	TOF12795_RSI_HFDWT_Ph_2	HFDWT	HFDWT.2	9	3	0	FALSE	0
6	D3YXK2_S372;Q80YR5_S393	9.69545	TOF12796_RSI_HFDWT_Ph_3	HFDWT	HFDWT.3	9	3	0	FALSE	0
7	D3YXK2_S372;Q80YR5_S393	8.2764	TOF12790_RSI_NDDKO_Ph_2	NCDDKO	NCDDKO.2	6	3	0	FALSE	0
8	D3YXK2_S372;Q80YR5_S393	8.72005	TOF12791_RSI_NDDKO_Ph_3	NCDDKO	NCDDKO.3	6	3	0	FALSE	0
9	D3YXK2_S372;Q80YR5_S393	9.05174	TOF12783_RSI_NDUKO_Ph_1	NCDUKO	NCDUKO.1	12	3	0	FALSE	0
10	D3YXK2_S372;Q80YR5_S393	8.70684	TOF12784_RSI_NDUKO_Ph_2	NCDUKO	NCDUKO.2	12	3	0	FALSE	0
11	D3YXK2_S372;Q80YR5_S393	9.16571	TOF12785_RSI_NDUKO_Ph_3	NCDUKO	NCDUKO.3	12	3	0	FALSE	0
12	D3YXK2_S372;Q80YR5_S393	9.35682	TOF12786_RSI_NDUKO_Ph_4	NCDUKO	NCDUKO.4	12	3	0	FALSE	0
13	D3YXK2_S372;Q80YR5_S393	8.3826	TOF12778_RSI_NDWT_Ph_1	NCDWT	NCDWT.1	9	3	0	FALSE	0
14	D3YXK2_S372;Q80YR5_S393	8.1936	TOF12779_RSI_NDWT_Ph_2	NCDWT	NCDWT.2	9	3	0	FALSE	0
15	D3YXK2_S372;Q80YR5_S393	8.80805	TOF12780_RSI_NDWT_Ph_3	NCDWT	NCDWT.3	9	3	0	FALSE	0
4	D3YXK2_S394;Q80YR5_S415	3.01262	TOF12794_RSI_HFDWT_Ph_1	HFDWT	HFDWT.1	6	2	0	FALSE	0
10	D3YXK2_S394;Q80YR5_S415	2.60222	TOF12784_RSI_NDUKO_Ph_2	NCDUKO	NCDUKO.2	8	2	0	FALSE	0
14	D3YXK2_S394;Q80YR5_S415	3.37268	TOF12779_RSI_NDWT_Ph_2	NCDWT	NCDWT.2	6	1	0.5	TRUE	0
15	D3YXK2_S394;Q80YR5_S415	1.65311	TOF12780_RSI_NDWT_Ph_3	NCDWT	NCDWT.3	6	2	0	FALSE	0
4	D3YXK2_S395;Q80YR5_S416	3.41782	TOF12794_RSI_HFDWT_Ph_1	HFDWT	HFDWT.1	3	1	0	FALSE	0
7	D3YXK2_S395;Q80YR5_S416	2.78488	TOF12790_RSI_NDDKO_Ph_2	NCDDKO	NCDDKO.2	2	1	0	FALSE	0
15	D3YXK2_S395;Q80YR5_S416	0.987554	TOF12780_RSI_NDWT_Ph_3	NCDWT	NCDWT.3	3	1	0	FALSE	0
2	D3YXK2_T245;Q80YR5_T239	0.786738	TOF12800_RSI_HFDUKO_Ph_2	HFDUKO	HFDUKO.2	4	2	0	FALSE	0
4	D3YXK2_T245;Q80YR5_T239	-0.458059	TOF12794_RSI_HFDWT_Ph_1	HFDWT	HFDWT.1	6	1	0.5	TRUE	0
5	D3YXK2_T245;Q80YR5_T239	1.04352	TOF12795_RSI_HFDWT_Ph_2	HFDWT	HFDWT.2	6	2	0	FALSE	0
6	D3YXK2_T245;Q80YR5_T239	-0.418352	TOF12796_RSI_HFDWT_Ph_3	HFDWT	HFDWT.3	6	1	0.5	TRUE	0
8	D3YXK2_T245;Q80YR5_T239	0.460097	TOF12791_RSI_NDDKO_Ph_3	NCDDKO	NCDDKO.3	4	2	0	FALSE	0
10	D3YXK2_T245;Q80YR5_T239	0.571689	TOF12784_RSI_NDUKO_Ph_2	NCDUKO	NCDUKO.2	8	1	0.5	TRUE	0
1	D3YXK2_T362;Q80YR5_T383	4.03392	TOF12805_RSI_HFDDKO_Ph_1	HFDDKO	HFDDKO.1	6	5	0.166667	FALSE	0
2	D3YXK2_T362;Q80YR5_T383	4.49672	TOF12800_RSI_HFDUKO_Ph_2	HFDUKO	HFDUKO.2	12	6	0	FALSE	0
3	D3YXK2_T362;Q80YR5_T383	4.59835	TOF12801_RSI_HFDUKO_Ph_3	HFDUKO	HFDUKO.3	12	6	0	FALSE	0
4	D3YXK2_T362;Q80YR5_T383	4.64874	TOF12794_RSI_HFDWT_Ph_1	HFDWT	HFDWT.1	18	6	0	FALSE	0
5	D3YXK2_T362;Q80YR5_T383	4.36329	TOF12795_RSI_HFDWT_Ph_2	HFDWT	HFDWT.2	18	6	0	FALSE	0
6	D3YXK2_T362;Q80YR5_T383	4.47331	TOF12796_RSI_HFDWT_Ph_3	HFDWT	HFDWT.3	18	6	0	FALSE	0
7	D3YXK2_T362;Q80YR5_T383	3.54401	TOF12790_RSI_NDDKO_Ph_2	NCDDKO	NCDDKO.2	12	4	0.333333	FALSE	0
8	D3YXK2_T362;Q80YR5_T383	4.04359	TOF12791_RSI_NDDKO_Ph_3	NCDDKO	NCDDKO.3	12	6	0	FALSE	0
9	D3YXK2_T362;Q80YR5_T383	4.17675	TOF12783_RSI_NDUKO_Ph_1	NCDUKO	NCDUKO.1	24	5	0.166667	FALSE	0
10	D3YXK2_T362;Q80YR5_T383	4.53987	TOF12784_RSI_NDUKO_Ph_2	NCDUKO	NCDUKO.2	24	6	0	FALSE	0
11	D3YXK2_T362;Q80YR5_T383	4.36826	TOF12785_RSI_NDUKO_Ph_3	NCDUKO	NCDUKO.3	24	6	0	FALSE	0
12	D3YXK2_T362;Q80YR5_T383	5.28208	TOF12786_RSI_NDUKO_Ph_4	NCDUKO	NCDUKO.4	24	6	0	FALSE	0
13	D3YXK2_T362;Q80YR5_T383	3.44039	TOF12778_RSI_NDWT_Ph_1	NCDWT	NCDWT.1	18	6	0	FALSE	0
14	D3YXK2_T362;Q80YR5_T383	3.07345	TOF12779_RSI_NDWT_Ph_2	NCDWT	NCDWT.2	18	5	0.166667	FALSE	0
15	D3YXK2_T362;Q80YR5_T383	4.12975	TOF12780_RSI_NDWT_Ph_3	NCDWT	NCDWT.3	18	5	0.166667	FALSE	0
1	D3YZP9_S233	2.62833	TOF12805_RSI_HFDDKO_Ph_1	HFDDKO	HFDDKO.1	1	1	0	FALSE	0
2	D3YZP9_S233	4.35277	TOF12800_RSI_HFDUKO_Ph_2	HFDUKO	HFDUKO.2	2	1	0	FALSE	0
3	D3YZP9_S233	2.82508	TOF12801_RSI_HFDUKO_Ph_3	HFDUKO	HFDUKO.3	2	1	0	FALSE	0
4	D3YZP9_S233	4.30448	TOF12794_RSI_HFDWT_Ph_1	HFDWT	HFDWT.1	3	1	0	FALSE	0
5	D3YZP9_S233	3.83156	TOF12795_RSI_HFDWT_Ph_2	HFDWT	HFDWT.2	3	1	0	FALSE	0
6	D3YZP9_S233	4.41477	TOF12796_RSI_HFDWT_Ph_3	HFDWT	HFDWT.3	3	1	0	FALSE	0
8	D3YZP9_S233	3.41998	TOF12791_RSI_NDDKO_Ph_3	NCDDKO	NCDDKO.3	2	1	0	FALSE	0
10	D3YZP9_S233	2.31436	TOF12784_RSI_NDUKO_Ph_2	NCDUKO	NCDUKO.2	4	1	0	FALSE	0
11	D3YZP9_S233	4.47176	TOF12785_RSI_NDUKO_Ph_3	NCDUKO	NCDUKO.3	4	1	0	FALSE	0
12	D3YZP9_S233	2.23724	TOF12786_RSI_NDUKO_Ph_4	NCDUKO	NCDUKO.4	4	1	0	FALSE	0
15	D3YZP9_S233	2.46218	TOF12780_RSI_NDWT_Ph_3	NCDWT	NCDWT.3	3	1	0	FALSE	0
1	D3YZP9_S233_S237	7.97034	TOF12805_RSI_HFDDKO_Ph_1	HFDDKO	HFDDKO.1	1	1	0	FALSE	0
2	D3YZP9_S233_S237	8.80987	TOF12800_RSI_HFDUKO_Ph_2	HFDUKO	HFDUKO.2	2	1	0	FALSE	0
3	D3YZP9_S233_S237	7.62567	TOF12801_RSI_HFDUKO_Ph_3	HFDUKO	HFDUKO.3	2	1	0	FALSE	0
4	D3YZP9_S233_S237	7.3866	TOF12794_RSI_HFDWT_Ph_1	HFDWT	HFDWT.1	3	1	0	FALSE	0
5	D3YZP9_S233_S237	8.69586	TOF12795_RSI_HFDWT_Ph_2	HFDWT	HFDWT.2	3	1	0	FALSE	0
6	D3YZP9_S233_S237	8.35859	TOF12796_RSI_HFDWT_Ph_3	HFDWT	HFDWT.3	3	1	0	FALSE	0
7	D3YZP9_S233_S237	8.00176	TOF12790_RSI_NDDKO_Ph_2	NCDDKO	NCDDKO.2	2	1	0	FALSE	0
8	D3YZP9_S233_S237	8.54963	TOF12791_RSI_NDDKO_Ph_3	NCDDKO	NCDDKO.3	2	1	0	FALSE	0
9	D3YZP9_S233_S237	6.91631	TOF12783_RSI_NDUKO_Ph_1	NCDUKO	NCDUKO.1	4	1	0	FALSE	0
10	D3YZP9_S233_S237	8.31354	TOF12784_RSI_NDUKO_Ph_2	NCDUKO	NCDUKO.2	4	1	0	FALSE	0
11	D3YZP9_S233_S237	7.57028	TOF12785_RSI_NDUKO_Ph_3	NCDUKO	NCDUKO.3	4	1	0	FALSE	0
12	D3YZP9_S233_S237	8.56406	TOF12786_RSI_NDUKO_Ph_4	NCDUKO	NCDUKO.4	4	1	0	FALSE	0
13	D3YZP9_S233_S237	8.12472	TOF12778_RSI_NDWT_Ph_1	NCDWT	NCDWT.1	3	1	0	FALSE	0
14	D3YZP9_S233_S237	7.60435	TOF12779_RSI_NDWT_Ph_2	NCDWT	NCDWT.2	3	1	0	FALSE	0
15	D3YZP9_S233_S237	7.82573	TOF12780_RSI_NDWT_Ph_3	NCDWT	NCDWT.3	3	1	0	FALSE	0
1	D3YZP9_S237	1.98409	TOF12805_RSI_HFDDKO_Ph_1	HFDDKO	HFDDKO.1	3	1	0.666667	TRUE	0
2	D3YZP9_S237	4.36325	TOF12800_RSI_HFDUKO_Ph_2	HFDUKO	HFDUKO.2	6	3	0	FALSE	0
3	D3YZP9_S237	2.92981	TOF12801_RSI_HFDUKO_Ph_3	HFDUKO	HFDUKO.3	6	3	0	FALSE	0
4	D3YZP9_S237	3.25437	TOF12794_RSI_HFDWT_Ph_1	HFDWT	HFDWT.1	9	3	0	FALSE	0
5	D3YZP9_S237	3.7805	TOF12795_RSI_HFDWT_Ph_2	HFDWT	HFDWT.2	9	3	0	FALSE	0
6	D3YZP9_S237	3.44931	TOF12796_RSI_HFDWT_Ph_3	HFDWT	HFDWT.3	9	3	0	FALSE	0
7	D3YZP9_S237	2.74087	TOF12790_RSI_NDDKO_Ph_2	NCDDKO	NCDDKO.2	6	2	0.333333	FALSE	0
8	D3YZP9_S237	2.5478	TOF12791_RSI_NDDKO_Ph_3	NCDDKO	NCDDKO.3	6	2	0.333333	FALSE	0
9	D3YZP9_S237	1.96478	TOF12783_RSI_NDUKO_Ph_1	NCDUKO	NCDUKO.1	12	2	0.333333	FALSE	0
10	D3YZP9_S237	3.68611	TOF12784_RSI_NDUKO_Ph_2	NCDUKO	NCDUKO.2	12	3	0	FALSE	0
11	D3YZP9_S237	3.36413	TOF12785_RSI_NDUKO_Ph_3	NCDUKO	NCDUKO.3	12	3	0	FALSE	0
12	D3YZP9_S237	3.76591	TOF12786_RSI_NDUKO_Ph_4	NCDUKO	NCDUKO.4	12	3	0	FALSE	0
13	D3YZP9_S237	0.950044	TOF12778_RSI_NDWT_Ph_1	NCDWT	NCDWT.1	9	3	0	FALSE	0
14	D3YZP9_S237	2.82972	TOF12779_RSI_NDWT_Ph_2	NCDWT	NCDWT.2	9	2	0.333333	FALSE	0
15	D3YZP9_S237	2.26072	TOF12780_RSI_NDWT_Ph_3	NCDWT	NCDWT.3	9	3	0	FALSE	0
2	D3YZP9_S344	0.468808	TOF12800_RSI_HFDUKO_Ph_2	HFDUKO	HFDUKO.2	6	3	0	FALSE	0
4	D3YZP9_S344	2.31393	TOF12794_RSI_HFDWT_Ph_1	HFDWT	HFDWT.1	9	3	0	FALSE	0
5	D3YZP9_S344	2.58755	TOF12795_RSI_HFDWT_Ph_2	HFDWT	HFDWT.2	9	2	0.333333	FALSE	0
6	D3YZP9_S344	2.04723	TOF12796_RSI_HFDWT_Ph_3	HFDWT	HFDWT.3	9	2	0.333333	FALSE	0
8	D3YZP9_S344	2.20471	TOF12791_RSI_NDDKO_Ph_3	NCDDKO	NCDDKO.3	6	3	0	FALSE	0
9	D3YZP9_S344	0.454553	TOF12783_RSI_NDUKO_Ph_1	NCDUKO	NCDUKO.1	12	1	0.666667	TRUE	0
10	D3YZP9_S344	1.03024	TOF12784_RSI_NDUKO_Ph_2	NCDUKO	NCDUKO.2	12	3	0	FALSE	0
1	D3YZP9_S345	0.923098	TOF12805_RSI_HFDDKO_Ph_1	HFDDKO	HFDDKO.1	3	2	0.333333	FALSE	0
2	D3YZP9_S345	1.6852	TOF12800_RSI_HFDUKO_Ph_2	HFDUKO	HFDUKO.2	6	3	0	FALSE	0
3	D3YZP9_S345	2.73631	TOF12801_RSI_HFDUKO_Ph_3	HFDUKO	HFDUKO.3	6	1	0.666667	TRUE	0
4	D3YZP9_S345	2.84379	TOF12794_RSI_HFDWT_Ph_1	HFDWT	HFDWT.1	9	3	0	FALSE	0
5	D3YZP9_S345	2.86858	TOF12795_RSI_HFDWT_Ph_2	HFDWT	HFDWT.2	9	3	0	FALSE	0
6	D3YZP9_S345	2.97502	TOF12796_RSI_HFDWT_Ph_3	HFDWT	HFDWT.3	9	2	0.333333	FALSE	0
7	D3YZP9_S345	2.53065	TOF12790_RSI_NDDKO_Ph_2	NCDDKO	NCDDKO.2	6	1	0.666667	TRUE	0
8	D3YZP9_S345	2.64758	TOF12791_RSI_NDDKO_Ph_3	NCDDKO	NCDDKO.3	6	3	0	FALSE	0
10	D3YZP9_S345	1.66067	TOF12784_RSI_NDUKO_Ph_2	NCDUKO	NCDUKO.2	12	3	0	FALSE	0
11	D3YZP9_S345	2.00421	TOF12785_RSI_NDUKO_Ph_3	NCDUKO	NCDUKO.3	12	1	0.666667	TRUE	0
12	D3YZP9_S345	2.15932	TOF12786_RSI_NDUKO_Ph_4	NCDUKO	NCDUKO.4	12	1	0.666667	TRUE	0
13	D3YZP9_S345	1.98213	TOF12778_RSI_NDWT_Ph_1	NCDWT	NCDWT.1	9	2	0.333333	FALSE	0
14	D3YZP9_S345	1.89193	TOF12779_RSI_NDWT_Ph_2	NCDWT	NCDWT.2	9	1	0.666667	TRUE	0
1	D3YZP9_T342	2.46709	TOF12805_RSI_HFDDKO_Ph_1	HFDDKO	HFDDKO.1	3	2	0.333333	FALSE	0
2	D3YZP9_T342	2.82352	TOF12800_RSI_HFDUKO_Ph_2	HFDUKO	HFDUKO.2	6	3	0	FALSE	0
4	D3YZP9_T342	2.53172	TOF12794_RSI_HFDWT_Ph_1	HFDWT	HFDWT.1	9	3	0	FALSE	0
5	D3YZP9_T342	2.242	TOF12795_RSI_HFDWT_Ph_2	HFDWT	HFDWT.2	9	3	0	FALSE	0
6	D3YZP9_T342	2.65892	TOF12796_RSI_HFDWT_Ph_3	HFDWT	HFDWT.3	9	3	0	FALSE	0
8	D3YZP9_T342	0.911435	TOF12791_RSI_NDDKO_Ph_3	NCDDKO	NCDDKO.3	6	3	0	FALSE	0
10	D3YZP9_T342	1.79911	TOF12784_RSI_NDUKO_Ph_2	NCDUKO	NCDUKO.2	12	3	0	FALSE	0
12	D3YZP9_T342	2.18369	TOF12786_RSI_NDUKO_Ph_4	NCDUKO	NCDUKO.4	12	1	0.666667	TRUE	0
14	D3YZP9_T342	3.37128	TOF12779_RSI_NDWT_Ph_2	NCDWT	NCDWT.2	9	1	0.666667	TRUE	0
2	D3Z6Q9_S391	0.98448	TOF12800_RSI_HFDUKO_Ph_2	HFDUKO	HFDUKO.2	10	4	0.2	FALSE	0
3	D3Z6Q9_S391	0.977044	TOF12801_RSI_HFDUKO_Ph_3	HFDUKO	HFDUKO.3	10	2	0.6	TRUE	0
4	D3Z6Q9_S391	2.01688	TOF12794_RSI_HFDWT_Ph_1	HFDWT	HFDWT.1	15	2	0.6	TRUE	0
5	D3Z6Q9_S391	1.68122	TOF12795_RSI_HFDWT_Ph_2	HFDWT	HFDWT.2	15	3	0.4	FALSE	0
6	D3Z6Q9_S391	1.30865	TOF12796_RSI_HFDWT_Ph_3	HFDWT	HFDWT.3	15	2	0.6	TRUE	0
7	D3Z6Q9_S391	-0.0425084	TOF12790_RSI_NDDKO_Ph_2	NCDDKO	NCDDKO.2	10	1	0.8	TRUE	0
8	D3Z6Q9_S391	0.735595	TOF12791_RSI_NDDKO_Ph_3	NCDDKO	NCDDKO.3	10	3	0.4	FALSE	0
9	D3Z6Q9_S391	1.92624	TOF12783_RSI_NDUKO_Ph_1	NCDUKO	NCDUKO.1	20	3	0.4	FALSE	0
10	D3Z6Q9_S391	3.30943	TOF12784_RSI_NDUKO_Ph_2	NCDUKO	NCDUKO.2	20	5	0	FALSE	0
11	D3Z6Q9_S391	1.95635	TOF12785_RSI_NDUKO_Ph_3	NCDUKO	NCDUKO.3	20	2	0.6	TRUE	0
12	D3Z6Q9_S391	0.110152	TOF12786_RSI_NDUKO_Ph_4	NCDUKO	NCDUKO.4	20	2	0.6	TRUE	0
13	D3Z6Q9_S391	2.41555	TOF12778_RSI_NDWT_Ph_1	NCDWT	NCDWT.1	15	4	0.2	FALSE	0
14	D3Z6Q9_S391	2.60093	TOF12779_RSI_NDWT_Ph_2	NCDWT	NCDWT.2	15	3	0.4	FALSE	0
2	D3Z6Q9_S392	2.5453	TOF12800_RSI_HFDUKO_Ph_2	HFDUKO	HFDUKO.2	6	2	0.333333	FALSE	0
3	D3Z6Q9_S392	2.11088	TOF12801_RSI_HFDUKO_Ph_3	HFDUKO	HFDUKO.3	6	3	0	FALSE	0
5	D3Z6Q9_S392	3.34749	TOF12795_RSI_HFDWT_Ph_2	HFDWT	HFDWT.2	9	2	0.333333	FALSE	0
6	D3Z6Q9_S392	3.18956	TOF12796_RSI_HFDWT_Ph_3	HFDWT	HFDWT.3	9	3	0	FALSE	0
7	D3Z6Q9_S392	1.39003	TOF12790_RSI_NDDKO_Ph_2	NCDDKO	NCDDKO.2	6	1	0.666667	TRUE	0
8	D3Z6Q9_S392	2.10458	TOF12791_RSI_NDDKO_Ph_3	NCDDKO	NCDDKO.3	6	3	0	FALSE	0
9	D3Z6Q9_S392	3.26975	TOF12783_RSI_NDUKO_Ph_1	NCDUKO	NCDUKO.1	12	3	0	FALSE	0
10	D3Z6Q9_S392	3.52724	TOF12784_RSI_NDUKO_Ph_2	NCDUKO	NCDUKO.2	12	3	0	FALSE	0
11	D3Z6Q9_S392	2.31739	TOF12785_RSI_NDUKO_Ph_3	NCDUKO	NCDUKO.3	12	2	0.333333	FALSE	0
12	D3Z6Q9_S392	1.46823	TOF12786_RSI_NDUKO_Ph_4	NCDUKO	NCDUKO.4	12	2	0.333333	FALSE	0
13	D3Z6Q9_S392	3.53928	TOF12778_RSI_NDWT_Ph_1	NCDWT	NCDWT.1	9	3	0	FALSE	0
14	D3Z6Q9_S392	2.80092	TOF12779_RSI_NDWT_Ph_2	NCDWT	NCDWT.2	9	2	0.333333	FALSE	0
1	D3Z6Q9_S443	3.15067	TOF12805_RSI_HFDDKO_Ph_1	HFDDKO	HFDDKO.1	3	3	0	FALSE	0
2	D3Z6Q9_S443	3.20549	TOF12800_RSI_HFDUKO_Ph_2	HFDUKO	HFDUKO.2	6	3	0	FALSE	0
3	D3Z6Q9_S443	3.11373	TOF12801_RSI_HFDUKO_Ph_3	HFDUKO	HFDUKO.3	6	3	0	FALSE	0
4	D3Z6Q9_S443	3.42963	TOF12794_RSI_HFDWT_Ph_1	HFDWT	HFDWT.1	9	3	0	FALSE	0
5	D3Z6Q9_S443	2.79148	TOF12795_RSI_HFDWT_Ph_2	HFDWT	HFDWT.2	9	3	0	FALSE	0
6	D3Z6Q9_S443	4.02464	TOF12796_RSI_HFDWT_Ph_3	HFDWT	HFDWT.3	9	3	0	FALSE	0
7	D3Z6Q9_S443	2.68667	TOF12790_RSI_NDDKO_Ph_2	NCDDKO	NCDDKO.2	6	2	0.333333	FALSE	0
8	D3Z6Q9_S443	3.41051	TOF12791_RSI_NDDKO_Ph_3	NCDDKO	NCDDKO.3	6	3	0	FALSE	0
9	D3Z6Q9_S443	2.9833	TOF12783_RSI_NDUKO_Ph_1	NCDUKO	NCDUKO.1	12	2	0.333333	FALSE	0
10	D3Z6Q9_S443	4.89195	TOF12784_RSI_NDUKO_Ph_2	NCDUKO	NCDUKO.2	12	3	0	FALSE	0
11	D3Z6Q9_S443	2.28107	TOF12785_RSI_NDUKO_Ph_3	NCDUKO	NCDUKO.3	12	3	0	FALSE	0
12	D3Z6Q9_S443	3.72494	TOF12786_RSI_NDUKO_Ph_4	NCDUKO	NCDUKO.4	12	3	0	FALSE	0
13	D3Z6Q9_S443	2.94787	TOF12778_RSI_NDWT_Ph_1	NCDWT	NCDWT.1	9	2	0.333333	FALSE	0
14	D3Z6Q9_S443	2.64894	TOF12779_RSI_NDWT_Ph_2	NCDWT	NCDWT.2	9	2	0.333333	FALSE	0
15	D3Z6Q9_S443	1.66329	TOF12780_RSI_NDWT_Ph_3	NCDWT	NCDWT.3	9	2	0.333333	FALSE	0
1	E9PV24_	1.94197	TOF12805_RSI_HFDDKO_Ph_1	HFDDKO	HFDDKO.1	12	6	0.5	TRUE	0
2	E9PV24_	3.51459	TOF12800_RSI_HFDUKO_Ph_2	HFDUKO	HFDUKO.2	24	9	0.25	FALSE	0
3	E9PV24_	3.88828	TOF12801_RSI_HFDUKO_Ph_3	HFDUKO	HFDUKO.3	24	9	0.25	FALSE	0
4	E9PV24_	3.04637	TOF12794_RSI_HFDWT_Ph_1	HFDWT	HFDWT.1	36	11	0.0833333	FALSE	0
5	E9PV24_	2.63284	TOF12795_RSI_HFDWT_Ph_2	HFDWT	HFDWT.2	36	11	0.0833333	FALSE	0
6	E9PV24_	3.04595	TOF12796_RSI_HFDWT_Ph_3	HFDWT	HFDWT.3	36	10	0.166667	FALSE	0
7	E9PV24_	3.32588	TOF12790_RSI_NDDKO_Ph_2	NCDDKO	NCDDKO.2	24	8	0.333333	FALSE	0
8	E9PV24_	2.09313	TOF12791_RSI_NDDKO_Ph_3	NCDDKO	NCDDKO.3	24	4	0.666667	TRUE	0
9	E9PV24_	3.30559	TOF12783_RSI_NDUKO_Ph_1	NCDUKO	NCDUKO.1	48	5	0.583333	TRUE	0
10	E9PV24_	3.74332	TOF12784_RSI_NDUKO_Ph_2	NCDUKO	NCDUKO.2	48	11	0.0833333	FALSE	0
11	E9PV24_	2.99925	TOF12785_RSI_NDUKO_Ph_3	NCDUKO	NCDUKO.3	48	7	0.416667	FALSE	0
12	E9PV24_	3.80476	TOF12786_RSI_NDUKO_Ph_4	NCDUKO	NCDUKO.4	48	9	0.25	FALSE	0
13	E9PV24_	3.56293	TOF12778_RSI_NDWT_Ph_1	NCDWT	NCDWT.1	36	8	0.333333	FALSE	0
14	E9PV24_	3.58015	TOF12779_RSI_NDWT_Ph_2	NCDWT	NCDWT.2	36	8	0.333333	FALSE	0
15	E9PV24_	2.6424	TOF12780_RSI_NDWT_Ph_3	NCDWT	NCDWT.3	36	9	0.25	FALSE	0
2	E9PYH6_S481	1.51811	TOF12800_RSI_HFDUKO_Ph_2	HFDUKO	HFDUKO.2	6	2	0.333333	FALSE	0
4	E9PYH6_S481	0.592369	TOF12794_RSI_HFDWT_Ph_1	HFDWT	HFDWT.1	9	3	0	FALSE	0
5	E9PYH6_S481	1.76439	TOF12795_RSI_HFDWT_Ph_2	HFDWT	HFDWT.2	9	1	0.666667	TRUE	0
6	E9PYH6_S481	0.280766	TOF12796_RSI_HFDWT_Ph_3	HFDWT	HFDWT.3	9	2	0.333333	FALSE	0
8	E9PYH6_S481	0.756747	TOF12791_RSI_NDDKO_Ph_3	NCDDKO	NCDDKO.3	6	3	0	FALSE	0
10	E9PYH6_S481	1.91831	TOF12784_RSI_NDUKO_Ph_2	NCDUKO	NCDUKO.2	12	2	0.333333	FALSE	0
12	E9PYH6_S481	0.671595	TOF12786_RSI_NDUKO_Ph_4	NCDUKO	NCDUKO.4	12	2	0.333333	FALSE	0
2	E9PYH6_S483	1.38913	TOF12800_RSI_HFDUKO_Ph_2	HFDUKO	HFDUKO.2	4	2	0	FALSE	0
4	E9PYH6_S483	0.793145	TOF12794_RSI_HFDWT_Ph_1	HFDWT	HFDWT.1	6	2	0	FALSE	0
5	E9PYH6_S483	1.0102	TOF12795_RSI_HFDWT_Ph_2	HFDWT	HFDWT.2	6	1	0.5	TRUE	0
10	E9PYH6_S483	0.933302	TOF12784_RSI_NDUKO_Ph_2	NCDUKO	NCDUKO.2	8	2	0	FALSE	0
1	E9Q0S6_M1358_S1365	0.939309	TOF12805_RSI_HFDDKO_Ph_1	HFDDKO	HFDDKO.1	1	1	0	FALSE	0
2	E9Q0S6_M1358_S1365	4.69136	TOF12800_RSI_HFDUKO_Ph_2	HFDUKO	HFDUKO.2	2	1	0	FALSE	0
3	E9Q0S6_M1358_S1365	3.96614	TOF12801_RSI_HFDUKO_Ph_3	HFDUKO	HFDUKO.3	2	1	0	FALSE	0
4	E9Q0S6_M1358_S1365	5.2059	TOF12794_RSI_HFDWT_Ph_1	HFDWT	HFDWT.1	3	1	0	FALSE	0
5	E9Q0S6_M1358_S1365	4.74216	TOF12795_RSI_HFDWT_Ph_2	HFDWT	HFDWT.2	3	1	0	FALSE	0
6	E9Q0S6_M1358_S1365	4.10872	TOF12796_RSI_HFDWT_Ph_3	HFDWT	HFDWT.3	3	1	0	FALSE	0
8	E9Q0S6_M1358_S1365	4.58918	TOF12791_RSI_NDDKO_Ph_3	NCDDKO	NCDDKO.3	2	1	0	FALSE	0
9	E9Q0S6_M1358_S1365	1.95538	TOF12783_RSI_NDUKO_Ph_1	NCDUKO	NCDUKO.1	4	1	0	FALSE	0
10	E9Q0S6_M1358_S1365	3.43044	TOF12784_RSI_NDUKO_Ph_2	NCDUKO	NCDUKO.2	4	1	0	FALSE	0
11	E9Q0S6_M1358_S1365	3.40508	TOF12785_RSI_NDUKO_Ph_3	NCDUKO	NCDUKO.3	4	1	0	FALSE	0
12	E9Q0S6_M1358_S1365	3.16626	TOF12786_RSI_NDUKO_Ph_4	NCDUKO	NCDUKO.4	4	1	0	FALSE	0
13	E9Q0S6_M1358_S1365	2.71804	TOF12778_RSI_NDWT_Ph_1	NCDWT	NCDWT.1	3	1	0	FALSE	0
1	E9Q0S6_S1054	3.85353	TOF12805_RSI_HFDDKO_Ph_1	HFDDKO	HFDDKO.1	3	3	0	FALSE	0
2	E9Q0S6_S1054	4.45317	TOF12800_RSI_HFDUKO_Ph_2	HFDUKO	HFDUKO.2	6	3	0	FALSE	0
3	E9Q0S6_S1054	4.56716	TOF12801_RSI_HFDUKO_Ph_3	HFDUKO	HFDUKO.3	6	3	0	FALSE	0
4	E9Q0S6_S1054	4.52809	TOF12794_RSI_HFDWT_Ph_1	HFDWT	HFDWT.1	9	3	0	FALSE	0
5	E9Q0S6_S1054	4.72848	TOF12795_RSI_HFDWT_Ph_2	HFDWT	HFDWT.2	9	3	0	FALSE	0
6	E9Q0S6_S1054	5.02137	TOF12796_RSI_HFDWT_Ph_3	HFDWT	HFDWT.3	9	3	0	FALSE	0
7	E9Q0S6_S1054	3.23242	TOF12790_RSI_NDDKO_Ph_2	NCDDKO	NCDDKO.2	6	3	0	FALSE	0
8	E9Q0S6_S1054	4.32566	TOF12791_RSI_NDDKO_Ph_3	NCDDKO	NCDDKO.3	6	3	0	FALSE	0
9	E9Q0S6_S1054	3.36713	TOF12783_RSI_NDUKO_Ph_1	NCDUKO	NCDUKO.1	12	3	0	FALSE	0
10	E9Q0S6_S1054	4.45291	TOF12784_RSI_NDUKO_Ph_2	NCDUKO	NCDUKO.2	12	3	0	FALSE	0
11	E9Q0S6_S1054	3.60564	TOF12785_RSI_NDUKO_Ph_3	NCDUKO	NCDUKO.3	12	3	0	FALSE	0
12	E9Q0S6_S1054	4.81376	TOF12786_RSI_NDUKO_Ph_4	NCDUKO	NCDUKO.4	12	3	0	FALSE	0
13	E9Q0S6_S1054	3.58036	TOF12778_RSI_NDWT_Ph_1	NCDWT	NCDWT.1	9	3	0	FALSE	0
14	E9Q0S6_S1054	3.55652	TOF12779_RSI_NDWT_Ph_2	NCDWT	NCDWT.2	9	3	0	FALSE	0
15	E9Q0S6_S1054	3.0722	TOF12780_RSI_NDWT_Ph_3	NCDWT	NCDWT.3	9	3	0	FALSE	0
1	E9Q0S6_S1062	3.49455	TOF12805_RSI_HFDDKO_Ph_1	HFDDKO	HFDDKO.1	3	3	0	FALSE	0
2	E9Q0S6_S1062	3.67065	TOF12800_RSI_HFDUKO_Ph_2	HFDUKO	HFDUKO.2	6	3	0	FALSE	0
3	E9Q0S6_S1062	3.72685	TOF12801_RSI_HFDUKO_Ph_3	HFDUKO	HFDUKO.3	6	3	0	FALSE	0
4	E9Q0S6_S1062	3.51475	TOF12794_RSI_HFDWT_Ph_1	HFDWT	HFDWT.1	9	3	0	FALSE	0
5	E9Q0S6_S1062	4.38281	TOF12795_RSI_HFDWT_Ph_2	HFDWT	HFDWT.2	9	3	0	FALSE	0
6	E9Q0S6_S1062	4.53439	TOF12796_RSI_HFDWT_Ph_3	HFDWT	HFDWT.3	9	3	0	FALSE	0
7	E9Q0S6_S1062	3.73094	TOF12790_RSI_NDDKO_Ph_2	NCDDKO	NCDDKO.2	6	3	0	FALSE	0
8	E9Q0S6_S1062	3.9454	TOF12791_RSI_NDDKO_Ph_3	NCDDKO	NCDDKO.3	6	3	0	FALSE	0
9	E9Q0S6_S1062	2.92047	TOF12783_RSI_NDUKO_Ph_1	NCDUKO	NCDUKO.1	12	2	0.333333	FALSE	0
10	E9Q0S6_S1062	3.53199	TOF12784_RSI_NDUKO_Ph_2	NCDUKO	NCDUKO.2	12	3	0	FALSE	0
11	E9Q0S6_S1062	3.75209	TOF12785_RSI_NDUKO_Ph_3	NCDUKO	NCDUKO.3	12	3	0	FALSE	0
12	E9Q0S6_S1062	4.61919	TOF12786_RSI_NDUKO_Ph_4	NCDUKO	NCDUKO.4	12	3	0	FALSE	0
13	E9Q0S6_S1062	4.28586	TOF12778_RSI_NDWT_Ph_1	NCDWT	NCDWT.1	9	3	0	FALSE	0
14	E9Q0S6_S1062	2.9041	TOF12779_RSI_NDWT_Ph_2	NCDWT	NCDWT.2	9	2	0.333333	FALSE	0
15	E9Q0S6_S1062	2.47221	TOF12780_RSI_NDWT_Ph_3	NCDWT	NCDWT.3	9	2	0.333333	FALSE	0
1	E9Q0S6_S1067	2.61892	TOF12805_RSI_HFDDKO_Ph_1	HFDDKO	HFDDKO.1	3	3	0	FALSE	0
2	E9Q0S6_S1067	2.39439	TOF12800_RSI_HFDUKO_Ph_2	HFDUKO	HFDUKO.2	6	3	0	FALSE	0
3	E9Q0S6_S1067	1.6783	TOF12801_RSI_HFDUKO_Ph_3	HFDUKO	HFDUKO.3	6	2	0.333333	FALSE	0
4	E9Q0S6_S1067	2.86914	TOF12794_RSI_HFDWT_Ph_1	HFDWT	HFDWT.1	9	3	0	FALSE	0
5	E9Q0S6_S1067	2.9406	TOF12795_RSI_HFDWT_Ph_2	HFDWT	HFDWT.2	9	3	0	FALSE	0
6	E9Q0S6_S1067	0.960419	TOF12796_RSI_HFDWT_Ph_3	HFDWT	HFDWT.3	9	3	0	FALSE	0
8	E9Q0S6_S1067	2.05867	TOF12791_RSI_NDDKO_Ph_3	NCDDKO	NCDDKO.3	6	3	0	FALSE	0
9	E9Q0S6_S1067	2.86668	TOF12783_RSI_NDUKO_Ph_1	NCDUKO	NCDUKO.1	12	1	0.666667	TRUE	0
10	E9Q0S6_S1067	1.56504	TOF12784_RSI_NDUKO_Ph_2	NCDUKO	NCDUKO.2	12	3	0	FALSE	0
11	E9Q0S6_S1067	2.28072	TOF12785_RSI_NDUKO_Ph_3	NCDUKO	NCDUKO.3	12	2	0.333333	FALSE	0
12	E9Q0S6_S1067	2.03653	TOF12786_RSI_NDUKO_Ph_4	NCDUKO	NCDUKO.4	12	3	0	FALSE	0
13	E9Q0S6_S1067	1.9472	TOF12778_RSI_NDWT_Ph_1	NCDWT	NCDWT.1	9	2	0.333333	FALSE	0
14	E9Q0S6_S1067	1.7177	TOF12779_RSI_NDWT_Ph_2	NCDWT	NCDWT.2	9	1	0.666667	TRUE	0
15	E9Q0S6_S1067	2.03855	TOF12780_RSI_NDWT_Ph_3	NCDWT	NCDWT.3	9	1	0.666667	TRUE	0
1	E9Q0S6_S1346	6.38459	TOF12805_RSI_HFDDKO_Ph_1	HFDDKO	HFDDKO.1	2	2	0	FALSE	0
2	E9Q0S6_S1346	7.50883	TOF12800_RSI_HFDUKO_Ph_2	HFDUKO	HFDUKO.2	4	2	0	FALSE	0
3	E9Q0S6_S1346	6.617	TOF12801_RSI_HFDUKO_Ph_3	HFDUKO	HFDUKO.3	4	2	0	FALSE	0
4	E9Q0S6_S1346	8.47244	TOF12794_RSI_HFDWT_Ph_1	HFDWT	HFDWT.1	6	2	0	FALSE	0
5	E9Q0S6_S1346	7.42589	TOF12795_RSI_HFDWT_Ph_2	HFDWT	HFDWT.2	6	2	0	FALSE	0
6	E9Q0S6_S1346	7.49649	TOF12796_RSI_HFDWT_Ph_3	HFDWT	HFDWT.3	6	2	0	FALSE	0
7	E9Q0S6_S1346	6.23658	TOF12790_RSI_NDDKO_Ph_2	NCDDKO	NCDDKO.2	4	2	0	FALSE	0
8	E9Q0S6_S1346	6.88552	TOF12791_RSI_NDDKO_Ph_3	NCDDKO	NCDDKO.3	4	2	0	FALSE	0
9	E9Q0S6_S1346	6.78236	TOF12783_RSI_NDUKO_Ph_1	NCDUKO	NCDUKO.1	8	2	0	FALSE	0
10	E9Q0S6_S1346	7.14015	TOF12784_RSI_NDUKO_Ph_2	NCDUKO	NCDUKO.2	8	2	0	FALSE	0
11	E9Q0S6_S1346	6.7299	TOF12785_RSI_NDUKO_Ph_3	NCDUKO	NCDUKO.3	8	2	0	FALSE	0
12	E9Q0S6_S1346	7.47088	TOF12786_RSI_NDUKO_Ph_4	NCDUKO	NCDUKO.4	8	2	0	FALSE	0
13	E9Q0S6_S1346	6.2808	TOF12778_RSI_NDWT_Ph_1	NCDWT	NCDWT.1	6	2	0	FALSE	0
14	E9Q0S6_S1346	5.31871	TOF12779_RSI_NDWT_Ph_2	NCDWT	NCDWT.2	6	2	0	FALSE	0
15	E9Q0S6_S1346	6.74773	TOF12780_RSI_NDWT_Ph_3	NCDWT	NCDWT.3	6	2	0	FALSE	0
2	E9Q0S6_S1363	2.81969	TOF12800_RSI_HFDUKO_Ph_2	HFDUKO	HFDUKO.2	4	2	0	FALSE	0
3	E9Q0S6_S1363	1.71611	TOF12801_RSI_HFDUKO_Ph_3	HFDUKO	HFDUKO.3	4	1	0.5	TRUE	0
4	E9Q0S6_S1363	2.50541	TOF12794_RSI_HFDWT_Ph_1	HFDWT	HFDWT.1	6	2	0	FALSE	0
5	E9Q0S6_S1363	1.7875	TOF12795_RSI_HFDWT_Ph_2	HFDWT	HFDWT.2	6	2	0	FALSE	0
6	E9Q0S6_S1363	0.645188	TOF12796_RSI_HFDWT_Ph_3	HFDWT	HFDWT.3	6	2	0	FALSE	0
12	E9Q0S6_S1363	0.294119	TOF12786_RSI_NDUKO_Ph_4	NCDUKO	NCDUKO.4	8	1	0.5	TRUE	0
13	E9Q0S6_S1363	2.1985	TOF12778_RSI_NDWT_Ph_1	NCDWT	NCDWT.1	6	1	0.5	TRUE	0
2	E9Q0S6_S1367	2.26437	TOF12800_RSI_HFDUKO_Ph_2	HFDUKO	HFDUKO.2	4	2	0	FALSE	0
3	E9Q0S6_S1367	1.32957	TOF12801_RSI_HFDUKO_Ph_3	HFDUKO	HFDUKO.3	4	2	0	FALSE	0
4	E9Q0S6_S1367	2.39735	TOF12794_RSI_HFDWT_Ph_1	HFDWT	HFDWT.1	6	2	0	FALSE	0
5	E9Q0S6_S1367	2.25661	TOF12795_RSI_HFDWT_Ph_2	HFDWT	HFDWT.2	6	1	0.5	TRUE	0
12	E9Q0S6_S1367	-0.150662	TOF12786_RSI_NDUKO_Ph_4	NCDUKO	NCDUKO.4	8	1	0.5	TRUE	0
13	E9Q0S6_S1367	0.57848	TOF12778_RSI_NDWT_Ph_1	NCDWT	NCDWT.1	6	1	0.5	TRUE	0
1	E9Q0S6_S1535	7.2109	TOF12805_RSI_HFDDKO_Ph_1	HFDDKO	HFDDKO.1	3	3	0	FALSE	0
2	E9Q0S6_S1535	7.18295	TOF12800_RSI_HFDUKO_Ph_2	HFDUKO	HFDUKO.2	6	3	0	FALSE	0
3	E9Q0S6_S1535	7.13557	TOF12801_RSI_HFDUKO_Ph_3	HFDUKO	HFDUKO.3	6	3	0	FALSE	0
4	E9Q0S6_S1535	7.88524	TOF12794_RSI_HFDWT_Ph_1	HFDWT	HFDWT.1	9	3	0	FALSE	0
5	E9Q0S6_S1535	7.04894	TOF12795_RSI_HFDWT_Ph_2	HFDWT	HFDWT.2	9	3	0	FALSE	0
6	E9Q0S6_S1535	8.0474	TOF12796_RSI_HFDWT_Ph_3	HFDWT	HFDWT.3	9	3	0	FALSE	0
7	E9Q0S6_S1535	6.68804	TOF12790_RSI_NDDKO_Ph_2	NCDDKO	NCDDKO.2	6	3	0	FALSE	0
8	E9Q0S6_S1535	7.19263	TOF12791_RSI_NDDKO_Ph_3	NCDDKO	NCDDKO.3	6	3	0	FALSE	0
9	E9Q0S6_S1535	6.73674	TOF12783_RSI_NDUKO_Ph_1	NCDUKO	NCDUKO.1	12	3	0	FALSE	0
10	E9Q0S6_S1535	7.37873	TOF12784_RSI_NDUKO_Ph_2	NCDUKO	NCDUKO.2	12	3	0	FALSE	0
11	E9Q0S6_S1535	8.08557	TOF12785_RSI_NDUKO_Ph_3	NCDUKO	NCDUKO.3	12	3	0	FALSE	0
12	E9Q0S6_S1535	7.54589	TOF12786_RSI_NDUKO_Ph_4	NCDUKO	NCDUKO.4	12	3	0	FALSE	0
13	E9Q0S6_S1535	6.89402	TOF12778_RSI_NDWT_Ph_1	NCDWT	NCDWT.1	9	3	0	FALSE	0
14	E9Q0S6_S1535	6.29464	TOF12779_RSI_NDWT_Ph_2	NCDWT	NCDWT.2	9	3	0	FALSE	0
15	E9Q0S6_S1535	5.56826	TOF12780_RSI_NDWT_Ph_3	NCDWT	NCDWT.3	9	3	0	FALSE	0
1	E9Q0S6_S154	2.86107	TOF12805_RSI_HFDDKO_Ph_1	HFDDKO	HFDDKO.1	6	5	0.166667	FALSE	0
2	E9Q0S6_S154	2.91874	TOF12800_RSI_HFDUKO_Ph_2	HFDUKO	HFDUKO.2	12	6	0	FALSE	0
3	E9Q0S6_S154	2.53072	TOF12801_RSI_HFDUKO_Ph_3	HFDUKO	HFDUKO.3	12	6	0	FALSE	0
4	E9Q0S6_S154	3.753	TOF12794_RSI_HFDWT_Ph_1	HFDWT	HFDWT.1	18	6	0	FALSE	0
5	E9Q0S6_S154	2.98061	TOF12795_RSI_HFDWT_Ph_2	HFDWT	HFDWT.2	18	5	0.166667	FALSE	0
6	E9Q0S6_S154	2.19608	TOF12796_RSI_HFDWT_Ph_3	HFDWT	HFDWT.3	18	5	0.166667	FALSE	0
7	E9Q0S6_S154	3.20284	TOF12790_RSI_NDDKO_Ph_2	NCDDKO	NCDDKO.2	12	4	0.333333	FALSE	0
8	E9Q0S6_S154	3.37455	TOF12791_RSI_NDDKO_Ph_3	NCDDKO	NCDDKO.3	12	6	0	FALSE	0
9	E9Q0S6_S154	2.41671	TOF12783_RSI_NDUKO_Ph_1	NCDUKO	NCDUKO.1	24	5	0.166667	FALSE	0
10	E9Q0S6_S154	3.33998	TOF12784_RSI_NDUKO_Ph_2	NCDUKO	NCDUKO.2	24	6	0	FALSE	0
11	E9Q0S6_S154	2.80538	TOF12785_RSI_NDUKO_Ph_3	NCDUKO	NCDUKO.3	24	5	0.166667	FALSE	0
12	E9Q0S6_S154	3.39195	TOF12786_RSI_NDUKO_Ph_4	NCDUKO	NCDUKO.4	24	6	0	FALSE	0
13	E9Q0S6_S154	3.14518	TOF12778_RSI_NDWT_Ph_1	NCDWT	NCDWT.1	18	6	0	FALSE	0
14	E9Q0S6_S154	2.74965	TOF12779_RSI_NDWT_Ph_2	NCDWT	NCDWT.2	18	3	0.5	TRUE	0
15	E9Q0S6_S154	1.03219	TOF12780_RSI_NDWT_Ph_3	NCDWT	NCDWT.3	18	5	0.166667	FALSE	0
1	E9Q0S6_S156	2.99408	TOF12805_RSI_HFDDKO_Ph_1	HFDDKO	HFDDKO.1	5	4	0.2	FALSE	0
2	E9Q0S6_S156	2.84909	TOF12800_RSI_HFDUKO_Ph_2	HFDUKO	HFDUKO.2	10	5	0	FALSE	0
3	E9Q0S6_S156	2.58607	TOF12801_RSI_HFDUKO_Ph_3	HFDUKO	HFDUKO.3	10	5	0	FALSE	0
4	E9Q0S6_S156	3.59052	TOF12794_RSI_HFDWT_Ph_1	HFDWT	HFDWT.1	15	5	0	FALSE	0
5	E9Q0S6_S156	2.94522	TOF12795_RSI_HFDWT_Ph_2	HFDWT	HFDWT.2	15	4	0.2	FALSE	0
6	E9Q0S6_S156	2.34963	TOF12796_RSI_HFDWT_Ph_3	HFDWT	HFDWT.3	15	4	0.2	FALSE	0
7	E9Q0S6_S156	2.71217	TOF12790_RSI_NDDKO_Ph_2	NCDDKO	NCDDKO.2	10	5	0	FALSE	0
8	E9Q0S6_S156	3.33083	TOF12791_RSI_NDDKO_Ph_3	NCDDKO	NCDDKO.3	10	5	0	FALSE	0
9	E9Q0S6_S156	2.32344	TOF12783_RSI_NDUKO_Ph_1	NCDUKO	NCDUKO.1	20	4	0.2	FALSE	0
10	E9Q0S6_S156	2.99286	TOF12784_RSI_NDUKO_Ph_2	NCDUKO	NCDUKO.2	20	5	0	FALSE	0
11	E9Q0S6_S156	2.4598	TOF12785_RSI_NDUKO_Ph_3	NCDUKO	NCDUKO.3	20	4	0.2	FALSE	0
12	E9Q0S6_S156	3.24461	TOF12786_RSI_NDUKO_Ph_4	NCDUKO	NCDUKO.4	20	5	0	FALSE	0
13	E9Q0S6_S156	3.01123	TOF12778_RSI_NDWT_Ph_1	NCDWT	NCDWT.1	15	5	0	FALSE	0
14	E9Q0S6_S156	2.15396	TOF12779_RSI_NDWT_Ph_2	NCDWT	NCDWT.2	15	4	0.2	FALSE	0
15	E9Q0S6_S156	1.06782	TOF12780_RSI_NDWT_Ph_3	NCDWT	NCDWT.3	15	5	0	FALSE	0
2	E9Q0S6_S1599	1.32055	TOF12800_RSI_HFDUKO_Ph_2	HFDUKO	HFDUKO.2	4	2	0	FALSE	0
4	E9Q0S6_S1599	1.49304	TOF12794_RSI_HFDWT_Ph_1	HFDWT	HFDWT.1	6	2	0	FALSE	0
6	E9Q0S6_S1599	-0.0799095	TOF12796_RSI_HFDWT_Ph_3	HFDWT	HFDWT.3	6	1	0.5	TRUE	0
12	E9Q0S6_S1599	1.14038	TOF12786_RSI_NDUKO_Ph_4	NCDUKO	NCDUKO.4	8	2	0	FALSE	0
1	E9Q0S6_S163	3.48065	TOF12805_RSI_HFDDKO_Ph_1	HFDDKO	HFDDKO.1	1	1	0	FALSE	0
2	E9Q0S6_S163	4.04764	TOF12800_RSI_HFDUKO_Ph_2	HFDUKO	HFDUKO.2	2	1	0	FALSE	0
3	E9Q0S6_S163	3.84573	TOF12801_RSI_HFDUKO_Ph_3	HFDUKO	HFDUKO.3	2	1	0	FALSE	0
4	E9Q0S6_S163	4.95164	TOF12794_RSI_HFDWT_Ph_1	HFDWT	HFDWT.1	3	1	0	FALSE	0
5	E9Q0S6_S163	4.21674	TOF12795_RSI_HFDWT_Ph_2	HFDWT	HFDWT.2	3	1	0	FALSE	0
6	E9Q0S6_S163	4.22691	TOF12796_RSI_HFDWT_Ph_3	HFDWT	HFDWT.3	3	1	0	FALSE	0
7	E9Q0S6_S163	4.37954	TOF12790_RSI_NDDKO_Ph_2	NCDDKO	NCDDKO.2	2	1	0	FALSE	0
8	E9Q0S6_S163	3.51591	TOF12791_RSI_NDDKO_Ph_3	NCDDKO	NCDDKO.3	2	1	0	FALSE	0
9	E9Q0S6_S163	3.66028	TOF12783_RSI_NDUKO_Ph_1	NCDUKO	NCDUKO.1	4	1	0	FALSE	0
10	E9Q0S6_S163	5.09754	TOF12784_RSI_NDUKO_Ph_2	NCDUKO	NCDUKO.2	4	1	0	FALSE	0
11	E9Q0S6_S163	3.51803	TOF12785_RSI_NDUKO_Ph_3	NCDUKO	NCDUKO.3	4	1	0	FALSE	0
12	E9Q0S6_S163	4.37254	TOF12786_RSI_NDUKO_Ph_4	NCDUKO	NCDUKO.4	4	1	0	FALSE	0
13	E9Q0S6_S163	3.97036	TOF12778_RSI_NDWT_Ph_1	NCDWT	NCDWT.1	3	1	0	FALSE	0
14	E9Q0S6_S163	4.12841	TOF12779_RSI_NDWT_Ph_2	NCDWT	NCDWT.2	3	1	0	FALSE	0
15	E9Q0S6_S163	2.15512	TOF12780_RSI_NDWT_Ph_3	NCDWT	NCDWT.3	3	1	0	FALSE	0
2	E9Q0S6_S167	1.51297	TOF12800_RSI_HFDUKO_Ph_2	HFDUKO	HFDUKO.2	2	1	0	FALSE	0
3	E9Q0S6_S167	0.379901	TOF12801_RSI_HFDUKO_Ph_3	HFDUKO	HFDUKO.3	2	1	0	FALSE	0
5	E9Q0S6_S167	2.01269	TOF12795_RSI_HFDWT_Ph_2	HFDWT	HFDWT.2	3	1	0	FALSE	0
6	E9Q0S6_S167	1.55822	TOF12796_RSI_HFDWT_Ph_3	HFDWT	HFDWT.3	3	1	0	FALSE	0
11	E9Q0S6_S167	1.15385	TOF12785_RSI_NDUKO_Ph_3	NCDUKO	NCDUKO.3	4	1	0	FALSE	0
12	E9Q0S6_S167	2.27427	TOF12786_RSI_NDUKO_Ph_4	NCDUKO	NCDUKO.4	4	1	0	FALSE	0
14	E9Q0S6_S167	1.09899	TOF12779_RSI_NDWT_Ph_2	NCDWT	NCDWT.2	3	1	0	FALSE	0
1	E9Q0S6_S169	2.12508	TOF12805_RSI_HFDDKO_Ph_1	HFDDKO	HFDDKO.1	1	1	0	FALSE	0
2	E9Q0S6_S169	1.51308	TOF12800_RSI_HFDUKO_Ph_2	HFDUKO	HFDUKO.2	2	1	0	FALSE	0
3	E9Q0S6_S169	0.364174	TOF12801_RSI_HFDUKO_Ph_3	HFDUKO	HFDUKO.3	2	1	0	FALSE	0
4	E9Q0S6_S169	0.465392	TOF12794_RSI_HFDWT_Ph_1	HFDWT	HFDWT.1	3	1	0	FALSE	0
5	E9Q0S6_S169	2.01578	TOF12795_RSI_HFDWT_Ph_2	HFDWT	HFDWT.2	3	1	0	FALSE	0
6	E9Q0S6_S169	1.55645	TOF12796_RSI_HFDWT_Ph_3	HFDWT	HFDWT.3	3	1	0	FALSE	0
11	E9Q0S6_S169	1.17421	TOF12785_RSI_NDUKO_Ph_3	NCDUKO	NCDUKO.3	4	1	0	FALSE	0
12	E9Q0S6_S169	2.2737	TOF12786_RSI_NDUKO_Ph_4	NCDUKO	NCDUKO.4	4	1	0	FALSE	0
1	E9Q0S6_S790	6.13625	TOF12805_RSI_HFDDKO_Ph_1	HFDDKO	HFDDKO.1	3	3	0	FALSE	0
2	E9Q0S6_S790	5.92488	TOF12800_RSI_HFDUKO_Ph_2	HFDUKO	HFDUKO.2	6	3	0	FALSE	0
3	E9Q0S6_S790	3.22207	TOF12801_RSI_HFDUKO_Ph_3	HFDUKO	HFDUKO.3	6	3	0	FALSE	0
4	E9Q0S6_S790	7.38343	TOF12794_RSI_HFDWT_Ph_1	HFDWT	HFDWT.1	9	3	0	FALSE	0
5	E9Q0S6_S790	7.49123	TOF12795_RSI_HFDWT_Ph_2	HFDWT	HFDWT.2	9	3	0	FALSE	0
6	E9Q0S6_S790	6.1849	TOF12796_RSI_HFDWT_Ph_3	HFDWT	HFDWT.3	9	3	0	FALSE	0
7	E9Q0S6_S790	4.69779	TOF12790_RSI_NDDKO_Ph_2	NCDDKO	NCDDKO.2	6	3	0	FALSE	0
8	E9Q0S6_S790	6.60029	TOF12791_RSI_NDDKO_Ph_3	NCDDKO	NCDDKO.3	6	3	0	FALSE	0
10	E9Q0S6_S790	6.38652	TOF12784_RSI_NDUKO_Ph_2	NCDUKO	NCDUKO.2	12	3	0	FALSE	0
11	E9Q0S6_S790	3.79858	TOF12785_RSI_NDUKO_Ph_3	NCDUKO	NCDUKO.3	12	2	0.333333	FALSE	0
12	E9Q0S6_S790	6.48973	TOF12786_RSI_NDUKO_Ph_4	NCDUKO	NCDUKO.4	12	3	0	FALSE	0
13	E9Q0S6_S790	4.873	TOF12778_RSI_NDWT_Ph_1	NCDWT	NCDWT.1	9	3	0	FALSE	0
14	E9Q0S6_S790	2.12584	TOF12779_RSI_NDWT_Ph_2	NCDWT	NCDWT.2	9	2	0.333333	FALSE	0
15	E9Q0S6_S790	2.43129	TOF12780_RSI_NDWT_Ph_3	NCDWT	NCDWT.3	9	3	0	FALSE	0
1	E9Q0S6_S792	6.12502	TOF12805_RSI_HFDDKO_Ph_1	HFDDKO	HFDDKO.1	3	3	0	FALSE	0
2	E9Q0S6_S792	5.95305	TOF12800_RSI_HFDUKO_Ph_2	HFDUKO	HFDUKO.2	6	3	0	FALSE	0
3	E9Q0S6_S792	2.92681	TOF12801_RSI_HFDUKO_Ph_3	HFDUKO	HFDUKO.3	6	3	0	FALSE	0
4	E9Q0S6_S792	7.38894	TOF12794_RSI_HFDWT_Ph_1	HFDWT	HFDWT.1	9	3	0	FALSE	0
5	E9Q0S6_S792	7.50698	TOF12795_RSI_HFDWT_Ph_2	HFDWT	HFDWT.2	9	3	0	FALSE	0
6	E9Q0S6_S792	6.1849	TOF12796_RSI_HFDWT_Ph_3	HFDWT	HFDWT.3	9	3	0	FALSE	0
7	E9Q0S6_S792	4.69779	TOF12790_RSI_NDDKO_Ph_2	NCDDKO	NCDDKO.2	6	3	0	FALSE	0
8	E9Q0S6_S792	6.62845	TOF12791_RSI_NDDKO_Ph_3	NCDDKO	NCDDKO.3	6	3	0	FALSE	0
10	E9Q0S6_S792	6.41398	TOF12784_RSI_NDUKO_Ph_2	NCDUKO	NCDUKO.2	12	3	0	FALSE	0
11	E9Q0S6_S792	4.13878	TOF12785_RSI_NDUKO_Ph_3	NCDUKO	NCDUKO.3	12	2	0.333333	FALSE	0
12	E9Q0S6_S792	6.5145	TOF12786_RSI_NDUKO_Ph_4	NCDUKO	NCDUKO.4	12	3	0	FALSE	0
13	E9Q0S6_S792	4.97127	TOF12778_RSI_NDWT_Ph_1	NCDWT	NCDWT.1	9	3	0	FALSE	0
14	E9Q0S6_S792	2.79704	TOF12779_RSI_NDWT_Ph_2	NCDWT	NCDWT.2	9	2	0.333333	FALSE	0
15	E9Q0S6_S792	2.99026	TOF12780_RSI_NDWT_Ph_3	NCDWT	NCDWT.3	9	3	0	FALSE	0
2	E9Q0S6_S836	3.50223	TOF12800_RSI_HFDUKO_Ph_2	HFDUKO	HFDUKO.2	6	3	0	FALSE	0
3	E9Q0S6_S836	4.2332	TOF12801_RSI_HFDUKO_Ph_3	HFDUKO	HFDUKO.3	6	3	0	FALSE	0
4	E9Q0S6_S836	4.97425	TOF12794_RSI_HFDWT_Ph_1	HFDWT	HFDWT.1	9	3	0	FALSE	0
5	E9Q0S6_S836	4.07925	TOF12795_RSI_HFDWT_Ph_2	HFDWT	HFDWT.2	9	3	0	FALSE	0
6	E9Q0S6_S836	2.44657	TOF12796_RSI_HFDWT_Ph_3	HFDWT	HFDWT.3	9	3	0	FALSE	0
7	E9Q0S6_S836	1.82504	TOF12790_RSI_NDDKO_Ph_2	NCDDKO	NCDDKO.2	6	3	0	FALSE	0
9	E9Q0S6_S836	2.59578	TOF12783_RSI_NDUKO_Ph_1	NCDUKO	NCDUKO.1	12	2	0.333333	FALSE	0
10	E9Q0S6_S836	4.29087	TOF12784_RSI_NDUKO_Ph_2	NCDUKO	NCDUKO.2	12	3	0	FALSE	0
12	E9Q0S6_S836	3.61265	TOF12786_RSI_NDUKO_Ph_4	NCDUKO	NCDUKO.4	12	3	0	FALSE	0
13	E9Q0S6_S836	3.13849	TOF12778_RSI_NDWT_Ph_1	NCDWT	NCDWT.1	9	2	0.333333	FALSE	0
14	E9Q0S6_S836	2.97843	TOF12779_RSI_NDWT_Ph_2	NCDWT	NCDWT.2	9	3	0	FALSE	0
1	E9Q0S6_T1066	3.08764	TOF12805_RSI_HFDDKO_Ph_1	HFDDKO	HFDDKO.1	3	3	0	FALSE	0
2	E9Q0S6_T1066	2.82723	TOF12800_RSI_HFDUKO_Ph_2	HFDUKO	HFDUKO.2	6	3	0	FALSE	0
3	E9Q0S6_T1066	2.68776	TOF12801_RSI_HFDUKO_Ph_3	HFDUKO	HFDUKO.3	6	3	0	FALSE	0
4	E9Q0S6_T1066	2.89055	TOF12794_RSI_HFDWT_Ph_1	HFDWT	HFDWT.1	9	3	0	FALSE	0
5	E9Q0S6_T1066	3.27211	TOF12795_RSI_HFDWT_Ph_2	HFDWT	HFDWT.2	9	3	0	FALSE	0
6	E9Q0S6_T1066	3.85143	TOF12796_RSI_HFDWT_Ph_3	HFDWT	HFDWT.3	9	3	0	FALSE	0
7	E9Q0S6_T1066	1.08952	TOF12790_RSI_NDDKO_Ph_2	NCDDKO	NCDDKO.2	6	2	0.333333	FALSE	0
8	E9Q0S6_T1066	3.10441	TOF12791_RSI_NDDKO_Ph_3	NCDDKO	NCDDKO.3	6	3	0	FALSE	0
9	E9Q0S6_T1066	2.94748	TOF12783_RSI_NDUKO_Ph_1	NCDUKO	NCDUKO.1	12	1	0.666667	TRUE	0
10	E9Q0S6_T1066	2.69024	TOF12784_RSI_NDUKO_Ph_2	NCDUKO	NCDUKO.2	12	3	0	FALSE	0
11	E9Q0S6_T1066	2.04778	TOF12785_RSI_NDUKO_Ph_3	NCDUKO	NCDUKO.3	12	3	0	FALSE	0
12	E9Q0S6_T1066	2.11477	TOF12786_RSI_NDUKO_Ph_4	NCDUKO	NCDUKO.4	12	3	0	FALSE	0
13	E9Q0S6_T1066	2.67785	TOF12778_RSI_NDWT_Ph_1	NCDWT	NCDWT.1	9	3	0	FALSE	0
14	E9Q0S6_T1066	2.31431	TOF12779_RSI_NDWT_Ph_2	NCDWT	NCDWT.2	9	1	0.666667	TRUE	0
15	E9Q0S6_T1066	1.38079	TOF12780_RSI_NDWT_Ph_3	NCDWT	NCDWT.3	9	2	0.333333	FALSE	0
1	E9Q0S6_T1338	3.00985	TOF12805_RSI_HFDDKO_Ph_1	HFDDKO	HFDDKO.1	3	2	0.333333	FALSE	0
2	E9Q0S6_T1338	4.39648	TOF12800_RSI_HFDUKO_Ph_2	HFDUKO	HFDUKO.2	6	3	0	FALSE	0
3	E9Q0S6_T1338	3.85952	TOF12801_RSI_HFDUKO_Ph_3	HFDUKO	HFDUKO.3	6	3	0	FALSE	0
4	E9Q0S6_T1338	5.09405	TOF12794_RSI_HFDWT_Ph_1	HFDWT	HFDWT.1	9	3	0	FALSE	0
5	E9Q0S6_T1338	4.10077	TOF12795_RSI_HFDWT_Ph_2	HFDWT	HFDWT.2	9	3	0	FALSE	0
6	E9Q0S6_T1338	4.29586	TOF12796_RSI_HFDWT_Ph_3	HFDWT	HFDWT.3	9	3	0	FALSE	0
7	E9Q0S6_T1338	2.7254	TOF12790_RSI_NDDKO_Ph_2	NCDDKO	NCDDKO.2	6	2	0.333333	FALSE	0
8	E9Q0S6_T1338	2.85645	TOF12791_RSI_NDDKO_Ph_3	NCDDKO	NCDDKO.3	6	3	0	FALSE	0
9	E9Q0S6_T1338	3.37761	TOF12783_RSI_NDUKO_Ph_1	NCDUKO	NCDUKO.1	12	2	0.333333	FALSE	0
10	E9Q0S6_T1338	4.05718	TOF12784_RSI_NDUKO_Ph_2	NCDUKO	NCDUKO.2	12	3	0	FALSE	0
11	E9Q0S6_T1338	3.82343	TOF12785_RSI_NDUKO_Ph_3	NCDUKO	NCDUKO.3	12	2	0.333333	FALSE	0
12	E9Q0S6_T1338	4.39994	TOF12786_RSI_NDUKO_Ph_4	NCDUKO	NCDUKO.4	12	3	0	FALSE	0
13	E9Q0S6_T1338	3.34225	TOF12778_RSI_NDWT_Ph_1	NCDWT	NCDWT.1	9	3	0	FALSE	0
14	E9Q0S6_T1338	2.93938	TOF12779_RSI_NDWT_Ph_2	NCDWT	NCDWT.2	9	2	0.333333	FALSE	0
15	E9Q0S6_T1338	3.19183	TOF12780_RSI_NDWT_Ph_3	NCDWT	NCDWT.3	9	2	0.333333	FALSE	0
1	E9Q0S6_T1338_S1346	7.46155	TOF12805_RSI_HFDDKO_Ph_1	HFDDKO	HFDDKO.1	2	2	0	FALSE	0
2	E9Q0S6_T1338_S1346	7.73802	TOF12800_RSI_HFDUKO_Ph_2	HFDUKO	HFDUKO.2	4	2	0	FALSE	0
3	E9Q0S6_T1338_S1346	6.75039	TOF12801_RSI_HFDUKO_Ph_3	HFDUKO	HFDUKO.3	4	2	0	FALSE	0
4	E9Q0S6_T1338_S1346	8.01795	TOF12794_RSI_HFDWT_Ph_1	HFDWT	HFDWT.1	6	2	0	FALSE	0
5	E9Q0S6_T1338_S1346	8.32998	TOF12795_RSI_HFDWT_Ph_2	HFDWT	HFDWT.2	6	2	0	FALSE	0
6	E9Q0S6_T1338_S1346	7.31236	TOF12796_RSI_HFDWT_Ph_3	HFDWT	HFDWT.3	6	2	0	FALSE	0
7	E9Q0S6_T1338_S1346	7.5896	TOF12790_RSI_NDDKO_Ph_2	NCDDKO	NCDDKO.2	4	2	0	FALSE	0
8	E9Q0S6_T1338_S1346	7.94333	TOF12791_RSI_NDDKO_Ph_3	NCDDKO	NCDDKO.3	4	2	0	FALSE	0
9	E9Q0S6_T1338_S1346	7.08626	TOF12783_RSI_NDUKO_Ph_1	NCDUKO	NCDUKO.1	8	2	0	FALSE	0
10	E9Q0S6_T1338_S1346	8.31439	TOF12784_RSI_NDUKO_Ph_2	NCDUKO	NCDUKO.2	8	2	0	FALSE	0
11	E9Q0S6_T1338_S1346	7.0168	TOF12785_RSI_NDUKO_Ph_3	NCDUKO	NCDUKO.3	8	2	0	FALSE	0
12	E9Q0S6_T1338_S1346	7.48389	TOF12786_RSI_NDUKO_Ph_4	NCDUKO	NCDUKO.4	8	2	0	FALSE	0
13	E9Q0S6_T1338_S1346	8.18539	TOF12778_RSI_NDWT_Ph_1	NCDWT	NCDWT.1	6	2	0	FALSE	0
14	E9Q0S6_T1338_S1346	7.70236	TOF12779_RSI_NDWT_Ph_2	NCDWT	NCDWT.2	6	2	0	FALSE	0
15	E9Q0S6_T1338_S1346	5.36287	TOF12780_RSI_NDWT_Ph_3	NCDWT	NCDWT.3	6	2	0	FALSE	0
1	E9Q0S6_T1341	3.06144	TOF12805_RSI_HFDDKO_Ph_1	HFDDKO	HFDDKO.1	3	3	0	FALSE	0
2	E9Q0S6_T1341	4.52096	TOF12800_RSI_HFDUKO_Ph_2	HFDUKO	HFDUKO.2	6	2	0.333333	FALSE	0
3	E9Q0S6_T1341	3.4811	TOF12801_RSI_HFDUKO_Ph_3	HFDUKO	HFDUKO.3	6	2	0.333333	FALSE	0
4	E9Q0S6_T1341	5.16904	TOF12794_RSI_HFDWT_Ph_1	HFDWT	HFDWT.1	9	3	0	FALSE	0
5	E9Q0S6_T1341	3.74883	TOF12795_RSI_HFDWT_Ph_2	HFDWT	HFDWT.2	9	3	0	FALSE	0
6	E9Q0S6_T1341	4.80965	TOF12796_RSI_HFDWT_Ph_3	HFDWT	HFDWT.3	9	3	0	FALSE	0
7	E9Q0S6_T1341	3.13854	TOF12790_RSI_NDDKO_Ph_2	NCDDKO	NCDDKO.2	6	2	0.333333	FALSE	0
8	E9Q0S6_T1341	3.49738	TOF12791_RSI_NDDKO_Ph_3	NCDDKO	NCDDKO.3	6	3	0	FALSE	0
9	E9Q0S6_T1341	3.40069	TOF12783_RSI_NDUKO_Ph_1	NCDUKO	NCDUKO.1	12	2	0.333333	FALSE	0
10	E9Q0S6_T1341	3.57212	TOF12784_RSI_NDUKO_Ph_2	NCDUKO	NCDUKO.2	12	3	0	FALSE	0
11	E9Q0S6_T1341	3.87269	TOF12785_RSI_NDUKO_Ph_3	NCDUKO	NCDUKO.3	12	2	0.333333	FALSE	0
12	E9Q0S6_T1341	4.45906	TOF12786_RSI_NDUKO_Ph_4	NCDUKO	NCDUKO.4	12	3	0	FALSE	0
13	E9Q0S6_T1341	2.38898	TOF12778_RSI_NDWT_Ph_1	NCDWT	NCDWT.1	9	2	0.333333	FALSE	0
14	E9Q0S6_T1341	2.97987	TOF12779_RSI_NDWT_Ph_2	NCDWT	NCDWT.2	9	2	0.333333	FALSE	0
15	E9Q0S6_T1341	3.38972	TOF12780_RSI_NDWT_Ph_3	NCDWT	NCDWT.3	9	3	0	FALSE	0
1	E9Q0S6_T1343	3.37145	TOF12805_RSI_HFDDKO_Ph_1	HFDDKO	HFDDKO.1	3	2	0.333333	FALSE	0
2	E9Q0S6_T1343	4.40248	TOF12800_RSI_HFDUKO_Ph_2	HFDUKO	HFDUKO.2	6	3	0	FALSE	0
3	E9Q0S6_T1343	3.61038	TOF12801_RSI_HFDUKO_Ph_3	HFDUKO	HFDUKO.3	6	3	0	FALSE	0
4	E9Q0S6_T1343	4.97574	TOF12794_RSI_HFDWT_Ph_1	HFDWT	HFDWT.1	9	3	0	FALSE	0
5	E9Q0S6_T1343	4.06138	TOF12795_RSI_HFDWT_Ph_2	HFDWT	HFDWT.2	9	3	0	FALSE	0
6	E9Q0S6_T1343	4.1735	TOF12796_RSI_HFDWT_Ph_3	HFDWT	HFDWT.3	9	3	0	FALSE	0
7	E9Q0S6_T1343	2.99373	TOF12790_RSI_NDDKO_Ph_2	NCDDKO	NCDDKO.2	6	2	0.333333	FALSE	0
8	E9Q0S6_T1343	2.86043	TOF12791_RSI_NDDKO_Ph_3	NCDDKO	NCDDKO.3	6	3	0	FALSE	0
9	E9Q0S6_T1343	3.20997	TOF12783_RSI_NDUKO_Ph_1	NCDUKO	NCDUKO.1	12	2	0.333333	FALSE	0
10	E9Q0S6_T1343	3.93477	TOF12784_RSI_NDUKO_Ph_2	NCDUKO	NCDUKO.2	12	3	0	FALSE	0
11	E9Q0S6_T1343	3.76197	TOF12785_RSI_NDUKO_Ph_3	NCDUKO	NCDUKO.3	12	2	0.333333	FALSE	0
12	E9Q0S6_T1343	4.37381	TOF12786_RSI_NDUKO_Ph_4	NCDUKO	NCDUKO.4	12	3	0	FALSE	0
13	E9Q0S6_T1343	2.72017	TOF12778_RSI_NDWT_Ph_1	NCDWT	NCDWT.1	9	3	0	FALSE	0
14	E9Q0S6_T1343	1.68946	TOF12779_RSI_NDWT_Ph_2	NCDWT	NCDWT.2	9	2	0.333333	FALSE	0
[truncated: 68,255 more rows]

## Sheet: GroupComparison_AB
Protein	Label	log2FC	SE	Tvalue	DF	pvalue	adj.pvalue	issue	MissingPercentage	ImputationPercentage
A0A0B4J1G0	HFDUKO-HFDDKO	-0.114548	0.473312	-0.242014	12	0.812856	0.978442		0	0
A0A0B4J1G0	HFDWT-HFDDKO	0.232478	0.473312	0.491174	12	0.632163	0.989313		0.166667	0
A0A0B4J1G0	HFDWT-HFDUKO	0.347027	0.299349	1.15927	12	0.268893	0.512769		0.111111	0
A0A0B4J1G0	NCDDKO-HFDDKO	0.00551193	0.488834	0.0112757	12	0.991189	0.998354		0	0
A0A0B4J1G0	NCDUKO-HFDUKO	0.451383	0.299349	1.50788	12	0.157452	0.479961		0	0
A0A0B4J1G0	NCDUKO-NCDDKO	0.331323	0.323333	1.02471	12	0.325714	0.724268		0	0
A0A0B4J1G0	NCDWT-HFDWT	0.0506778	0.366626	0.138228	12	0.892353	0.966826		0.25	0
A0A0B4J1G0	NCDWT-NCDDKO	0.277644	0.386457	0.718435	12	0.486243	0.990172		0.166667	0
A0A0B4J1G0	NCDWT-NCDUKO	-0.0536784	0.366626	-0.146412	12	0.886027	0.969209		0.142857	0
A0A0G2JDV3	HFDUKO-HFDDKO	-0.495888	0.369238	-1.343	14	0.20064	0.749103		0.12	0
A0A0G2JDV3	HFDWT-HFDDKO	0.107683	0.361778	0.297649	14	0.770342	0.989313		0.05	0
A0A0G2JDV3	HFDWT-HFDUKO	0.603571	0.221543	2.72439	14	0.0164511	0.108104		0.0777778	0
A0A0G2JDV3	NCDDKO-HFDDKO	-0.0997613	0.381348	-0.261602	14	0.797438	0.976775		0.0333333	0
A0A0G2JDV3	NCDUKO-HFDUKO	0.309746	0.233527	1.32638	14	0.205945	0.542673		0.1	0
A0A0G2JDV3	NCDUKO-NCDDKO	-0.0863805	0.252238	-0.342457	14	0.737094	0.918377		0.047619	0
A0A0G2JDV3	NCDWT-HFDWT	-0.156269	0.241186	-0.647922	14	0.527519	0.818629		0.05	0
A0A0G2JDV3	NCDWT-NCDDKO	0.0511748	0.269654	0.18978	14	0.852206	0.990311		0.0388889	0
A0A0G2JDV3	NCDWT-NCDUKO	0.137555	0.252238	0.54534	14	0.594102	0.849335		0.0714286	0
A0A0G2JDV3;A4UUI3	HFDUKO-HFDDKO	-0.216969	0.255121	-0.850456	14	0.409382	0.868789		0.227273	0
A0A0G2JDV3;A4UUI3	HFDWT-HFDDKO	0.184364	0.249967	0.737555	14	0.472967	0.989313		0.242424	0
A0A0G2JDV3;A4UUI3	HFDWT-HFDUKO	0.401334	0.153073	2.62185	14	0.0201034	0.120361		0.207071	0
A0A0G2JDV3;A4UUI3	NCDDKO-HFDDKO	0.0420611	0.263488	0.159632	14	0.875451	0.98329		0.193182	0
A0A0G2JDV3;A4UUI3	NCDUKO-HFDUKO	-0.0395412	0.161353	-0.24506	14	0.809965	0.934198		0.176136	0
A0A0G2JDV3;A4UUI3	NCDUKO-NCDDKO	-0.298572	0.174281	-1.71316	14	0.10873	0.478581		0.149351	0
A0A0G2JDV3;A4UUI3	NCDWT-HFDWT	0.0459304	0.166645	0.275619	14	0.786867	0.935652		0.181818	0
A0A0G2JDV3;A4UUI3	NCDWT-NCDDKO	0.188234	0.186314	1.0103	14	0.329494	0.990172		0.128788	0
A0A0G2JDV3;A4UUI3	NCDWT-NCDUKO	0.486805	0.174281	2.79322	14	0.0143708	0.155742		0.142857	0
A0A0G2JDV3;Q61107;Q91Z40	HFDUKO-HFDDKO	-0.484617	0.374849	-1.29283	14	0.216997	0.767164		0.3	0
A0A0G2JDV3;Q61107;Q91Z40	HFDWT-HFDDKO	0.0568958	0.367275	0.154913	14	0.879101	0.994254		0.25	0
A0A0G2JDV3;Q61107;Q91Z40	HFDWT-HFDUKO	0.541513	0.224909	2.4077	14	0.0304171	0.15089		0.333333	0
A0A0G2JDV3;Q61107;Q91Z40	NCDDKO-HFDDKO	0.0242329	0.387142	0.0625943	14	0.950974	0.992688		0	0
A0A0G2JDV3;Q61107;Q91Z40	NCDUKO-HFDUKO	0.4135	0.237075	1.74417	14	0.103034	0.406274		0.25	0
A0A0G2JDV3;Q61107;Q91Z40	NCDUKO-NCDDKO	-0.0953504	0.25607	-0.37236	14	0.715201	0.910072		0.0714286	0
A0A0G2JDV3;Q61107;Q91Z40	NCDWT-HFDWT	0.220405	0.24485	0.900163	14	0.383257	0.728043		0.270833	0
A0A0G2JDV3;Q61107;Q91Z40	NCDWT-NCDDKO	0.253068	0.273751	0.924446	14	0.370914	0.990172		0.111111	0
A0A0G2JDV3;Q61107;Q91Z40	NCDWT-NCDUKO	0.348418	0.25607	1.36063	14	0.195133	0.543662		0.166667	0
A0A140LIF8	HFDUKO-HFDDKO	0.0054062	0.323109	0.0167318	14	0.986887	0.997818		0.469231	0
A0A140LIF8	HFDWT-HFDDKO	0.229186	0.316581	0.72394	14	0.481026	0.989313		0.179487	0
A0A140LIF8	HFDWT-HFDUKO	0.22378	0.193866	1.1543	14	0.267701	0.511674		0.311966	0
A0A140LIF8	NCDDKO-HFDDKO	0.0508338	0.333706	0.152331	14	0.881099	0.983669		0.278846	0
A0A140LIF8	NCDUKO-HFDUKO	-0.146106	0.204352	-0.714969	14	0.486381	0.760833		0.418269	0
A0A140LIF8	NCDUKO-NCDDKO	-0.191533	0.220726	-0.867743	14	0.400165	0.774097		0.302198	0
A0A140LIF8	NCDWT-HFDWT	-0.081246	0.211054	-0.384953	14	0.706057	0.901383		0.201923	0
A0A140LIF8	NCDWT-NCDDKO	0.0971059	0.235966	0.411526	14	0.686918	0.990311		0.275641	0
A0A140LIF8	NCDWT-NCDUKO	0.288639	0.220726	1.30768	14	0.212048	0.563713		0.307692	0
A0A140LIF8;Q9DCE9	HFDUKO-HFDDKO	-0.442277	0.520257	-0.850112	14	0.409566	0.868924		0.15	0
A0A140LIF8;Q9DCE9	HFDWT-HFDDKO	0.0232571	0.509746	0.0456248	14	0.964254	0.998778		0.1875	0
A0A140LIF8;Q9DCE9	HFDWT-HFDUKO	0.465534	0.312154	1.49136	14	0.158053	0.38171		0.125	0
A0A140LIF8;Q9DCE9	NCDDKO-HFDDKO	-0.06679	0.537319	-0.124302	14	0.902843	0.987904		0.375	0
A0A140LIF8;Q9DCE9	NCDUKO-HFDUKO	0.118201	0.32904	0.359229	14	0.724784	0.896795		0.140625	0
A0A140LIF8;Q9DCE9	NCDUKO-NCDDKO	-0.257286	0.355403	-0.723928	14	0.481033	0.814249		0.267857	0
A0A140LIF8;Q9DCE9	NCDWT-HFDWT	0.43268	0.339831	1.27322	14	0.223675	0.58911		0.234375	0
A0A140LIF8;Q9DCE9	NCDWT-NCDDKO	0.522727	0.379942	1.37581	14	0.190494	0.990172		0.375	0
A0A140LIF8;Q9DCE9	NCDWT-NCDUKO	0.780013	0.355403	2.19473	14	0.0455481	0.27348		0.267857	0
A0A1W2P872	HFDUKO-HFDDKO	0.0140451	0.544831	0.0257787	14	0.979798	0.99748		0	0
A0A1W2P872	HFDWT-HFDDKO	0.123587	0.533823	0.231514	14	0.820265	0.989313		0	0
A0A1W2P872	HFDWT-HFDUKO	0.109542	0.326899	0.335096	14	0.742521	0.871599		0	0
A0A1W2P872	NCDDKO-HFDDKO	0.250992	0.562699	0.446051	14	0.662382	0.954289		0	0
A0A1W2P872	NCDUKO-HFDUKO	0.0100747	0.344582	0.0292375	14	0.977088	0.991164		0	0
A0A1W2P872	NCDUKO-NCDDKO	-0.226873	0.372191	-0.60956	14	0.551918	0.84652		0	0
A0A1W2P872	NCDWT-HFDWT	-0.103344	0.355882	-0.290387	14	0.775777	0.930391		0	0
A0A1W2P872	NCDWT-NCDDKO	-0.230749	0.397888	-0.579933	14	0.571176	0.990172		0	0
A0A1W2P872	NCDWT-NCDUKO	-0.00387604	0.372191	-0.0104141	14	0.991838	0.997609		0	0
A0A7N9VSG0	HFDUKO-HFDDKO	0.141466	0.255364	0.553979	14	0.588333	0.927801		0.171429	0
A0A7N9VSG0	HFDWT-HFDDKO	0.49934	0.250205	1.99573	14	0.0657985	0.979008		0.0357143	0
A0A7N9VSG0	HFDWT-HFDUKO	0.357874	0.153219	2.33571	14	0.0349007	0.161338		0.119048	0
A0A7N9VSG0	NCDDKO-HFDDKO	0.319459	0.263739	1.21127	14	0.245841	0.815657		0.0535714	0
A0A7N9VSG0	NCDUKO-HFDUKO	0.484064	0.161507	2.99718	14	0.00960509	0.158264		0.160714	0
A0A7N9VSG0	NCDUKO-NCDDKO	0.306071	0.174447	1.75452	14	0.101192	0.467546		0.0918367	0
A0A7N9VSG0	NCDWT-HFDWT	-0.23882	0.166803	-1.43175	14	0.174163	0.531684		0.107143	0
A0A7N9VSG0	NCDWT-NCDDKO	-0.0589391	0.186492	-0.316041	14	0.756634	0.990311		0.142857	0
A0A7N9VSG0	NCDWT-NCDUKO	-0.36501	0.174447	-2.09238	14	0.0551039	0.298275		0.153061	0
A0JNU3	HFDUKO-HFDDKO	-0.00888227	0.103048	-0.0861958	14	0.932531	0.993638		0.0553846	0
A0JNU3	HFDWT-HFDDKO	-0.0959363	0.100966	-0.950187	14	0.358133	0.987259		0.0410256	0
A0JNU3	HFDWT-HFDUKO	-0.087054	0.0618286	-1.40799	14	0.180951	0.41061		0.0478632	0
A0JNU3	NCDDKO-HFDDKO	0.156607	0.106427	1.47149	14	0.163277	0.760467		0.0346154	0
A0JNU3	NCDUKO-HFDUKO	-0.00859548	0.065173	-0.131887	14	0.89695	0.966379		0.0461538	0
A0JNU3	NCDUKO-NCDDKO	-0.174084	0.0703949	-2.47297	14	0.0268304	0.258676		0.032967	0
A0JNU3	NCDWT-HFDWT	0.0336872	0.0673104	0.500475	14	0.624516	0.863619		0.0307692	0
A0JNU3	NCDWT-NCDDKO	-0.218856	0.0752553	-2.90818	14	0.0114554	0.94218		0.0230769	0
A0JNU3	NCDWT-NCDUKO	-0.0447714	0.0703949	-0.636003	14	0.535034	0.823402		0.0263736	0
A1A5B6	HFDUKO-HFDDKO	0.52774	0.58326	0.90481	14	0.380873	0.85686		0	0
A1A5B6	HFDWT-HFDDKO	0.30698	0.571476	0.53717	14	0.599584	0.989313		0	0
A1A5B6	HFDWT-HFDUKO	-0.22076	0.349956	-0.630821	14	0.53832	0.738487		0	0
A1A5B6	NCDDKO-HFDDKO	0.775647	0.602389	1.28762	14	0.218758	0.796254		0	0
A1A5B6	NCDUKO-HFDUKO	-0.307502	0.368886	-0.833595	14	0.418505	0.712182		0	0
A1A5B6	NCDUKO-NCDDKO	-0.555409	0.398443	-1.39395	14	0.185065	0.58753		0	0
A1A5B6	NCDWT-HFDWT	-0.408877	0.380984	-1.07321	14	0.301326	0.667672		0	0
A1A5B6	NCDWT-NCDDKO	-0.877544	0.425953	-2.06019	14	0.0584738	0.990172		0	0
A1A5B6	NCDWT-NCDUKO	-0.322135	0.398443	-0.808486	14	0.432336	0.762117		0	0
A1IGU4	HFDUKO-HFDDKO	-0.22694	0.247148	-0.918236	14	0.374044	0.854135		0.253333	0
A1IGU4	HFDWT-HFDDKO	-0.483224	0.242155	-1.99552	14	0.0658235	0.979008		0.344444	0
A1IGU4	HFDWT-HFDUKO	-0.256283	0.148289	-1.72827	14	0.105921	0.305287		0.237037	0
A1IGU4	NCDDKO-HFDDKO	-0.194032	0.255253	-0.760153	14	0.459774	0.901825		0.4	0
A1IGU4	NCDUKO-HFDUKO	-0.0551574	0.15631	-0.352872	14	0.729441	0.899265		0.158333	0
A1IGU4	NCDUKO-NCDDKO	-0.0880659	0.168834	-0.521612	14	0.610094	0.872956		0.228571	0
A1IGU4	NCDWT-HFDWT	0.40974	0.161436	2.53809	14	0.0236573	0.216662		0.283333	0
A1IGU4	NCDWT-NCDDKO	0.120548	0.180491	0.667889	14	0.515065	0.990172		0.3	0
A1IGU4	NCDWT-NCDUKO	0.208614	0.168834	1.23562	14	0.236935	0.588245		0.2	0
A1L314	HFDUKO-HFDDKO	-0.201554	0.418434	-0.481687	14	0.637471	0.940887		0.333333	0
A1L314	HFDWT-HFDDKO	0.174556	0.40998	0.425767	14	0.67675	0.989313		0.322222	0
A1L314	HFDWT-HFDUKO	0.37611	0.25106	1.49809	14	0.156316	0.380098		0.251852	0
A1L314	NCDDKO-HFDDKO	0.0428467	0.432157	0.0991461	14	0.922428	0.99068		0.483333	0
A1L314	NCDUKO-HFDUKO	0.539683	0.264641	2.0393	14	0.0607608	0.327402		0.225	0
A1L314	NCDUKO-NCDDKO	0.295282	0.285845	1.03301	14	0.319113	0.720591		0.295238	0
A1L314	NCDWT-HFDWT	-0.195947	0.27332	-0.716915	14	0.485216	0.792064		0.25	0
A1L314	NCDWT-NCDDKO	-0.0642378	0.305581	-0.210215	14	0.836528	0.990311		0.333333	0
A1L314	NCDWT-NCDUKO	-0.359519	0.285845	-1.25774	14	0.22906	0.579513		0.219048	0
A1L3P4	HFDUKO-HFDDKO	-0.207731	0.175238	-1.18542	14	0.255583	0.791952		0.177778	0
A1L3P4	HFDWT-HFDDKO	0.174019	0.171697	1.01352	14	0.328008	0.987259		0.0833333	0
A1L3P4	HFDWT-HFDUKO	0.38175	0.105143	3.63078	14	0.00272683	0.0396431		0.117284	0
A1L3P4	NCDDKO-HFDDKO	0.00508285	0.180985	0.0280844	14	0.977991	0.998018		0.0555556	0
A1L3P4	NCDUKO-HFDUKO	0.146816	0.11083	1.32469	14	0.20649	0.542784		0.118056	0
A1L3P4	NCDUKO-NCDDKO	-0.0659974	0.11971	-0.55131	14	0.590113	0.862853		0.0396825	0
A1L3P4	NCDWT-HFDWT	-0.180954	0.114465	-1.58087	14	0.13623	0.483402		0.0416667	0
A1L3P4	NCDWT-NCDDKO	-0.0120178	0.127976	-0.0939073	14	0.926514	0.993561		0.00925926	0
A1L3P4	NCDWT-NCDUKO	0.0539795	0.11971	0.450918	14	0.658953	0.880232		0.031746	0
A2A432	HFDUKO-HFDDKO	0.06678	0.115798	0.576694	14	0.573303	0.923791		0.095082	0
A2A432	HFDWT-HFDDKO	-0.0401269	0.113458	-0.353671	14	0.728855	0.989313		0.120219	0
A2A432	HFDWT-HFDUKO	-0.106907	0.0694788	-1.5387	14	0.14617	0.366149		0.107468	0
A2A432	NCDDKO-HFDDKO	0.0719646	0.119596	0.601733	14	0.556971	0.932248		0.180328	0
A2A432	NCDUKO-HFDUKO	-0.0851093	0.0732371	-1.16211	14	0.264621	0.597847		0.102459	0
A2A432	NCDUKO-NCDDKO	-0.0902939	0.0791051	-1.14144	14	0.272834	0.686304		0.152225	0
A2A432	NCDWT-HFDWT	0.00726318	0.0756389	0.0960244	14	0.924862	0.977375		0.108607	0
A2A432	NCDWT-NCDDKO	-0.104828	0.0845669	-1.23959	14	0.235504	0.990172		0.144809	0
A2A432	NCDWT-NCDUKO	-0.0145344	0.0791051	-0.183736	14	0.856855	0.958245		0.103044	0
A2A432;Q3TCH7	HFDUKO-HFDDKO	-0.369169	0.0716222	-5.15439	14	0.00014631	0.157318		0.0171429	0
A2A432;Q3TCH7	HFDWT-HFDDKO	-0.300452	0.0701751	-4.28146	14	0.000760346	0.480645		0.00952381	0
A2A432;Q3TCH7	HFDWT-HFDUKO	0.068717	0.0429733	1.59906	14	0.132124	0.347909		0.015873	0
A2A432;Q3TCH7	NCDDKO-HFDDKO	-0.312494	0.0739711	-4.22455	14	0.000849067	0.204823		0	0
A2A432;Q3TCH7	NCDUKO-HFDUKO	0.105709	0.0452979	2.33365	14	0.0350377	0.255815		0.0142857	0
A2A432;Q3TCH7	NCDUKO-NCDDKO	0.0490345	0.0489273	1.00219	14	0.333259	0.73258		0.00408163	0
A2A432;Q3TCH7	NCDWT-HFDWT	-0.0325384	0.0467834	-0.695512	14	0.498118	0.801242		0.0214286	0
A2A432;Q3TCH7	NCDWT-NCDDKO	-0.0204961	0.0523055	-0.391855	14	0.701065	0.990311		0.0190476	0
A2A432;Q3TCH7	NCDWT-NCDUKO	-0.0695307	0.0489273	-1.4211	14	0.177177	0.52201		0.0204082	0
A2A4P0	HFDUKO-HFDDKO	0.00457824	0.150438	0.0304328	14	0.976152	0.996791		0.1875	0
A2A4P0	HFDWT-HFDDKO	0.208974	0.147398	1.41775	14	0.178136	0.979008		0.09375	0
A2A4P0	HFDWT-HFDUKO	0.204396	0.0902627	2.26446	14	0.039949	0.176331		0.0972222	0
A2A4P0	NCDDKO-HFDDKO	0.112086	0.155371	0.72141	14	0.482532	0.90786		0.203125	0
A2A4P0	NCDUKO-HFDUKO	0.165857	0.0951452	1.7432	14	0.103208	0.406274		0.15625	0
A2A4P0	NCDUKO-NCDDKO	0.0583488	0.102769	0.567769	14	0.579184	0.857963		0.160714	0
A2A4P0	NCDWT-HFDWT	-0.1015	0.0982655	-1.03292	14	0.319156	0.679901		0.046875	0
A2A4P0	NCDWT-NCDDKO	-0.00461286	0.109864	-0.0419869	14	0.967102	0.997265		0.104167	0
A2A4P0	NCDWT-NCDUKO	-0.0629617	0.102769	-0.612655	14	0.549927	0.82924		0.107143	0
A2A5R2	HFDUKO-HFDDKO	-0.0717232	0.0902595	-0.794633	14	0.440091	0.881265		0.109474	0
A2A5R2	HFDWT-HFDDKO	0.0247203	0.0884359	0.279527	14	0.783927	0.989313		0.136842	0
A2A5R2	HFDWT-HFDUKO	0.0964434	0.0541557	1.78085	14	0.0966371	0.291645		0.123977	0
A2A5R2	NCDDKO-HFDDKO	-0.0601224	0.0932196	-0.644954	14	0.529385	0.924781		0.155263	0
A2A5R2	NCDUKO-HFDUKO	0.135498	0.0570851	2.37362	14	0.0324666	0.248911		0.0986842	0
A2A5R2	NCDUKO-NCDDKO	0.123898	0.061659	2.0094	14	0.0641778	0.378124		0.123308	0
A2A5R2	NCDWT-HFDWT	-0.124118	0.0589573	-2.10522	14	0.0538109	0.32692		0.148684	0
A2A5R2	NCDWT-NCDDKO	-0.0392753	0.0659162	-0.595837	14	0.560794	0.990172		0.164912	0
A2A5R2	NCDWT-NCDUKO	-0.163173	0.061659	-2.64638	14	0.0191642	0.175194		0.123308	0
A2A5R2;G3X9K3	HFDUKO-HFDDKO	-0.0271223	0.194746	-0.13927	14	0.89122	0.987104		0.0848485	0
A2A5R2;G3X9K3	HFDWT-HFDDKO	0.203283	0.190812	1.06536	14	0.304744	0.987259		0.0454545	0
A2A5R2;G3X9K3	HFDWT-HFDUKO	0.230405	0.116848	1.97184	14	0.0687193	0.241085		0.0572391	0
A2A5R2;G3X9K3	NCDDKO-HFDDKO	0.100289	0.201133	0.498622	14	0.625788	0.944144		0.113636	0
A2A5R2;G3X9K3	NCDUKO-HFDUKO	0.147075	0.123168	1.1941	14	0.252279	0.588254		0.0530303	0
A2A5R2;G3X9K3	NCDUKO-NCDDKO	0.0196637	0.133037	0.147806	14	0.884603	0.967554		0.0649351	0
A2A5R2;G3X9K3	NCDWT-HFDWT	-0.265218	0.127208	-2.08492	14	0.0558686	0.331202		0.0340909	0
A2A5R2;G3X9K3	NCDWT-NCDDKO	-0.162225	0.142223	-1.14064	14	0.273157	0.990172		0.0757576	0
A2A5R2;G3X9K3	NCDWT-NCDUKO	-0.181888	0.133037	-1.3672	14	0.193114	0.542626		0.025974	0
A2A5Z6	HFDUKO-HFDDKO	-0.184018	0.402254	-0.457466	14	0.654355	0.943532		0.316667	0
A2A5Z6	HFDWT-HFDDKO	0.0752397	0.394127	0.190902	14	0.851343	0.990494		0.263889	0
A2A5Z6	HFDWT-HFDUKO	0.259257	0.241352	1.07419	14	0.300905	0.543431		0.314815	0
A2A5Z6	NCDDKO-HFDDKO	0.148345	0.415446	0.357075	14	0.726361	0.96862		0.25	0
A2A5Z6	NCDUKO-HFDUKO	0.430237	0.254408	1.69113	14	0.112942	0.422708		0.34375	0
A2A5Z6	NCDUKO-NCDDKO	0.0978742	0.274792	0.356176	14	0.727019	0.914446		0.309524	0
A2A5Z6	NCDWT-HFDWT	0.112973	0.262751	0.429961	14	0.673768	0.882812		0.302083	0
A2A5Z6	NCDWT-NCDDKO	0.039867	0.293765	0.135711	14	0.893982	0.991054		0.305556	0
A2A5Z6	NCDWT-NCDUKO	-0.0580073	0.274792	-0.211095	14	0.835855	0.94921		0.333333	0
A2A5Z6;P46935;Q8CFI0;Q8K4P8;Q9CUN6;Q6I6G8	HFDUKO-HFDDKO	-0.534394	0.494085	-1.08158	13	0.299094	0.817208		0	0
A2A5Z6;P46935;Q8CFI0;Q8K4P8;Q9CUN6;Q6I6G8	HFDWT-HFDDKO	-0.440589	0.484102	-0.910117	13	0.379327	0.987259		0	0
A2A5Z6;P46935;Q8CFI0;Q8K4P8;Q9CUN6;Q6I6G8	HFDWT-HFDUKO	0.0938043	0.296451	0.316425	13	0.756704	0.879048		0	0
A2A5Z6;P46935;Q8CFI0;Q8K4P8;Q9CUN6;Q6I6G8	NCDDKO-HFDDKO	-1.14228	0.541243	-2.11047	13	0.0547611	0.613248		0.25	0
A2A5Z6;P46935;Q8CFI0;Q8K4P8;Q9CUN6;Q6I6G8	NCDUKO-HFDUKO	-0.343247	0.312487	-1.09844	13	0.291942	0.621947		0	0
A2A5Z6;P46935;Q8CFI0;Q8K4P8;Q9CUN6;Q6I6G8	NCDUKO-NCDDKO	0.264637	0.382716	0.69147	13	0.501433	0.825986		0.142857	0
A2A5Z6;P46935;Q8CFI0;Q8K4P8;Q9CUN6;Q6I6G8	NCDWT-HFDWT	-0.069485	0.322735	-0.215301	13	0.832874	0.946011		0	0
A2A5Z6;P46935;Q8CFI0;Q8K4P8;Q9CUN6;Q6I6G8	NCDWT-NCDDKO	0.632203	0.403418	1.56711	13	0.141098	0.990172		0.166667	0
A2A5Z6;P46935;Q8CFI0;Q8K4P8;Q9CUN6;Q6I6G8	NCDWT-NCDUKO	0.367566	0.337524	1.08901	13	0.295927	0.649052		0	0
A2A6A1	HFDUKO-HFDDKO	-0.168468	0.254392	-0.662237	14	0.518573	0.909211		0.047619	0
A2A6A1	HFDWT-HFDDKO	0.266752	0.249252	1.07021	14	0.30263	0.987259		0.0714286	0
A2A6A1	HFDWT-HFDUKO	0.435219	0.152635	2.85137	14	0.0128152	0.0938184		0.0740741	0
A2A6A1	NCDDKO-HFDDKO	-0.0498273	0.262735	-0.189649	14	0.852307	0.98089		0.0595238	0
A2A6A1	NCDUKO-HFDUKO	0.151492	0.160892	0.941581	14	0.362372	0.677182		0.0892857	0
A2A6A1	NCDUKO-NCDDKO	0.0328521	0.173783	0.189041	14	0.852774	0.956626		0.102041	0
A2A6A1	NCDWT-HFDWT	-0.399665	0.166168	-2.40519	14	0.0305638	0.243965		0.125	0
A2A6A1	NCDWT-NCDDKO	-0.0830863	0.185782	-0.447226	14	0.661553	0.990311		0.134921	0
A2A6A1	NCDWT-NCDUKO	-0.115938	0.173783	-0.667145	14	0.515526	0.812011		0.14966	0
A2A6Q5	HFDUKO-HFDDKO	-0.489555	0.227898	-2.14813	14	0.04969	0.578166		0.368421	0
A2A6Q5	HFDWT-HFDDKO	-0.205039	0.223294	-0.918248	14	0.374038	0.987259		0.245614	0
A2A6Q5	HFDWT-HFDUKO	0.284516	0.136739	2.08072	14	0.0563034	0.213979		0.263158	0
A2A6Q5	NCDDKO-HFDDKO	-0.292707	0.235373	-1.24359	14	0.234072	0.811833		0.328947	0
A2A6Q5	NCDUKO-HFDUKO	0.34869	0.144136	2.41918	14	0.0297547	0.243487		0.302632	0
A2A6Q5	NCDUKO-NCDDKO	0.151842	0.155684	0.975318	14	0.345955	0.739744		0.270677	0
A2A6Q5	NCDWT-HFDWT	-0.0497576	0.148863	-0.334252	14	0.743144	0.918759		0.256579	0
A2A6Q5	NCDWT-NCDDKO	0.0379102	0.166433	0.22778	14	0.82311	0.990311		0.315789	0
A2A6Q5	NCDWT-NCDUKO	-0.113931	0.155684	-0.731811	14	0.476356	0.789813		0.300752	0
A2A7S8	HFDUKO-HFDDKO	0.036438	0.141701	0.257147	14	0.800806	0.977234		0.257895	0
A2A7S8	HFDWT-HFDDKO	0.249406	0.138838	1.79638	14	0.0940366	0.979008		0.22807	0
A2A7S8	HFDWT-HFDUKO	0.212968	0.0850205	2.50491	14	0.0252264	0.136972		0.236842	0
A2A7S8	NCDDKO-HFDDKO	0.501695	0.146348	3.42809	14	0.0040785	0.294802		0.217105	0
A2A7S8	NCDUKO-HFDUKO	0.265109	0.0896195	2.95816	14	0.0103768	0.160791		0.263158	0
A2A7S8	NCDUKO-NCDDKO	-0.200147	0.0968001	-2.06764	14	0.0576777	0.362128		0.240602	0
A2A7S8	NCDWT-HFDWT	0.232052	0.0925586	2.50708	14	0.0251204	0.224129		0.217105	0
A2A7S8	NCDWT-NCDDKO	-0.0202361	0.103484	-0.195549	14	0.847773	0.990311		0.20614	0
A2A7S8	NCDWT-NCDUKO	0.179911	0.0968001	1.85859	14	0.0842354	0.36614		0.244361	0
A2A8L1;Q6PDQ2	HFDUKO-HFDDKO	-0.665267	0.271966	-2.44614	14	0.028253	0.548754		0.306667	0
A2A8L1;Q6PDQ2	HFDWT-HFDDKO	-0.125002	0.266472	-0.4691	14	0.646219	0.989313		0.22963	0
A2A8L1;Q6PDQ2	HFDWT-HFDUKO	0.540265	0.16318	3.31086	14	0.00514982	0.056805		0.274074	0
A2A8L1;Q6PDQ2	NCDDKO-HFDDKO	-0.406121	0.280886	-1.44586	14	0.170231	0.765879		0.266667	0
A2A8L1;Q6PDQ2	NCDUKO-HFDUKO	0.046929	0.172007	0.272833	14	0.788965	0.926715		0.305556	0
A2A8L1;Q6PDQ2	NCDUKO-NCDDKO	-0.212217	0.185788	-1.14225	14	0.272509	0.686304		0.28254	0
A2A8L1;Q6PDQ2	NCDWT-HFDWT	-0.529524	0.177648	-2.98075	14	0.00992285	0.15094		0.277778	0
A2A8L1;Q6PDQ2	NCDWT-NCDDKO	-0.248405	0.198616	-1.25068	14	0.231551	0.990172		0.318519	0
A2A8L1;Q6PDQ2	NCDWT-NCDUKO	-0.0361877	0.185788	-0.194779	14	0.848364	0.954418		0.314286	0
A2A8L5	HFDUKO-HFDDKO	-0.0374856	0.114962	-0.326069	14	0.749195	0.964513		0.155263	0
A2A8L5	HFDWT-HFDDKO	0.0125935	0.112639	0.111804	14	0.912566	0.997911		0.120614	0
A2A8L5	HFDWT-HFDUKO	0.0500791	0.0689773	0.726022	14	0.479788	0.695025		0.140351	0
A2A8L5	NCDDKO-HFDDKO	0.157934	0.118732	1.33017	14	0.204726	0.786746		0.128289	0
A2A8L5	NCDUKO-HFDUKO	0.211624	0.0727085	2.91058	14	0.0114012	0.165824		0.148026	0
A2A8L5	NCDUKO-NCDDKO	0.0162038	0.0785341	0.206329	14	0.839505	0.951374		0.131579	0
A2A8L5	NCDWT-HFDWT	0.121106	0.075093	1.61275	14	0.129106	0.472937		0.128289	0
A2A8L5	NCDWT-NCDDKO	-0.0242347	0.0839565	-0.288658	14	0.777073	0.990311		0.135965	0
A2A8L5	NCDWT-NCDUKO	-0.0404385	0.0785341	-0.514917	14	0.614644	0.859421		0.135338	0
A2A8L5;B0V2N1;Q64487	HFDUKO-HFDDKO	-0.576481	0.223043	-2.58462	14	0.0216143	0.543796		0.08	0
A2A8L5;B0V2N1;Q64487	HFDWT-HFDDKO	-0.11353	0.218536	-0.519501	14	0.611527	0.989313		0.0444444	0
A2A8L5;B0V2N1;Q64487	HFDWT-HFDUKO	0.462951	0.133826	3.45936	14	0.00383264	0.0476191		0.0740741	0
A2A8L5;B0V2N1;Q64487	NCDDKO-HFDDKO	-0.403164	0.230357	-1.75017	14	0.101963	0.689898		0.0833333	0
A2A8L5;B0V2N1;Q64487	NCDUKO-HFDUKO	0.434849	0.141065	3.08262	14	0.00810738	0.145399		0.075	0
A2A8L5;B0V2N1;Q64487	NCDUKO-NCDDKO	0.261532	0.152367	1.71646	14	0.108111	0.477727		0.0761905	0
A2A8L5;B0V2N1;Q64487	NCDWT-HFDWT	-0.130708	0.145691	-0.897162	14	0.384801	0.728403		0.0833333	0
A2A8L5;B0V2N1;Q64487	NCDWT-NCDDKO	0.158926	0.162887	0.97568	14	0.345782	0.990172		0.122222	0
A2A8L5;B0V2N1;Q64487	NCDWT-NCDUKO	-0.102606	0.152367	-0.673414	14	0.511648	0.810177		0.0857143	0
A2A8L5;Q64487	HFDUKO-HFDDKO	-0.201826	0.1965	-1.02711	14	0.321791	0.826306		0.1	0
A2A8L5;Q64487	HFDWT-HFDDKO	-0.187806	0.19253	-0.975463	14	0.345885	0.987259		0.25	0
A2A8L5;Q64487	HFDWT-HFDUKO	0.0140205	0.1179	0.118919	14	0.907029	0.956788		0.166667	0
A2A8L5;Q64487	NCDDKO-HFDDKO	-0.195166	0.202944	-0.961676	14	0.352529	0.865599		0.125	0
A2A8L5;Q64487	NCDUKO-HFDUKO	-0.0517955	0.124277	-0.416774	14	0.683164	0.878773		0.09375	0
A2A8L5;Q64487	NCDUKO-NCDDKO	-0.0584551	0.134235	-0.435469	14	0.669861	0.896778		0.107143	0
A2A8L5;Q64487	NCDWT-HFDWT	-0.0192954	0.128353	-0.150331	14	0.882648	0.962907		0.25	0
A2A8L5;Q64487	NCDWT-NCDDKO	-0.0119345	0.143503	-0.0831656	14	0.934897	0.99396		0.166667	0
A2A8L5;Q64487	NCDWT-NCDUKO	0.0465206	0.134235	0.346561	14	0.734075	0.911012		0.178571	0
A2A8U2	HFDUKO-HFDDKO	-0.542947	0.23818	-2.27956	14	0.0388243	0.57199		0.2	0
A2A8U2	HFDWT-HFDDKO	-0.146305	0.233368	-0.62693	14	0.540794	0.989313		0	0
A2A8U2	HFDWT-HFDUKO	0.396641	0.142908	2.7755	14	0.0148804	0.102801		0.111111	0
A2A8U2	NCDDKO-HFDDKO	-0.292667	0.245991	-1.18975	14	0.253933	0.816059		0	0
A2A8U2	NCDUKO-HFDUKO	0.465689	0.150638	3.09144	14	0.00796669	0.145399		0.125	0
A2A8U2	NCDUKO-NCDDKO	0.215409	0.162708	1.3239	14	0.206746	0.613765		0	0
A2A8U2	NCDWT-HFDWT	0.0199193	0.155578	0.128034	14	0.899943	0.968864		0	0
A2A8U2	NCDWT-NCDDKO	0.166281	0.173942	0.955955	14	0.355312	0.990172		0	0
A2A8U2	NCDWT-NCDUKO	-0.0491285	0.162708	-0.301943	14	0.767134	0.926431		0	0
A2A8Z1	HFDUKO-HFDDKO	-0.0096786	0.117656	-0.0822622	14	0.935603	0.993694		0.155556	0
A2A8Z1	HFDWT-HFDDKO	0.19969	0.115278	1.73224	14	0.105193	0.979008		0.207407	0
A2A8Z1	HFDWT-HFDUKO	0.209369	0.0705933	2.96584	14	0.0102202	0.0822501		0.165432	0
A2A8Z1	NCDDKO-HFDDKO	0.156958	0.121514	1.29169	14	0.217383	0.796254		0.205556	0
A2A8Z1	NCDUKO-HFDUKO	0.270474	0.0744119	3.63482	14	0.00270507	0.0988501		0.15	0
A2A8Z1	NCDUKO-NCDDKO	0.103837	0.080374	1.29192	14	0.217306	0.626201		0.177778	0
A2A8Z1	NCDWT-HFDWT	-0.121109	0.0768523	-1.57587	14	0.137378	0.484145		0.15	0
A2A8Z1	NCDWT-NCDDKO	-0.0783774	0.0859234	-0.912177	14	0.377116	0.990172		0.12963	0
A2A8Z1	NCDWT-NCDUKO	-0.182214	0.080374	-2.26708	14	0.0397518	0.254785		0.130159	0
A2A974	HFDUKO-HFDDKO	-0.4072	0.288639	-1.41076	14	0.180148	0.729986		0.191667	0
A2A974	HFDWT-HFDDKO	0.453141	0.282807	1.6023	14	0.131406	0.979008		0.111111	0
A2A974	HFDWT-HFDUKO	0.860341	0.173183	4.96781	14	0.000206495	0.0109714		0.152778	0
A2A974	NCDDKO-HFDDKO	1.01076	0.298105	3.39062	14	0.00439408	0.301972		0.09375	0
A2A974	NCDUKO-HFDUKO	0.192931	0.182551	1.05686	14	0.308472	0.635442		0.166667	0
A2A974	NCDUKO-NCDDKO	-1.22503	0.197178	-6.21282	14	2.26450723648242e-05	0.00405598		0.107143	0
A2A974	NCDWT-HFDWT	0.363139	0.188538	1.92608	14	0.0746466	0.377068		0.0989583	0
A2A974	NCDWT-NCDDKO	-0.194481	0.210792	-0.922623	14	0.371831	0.990172		0.0833333	0
A2A974	NCDWT-NCDUKO	1.03055	0.197178	5.2265	14	0.000128227	0.0109988		0.107143	0
A2A974;O35728;O88833;Q91WL5	HFDUKO-HFDDKO	0.141979	0.426655	0.332772	14	0.744237	0.964513		0.05	0
A2A974;O35728;O88833;Q91WL5	HFDWT-HFDDKO	0.713435	0.418035	1.70664	14	0.109962	0.979008		0.125	0
A2A974;O35728;O88833;Q91WL5	HFDWT-HFDUKO	0.571457	0.255993	2.23231	14	0.0424446	0.181781		0.0555556	0
A2A974;O35728;O88833;Q91WL5	NCDDKO-HFDDKO	0.223301	0.440647	0.506756	14	0.620213	0.942029		0.125	0
A2A974;O35728;O88833;Q91WL5	NCDUKO-HFDUKO	-0.623936	0.26984	-2.31224	14	0.0364927	0.261043		0.125	0
A2A974;O35728;O88833;Q91WL5	NCDUKO-NCDDKO	-0.705258	0.291461	-2.41974	14	0.0297229	0.268927		0.178571	0
A2A974;O35728;O88833;Q91WL5	NCDWT-HFDWT	-0.770294	0.27869	-2.76398	14	0.0152211	0.177983		0.09375	0
A2A974;O35728;O88833;Q91WL5	NCDWT-NCDDKO	-0.280159	0.311585	-0.899144	14	0.383781	0.990172		0.0833333	0
A2A974;O35728;O88833;Q91WL5	NCDWT-NCDUKO	0.425099	0.291461	1.45851	14	0.166768	0.506652		0.178571	0
A2A974;O35728;Q91WL5	HFDUKO-HFDDKO	0.401463	0.889286	0.451444	14	0.658584	0.945214		0.15	0
A2A974;O35728;Q91WL5	HFDWT-HFDDKO	0.844993	0.871318	0.969787	14	0.34861	0.987259		0.208333	0
A2A974;O35728;Q91WL5	HFDWT-HFDUKO	0.44353	0.533571	0.831248	14	0.419785	0.648585		0.222222	0
A2A974;O35728;Q91WL5	NCDDKO-HFDDKO	1.0677	0.91845	1.16251	14	0.264464	0.822352		0.0625	0
A2A974;O35728;Q91WL5	NCDUKO-HFDUKO	-0.521055	0.562434	-0.92643	14	0.369918	0.682282		0.203125	0
A2A974;O35728;Q91WL5	NCDUKO-NCDDKO	-1.1873	0.607498	-1.9544	14	0.0709252	0.396159		0.160714	0
A2A974;O35728;Q91WL5	NCDWT-HFDWT	0.0702382	0.580879	0.120917	14	0.905475	0.969779		0.203125	0
A2A974;O35728;Q91WL5	NCDWT-NCDDKO	-0.152472	0.649442	-0.234774	14	0.817783	0.990311		0.104167	0
A2A974;O35728;Q91WL5	NCDWT-NCDUKO	1.03482	0.607498	1.70342	14	0.110575	0.418226		0.178571	0
A2A974;O88833;Q91WL5	HFDUKO-HFDDKO	0.528219	0.332407	1.58908	14	0.134365	0.692187		0.1	0
A2A974;O88833;Q91WL5	HFDWT-HFDDKO	0.990516	0.325691	3.04128	14	0.00880081	0.979008		0.125	0
A2A974;O88833;Q91WL5	HFDWT-HFDUKO	0.462296	0.199444	2.31793	14	0.036101	0.164998		0.0833333	0
A2A974;O88833;Q91WL5	NCDDKO-HFDDKO	1.64085	0.343308	4.77952	14	0.000293657	0.152915		0.0625	0
A2A974;O88833;Q91WL5	NCDUKO-HFDUKO	0.0227043	0.210232	0.107996	14	0.915531	0.972256		0.0625	0
A2A974;O88833;Q91WL5	NCDUKO-NCDDKO	-1.08993	0.227077	-4.79981	14	0.000282667	0.0208202		0.0357143	0
A2A974;O88833;Q91WL5	NCDWT-HFDWT	0.174814	0.217127	0.805124	14	0.434209	0.760173		0.0625	0
A2A974;O88833;Q91WL5	NCDWT-NCDDKO	-0.47552	0.242756	-1.95884	14	0.0703577	0.990172		0	0
A2A974;O88833;Q91WL5	NCDWT-NCDUKO	0.614406	0.227077	2.70572	14	0.0170645	0.168114		0.0357143	0
A2A974;Q91WL5	HFDUKO-HFDDKO	-0.11605	0.334877	-0.346545	14	0.734087	0.962566		0.126531	0
A2A974;Q91WL5	HFDWT-HFDDKO	0.539487	0.328111	1.64422	14	0.12239	0.979008		0.0714286	0
A2A974;Q91WL5	HFDWT-HFDUKO	0.655537	0.200926	3.26258	14	0.00566904	0.0598472		0.117914	0
A2A974;Q91WL5	NCDDKO-HFDDKO	1.11154	0.345859	3.21384	14	0.00624618	0.353974		0.0306122	0
A2A974;Q91WL5	NCDUKO-HFDUKO	0.172593	0.211795	0.814908	14	0.428771	0.719722		0.142857	0
A2A974;Q91WL5	NCDUKO-NCDDKO	-1.05499	0.228764	-4.61171	14	0.000403382	0.0254236		0.090379	0
A2A974;Q91WL5	NCDWT-HFDWT	0.505552	0.218741	2.3112	14	0.0365652	0.26441		0.0765306	0
A2A974;Q91WL5	NCDWT-NCDDKO	-0.0664975	0.244559	-0.271907	14	0.789662	0.990311		0.0510204	0
A2A974;Q91WL5	NCDWT-NCDUKO	0.988496	0.228764	4.32102	14	0.000704321	0.0305905		0.0991254	0
A2A9C3	HFDUKO-HFDDKO	-0.0789193	0.229356	-0.344091	14	0.735891	0.963428		0.387879	0
A2A9C3	HFDWT-HFDDKO	-0.000972358	0.224722	-0.00432694	14	0.996609	0.999482		0.343434	0
A2A9C3	HFDWT-HFDUKO	0.0779469	0.137613	0.56642	14	0.580076	0.770635		0.37037	0
A2A9C3	NCDDKO-HFDDKO	0.0982318	0.236877	0.414695	14	0.68465	0.958313		0.363636	0
A2A9C3	NCDUKO-HFDUKO	0.0620731	0.145057	0.427922	14	0.675218	0.874499		0.344697	0
A2A9C3	NCDUKO-NCDDKO	-0.115078	0.15668	-0.734479	14	0.47478	0.811483		0.324675	0
A2A9C3	NCDWT-HFDWT	-0.160398	0.149814	-1.07065	14	0.30244	0.667829		0.314394	0
A2A9C3	NCDWT-NCDDKO	-0.259602	0.167498	-1.54989	14	0.143474	0.990172		0.318182	0
A2A9C3	NCDWT-NCDUKO	-0.144525	0.15668	-0.922421	14	0.371933	0.71408		0.277056	0
A2AAE1	HFDUKO-HFDDKO	-1.15455	0.534923	-2.15834	12	0.0518645	0.581477		0	0
A2AAE1	HFDWT-HFDDKO	0.105155	0.534923	0.19658	12	0.847446	0.990494		0.166667	0
A2AAE1	HFDWT-HFDUKO	1.2597	0.338315	3.72346	12	0.00290843	0.0412078		0.111111	0
A2AAE1	NCDDKO-HFDDKO	0.182782	0.552466	0.330848	12	0.746465	0.969806		0	0
A2AAE1	NCDUKO-HFDUKO	0.859989	0.338315	2.54198	12	0.0258442	0.232597		0	0
A2AAE1	NCDUKO-NCDDKO	-0.477341	0.365422	-1.30627	12	0.215943	0.624402		0	0
A2AAE1	NCDWT-HFDWT	-1.12357	0.41435	-2.71165	12	0.0188976	0.198118		0.25	0
A2AAE1	NCDWT-NCDDKO	-1.2012	0.436763	-2.75023	12	0.0175948	0.94218		0.166667	0
A2AAE1	NCDWT-NCDUKO	-0.723857	0.41435	-1.74697	12	0.106161	0.409067		0.142857	0
A2ADA5	HFDUKO-HFDDKO	-0.307381	0.204728	-1.50141	14	0.155464	0.714472		0.2	0
A2ADA5	HFDWT-HFDDKO	-0.32792	0.200592	-1.63476	14	0.124376	0.979008		0.208333	0
A2ADA5	HFDWT-HFDUKO	-0.0205389	0.122837	-0.167205	14	0.8696	0.938958		0.194444	0
A2ADA5	NCDDKO-HFDDKO	-0.0876533	0.211442	-0.414549	14	0.684754	0.958313		0.125	0
A2ADA5	NCDUKO-HFDUKO	0.112328	0.129481	0.867519	14	0.400284	0.701562		0.125	0
A2ADA5	NCDUKO-NCDDKO	-0.1074	0.139856	-0.767932	14	0.455286	0.802977		0.0714286	0
A2ADA5	NCDWT-HFDWT	0.234197	0.133728	1.75129	14	0.101763	0.429136		0.1875	0
A2ADA5	NCDWT-NCDDKO	-0.00606951	0.149512	-0.0405954	14	0.968192	0.997265		0.125	0
A2ADA5	NCDWT-NCDUKO	0.10133	0.139856	0.724534	14	0.480672	0.793055		0.107143	0
A2ADY9	HFDUKO-HFDDKO	-0.132816	0.0550358	-2.41327	14	0.0300937	0.548964		0.0545455	0
A2ADY9	HFDWT-HFDDKO	-0.0295153	0.0539238	-0.547351	14	0.592756	0.989313		0.0727273	0
A2ADY9	HFDWT-HFDUKO	0.103301	0.0330215	3.1283	14	0.0074042	0.0684952		0.0545455	0
A2ADY9	NCDDKO-HFDDKO	-0.367153	0.0568407	-6.45932	14	1.49932061210833e-05	0.0454993		0.0863636	0
A2ADY9	NCDUKO-HFDUKO	-0.00871482	0.0348077	-0.250371	14	0.805938	0.9332		0.0545455	0
A2ADY9	NCDUKO-NCDDKO	0.225621	0.0375966	6.00111	14	3.2485438897556e-05	0.00523665		0.0727273	0
A2ADY9	NCDWT-HFDWT	-0.386452	0.0359492	-10.7499	14	3.78703115533341e-08	0.000152655		0.05	0
A2ADY9	NCDWT-NCDDKO	-0.0488143	0.0401925	-1.21452	14	0.24464	0.990172		0.0515152	0
A2ADY9	NCDWT-NCDUKO	-0.274436	0.0375966	-7.29949	14	3.91268326938032e-06	0.00150228		0.0493506	0
A2ADY9;Q9DAF3	HFDUKO-HFDDKO	-0.127245	0.231979	-0.54852	14	0.591975	0.9302		0	0
A2ADY9;Q9DAF3	HFDWT-HFDDKO	0.0739889	0.227292	0.325524	14	0.749599	0.989313		0.0833333	0
A2ADY9;Q9DAF3	HFDWT-HFDUKO	0.201234	0.139187	1.44578	14	0.170253	0.39877		0.0555556	0
A2ADY9;Q9DAF3	NCDDKO-HFDDKO	-0.213837	0.239587	-0.892525	14	0.387196	0.878344		0	0
A2ADY9;Q9DAF3	NCDUKO-HFDUKO	0.18963	0.146716	1.2925	14	0.217111	0.554489		0	0
A2ADY9;Q9DAF3	NCDUKO-NCDDKO	0.276222	0.158472	1.74304	14	0.103237	0.471289		0	0
A2ADY9;Q9DAF3	NCDWT-HFDWT	-0.369524	0.151528	-2.43865	14	0.0286625	0.237636		0.09375	0
A2ADY9;Q9DAF3	NCDWT-NCDDKO	-0.081698	0.169413	-0.482241	14	0.637087	0.990311		0.0416667	0
A2ADY9;Q9DAF3	NCDWT-NCDUKO	-0.35792	0.158472	-2.25858	14	0.0403951	0.256628		0.0357143	0
A2AGH6	HFDUKO-HFDDKO	-0.208878	0.385976	-0.541169	14	0.596897	0.930727		0.506667	0
A2AGH6	HFDWT-HFDDKO	-0.0821055	0.378177	-0.217109	14	0.831256	0.989313		0.5	0
A2AGH6	HFDWT-HFDUKO	0.126773	0.231585	0.547412	14	0.592716	0.780494		0.496296	0
A2AGH6	NCDDKO-HFDDKO	0.011216	0.398634	0.028136	14	0.977951	0.998018		0.466667	0
A2AGH6	NCDUKO-HFDUKO	0.248319	0.244112	1.01723	14	0.326301	0.650585		0.575	0
A2AGH6	NCDUKO-NCDDKO	0.0282246	0.263671	0.107044	14	0.916273	0.975605		0.561905	0
A2AGH6	NCDWT-HFDWT	-0.1098	0.252118	-0.435509	14	0.669832	0.88191		0.591667	0
A2AGH6	NCDWT-NCDDKO	-0.203121	0.281877	-0.720603	14	0.483013	0.990172		0.6	0
A2AGH6	NCDWT-NCDUKO	-0.231346	0.263671	-0.877402	14	0.395076	0.734931		0.695238	0
A2AGH6;Q8BQM9	HFDUKO-HFDDKO	0.131591	0.636659	0.20669	12	0.839717	0.983117		0.533333	0
A2AGH6;Q8BQM9	HFDWT-HFDDKO	0.595065	0.569446	1.04499	12	0.316622	0.987259		0.388889	0
A2AGH6;Q8BQM9	HFDWT-HFDUKO	0.463474	0.434921	1.06565	12	0.307554	0.550123		0.481481	0
A2AGH6;Q8BQM9	NCDDKO-HFDDKO	0.242688	0.600248	0.404312	12	0.693096	0.960156		0.25	0
A2AGH6;Q8BQM9	NCDUKO-HFDUKO	0.472251	0.450186	1.04901	12	0.31484	0.641359		0.416667	0
A2AGH6;Q8BQM9	NCDUKO-NCDDKO	0.361155	0.397027	0.909649	12	0.380916	0.761826		0.238095	0
A2AGH6;Q8BQM9	NCDWT-HFDWT	-0.803922	0.37963	-2.11764	12	0.0557683	0.331078		0.375	0
A2AGH6;Q8BQM9	NCDWT-NCDDKO	-0.451544	0.42444	-1.06386	12	0.308332	0.990172		0.277778	0
A2AGH6;Q8BQM9	NCDWT-NCDUKO	-0.812699	0.397027	-2.04696	12	0.0632097	0.319136		0.285714	0
A2AGT5	HFDUKO-HFDDKO	-0.0494471	0.0975872	-0.506696	14	0.620254	0.935261		0.171875	0
A2AGT5	HFDWT-HFDDKO	0.102753	0.0956155	1.07465	14	0.300704	0.987259		0.178385	0
A2AGT5	HFDWT-HFDUKO	0.1522	0.0585523	2.59939	14	0.0210022	0.123208		0.171007	0
A2AGT5	NCDDKO-HFDDKO	0.00585518	0.100788	0.0580943	14	0.954495	0.993097		0.246094	0
A2AGT5	NCDUKO-HFDUKO	0.199774	0.0617195	3.2368	14	0.00596731	0.133078		0.175781	0
A2AGT5	NCDUKO-NCDDKO	0.144472	0.0666647	2.16714	14	0.0479594	0.333903		0.21875	0
A2AGT5	NCDWT-HFDWT	-0.0463505	0.0637437	-0.727139	14	0.479124	0.787156		0.185547	0
A2AGT5	NCDWT-NCDDKO	0.0505475	0.0712676	0.709264	14	0.489805	0.990172		0.233073	0
A2AGT5	NCDWT-NCDUKO	-0.0939243	0.0666647	-1.40891	14	0.180685	0.52632		0.19308	0
A2AH22	HFDUKO-HFDDKO	-0.501656	0.392199	-1.27909	8	0.236718	0.777321		0.4	0
A2AH22	HFDWT-HFDDKO	0.147837	0.369769	0.399808	8	0.69976	0.989313		0.333333	0
A2AH22	HFDWT-HFDUKO	0.649493	0.292328	2.22179	8	0.0570222	0.215608		0.444444	0
A2AH22	NCDDKO-HFDDKO	-0.179175	0.392199	-0.456846	8	0.659931	0.953774		0.25	0
A2AH22	NCDUKO-HFDUKO	0.12656	0.277327	0.456357	8	0.660267	0.867992		0.25	0
A2AH22	NCDUKO-NCDDKO	-0.195922	0.277327	-0.706465	8	0.499954	0.824709		0.142857	0
A2AH22	NCDWT-HFDWT	-0.618295	0.292328	-2.11507	8	0.0673397	0.358868		0.375	0
A2AH22	NCDWT-NCDDKO	-0.291284	0.320229	-0.909609	8	0.38961	0.990172		0.333333	0
A2AH22	NCDWT-NCDUKO	-0.0953621	0.277327	-0.343862	8	0.739813	0.914245		0.142857	0
A2AHC3	HFDUKO-HFDDKO	0.425674	0.19455	2.18799	14	0.0461265	0.577027		0.340741	0
A2AHC3	HFDWT-HFDDKO	0.277425	0.19062	1.45538	14	0.167619	0.979008		0.388889	0
A2AHC3	HFDWT-HFDUKO	-0.14825	0.11673	-1.27002	14	0.224781	0.466307		0.349794	0
A2AHC3	NCDDKO-HFDDKO	0.394768	0.200931	1.96469	14	0.0696157	0.639576		0.351852	0
A2AHC3	NCDUKO-HFDUKO	-0.16108	0.123045	-1.30912	14	0.211575	0.54759		0.314815	0
A2AHC3	NCDUKO-NCDDKO	-0.130173	0.132903	-0.979458	14	0.343977	0.737916		0.31746	0
A2AHC3	NCDWT-HFDWT	0.0787683	0.12708	0.619833	14	0.545324	0.826547		0.402778	0
A2AHC3	NCDWT-NCDDKO	-0.0385747	0.14208	-0.271501	14	0.789968	0.990311		0.382716	0
A2AHC3	NCDWT-NCDUKO	0.0915985	0.132903	0.689212	14	0.501954	0.804947		0.37037	0
A2AHG0	HFDUKO-HFDDKO	0.170108	0.341954	0.497458	14	0.626588	0.937348		0.216667	0
A2AHG0	HFDWT-HFDDKO	-0.145679	0.335045	-0.434805	14	0.670331	0.989313		0.361111	0
A2AHG0	HFDWT-HFDUKO	-0.315787	0.205173	-1.53913	14	0.146065	0.366		0.305556	0
A2AHG0	NCDDKO-HFDDKO	0.103997	0.353169	0.294469	14	0.772721	0.972076		0.375	0
A2AHG0	NCDUKO-HFDUKO	-0.0472721	0.216271	-0.218578	14	0.830133	0.942304		0.229167	0
A2AHG0	NCDUKO-NCDDKO	0.0188384	0.233599	0.080644	14	0.936867	0.980554		0.321429	0
A2AHG0	NCDWT-HFDWT	0.313588	0.223364	1.40393	14	0.182131	0.543221		0.385417	0
A2AHG0	NCDWT-NCDDKO	0.063911	0.249728	0.255923	14	0.801733	0.990311		0.402778	0
A2AHG0	NCDWT-NCDUKO	0.0450727	0.233599	0.192949	14	0.84977	0.954917		0.309524	0
A2AI08	HFDUKO-HFDDKO	-0.367584	0.58791	-0.625238	14	0.541873	0.915818		0.05	0
A2AI08	HFDWT-HFDDKO	-0.29924	0.576032	-0.519486	14	0.611537	0.989313		0.145833	0
A2AI08	HFDWT-HFDUKO	0.0683432	0.352746	0.193746	14	0.849158	0.932002		0.125	0
A2AI08	NCDDKO-HFDDKO	-0.210189	0.607191	-0.346166	14	0.734365	0.969194		0.1875	0
A2AI08	NCDUKO-HFDUKO	0.219384	0.371827	0.590017	14	0.564581	0.81202		0.0625	0
A2AI08	NCDUKO-NCDDKO	0.0619896	0.401619	0.154349	14	0.879537	0.966208		0.142857	0
A2AI08	NCDWT-HFDWT	0.319818	0.384021	0.832813	14	0.418931	0.750951		0.125	0
A2AI08	NCDWT-NCDDKO	0.230767	0.429349	0.53748	14	0.599376	0.990311		0.145833	0
A2AI08	NCDWT-NCDUKO	0.168777	0.401619	0.420241	14	0.680688	0.892193		0.0535714	0
A2AIL4	HFDUKO-HFDDKO	-0.330962	0.294531	-1.12369	14	0.280045	0.804154		0.152941	0
A2AIL4	HFDWT-HFDDKO	0.019315	0.288581	0.066931	14	0.947583	0.998778		0.166667	0
A2AIL4	HFDWT-HFDUKO	0.350277	0.176719	1.98211	14	0.0674489	0.238076		0.143791	0
A2AIL4	NCDDKO-HFDDKO	-0.0729059	0.304191	-0.239671	14	0.814058	0.977045		0.0735294	0
A2AIL4	NCDUKO-HFDUKO	0.200796	0.186278	1.07794	14	0.299285	0.627911		0.176471	0
A2AIL4	NCDUKO-NCDDKO	-0.0572596	0.201203	-0.284586	14	0.780128	0.928504		0.134454	0
A2AIL4	NCDWT-HFDWT	-0.297808	0.192387	-1.54796	14	0.143935	0.493048		0.227941	0
A2AIL4	NCDWT-NCDDKO	-0.205587	0.215095	-0.955794	14	0.35539	0.990172		0.186275	0
A2AIL4	NCDWT-NCDUKO	-0.148327	0.201203	-0.737201	14	0.473175	0.78721		0.277311	0
A2AIV2	HFDUKO-HFDDKO	-0.424486	0.168075	-2.52558	14	0.0242377	0.548754		0.266667	0
A2AIV2	HFDWT-HFDDKO	-0.143239	0.164679	-0.869809	14	0.399073	0.987259		0.15873	0
A2AIV2	HFDWT-HFDUKO	0.281246	0.100845	2.7889	14	0.0144935	0.100817		0.21164	0
A2AIV2	NCDDKO-HFDDKO	-0.165434	0.173587	-0.953031	14	0.35674	0.869274		0.27381	0
A2AIV2	NCDUKO-HFDUKO	0.251155	0.1063	2.3627	14	0.0331504	0.249882		0.238095	0
A2AIV2	NCDUKO-NCDDKO	-0.00789679	0.114817	-0.0687772	14	0.94614	0.982742		0.238095	0
A2AIV2	NCDWT-HFDWT	-0.169146	0.109786	-1.54069	14	0.145686	0.494739		0.184524	0
A2AIV2	NCDWT-NCDDKO	-0.146952	0.122744	-1.19722	14	0.251101	0.990172		0.269841	0
A2AIV2	NCDWT-NCDUKO	-0.139055	0.114817	-1.2111	14	0.245904	0.596668		0.210884	0
A2AJ15	HFDUKO-HFDDKO	0.279035	0.117227	2.38029	14	0.0320552	0.558847		0.113043	0
A2AJ15	HFDWT-HFDDKO	0.124514	0.114859	1.08407	14	0.296652	0.987259		0.123188	0
A2AJ15	HFDWT-HFDUKO	-0.15452	0.0703363	-2.19688	14	0.0453646	0.187783		0.115942	0
A2AJ15	NCDDKO-HFDDKO	0.168159	0.121072	1.38892	14	0.186557	0.773919		0.173913	0
A2AJ15	NCDUKO-HFDUKO	-0.0687231	0.0741409	-0.926925	14	0.36967	0.682147		0.0923913	0
A2AJ15	NCDUKO-NCDDKO	0.0421529	0.0800814	0.526376	14	0.606866	0.870601		0.124224	0
A2AJ15	NCDWT-HFDWT	0.19036	0.0765724	2.48602	14	0.0261636	0.226525		0.125	0
A2AJ15	NCDWT-NCDDKO	0.146716	0.0856106	1.71376	14	0.108617	0.990172		0.15942	0
A2AJ15	NCDWT-NCDUKO	0.104563	0.0800814	1.30571	14	0.212701	0.564185		0.0993789	0
A2AJ88	HFDUKO-HFDDKO	0.00887704	0.196149	0.0452567	14	0.964542	0.99555		0.251429	0
A2AJ88	HFDWT-HFDDKO	0.288778	0.192186	1.5026	14	0.15516	0.979008		0.142857	0
A2AJ88	HFDWT-HFDUKO	0.279901	0.117689	2.37831	14	0.0321771	0.155045		0.203175	0
A2AJ88	NCDDKO-HFDDKO	0.383404	0.202582	1.89259	14	0.0792738	0.658048		0.157143	0
A2AJ88	NCDUKO-HFDUKO	0.404153	0.124055	3.25785	14	0.00572267	0.131004		0.217857	0
A2AJ88	NCDUKO-NCDDKO	0.0296263	0.133995	0.2211	14	0.828207	0.948066		0.159184	0
A2AJ88	NCDWT-HFDWT	0.129907	0.128124	1.01392	14	0.327825	0.683634		0.178571	0
A2AJ88	NCDWT-NCDDKO	0.0352812	0.143247	0.246297	14	0.809027	0.990311		0.2	0
A2AJ88	NCDWT-NCDUKO	0.00565489	0.133995	0.0422022	14	0.966933	0.993116		0.191837	0
A2AJI0	HFDUKO-HFDDKO	-0.242681	0.174621	-1.38976	14	0.186308	0.735178		0.252632	0
A2AJI0	HFDWT-HFDDKO	0.250285	0.171093	1.46286	14	0.165592	0.979008		0.27193	0
A2AJI0	HFDWT-HFDUKO	0.492966	0.104773	4.7051	14	0.000337916	0.0142136		0.245614	0
A2AJI0	NCDDKO-HFDDKO	0.174645	0.180348	0.968377	14	0.349289	0.862484		0.217105	0
A2AJI0	NCDUKO-HFDUKO	0.340537	0.11044	3.08346	14	0.00809401	0.145399		0.210526	0
A2AJI0	NCDUKO-NCDDKO	-0.0767886	0.119289	-0.643719	14	0.530162	0.841757		0.184211	0
A2AJI0	NCDWT-HFDWT	0.063999	0.114062	0.56109	14	0.583606	0.848328		0.243421	0
A2AJI0	NCDWT-NCDDKO	0.139639	0.127525	1.09499	14	0.292001	0.990172		0.197368	0
A2AJI0	NCDWT-NCDUKO	0.216428	0.119289	1.81432	14	0.0911119	0.379265		0.203008	0
A2AJL3	HFDUKO-HFDDKO	0.0240552	0.104816	0.229499	14	0.8218	0.978727		0.08	0
A2AJL3	HFDWT-HFDDKO	-0.0773446	0.102698	-0.753123	14	0.463853	0.989313		0.0736111	0
A2AJL3	HFDWT-HFDUKO	-0.1014	0.0628897	-1.61234	14	0.129195	0.343216		0.0712963	0
A2AJL3	NCDDKO-HFDDKO	-0.14307	0.108254	-1.32162	14	0.207485	0.788341		0.0604167	0
A2AJL3	NCDUKO-HFDUKO	0.0180442	0.0662916	0.272194	14	0.789446	0.927146		0.065625	0
A2AJL3	NCDUKO-NCDDKO	0.18517	0.0716031	2.58606	14	0.021554	0.23285		0.052381	0
A2AJL3	NCDWT-HFDWT	-0.247053	0.0684657	-3.60842	14	0.00285045	0.0784313		0.0697917	0
A2AJL3	NCDWT-NCDDKO	-0.181327	0.0765469	-2.36884	14	0.0327647	0.990172		0.0597222	0
A2AJL3	NCDWT-NCDUKO	-0.366497	0.0716031	-5.11845	14	0.000156296	0.0127294		0.0630952	0
A2AKB9	HFDUKO-HFDDKO	-1.16066	0.697929	-1.66301	10	0.127289	0.685967		0.466667	0
A2AKB9	HFDWT-HFDDKO	-1.2403	0.624246	-1.98688	10	0.0750087	0.979008		0.166667	0
A2AKB9	HFDWT-HFDUKO	-0.0796452	0.476776	-0.16705	10	0.870661	0.939191		0.37037	0
A2AKB9	NCDDKO-HFDDKO	-0.951208	0.658013	-1.44558	10	0.178896	0.770672		0.0833333	0
A2AKB9	NCDUKO-HFDUKO	-0.221921	0.569856	-0.389433	10	0.705121	0.889583		0.625	0
A2AKB9	NCDUKO-NCDDKO	-0.431371	0.520205	-0.829233	10	0.426323	0.78663		0.428571	0
A2AKB9	NCDWT-HFDWT	0.422883	0.416164	1.01614	10	0.333515	0.689259		0.25	0
A2AKB9	NCDWT-NCDDKO	0.133787	0.465286	0.287537	10	0.779572	0.990311		0.222222	0
A2AKB9	NCDWT-NCDUKO	0.565158	0.520205	1.08641	10	0.302789	0.655583		0.52381	0
A2AKG8	HFDUKO-HFDDKO	0.113233	0.155577	0.727824	14	0.478718	0.893808		0.143333	0
A2AKG8	HFDWT-HFDDKO	0.221344	0.152434	1.45206	14	0.168525	0.979008		0.119444	0
A2AKG8	HFDWT-HFDUKO	0.108111	0.0933465	1.15817	14	0.266171	0.510109		0.133333	0
A2AKG8	NCDDKO-HFDDKO	0.191188	0.16068	1.18987	14	0.253884	0.816059		0.141667	0
A2AKG8	NCDUKO-HFDUKO	0.144965	0.0983958	1.47329	14	0.162799	0.487474		0.10625	0
A2AKG8	NCDUKO-NCDDKO	0.06701	0.10628	0.630507	14	0.53852	0.844462		0.1	0
A2AKG8	NCDWT-HFDWT	-0.0731833	0.101623	-0.720147	14	0.483285	0.790634		0.129167	0
A2AKG8	NCDWT-NCDDKO	-0.0430277	0.113618	-0.378706	14	0.710588	0.990311		0.147222	0
A2AKG8	NCDWT-NCDUKO	-0.110038	0.10628	-1.03536	14	0.318055	0.667824		0.097619	0
A2AKK5	HFDUKO-HFDDKO	0.0168722	0.210169	0.0802793	14	0.937151	0.993694		0.0521739	0
A2AKK5	HFDWT-HFDDKO	-0.333925	0.205923	-1.6216	14	0.127185	0.979008		0.0869565	0
A2AKK5	HFDWT-HFDUKO	-0.350797	0.126102	-2.78186	14	0.0146954	0.101872		0.0869565	0
A2AKK5	NCDDKO-HFDDKO	-0.318247	0.217062	-1.46616	14	0.164704	0.761656		0.0978261	0
A2AKK5	NCDUKO-HFDUKO	-0.0749733	0.132923	-0.564037	14	0.581653	0.825754		0.0815217	0
A2AKK5	NCDUKO-NCDDKO	0.260146	0.143573	1.81194	14	0.0914943	0.446085		0.111801	0
A2AKK5	NCDWT-HFDWT	-0.10804	0.137282	-0.786995	14	0.444404	0.768741		0.0978261	0
A2AKK5	NCDWT-NCDDKO	-0.123718	0.153486	-0.806057	14	0.433689	0.990172		0.108696	0
A2AKK5	NCDWT-NCDUKO	-0.383864	0.143573	-2.67365	14	0.0181697	0.171951		0.0931677	0
A2AKK5;Q8BGG9	HFDUKO-HFDDKO	0.037875	0.201724	0.187757	14	0.853761	0.983117		0.111111	0
A2AKK5;Q8BGG9	HFDWT-HFDDKO	-0.322384	0.197648	-1.6311	14	0.125151	0.979008		0.148148	0
A2AKK5;Q8BGG9	HFDWT-HFDUKO	-0.360259	0.121034	-2.97651	14	0.0100066	0.081301		0.135802	0
A2AKK5;Q8BGG9	NCDDKO-HFDDKO	-0.21983	0.208339	-1.05515	14	0.309225	0.840472		0.125	0
A2AKK5;Q8BGG9	NCDUKO-HFDUKO	-0.0384069	0.127581	-0.301038	14	0.76781	0.915929		0.107639	0
A2AKK5;Q8BGG9	NCDUKO-NCDDKO	0.219298	0.137803	1.59138	14	0.133845	0.520001		0.115079	0
A2AKK5;Q8BGG9	NCDWT-HFDWT	-0.10524	0.131765	-0.798693	14	0.437809	0.762984		0.166667	0
A2AKK5;Q8BGG9	NCDWT-NCDDKO	-0.207795	0.147318	-1.41052	14	0.180219	0.990172		0.157407	0
A2AKK5;Q8BGG9	NCDWT-NCDUKO	-0.427093	0.137803	-3.09929	14	0.00784348	0.114644		0.138889	0
A2AKQ0	HFDUKO-HFDDKO	-0.320309	0.13692	-2.3394	14	0.0346565	0.570926		0.2	0
A2AKQ0	HFDWT-HFDDKO	-0.180785	0.134153	-1.3476	14	0.199192	0.987259		0.136364	0
A2AKQ0	HFDWT-HFDUKO	0.139524	0.0821517	1.69837	14	0.111542	0.316283		0.171717	0
A2AKQ0	NCDDKO-HFDDKO	-0.0585098	0.14141	-0.41376	14	0.685318	0.958313		0.181818	0
A2AKQ0	NCDUKO-HFDUKO	0.0031137	0.0865955	0.0359568	14	0.971824	0.989942		0.159091	0
A2AKQ0	NCDUKO-NCDDKO	-0.258685	0.0935338	-2.76569	14	0.0151702	0.196263		0.142857	0
A2AKQ0	NCDWT-HFDWT	-0.0355336	0.0894354	-0.39731	14	0.69713	0.895374		0.113636	0
A2AKQ0	NCDWT-NCDDKO	-0.157808	0.0999919	-1.57821	14	0.136839	0.990172		0.136364	0
A2AKQ0	NCDWT-NCDUKO	0.100877	0.0935338	1.07851	14	0.299039	0.6512		0.0909091	0
A2ALU4	HFDUKO-HFDDKO	-0.0857389	0.153082	-0.560085	14	0.584273	0.926128		0.106977	0
A2ALU4	HFDWT-HFDDKO	-0.0316534	0.149989	-0.211038	14	0.835899	0.989313		0.114341	0
A2ALU4	HFDWT-HFDUKO	0.0540855	0.0918492	0.588851	14	0.565342	0.760292		0.120155	0
A2ALU4	NCDDKO-HFDDKO	-0.0921367	0.158102	-0.582766	14	0.569319	0.934379		0.145349	0
A2ALU4	NCDUKO-HFDUKO	-0.0875337	0.0968175	-0.90411	14	0.381232	0.68929		0.107558	0
A2ALU4	NCDUKO-NCDDKO	-0.0811359	0.104575	-0.775864	14	0.450738	0.79848		0.129568	0
A2ALU4	NCDWT-HFDWT	0.0342688	0.0999927	0.342712	14	0.736906	0.916759		0.133721	0
A2ALU4	NCDWT-NCDDKO	0.0947521	0.111795	0.84755	14	0.410945	0.990172		0.160853	0
A2ALU4	NCDWT-NCDUKO	0.175888	0.104575	1.68193	14	0.114743	0.425367		0.121262	0
A2ALU4;Q1W617;Q9QXN0	HFDUKO-HFDDKO	0.0342607	0.210584	0.162694	14	0.873085	0.984908		0	0
A2ALU4;Q1W617;Q9QXN0	HFDWT-HFDDKO	0.0210906	0.206329	0.102218	14	0.920033	0.997911		0	0
A2ALU4;Q1W617;Q9QXN0	HFDWT-HFDUKO	-0.01317	0.12635	-0.104234	14	0.918462	0.96119		0	0
A2ALU4;Q1W617;Q9QXN0	NCDDKO-HFDDKO	0.000399727	0.21749	0.00183791	14	0.998559	0.99955		0	0
A2ALU4;Q1W617;Q9QXN0	NCDUKO-HFDUKO	-0.0111892	0.133185	-0.0840127	14	0.934236	0.977369		0	0
A2ALU4;Q1W617;Q9QXN0	NCDUKO-NCDDKO	0.0226717	0.143856	0.1576	14	0.877023	0.965276		0	0
A2ALU4;Q1W617;Q9QXN0	NCDWT-HFDWT	0.151628	0.137553	1.10233	14	0.28891	0.65923		0	0
A2ALU4;Q1W617;Q9QXN0	NCDWT-NCDDKO	0.172319	0.153789	1.12049	14	0.281358	0.990172		0	0
A2ALU4;Q1W617;Q9QXN0	NCDWT-NCDUKO	0.149648	0.143856	1.04026	14	0.315853	0.666799		0	0
A2ALW5	HFDUKO-HFDDKO	-0.131695	0.208529	-0.631544	14	0.537861	0.915818		0.226667	0
A2ALW5	HFDWT-HFDDKO	-0.0461833	0.204316	-0.226039	14	0.824438	0.989313		0.155556	0
A2ALW5	HFDWT-HFDUKO	0.0855118	0.125117	0.683453	14	0.505475	0.715421		0.22963	0
A2ALW5	NCDDKO-HFDDKO	-0.147407	0.215368	-0.684444	14	0.504868	0.91544		0.266667	0
A2ALW5	NCDUKO-HFDUKO	0.181485	0.131885	1.37609	14	0.190409	0.524315		0.341667	0
A2ALW5	NCDUKO-NCDDKO	0.197197	0.142452	1.3843	14	0.187935	0.590548		0.380952	0
A2ALW5	NCDWT-HFDWT	0.025539	0.136211	0.187497	14	0.853962	0.952891		0.241667	0
A2ALW5	NCDWT-NCDDKO	0.126763	0.152288	0.832389	14	0.419162	0.990172		0.344444	0
A2ALW5	NCDWT-NCDUKO	-0.0704345	0.142452	-0.494443	14	0.628662	0.866627		0.371429	0
A2AN08	HFDUKO-HFDDKO	-0.207248	0.0642495	-3.22568	14	0.00610084	0.438945		0.0913876	0
A2AN08	HFDWT-HFDDKO	-0.135057	0.0629514	-2.14542	14	0.0499415	0.979008		0.0917065	0
A2AN08	HFDWT-HFDUKO	0.0721915	0.0385497	1.87268	14	0.0821455	0.266215		0.0906433	0
A2AN08	NCDDKO-HFDDKO	-0.0347547	0.0663566	-0.523755	14	0.608641	0.941315		0.0867225	0
A2AN08	NCDUKO-HFDUKO	0.137558	0.040635	3.38522	14	0.00444162	0.119924		0.0819378	0
A2AN08	NCDUKO-NCDDKO	-0.0349356	0.0438908	-0.795967	14	0.43934	0.792196		0.0779221	0
A2AN08	NCDWT-HFDWT	0.000351515	0.0419676	0.00837587	14	0.993435	0.996808		0.0873206	0
A2AN08	NCDWT-NCDDKO	-0.0999508	0.0469212	-2.13018	14	0.0513764	0.990172		0.0825359	0
A2AN08	NCDWT-NCDUKO	-0.0650152	0.0438908	-1.48129	14	0.160682	0.496581		0.0768968	0
A2APT9	HFDUKO-HFDDKO	-0.22586	0.206172	-1.09549	14	0.291789	0.811752		0.037037	0
A2APT9	HFDWT-HFDDKO	-0.130808	0.202006	-0.647545	14	0.527756	0.989313		0.0185185	0
A2APT9	HFDWT-HFDUKO	0.0950519	0.123703	0.768388	14	0.455024	0.676754		0.0329218	0
A2APT9	NCDDKO-HFDDKO	-0.305993	0.212933	-1.43704	14	0.172679	0.767143		0.037037	0
A2APT9	NCDUKO-HFDUKO	-0.10313	0.130395	-0.790911	14	0.442189	0.731665		0.0555556	0
A2APT9	NCDUKO-NCDDKO	-0.022997	0.140842	-0.163282	14	0.87263	0.964177		0.0582011	0
A2APT9	NCDWT-HFDWT	-0.310675	0.134671	-2.30692	14	0.036863	0.265597		0.0324074	0
A2APT9	NCDWT-NCDDKO	-0.13549	0.150567	-0.899867	14	0.383409	0.990172		0.0493827	0
A2APT9	NCDWT-NCDUKO	-0.112493	0.140842	-0.798716	14	0.437796	0.766214		0.0582011	0
A2APV2	HFDUKO-HFDDKO	0.0479348	0.325799	0.14713	14	0.885127	0.985899		0.4375	0
A2APV2	HFDWT-HFDDKO	0.132851	0.319216	0.41618	14	0.683588	0.989313		0.333333	0
A2APV2	HFDWT-HFDUKO	0.0849167	0.195479	0.434402	14	0.670617	0.830453		0.423611	0
A2APV2	NCDDKO-HFDDKO	0.214331	0.336484	0.636972	14	0.534421	0.925209		0.34375	0
A2APV2	NCDUKO-HFDUKO	0.0661136	0.206053	0.320857	14	0.753058	0.908363		0.445312	0
A2APV2	NCDUKO-NCDDKO	-0.100282	0.222563	-0.45058	14	0.659192	0.893354		0.392857	0
A2APV2	NCDWT-HFDWT	-0.0733197	0.212811	-0.34453	14	0.735568	0.915956		0.429688	0
A2APV2	NCDWT-NCDDKO	-0.154799	0.23793	-0.650608	14	0.525834	0.990172		0.46875	0
A2APV2	NCDWT-NCDUKO	-0.0545166	0.222563	-0.244949	14	0.81005	0.942775		0.455357	0
A2APY7	HFDUKO-HFDDKO	0.553332	0.175204	3.15821	14	0.00697679	0.444113		0.133333	0
A2APY7	HFDWT-HFDDKO	0.444988	0.171664	2.5922	14	0.0212982	0.979008		0.0833333	0
A2APY7	HFDWT-HFDUKO	-0.108344	0.105122	-1.03065	14	0.320184	0.561015		0.0925926	0
A2APY7	NCDDKO-HFDDKO	0.745132	0.18095	4.11789	14	0.001045	0.211749		0.125	0
A2APY7	NCDUKO-HFDUKO	0.186174	0.110809	1.68014	14	0.115097	0.425011		0.145833	0
A2APY7	NCDUKO-NCDDKO	-0.0056258	0.119687	-0.0470042	14	0.963174	0.988059		0.142857	0
A2APY7	NCDWT-HFDWT	0.350467	0.114443	3.06237	14	0.00843996	0.140006		0.0833333	0
A2APY7	NCDWT-NCDDKO	0.0503228	0.127951	0.393298	14	0.700024	0.990311		0.111111	0
A2APY7	NCDWT-NCDUKO	0.0559486	0.119687	0.467457	14	0.647366	0.874917		0.142857	0
A2AQ07	HFDUKO-HFDDKO	-0.576084	0.226024	-2.54877	14	0.0231725	0.548754		0.288889	0
A2AQ07	HFDWT-HFDDKO	-0.464846	0.221458	-2.09903	14	0.0544308	0.979008		0.175926	0
A2AQ07	HFDWT-HFDUKO	0.111238	0.135615	0.820252	14	0.425819	0.654283		0.277778	0
A2AQ07	NCDDKO-HFDDKO	-0.0355923	0.233437	-0.152471	14	0.880991	0.983669		0.152778	0
A2AQ07	NCDUKO-HFDUKO	0.396424	0.14295	2.77316	14	0.0149491	0.185087		0.284722	0
A2AQ07	NCDUKO-NCDDKO	-0.144068	0.154404	-0.933058	14	0.366604	0.752825		0.206349	0
A2AQ07	NCDWT-HFDWT	0.222923	0.147638	1.50993	14	0.153299	0.505145		0.222222	0
A2AQ07	NCDWT-NCDDKO	-0.206331	0.165065	-1.25	14	0.231792	0.990172		0.222222	0
A2AQ07	NCDWT-NCDUKO	-0.062263	0.154404	-0.403248	14	0.692857	0.896032		0.222222	0
A2AQ07;P68372;P99024;Q7TMM9;Q9CWF2;Q922F4	HFDUKO-HFDDKO	-0.0328173	0.10765	-0.304852	14	0.764964	0.96888		0	0
A2AQ07;P68372;P99024;Q7TMM9;Q9CWF2;Q922F4	HFDWT-HFDDKO	-0.0545197	0.105475	-0.516896	14	0.613297	0.989313		0	0
A2AQ07;P68372;P99024;Q7TMM9;Q9CWF2;Q922F4	HFDWT-HFDUKO	-0.0217023	0.0645901	-0.336001	14	0.741853	0.871044		0	0
A2AQ07;P68372;P99024;Q7TMM9;Q9CWF2;Q922F4	NCDDKO-HFDDKO	0.0489034	0.111181	0.439855	14	0.666756	0.956148		0	0
A2AQ07;P68372;P99024;Q7TMM9;Q9CWF2;Q922F4	NCDUKO-HFDUKO	0.0584455	0.0680839	0.858434	14	0.405111	0.704008		0	0
A2AQ07;P68372;P99024;Q7TMM9;Q9CWF2;Q922F4	NCDUKO-NCDDKO	-0.0232752	0.073539	-0.316501	14	0.756292	0.925105		0	0
A2AQ07;P68372;P99024;Q7TMM9;Q9CWF2;Q922F4	NCDWT-HFDWT	0.219014	0.0703167	3.11468	14	0.00760732	0.135987		0	0
A2AQ07;P68372;P99024;Q7TMM9;Q9CWF2;Q922F4	NCDWT-NCDDKO	0.115591	0.0786165	1.47031	14	0.163592	0.990172		0	0
A2AQ07;P68372;P99024;Q7TMM9;Q9CWF2;Q922F4	NCDWT-NCDUKO	0.138866	0.073539	1.88833	14	0.0798803	0.354862		0	0
A2AQ07;P68372;P99024;Q7TMM9;Q9CWF2;Q9D6F9;Q9ERD7;Q922F4	HFDUKO-HFDDKO	0.043049	0.237924	0.180936	14	0.859011	0.983263		0.0285714	0
A2AQ07;P68372;P99024;Q7TMM9;Q9CWF2;Q9D6F9;Q9ERD7;Q922F4	HFDWT-HFDDKO	0.0934569	0.233117	0.400901	14	0.694545	0.989313		0.0952381	0
A2AQ07;P68372;P99024;Q7TMM9;Q9CWF2;Q9D6F9;Q9ERD7;Q922F4	HFDWT-HFDUKO	0.0504079	0.142754	0.353109	14	0.729267	0.863698		0.047619	0
A2AQ07;P68372;P99024;Q7TMM9;Q9CWF2;Q9D6F9;Q9ERD7;Q922F4	NCDDKO-HFDDKO	-0.111914	0.245727	-0.455442	14	0.655775	0.953368		0.0714286	0
A2AQ07;P68372;P99024;Q7TMM9;Q9CWF2;Q9D6F9;Q9ERD7;Q922F4	NCDUKO-HFDUKO	-0.218225	0.150476	-1.45023	14	0.169029	0.496589		0	0
A2AQ07;P68372;P99024;Q7TMM9;Q9CWF2;Q9D6F9;Q9ERD7;Q922F4	NCDUKO-NCDDKO	-0.0632613	0.162533	-0.389221	14	0.702969	0.905559		0.0204082	0
A2AQ07;P68372;P99024;Q7TMM9;Q9CWF2;Q9D6F9;Q9ERD7;Q922F4	NCDWT-HFDWT	0.0374254	0.155411	0.240815	14	0.813189	0.94342		0.0535714	0
A2AQ07;P68372;P99024;Q7TMM9;Q9CWF2;Q9D6F9;Q9ERD7;Q922F4	NCDWT-NCDDKO	0.242797	0.173755	1.39735	14	0.184062	0.990172		0.0238095	0
A2AQ07;P68372;P99024;Q7TMM9;Q9CWF2;Q9D6F9;Q9ERD7;Q922F4	NCDWT-NCDUKO	0.306058	0.162533	1.88305	14	0.0806386	0.356917		0	0
A2AQ19	HFDUKO-HFDDKO	-0.095777	0.265738	-0.360419	14	0.723913	0.960351		0.0285714	0
A2AQ19	HFDWT-HFDDKO	0.276687	0.260369	1.06267	14	0.305917	0.987259		0.0238095	0
A2AQ19	HFDWT-HFDUKO	0.372464	0.159443	2.33604	14	0.0348787	0.161329		0.031746	0
A2AQ19	NCDDKO-HFDDKO	0.12492	0.274453	0.455161	14	0.655972	0.953368		0.107143	0
A2AQ19	NCDUKO-HFDUKO	0.395082	0.168067	2.35074	14	0.0339158	0.251888		0.0714286	0
A2AQ19	NCDUKO-NCDDKO	0.174385	0.181533	0.960621	14	0.353041	0.745023		0.122449	0
A2AQ19	NCDWT-HFDWT	0.0301484	0.173579	0.173687	14	0.864598	0.956432		0.0357143	0
A2AQ19	NCDWT-NCDDKO	0.181915	0.194067	0.937383	14	0.364452	0.990172		0.0952381	0
A2AQ19	NCDWT-NCDUKO	0.00753063	0.181533	0.0414834	14	0.967496	0.993242		0.0816327	0
A2AQ25	HFDUKO-HFDDKO	-0.0462154	0.138065	-0.334737	14	0.742785	0.96396		0.216981	0
A2AQ25	HFDWT-HFDDKO	-0.111359	0.135275	-0.823202	14	0.424194	0.987259		0.243711	0
A2AQ25	HFDWT-HFDUKO	-0.0651435	0.0828389	-0.786388	14	0.444748	0.668986		0.224319	0
A2AQ25	NCDDKO-HFDDKO	0.0180195	0.142593	0.12637	14	0.901236	0.987632		0.216981	0
A2AQ25	NCDUKO-HFDUKO	-0.0291598	0.0873198	-0.333942	14	0.743373	0.905302		0.212264	0
A2AQ25	NCDUKO-NCDDKO	-0.0933947	0.0943162	-0.99023	14	0.338869	0.73668		0.21159	0
A2AQ25	NCDWT-HFDWT	0.201519	0.0901835	2.23454	14	0.0422671	0.289514		0.212264	0
A2AQ25	NCDWT-NCDDKO	0.0721404	0.100828	0.715478	14	0.486076	0.990172		0.183962	0
A2AQ25	NCDWT-NCDUKO	0.165535	0.0943162	1.75511	14	0.101089	0.401141		0.196765	0
A2AR02	HFDUKO-HFDDKO	-0.747744	0.366059	-2.04269	14	0.0603845	0.594467		0.4	0
A2AR02	HFDWT-HFDDKO	-0.0095919	0.358663	-0.0267435	14	0.979042	0.998778		0.375	0
A2AR02	HFDWT-HFDUKO	0.738152	0.219635	3.36081	14	0.00466261	0.0544317		0.361111	0
A2AR02	NCDDKO-HFDDKO	-0.0593352	0.378064	-0.156945	14	0.877529	0.983669		0.4375	0
A2AR02	NCDUKO-HFDUKO	0.441304	0.231516	1.90615	14	0.0773702	0.361576		0.375	0
A2AR02	NCDUKO-NCDDKO	-0.247105	0.250066	-0.988161	14	0.339845	0.73668		0.392857	0
A2AR02	NCDWT-HFDWT	-0.223485	0.239109	-0.934657	14	0.365807	0.715542		0.375	0
A2AR02	NCDWT-NCDDKO	-0.173741	0.267332	-0.649909	14	0.526272	0.990172		0.416667	0
A2AR02	NCDWT-NCDUKO	0.0733641	0.250066	0.293379	14	0.773536	0.928325		0.392857	0
A2ARA8	HFDUKO-HFDDKO	0.449515	0.295013	1.52371	14	0.149847	0.708961		0	0
A2ARA8	HFDWT-HFDDKO	0.0483064	0.289052	0.16712	14	0.869666	0.992843		0.111111	0
A2ARA8	HFDWT-HFDUKO	-0.401209	0.177008	-2.26662	14	0.0397863	0.176256		0.0740741	0
A2ARA8	NCDDKO-HFDDKO	-0.233403	0.304688	-0.766038	14	0.456376	0.899831		0.0833333	0
A2ARA8	NCDUKO-HFDUKO	-0.598391	0.186582	-3.20711	14	0.00633039	0.13595		0.0833333	0
A2ARA8	NCDUKO-NCDDKO	0.0845271	0.201532	0.419423	14	0.681272	0.898402		0.142857	0
A2ARA8	NCDWT-HFDWT	-0.16695	0.192702	-0.866365	14	0.400894	0.737085		0.125	0
A2ARA8	NCDWT-NCDDKO	0.114759	0.215447	0.532656	14	0.602624	0.990311		0.111111	0
A2ARA8	NCDWT-NCDUKO	0.030232	0.201532	0.150011	14	0.882896	0.968279		0.142857	0
A2ARP1;Q6ZQB6	HFDUKO-HFDDKO	-0.381433	0.171125	-2.22898	14	0.042712	0.572005		0.304348	0
A2ARP1;Q6ZQB6	HFDWT-HFDDKO	-0.0544397	0.167667	-0.324689	14	0.750217	0.989313		0.26087	0
A2ARP1;Q6ZQB6	HFDWT-HFDUKO	0.326993	0.102675	3.18475	14	0.00661829	0.0645716		0.256039	0
A2ARP1;Q6ZQB6	NCDDKO-HFDDKO	0.0357596	0.176737	0.202332	14	0.842568	0.97834		0.456522	0
A2ARP1;Q6ZQB6	NCDUKO-HFDUKO	0.141993	0.108229	1.31197	14	0.210637	0.546529		0.23913	0
A2ARP1;Q6ZQB6	NCDUKO-NCDDKO	-0.2752	0.1169	-2.35414	14	0.0336966	0.286543		0.31677	0
A2ARP1;Q6ZQB6	NCDWT-HFDWT	-0.161422	0.111778	-1.44412	14	0.170709	0.526496		0.277174	0
A2ARP1;Q6ZQB6	NCDWT-NCDDKO	-0.251621	0.124972	-2.01342	14	0.0637083	0.990172		0.413043	0
A2ARP1;Q6ZQB6	NCDWT-NCDUKO	0.0235788	0.1169	0.2017	14	0.843053	0.952703		0.26087	0
A2AS89	HFDUKO-HFDDKO	-0.129914	0.155994	-0.832812	14	0.418932	0.873593		0.0258065	0
A2AS89	HFDWT-HFDDKO	-0.234665	0.152843	-1.53534	14	0.146988	0.979008		0.0304659	0
A2AS89	HFDWT-HFDUKO	-0.104751	0.0935965	-1.11918	14	0.2819	0.524964		0.0250896	0
A2AS89	NCDDKO-HFDDKO	-0.331856	0.16111	-2.05981	14	0.0585149	0.621174		0.0322581	0
A2AS89	NCDUKO-HFDUKO	0.163931	0.0986594	1.66158	14	0.118817	0.428604		0.0255376	0
A2AS89	NCDUKO-NCDDKO	0.365873	0.106564	3.43335	14	0.00403609	0.0957278		0.0291859	0
A2AS89	NCDWT-HFDWT	-0.189085	0.101895	-1.85569	14	0.0846712	0.398459		0.0255376	0
A2AS89	NCDWT-NCDDKO	-0.0918941	0.113922	-0.80664	14	0.433364	0.990172		0.0250896	0
A2AS89	NCDWT-NCDUKO	-0.457767	0.106564	-4.29568	14	0.000739694	0.0310566		0.0261137	0
A2ASQ1	HFDUKO-HFDDKO	-0.121552	0.200095	-0.60747	14	0.553265	0.920329		0.126984	0
A2ASQ1	HFDWT-HFDDKO	-0.0214859	0.196052	-0.109593	14	0.914288	0.997911		0.187831	0
A2ASQ1	HFDWT-HFDUKO	0.100066	0.120057	0.833486	14	0.418564	0.647324		0.153439	0
A2ASQ1	NCDDKO-HFDDKO	-0.134851	0.206657	-0.652534	14	0.524627	0.92347		0.22619	0
A2ASQ1	NCDUKO-HFDUKO	-0.043562	0.126551	-0.344224	14	0.735793	0.901486		0.15873	0
A2ASQ1	NCDUKO-NCDDKO	-0.0302629	0.136691	-0.221397	14	0.82798	0.948066		0.219955	0
A2ASQ1	NCDWT-HFDWT	-0.0155687	0.130701	-0.119117	14	0.906875	0.970207		0.18254	0
A2ASQ1	NCDWT-NCDDKO	0.0977962	0.146129	0.669247	14	0.514224	0.990172		0.206349	0
A2ASQ1	NCDWT-NCDUKO	0.128059	0.136691	0.936852	14	0.364716	0.707518		0.192744	0
A2ASS6	HFDUKO-HFDDKO	0.162983	0.33275	0.489806	14	0.631857	0.938649		0	0
A2ASS6	HFDWT-HFDDKO	0.0652355	0.326027	0.200092	14	0.844286	0.990242		0	0
A2ASS6	HFDWT-HFDUKO	-0.0977475	0.19965	-0.489594	14	0.632003	0.805057		0	0
A2ASS6	NCDDKO-HFDDKO	-0.0539372	0.343663	-0.156948	14	0.877527	0.983669		0	0
A2ASS6	NCDUKO-HFDUKO	-0.235771	0.21045	-1.12032	14	0.281428	0.61198		0	0
A2ASS6	NCDUKO-NCDDKO	-0.0188512	0.227312	-0.0829312	14	0.93508	0.980545		0	0
A2ASS6	NCDWT-HFDWT	-0.0378049	0.217351	-0.173934	14	0.864407	0.956432		0	0
A2ASS6	NCDWT-NCDDKO	0.0813678	0.243006	0.334838	14	0.742711	0.990311		0	0
A2ASS6	NCDWT-NCDUKO	0.100219	0.227312	0.440889	14	0.666026	0.883251		0	0
A2ASZ8	HFDUKO-HFDDKO	-0.186223	0.139003	-1.33971	14	0.201683	0.749103		0.05	0
A2ASZ8	HFDWT-HFDDKO	-0.0897345	0.136195	-0.65887	14	0.520669	0.989313		0.0451389	0
A2ASZ8	HFDWT-HFDUKO	0.0964888	0.0834018	1.15692	14	0.266666	0.510694		0.0393519	0
A2ASZ8	NCDDKO-HFDDKO	-0.280206	0.143562	-1.95181	14	0.0712585	0.641649		0.0364583	0
A2ASZ8	NCDUKO-HFDUKO	0.0355177	0.0879132	0.404008	14	0.692311	0.882663		0.0390625	0
A2ASZ8	NCDUKO-NCDDKO	0.1295	0.0949572	1.36377	14	0.194166	0.598919		0.0297619	0
A2ASZ8	NCDWT-HFDWT	-0.25576	0.0907964	-2.81685	14	0.0137176	0.173885		0.0729167	0
A2ASZ8	NCDWT-NCDDKO	-0.0652887	0.101513	-0.643154	14	0.530518	0.990172		0.0763889	0
A2ASZ8	NCDWT-NCDUKO	-0.194789	0.0949572	-2.05133	14	0.0594337	0.311582		0.077381	0
A2AT37	HFDUKO-HFDDKO	0.139032	0.182797	0.760577	14	0.459528	0.884795		0.408	0
A2AT37	HFDWT-HFDDKO	0.203447	0.179104	1.13592	14	0.275064	0.987259		0.3	0
A2AT37	HFDWT-HFDUKO	0.0644157	0.109678	0.587314	14	0.566345	0.761033		0.342222	0
A2AT37	NCDDKO-HFDDKO	0.174102	0.188792	0.922189	14	0.37205	0.874681		0.295	0
A2AT37	NCDUKO-HFDUKO	0.0581942	0.115611	0.503361	14	0.622537	0.847654		0.3475	0
A2AT37	NCDUKO-NCDDKO	0.0231235	0.124874	0.185174	14	0.855749	0.958373		0.274286	0
A2AT37	NCDWT-HFDWT	0.123695	0.119403	1.03595	14	0.317789	0.679398		0.285	0
A2AT37	NCDWT-NCDDKO	0.15304	0.133496	1.1464	14	0.270846	0.990172		0.276667	0
A2AT37	NCDWT-NCDUKO	0.129917	0.124874	1.04038	14	0.315798	0.666799		0.282857	0
A2ATU0	HFDUKO-HFDDKO	-0.263366	0.367135	-0.717354	14	0.484953	0.896199		0.0721649	0
A2ATU0	HFDWT-HFDDKO	-0.471147	0.359718	-1.30977	14	0.21136	0.987259		0.142612	0
A2ATU0	HFDWT-HFDUKO	-0.207781	0.220281	-0.943252	14	0.361546	0.599774		0.105384	0
A2ATU0	NCDDKO-HFDDKO	-0.673685	0.379176	-1.77671	14	0.0973417	0.685118		0.139175	0
A2ATU0	NCDUKO-HFDUKO	0.550423	0.232197	2.37051	14	0.0326603	0.249161		0.0515464	0
A2ATU0	NCDUKO-NCDDKO	0.960742	0.250801	3.8307	14	0.00183614	0.0615883		0.0868925	0
A2ATU0	NCDWT-HFDWT	-0.260682	0.239812	-1.08703	14	0.295386	0.662995		0.134021	0
A2ATU0	NCDWT-NCDDKO	-0.0581438	0.268118	-0.216859	14	0.831446	0.990311		0.128866	0
A2ATU0	NCDWT-NCDUKO	-1.01889	0.250801	-4.06253	14	0.00116436	0.03995		0.0765832	0
A2AU37;Q61550	HFDUKO-HFDDKO	-0.320457	0.737738	-0.434378	14	0.670634	0.949548		0	0
A2AU37;Q61550	HFDWT-HFDDKO	0.108449	0.722832	0.150034	14	0.882878	0.994254		0	0
A2AU37;Q61550	HFDWT-HFDUKO	0.428906	0.442643	0.968968	14	0.349004	0.589533		0	0
A2AU37;Q61550	NCDDKO-HFDDKO	0.0994665	0.761932	0.130545	14	0.897992	0.987489		0	0
A2AU37;Q61550	NCDUKO-HFDUKO	0.404743	0.466586	0.867455	14	0.400317	0.701562		0	0
A2AU37;Q61550	NCDUKO-NCDDKO	-0.0151809	0.503971	-0.0301225	14	0.976395	0.99206		0	0
A2AU37;Q61550	NCDWT-HFDWT	0.00482308	0.481888	0.0100087	14	0.992156	0.996763		0	0
A2AU37;Q61550	NCDWT-NCDDKO	0.0138059	0.538767	0.025625	14	0.979918	0.997265		0	0
A2AU37;Q61550	NCDWT-NCDUKO	0.0289868	0.503971	0.0575168	14	0.954946	0.989937		0	0
A2AWA9	HFDUKO-HFDDKO	-0.282483	0.207304	-1.36265	14	0.194513	0.742701		0.168421	0
A2AWA9	HFDWT-HFDDKO	-0.252451	0.203116	-1.24289	14	0.234322	0.987259		0.0921053	0
A2AWA9	HFDWT-HFDUKO	0.0300312	0.124383	0.241442	14	0.812713	0.909839		0.137427	0
A2AWA9	NCDDKO-HFDDKO	-0.118593	0.214103	-0.553909	14	0.58838	0.936501		0.0526316	0
A2AWA9	NCDUKO-HFDUKO	0.0488707	0.131111	0.372744	14	0.714922	0.893098		0.131579	0
A2AWA9	NCDUKO-NCDDKO	-0.115018	0.141616	-0.812185	14	0.43028	0.788732		0.0601504	0
A2AWA9	NCDWT-HFDWT	-0.079986	0.135411	-0.590692	14	0.564141	0.837389		0.125	0
A2AWA9	NCDWT-NCDDKO	-0.213844	0.151394	-1.4125	14	0.179645	0.990172		0.109649	0
A2AWA9	NCDWT-NCDUKO	-0.0988255	0.141616	-0.697842	14	0.496703	0.802306		0.116541	0
A2AWP8	HFDUKO-HFDDKO	-0.217391	0.119993	-1.81171	14	0.0915325	0.645954		0.07	0
A2AWP8	HFDWT-HFDDKO	-0.0821255	0.117568	-0.698535	14	0.496283	0.989313		0.116667	0
A2AWP8	HFDWT-HFDUKO	0.135266	0.0719955	1.87881	14	0.0812525	0.264169		0.1	0
A2AWP8	NCDDKO-HFDDKO	-0.0629183	0.123928	-0.507701	14	0.619567	0.942029		0.025	0
A2AWP8	NCDUKO-HFDUKO	0.121048	0.07589	1.59505	14	0.133022	0.447079		0.065625	0
A2AWP8	NCDUKO-NCDDKO	-0.033425	0.0819705	-0.407768	14	0.689611	0.90217		0.0392857	0
A2AWP8	NCDWT-HFDWT	-0.15595	0.0783788	-1.98969	14	0.0665253	0.357075		0.128125	0
A2AWP8	NCDWT-NCDDKO	-0.175157	0.0876302	-1.99882	14	0.0654285	0.990172		0.0708333	0
A2AWP8	NCDWT-NCDUKO	-0.141732	0.0819705	-1.72906	14	0.105776	0.408942		0.0928571	0
A2AWP8;Q8C033	HFDUKO-HFDDKO	-0.250247	0.277423	-0.902044	14	0.382291	0.857084		0	0
A2AWP8;Q8C033	HFDWT-HFDDKO	-0.185847	0.271817	-0.683719	14	0.505312	0.989313		0	0
A2AWP8;Q8C033	HFDWT-HFDUKO	0.0644005	0.166454	0.386898	14	0.704649	0.848609		0	0
A2AWP8;Q8C033	NCDDKO-HFDDKO	0.0464515	0.286521	0.162123	14	0.873526	0.983022		0	0
A2AWP8;Q8C033	NCDUKO-HFDUKO	0.207563	0.175457	1.18299	14	0.256516	0.591782		0	0
A2AWP8;Q8C033	NCDUKO-NCDDKO	-0.0891352	0.189516	-0.470332	14	0.645361	0.888423		0	0
A2AWP8;Q8C033	NCDWT-HFDWT	0.0990714	0.181212	0.546717	14	0.593181	0.851687		0	0
A2AWP8;Q8C033	NCDWT-NCDDKO	-0.133227	0.202601	-0.657583	14	0.521472	0.990172		0	0
A2AWP8;Q8C033	NCDWT-NCDUKO	-0.0440916	0.189516	-0.232654	14	0.819397	0.944006		0	0
A2AWR3	HFDUKO-HFDDKO	-0.215012	0.309809	-0.694014	14	0.499028	0.901512		0.1125	0
A2AWR3	HFDWT-HFDDKO	-0.267989	0.303549	-0.882851	14	0.392224	0.987259		0.125	0
A2AWR3	HFDWT-HFDUKO	-0.0529771	0.185885	-0.284999	14	0.779817	0.892467		0.145833	0
A2AWR3	NCDDKO-HFDDKO	0.172135	0.319969	0.537973	14	0.599044	0.939068		0.046875	0
A2AWR3	NCDUKO-HFDUKO	0.0763729	0.19594	0.389777	14	0.702567	0.888582		0.164062	0
A2AWR3	NCDUKO-NCDDKO	-0.310773	0.21164	-1.46841	14	0.164101	0.557142		0.133929	0
A2AWR3	NCDWT-HFDWT	0.247856	0.202366	1.22479	14	0.240864	0.607966		0.117188	0
A2AWR3	NCDWT-NCDDKO	-0.192268	0.226252	-0.849793	14	0.409738	0.990172		0.0625	0
A2AWR3	NCDWT-NCDUKO	0.118506	0.21164	0.559941	14	0.584368	0.844375		0.133929	0
A2BDX3	HFDUKO-HFDDKO	-0.0695251	0.150518	-0.461905	14	0.651246	0.942442		0.0878049	0
A2BDX3	HFDWT-HFDDKO	-0.022952	0.147477	-0.155631	14	0.878545	0.994254		0.117886	0
A2BDX3	HFDWT-HFDUKO	0.046573	0.0903109	0.515697	14	0.614113	0.793152		0.111111	0
A2BDX3	NCDDKO-HFDDKO	0.0890401	0.155454	0.572773	14	0.575882	0.934806		0.115854	0
A2BDX3	NCDUKO-HFDUKO	0.213859	0.095196	2.24651	14	0.0413248	0.275119		0.0731707	0
A2BDX3	NCDUKO-NCDDKO	0.0552938	0.102823	0.537755	14	0.599191	0.866741		0.087108	0
A2BDX3	NCDWT-HFDWT	0.0293349	0.098318	0.298368	14	0.769805	0.928346		0.115854	0
A2BDX3	NCDWT-NCDDKO	-0.0826572	0.109923	-0.751956	14	0.464532	0.990172		0.113821	0
A2BDX3	NCDWT-NCDUKO	-0.137951	0.102823	-1.34163	14	0.201074	0.550698		0.0731707	0
A2BE28	HFDUKO-HFDDKO	-0.0331853	0.200858	-0.165218	14	0.871135	0.984908		0.285714	0
A2BE28	HFDWT-HFDDKO	0.155624	0.1968	0.790775	14	0.442266	0.987259		0.261905	0
A2BE28	HFDWT-HFDUKO	0.18881	0.120515	1.56669	14	0.139505	0.355808		0.238095	0
A2BE28	NCDDKO-HFDDKO	0.0253187	0.207445	0.12205	14	0.904594	0.988209		0.214286	0
A2BE28	NCDUKO-HFDUKO	0.0481856	0.127034	0.379313	14	0.710146	0.892408		0.255952	0
A2BE28	NCDUKO-NCDDKO	-0.0103184	0.137212	-0.0752005	14	0.941119	0.981499		0.210884	0
A2BE28	NCDWT-HFDWT	-0.135471	0.1312	-1.03256	14	0.31932	0.679901		0.184524	0
A2BE28	NCDWT-NCDDKO	-0.00516573	0.146686	-0.0352162	14	0.972405	0.997265		0.126984	0
A2BE28	NCDWT-NCDUKO	0.0051527	0.137212	0.0375528	14	0.970575	0.994124		0.197279	0
A2BH40	HFDUKO-HFDDKO	-0.374374	0.227798	-1.64345	14	0.122551	0.685932		0.2125	0
A2BH40	HFDWT-HFDDKO	-0.20094	0.223195	-0.900289	14	0.383192	0.987259		0.208333	0
A2BH40	HFDWT-HFDUKO	0.173433	0.136679	1.26891	14	0.225163	0.46674		0.194444	0
A2BH40	NCDDKO-HFDDKO	-0.171391	0.235268	-0.728492	14	0.478322	0.905164		0.195312	0
A2BH40	NCDUKO-HFDUKO	0.207327	0.144072	1.43906	14	0.172116	0.500029		0.199219	0
A2BH40	NCDUKO-NCDDKO	0.00434474	0.155615	0.0279197	14	0.97812	0.992456		0.1875	0
A2BH40	NCDWT-HFDWT	0.166387	0.148797	1.11821	14	0.282297	0.652545		0.160156	0
A2BH40	NCDWT-NCDDKO	0.136837	0.16636	0.822538	14	0.42456	0.990172		0.135417	0
A2BH40	NCDWT-NCDUKO	0.132493	0.155615	0.85141	14	0.408869	0.744932		0.160714	0
A2BH40;E9Q4N7	HFDUKO-HFDDKO	-0.00196101	0.277242	-0.00707327	14	0.994456	0.999161		0	0
A2BH40;E9Q4N7	HFDWT-HFDDKO	0.206845	0.27164	0.761466	14	0.459014	0.989313		0	0
A2BH40;E9Q4N7	HFDWT-HFDUKO	0.208806	0.166345	1.25526	14	0.229934	0.472144		0	0
A2BH40;E9Q4N7	NCDDKO-HFDDKO	0.218393	0.286334	0.762719	14	0.45829	0.900879		0	0
A2BH40;E9Q4N7	NCDUKO-HFDUKO	0.45834	0.175343	2.61396	14	0.0204148	0.211995		0	0
A2BH40;E9Q4N7	NCDUKO-NCDDKO	0.237987	0.189392	1.25658	14	0.229468	0.641128		0	0
A2BH40;E9Q4N7	NCDWT-HFDWT	0.224523	0.181094	1.23982	14	0.235423	0.601961		0	0
A2BH40;E9Q4N7	NCDWT-NCDDKO	0.212975	0.202469	1.05189	14	0.310668	0.990172		0	0
A2BH40;E9Q4N7	NCDWT-NCDUKO	-0.0250113	0.189392	-0.132061	14	0.896815	0.972098		0	0
A2CG49	HFDUKO-HFDDKO	0.011224	0.182442	0.0615209	14	0.951814	0.994437		0.408696	0
A2CG49	HFDWT-HFDDKO	0.160708	0.178756	0.899035	14	0.383837	0.987259		0.347826	0
A2CG49	HFDWT-HFDUKO	0.149484	0.109465	1.36558	14	0.19361	0.428653		0.371981	0
A2CG49	NCDDKO-HFDDKO	0.115866	0.188426	0.614918	14	0.548474	0.927879		0.26087	0
A2CG49	NCDUKO-HFDUKO	0.146518	0.115387	1.2698	14	0.224857	0.56345		0.36413	0
A2CG49	NCDUKO-NCDDKO	0.0418758	0.124632	0.335996	14	0.741856	0.920495		0.273292	0
A2CG49	NCDWT-HFDWT	-0.124311	0.119171	-1.04313	14	0.314565	0.676093		0.309783	0
A2CG49	NCDWT-NCDDKO	-0.0794692	0.133237	-0.596449	14	0.560396	0.990172		0.23913	0
A2CG49	NCDWT-NCDUKO	-0.121345	0.124632	-0.973627	14	0.346765	0.690858		0.291925	0
A2CG49;Q0KL02	HFDUKO-HFDDKO	-0.177898	0.70298	-0.253063	8	0.806601	0.978041		0.4	0
A2CG49;Q0KL02	HFDWT-HFDDKO	-0.304232	0.64173	-0.474081	8	0.648112	0.989313		0.277778	0
A2CG49;Q0KL02	HFDWT-HFDUKO	-0.126334	0.497082	-0.254151	8	0.80579	0.906751		0.407407	0
A2CG49;Q0KL02	NCDDKO-HFDDKO	-0.0450647	0.662776	-0.0679938	8	0.947459	0.992688		0	0
A2CG49;Q0KL02	NCDUKO-HFDUKO	-0.452688	0.523971	-0.863957	8	0.412764	0.706733		0.375	0
A2CG49;Q0KL02	NCDUKO-NCDDKO	-0.585522	0.468654	-1.24937	8	0.246844	0.660621		0.142857	0
A2CG49;Q0KL02	NCDWT-HFDWT	0.0858047	0.64173	0.133708	8	0.896936	0.967595		0.458333	0
A2CG49;Q0KL02	NCDWT-NCDDKO	-0.173363	0.662776	-0.26157	8	0.800261	0.990311		0.333333	0
A2CG49;Q0KL02	NCDWT-NCDUKO	0.412159	0.662776	0.621867	8	0.551335	0.829688		0.428571	0
A2RSJ4	HFDUKO-HFDDKO	-0.32428	0.13124	-2.4709	14	0.0269377	0.548754		0.277419	0
A2RSJ4	HFDWT-HFDDKO	-0.135575	0.128588	-1.05434	14	0.309585	0.987259		0.206989	0
A2RSJ4	HFDWT-HFDUKO	0.188705	0.0787437	2.39644	14	0.0310801	0.15254		0.224014	0
A2RSJ4	NCDDKO-HFDDKO	-0.159349	0.135544	-1.17563	14	0.25935	0.820236		0.350806	0
A2RSJ4	NCDUKO-HFDUKO	0.135326	0.0830032	1.63037	14	0.125307	0.43684		0.241935	0
A2RSJ4	NCDUKO-NCDDKO	-0.0296047	0.0896537	-0.330212	14	0.74613	0.921938		0.278802	0
A2RSJ4	NCDWT-HFDWT	0.051858	0.0857253	0.604933	14	0.554903	0.833067		0.219758	0
A2RSJ4	NCDWT-NCDDKO	0.0756318	0.0958438	0.789115	14	0.443204	0.990172		0.319892	0
A2RSJ4	NCDWT-NCDUKO	0.105236	0.0896537	1.17381	14	0.260053	0.612339		0.239631	0
A2RSQ0	HFDUKO-HFDDKO	-0.130152	0.126214	-1.0312	14	0.319935	0.825949		0.235088	0
A2RSQ0	HFDWT-HFDDKO	0.0223605	0.123664	0.180816	14	0.859103	0.990494		0.195906	0
A2RSQ0	HFDWT-HFDUKO	0.152512	0.0757285	2.01393	14	0.063649	0.230842		0.206628	0
A2RSQ0	NCDDKO-HFDDKO	-0.199165	0.130353	-1.52788	14	0.148816	0.750407		0.289474	0
A2RSQ0	NCDUKO-HFDUKO	-0.0123701	0.0798248	-0.154966	14	0.87906	0.962066		0.195175	0
A2RSQ0	NCDUKO-NCDDKO	0.0566429	0.0862207	0.656952	14	0.521866	0.837973		0.220551	0
A2RSQ0	NCDWT-HFDWT	-0.150381	0.0824427	-1.82407	14	0.089555	0.407355		0.212719	0
A2RSQ0	NCDWT-NCDDKO	0.0711436	0.0921738	0.771842	14	0.45304	0.990172		0.280702	0
A2RSQ0	NCDWT-NCDUKO	0.0145008	0.0862207	0.168182	14	0.868846	0.963485		0.200501	0
[truncated: 72,000 more rows]

## Sheet: GroupComparison_PH
Protein	Label	log2FC	SE	Tvalue	DF	pvalue	adj.pvalue	issue	MissingPercentage	ImputationPercentage
[truncated: 52,335 more rows]
