# Supplementary material for: The ULK1-NCOA3 axis restrains de novo lipogenesis and prevents diet-induced steatohepatitis and fibrosis in mice
Source: J Clin Invest. 2026 Apr 2;136(11):e191101. doi: 10.1172/JCI191101 (PMC13221236; doi:10.1172/JCI191101)
Supplement: Supplemental data set 11 [file jci-136-191101-s157.xlsx]

## Sheet: Sheet1
Column1	baseMean	log2FoldChange	lfcSE	stat	pvalue	padj	symbol	entrez	gene_name	WT_Counts	KO_Counts
ENSMUSG00000069303	49.7799	8.40877	1.1345	7.41189	1.24513e-13	2.06849847687425e-10	Hist1h2br	665622	histone cluster 1 H2br	0.472146	99.0877
ENSMUSG00000063543	5.76196	5.84517	1.57469	3.71195	0.000205667	NA	NA	NA	NA	0	11.5239
ENSMUSG00000092412	10.233	5.68966	3.91084	1.45484	0.145713	0.866673427367858	NA	NA	NA	0.381743	20.0843
ENSMUSG00000093467	4.6038	5.52683	3.91566	1.41147	0.158107	NA	NA	NA	NA	0	9.20759
ENSMUSG00000109510	4.2789	5.42095	3.83343	1.41413	0.157325	NA	NA	NA	NA	0	8.5578
ENSMUSG00000059647	4.16618	5.38365	3.74412	1.4379	0.150464	NA	NA	NA	NA	0	8.33237
ENSMUSG00000114942	3.95543	5.30711	3.91712	1.35485	0.175465	NA	Lats2	50523	large tumor suppressor 2	0	7.91085
ENSMUSG00000108815	6.07121	5.07799	1.48216	3.42608	0.000612361	NA	NA	NA	NA	0.222941	11.9195
ENSMUSG00000089702	3.32173	5.05839	3.91907	1.29071	0.196804	NA	NA	NA	NA	0	6.64346
ENSMUSG00000036251	5.02684	4.91484	1.53472	3.20244	0.00136269	NA	Trpm8	171382	transient receptor potential cation channel, subfamily M, member 8	0.169526	9.88415
ENSMUSG00000114923	2.96563	4.88823	2.48678	1.96569	0.0493345	NA	NA	NA	NA	0	5.93127
ENSMUSG00000061397	5.79911	4.87395	1.52038	3.20575	0.00134712	NA	Krt79	223917	keratin 79	0.357711	11.2405
ENSMUSG00000103079	2.84777	4.82927	1.82624	2.64438	0.00818398	NA	NA	NA	NA	0	5.69554
ENSMUSG00000069307	105.745	4.76521	0.364965	13.0566	5.82491e-39	3.54814550647387e-35	Hist1h2bq	665596	histone cluster 1, H2bq	7.44866	204.041
ENSMUSG00000035930	5.16378	4.70171	1.48332	3.16973	0.00152581	NA	Chst4	26887	carbohydrate sulfotransferase 4	0.36422	9.96335
ENSMUSG00000116872	4.98275	4.62577	1.5114	3.06059	0.002209	NA	Gm6815	627962	zinc finger, BED domain containing 4 pseudogene	0.396111	9.56939
ENSMUSG00000103985	2.39498	4.57768	1.87686	2.43901	0.0147276	NA	NA	NA	NA	0	4.78996
ENSMUSG00000100679	2.354	4.56679	2.59762	1.75807	0.0787357	NA	NA	NA	NA	0	4.708
ENSMUSG00000073843	2.30978	4.53122	1.80537	2.50985	0.0120782	NA	NA	NA	NA	0	4.61957
ENSMUSG00000076731	8.75812	4.52736	1.65014	2.74363	0.00607649	0.234564565172192	NA	NA	NA	0.749476	16.7668
ENSMUSG00000095779	2.18334	4.44764	1.86727	2.38189	0.0172239	NA	Gm2172	108168677	protein FAM205A-like	0	4.36668
ENSMUSG00000092871	2.09834	4.38783	2.21885	1.97753	0.0479823	NA	NA	NA	NA	0	4.19667
ENSMUSG00000066878	2.06377	4.36746	2.68957	1.62385	0.104407	NA	NA	NA	NA	0	4.12754
ENSMUSG00000101952	1.97771	4.30299	2.72033	1.58179	0.113698	NA	NA	NA	NA	0	3.95543
ENSMUSG00000035435	2.01667	4.26331	2.08365	2.04608	0.0407488	NA	Abca17	381072	ATP-binding cassette, sub-family A (ABC1), member 17	0	4.03334
ENSMUSG00000065883	1.85493	4.21402	1.93719	2.17533	0.0296056	NA	NA	NA	NA	0	3.70986
ENSMUSG00000062170	23.8475	4.2078	1.02975	4.08625	4.38397e-05	0.00878725836231385	Fmr1nb	207854	Fmr1 neighbor	2.49665	45.1984
ENSMUSG00000117621	1.79553	4.17329	1.97453	2.11356	0.0345529	NA	NA	NA	NA	0	3.59107
ENSMUSG00000093249	1.70297	4.09063	1.99331	2.05218	0.0401522	NA	NA	NA	NA	0	3.40594
ENSMUSG00000040314	3.46362	4.06726	1.65688	2.45477	0.0140976	NA	Ctsg	13035	cathepsin G	0.383191	6.54405
ENSMUSG00000111901	1.5998	3.99759	2.43805	1.63967	0.101074	NA	Gm6150	620417	predicted gene 6150	0	3.19959
ENSMUSG00000080789	1.59232	3.98915	2.15631	1.84999	0.0643144	NA	NA	NA	NA	0	3.18464
ENSMUSG00000085714	1.58752	3.98871	2.87426	1.38773	0.165219	NA	NA	NA	NA	0	3.17503
ENSMUSG00000044170	1.59141	3.98841	2.11268	1.88785	0.0590463	NA	Olfr1384	258464	olfactory receptor 1384	0	3.18281
ENSMUSG00000084218	1.5594	3.9625	2.09734	1.8893	0.0588523	NA	NA	NA	NA	0	3.1188
ENSMUSG00000098320	1.54427	3.94989	2.04629	1.93026	0.0535743	NA	NA	NA	NA	0	3.08855
ENSMUSG00000098682	1.4923	3.90677	2.13259	1.83194	0.0669606	NA	Otx2os1	606497	orthodenticle homeobox 2 opposite strand 1	0	2.9846
ENSMUSG00000111027	1.48328	3.88736	2.93059	1.32648	0.184681	NA	NA	NA	NA	0	2.96657
ENSMUSG00000057244	1.47062	3.87321	2.49181	1.55438	0.120094	NA	NA	NA	NA	0	2.94123
ENSMUSG00000095753	1.46425	3.86729	2.46423	1.56937	0.116562	NA	NA	NA	NA	0	2.92851
ENSMUSG00000107379	10.6559	3.86057	1.05275	3.66713	0.000245289	0.0332031116589876	NA	NA	NA	1.25531	20.0566
ENSMUSG00000112690	5.70677	3.84358	1.70037	2.26044	0.023794	NA	Gm2446	100039830	predicted gene 2446	0.767538	10.646
ENSMUSG00000116253	1.43711	3.8405	2.17807	1.76326	0.0778568	NA	NA	NA	NA	0	2.87422
ENSMUSG00000108934	1.42876	3.83661	2.95827	1.29691	0.194662	NA	NA	NA	NA	0	2.85753
ENSMUSG00000089854	1.41828	3.82335	2.14702	1.78077	0.07495	NA	NA	NA	NA	0	2.83656
ENSMUSG00000099908	1.3842	3.80229	2.97451	1.27829	0.201146	NA	NA	NA	NA	0	2.76841
ENSMUSG00000112381	1.3596	3.77036	2.13734	1.76404	0.0777254	NA	NA	NA	NA	0	2.7192
ENSMUSG00000115843	1.34491	3.75631	2.20158	1.70619	0.0879728	NA	NA	NA	NA	0	2.68981
ENSMUSG00000097591	1.3332	3.74551	2.20486	1.69875	0.0893657	NA	A330032B11Rik	319931	RIKEN cDNA A330032B11 gene	0	2.66639
ENSMUSG00000035775	2.80237	3.74319	1.71974	2.1766	0.0295105	NA	Krt20	66809	keratin 20	0.396156	5.20858
ENSMUSG00000082586	7.95059	3.72401	1.13465	3.28207	0.00103048	0.0804741339509564	NA	NA	NA	1.19009	14.7111
ENSMUSG00000099851	1.31848	3.7172	3.02959	1.22697	0.219836	NA	NA	NA	NA	0	2.63695
ENSMUSG00000078783	2.63066	3.66682	1.68913	2.17083	0.0299439	NA	Gm9733	751864	predicted gene 9733	0.313792	4.94753
ENSMUSG00000020323	1.27001	3.66658	3.05961	1.19838	0.230769	NA	Prss57	73106	protease, serine 57	0	2.54003
ENSMUSG00000113101	1.26154	3.65481	2.27261	1.6082	0.107791	NA	NA	NA	NA	0	2.52307
ENSMUSG00000042262	1.25927	3.65212	2.27327	1.60655	0.108152	NA	Ccr8	12776	chemokine (C-C motif) receptor 8	0	2.51854
ENSMUSG00000069873	1.25591	3.64949	2.33547	1.56264	0.118138	NA	4930438A08Rik	73988	RIKEN cDNA 4930438A08 gene	0	2.51181
ENSMUSG00000094248	1.25303	3.64564	2.21633	1.6449	0.0999902	NA	Hist1h2ao	665433	histone cluster 1, H2ao	0	2.50607
ENSMUSG00000050395	2.56054	3.63173	1.80049	2.01708	0.0436875	NA	Tnfsf15	326623	tumor necrosis factor (ligand) superfamily, member 15	0.313584	4.80749
ENSMUSG00000056656	3.36899	3.62938	2.08016	1.74476	0.0810262	NA	Apol8	239552	apolipoprotein L 8	0.321412	6.41658
ENSMUSG00000113094	1.22704	3.61933	2.20904	1.63842	0.101334	NA	NA	NA	NA	0	2.45408
ENSMUSG00000035916	2.46722	3.61769	1.81092	1.99771	0.0457476	NA	Ptprq	237523	protein tyrosine phosphatase, receptor type, Q	0.327093	4.60735
ENSMUSG00000093465	1.2151	3.60726	2.2652	1.59247	0.111279	NA	NA	NA	NA	0	2.4302
ENSMUSG00000092539	1.21505	3.60032	2.2146	1.62572	0.104009	NA	NA	NA	NA	0	2.4301
ENSMUSG00000018500	1.20075	3.5923	2.23324	1.60856	0.107712	NA	Adora2b	11541	adenosine A2b receptor	0	2.4015
ENSMUSG00000098755	2.53216	3.58249	1.82124	1.96706	0.0491768	NA	NA	NA	NA	0.396008	4.6683
ENSMUSG00000034098	1.18038	3.57046	2.30021	1.55223	0.120606	NA	Fstl5	213262	follistatin-like 5	0	2.36076
ENSMUSG00000099430	11.6353	3.52926	0.991484	3.55958	0.000371449	0.0423974105035816	NA	NA	NA	1.91051	21.3602
ENSMUSG00000101971	11.6353	3.52926	0.991484	3.55958	0.000371449	0.0423974105035816	NA	NA	NA	1.91051	21.3602
ENSMUSG00000083068	1.15202	3.52165	3.15186	1.11733	0.263855	NA	NA	NA	NA	0	2.30405
ENSMUSG00000085561	1.14659	3.51364	2.72564	1.28911	0.197361	NA	1700046C09Rik	73307	RIKEN cDNA 1700046C09 gene	0	2.29318
ENSMUSG00000076587	1.1295	3.49348	2.6533	1.31665	0.187955	NA	NA	NA	NA	0	2.259
ENSMUSG00000075184	2.58087	3.48809	1.84994	1.88552	0.05936	NA	F930017D23Rik	414125	RIKEN cDNA F930017D23 gene	0.363247	4.7985
ENSMUSG00000076547	1.11887	3.48157	2.74146	1.26997	0.204096	NA	NA	NA	NA	0	2.23773
ENSMUSG00000118385	1.10724	3.48081	3.1767	1.09573	0.273196	NA	NA	NA	NA	0	2.21449
ENSMUSG00000094446	1.11126	3.47382	3.18355	1.09118	0.275194	NA	NA	NA	NA	0	2.22252
ENSMUSG00000117063	1.1031	3.46107	2.35289	1.47098	0.141296	NA	NA	NA	NA	0	2.20619
ENSMUSG00000096753	1.94427	3.46091	1.86233	1.85837	0.0631161	NA	Fam181a	100504156	family with sequence similarity 181, member A	0.215197	3.67335
ENSMUSG00000110992	1.08851	3.44387	2.3075	1.49247	0.135576	NA	NA	NA	NA	0	2.17703
ENSMUSG00000025900	1.13454	3.44229	2.34867	1.46563	0.142748	NA	Rp1	19888	retinitis pigmentosa 1 (human)	0	2.26908
ENSMUSG00000112264	1.08272	3.43732	2.30994	1.48805	0.136738	NA	NA	NA	NA	0	2.16543
ENSMUSG00000001508	1.07953	3.43369	2.31128	1.48562	0.13738	NA	Sgca	20391	sarcoglycan, alpha (dystrophin-associated glycoprotein)	0	2.15905
ENSMUSG00000076564	1.07747	3.43141	2.36382	1.45164	0.146602	NA	NA	NA	NA	0	2.15494
ENSMUSG00000093931	1.07669	3.43051	2.36416	1.45105	0.146767	NA	Amy2a3	100043686	amylase 2a3	0	2.15338
ENSMUSG00000096569	1.07669	3.43051	2.36416	1.45105	0.146767	NA	Amy2a2	100043688	amylase 2a2	0	2.15338
ENSMUSG00000096770	1.07669	3.43051	2.36416	1.45105	0.146767	NA	Amy2a4	100043684	amylase 2a4	0	2.15338
ENSMUSG00000117007	1.07647	3.4299	2.68471	1.27757	0.201401	NA	NA	NA	NA	0	2.15295
ENSMUSG00000003436	2.27586	3.42463	1.77947	1.92452	0.0542893	NA	Dll3	13389	delta like canonical Notch ligand 3	0.396123	4.15559
ENSMUSG00000084644	1.0669	3.41925	2.31659	1.47598	0.139949	NA	NA	NA	NA	0	2.1338
ENSMUSG00000069188	8.19184	3.41342	1.01901	3.34973	0.0008089	0.0697256209045093	NA	NA	NA	1.34207	15.0416
ENSMUSG00000082381	2.26718	3.40323	2.11084	1.61226	0.106905	NA	NA	NA	NA	0.395228	4.13913
ENSMUSG00000046413	1.05487	3.40118	2.32272	1.46431	0.143109	NA	NA	NA	NA	0	2.10975
ENSMUSG00000027073	2.25562	3.3981	1.86861	1.81851	0.0689859	NA	Prg2	19074	proteoglycan 2, bone marrow	0.383654	4.12758
ENSMUSG00000001865	1.04806	3.39515	2.70276	1.25618	0.209051	NA	Cpa3	12873	carboxypeptidase A3, mast cell	0	2.09613
ENSMUSG00000081982	4.29436	3.39323	1.43627	2.36253	0.0181508	NA	NA	NA	NA	0.793274	7.79546
ENSMUSG00000111725	1.04189	3.38896	2.37982	1.42404	0.154434	NA	NA	NA	NA	0	2.08378
ENSMUSG00000101972	1.04164	3.38867	2.37994	1.42385	0.154491	NA	H3c11	319153	H3 clustered histone 11	0	2.08327
ENSMUSG00000085010	2.19516	3.38443	1.78563	1.89537	0.0580435	NA	NA	NA	NA	0.313751	4.07656
ENSMUSG00000086436	1.03002	3.37289	2.71475	1.24243	0.214078	NA	NA	NA	NA	0	2.06005
ENSMUSG00000030450	1.02987	3.37268	2.71486	1.2423	0.214125	NA	Oca2	18431	oculocutaneous albinism II	0	2.05974
ENSMUSG00000115907	2.19886	3.36218	1.77947	1.88942	0.0588349	NA	NA	NA	NA	0.396124	4.0016
ENSMUSG00000086291	2.15735	3.36199	1.78666	1.88171	0.0598749	NA	NA	NA	NA	0.313629	4.00107
ENSMUSG00000070810	2.35981	3.35412	1.80694	1.85625	0.063418	NA	Sult2a6	629219	sulfotransferase family 2A, dehydroepiandrosterone (DHEA)-preferring, member 6	0.499738	4.21987
ENSMUSG00000051367	1.36365	3.3375	2.38791	1.39767	0.162212	NA	Six1	20471	sine oculis-related homeobox 1	0.0929344	2.63437
ENSMUSG00000080824	0.995978	3.32838	2.82088	1.17991	0.238038	NA	NA	NA	NA	0	1.99196
ENSMUSG00000057719	3.54422	3.31904	1.51193	2.19524	0.0281466	NA	Sh3rf2	269016	SH3 domain containing ring finger 2	0.604228	6.48422
ENSMUSG00000034486	0.988856	3.30162	3.30352	0.999425	0.317589	NA	Gbx2	14472	gastrulation brain homeobox 2	0	1.97771
ENSMUSG00000080896	0.988856	3.30162	3.30352	0.999425	0.317589	NA	NA	NA	NA	0	1.97771
ENSMUSG00000096156	0.988856	3.30162	3.30352	0.999425	0.317589	NA	NA	NA	NA	0	1.97771
ENSMUSG00000116864	0.9883	3.30086	3.30406	0.999031	0.31778	NA	NA	NA	NA	0	1.9766
ENSMUSG00000088108	0.98965	3.29988	2.8407	1.16164	0.24538	NA	Snora47	100217450	small nucleolar RNA, H/ACA box 47	0	1.9793
ENSMUSG00000074467	0.982504	3.29046	2.84591	1.15621	0.247597	NA	NA	NA	NA	0	1.96501
ENSMUSG00000044933	1.82741	3.29026	2.26376	1.45345	0.1461	NA	Sstr3	20607	somatostatin receptor 3	0.129356	3.52546
ENSMUSG00000107604	0.981352	3.28893	2.84676	1.15533	0.247957	NA	NA	NA	NA	0	1.9627
ENSMUSG00000076577	0.968838	3.28851	3.31189	0.992942	0.320738	NA	NA	NA	NA	0	1.93768
ENSMUSG00000099923	0.968838	3.28851	3.31189	0.992942	0.320738	NA	NA	NA	NA	0	1.93768
ENSMUSG00000112465	0.97644	3.28201	2.79463	1.1744	0.240235	NA	NA	NA	NA	0	1.95288
ENSMUSG00000020866	13.2161	3.27828	0.679948	4.82137	1.42574e-06	0.000592137268923984	Cacna1g	12291	calcium channel, voltage-dependent, T type, alpha 1G subunit	2.44499	23.9871
ENSMUSG00000085791	0.970649	3.27422	2.78515	1.1756	0.239756	NA	NA	NA	NA	0	1.9413
ENSMUSG00000081688	0.964998	3.26673	2.8032	1.16536	0.243874	NA	NA	NA	NA	0	1.93
ENSMUSG00000108415	0.964959	3.26667	2.80323	1.16533	0.243887	NA	NA	NA	NA	0	1.92992
ENSMUSG00000086807	0.96467	3.26628	2.80345	1.1651	0.24398	NA	Platr21	78526	pluripotency associated transcript 21	0	1.92934
ENSMUSG00000105355	0.961473	3.2618	2.8616	1.13985	0.254347	NA	NA	NA	NA	0	1.92295
ENSMUSG00000084544	0.960516	3.26051	2.86232	1.13911	0.254656	NA	NA	NA	NA	0	1.92103
ENSMUSG00000108134	2.01896	3.25665	1.8266	1.78291	0.0746014	NA	NA	NA	NA	0.313658	3.72425
ENSMUSG00000084195	0.956011	3.25242	2.50201	1.29992	0.193628	NA	NA	NA	NA	0	1.91202
ENSMUSG00000043329	0.955636	3.25193	2.50222	1.29962	0.193732	NA	NA	NA	NA	0	1.91127
ENSMUSG00000055567	0.989292	3.25171	2.8143	1.15542	0.247917	NA	Unc80	329178	unc-80, NALCN activator	0	1.97858
ENSMUSG00000095210	0.95251	3.2513	3.34003	0.973433	0.330338	NA	NA	NA	NA	0	1.90502
ENSMUSG00000045417	2.04159	3.24739	1.80716	1.79696	0.0723425	NA	Vmn1r230	171231	vomeronasal 1 receptor 230	0.382363	3.70082
ENSMUSG00000099068	0.950791	3.24527	2.45556	1.3216	0.186302	NA	NA	NA	NA	0	1.90158
ENSMUSG00000056399	2.04198	3.24515	2.10913	1.53862	0.123898	NA	Prss34	328780	protease, serine 34	0.396146	3.68782
ENSMUSG00000068452	0.95863	3.24463	2.45295	1.32275	0.18592	NA	Duox2	214593	dual oxidase 2	0	1.91726
ENSMUSG00000028222	0.930293	3.2419	2.49733	1.29814	0.194238	NA	Calb1	12307	calbindin 1	0	1.86059
ENSMUSG00000111941	5.85598	3.24069	1.17848	2.74989	0.00596147	NA	Gm33263	102636096	predicted gene, 33263	1.1687	10.5433
ENSMUSG00000081622	0.938657	3.2296	2.51194	1.2857	0.198548	NA	NA	NA	NA	0	1.87731
ENSMUSG00000106219	0.938306	3.22913	2.51237	1.28529	0.19869	NA	5830416I19Rik	74757	RIKEN cDNA 5830416I19 gene	0	1.87661
ENSMUSG00000099111	0.938188	3.22868	2.46266	1.31106	0.189839	NA	NA	NA	NA	0	1.87638
ENSMUSG00000084520	0.936688	3.22726	2.82507	1.14237	0.253302	NA	NA	NA	NA	0	1.87338
ENSMUSG00000050742	0.935923	3.22622	2.82567	1.14175	0.253556	NA	Olfr164	258443	olfactory receptor 164	0	1.87185
ENSMUSG00000110362	2.03136	3.21993	1.83526	1.75448	0.0793479	NA	NA	NA	NA	0.406009	3.65672
ENSMUSG00000095334	1.99301	3.21165	1.83535	1.74988	0.0801382	NA	NA	NA	NA	0.396358	3.58967
ENSMUSG00000092242	0.923931	3.20927	2.43405	1.31849	0.187339	NA	NA	NA	NA	0	1.84786
ENSMUSG00000085499	0.923926	3.20927	2.43405	1.31849	0.18734	NA	Gm15713	626693	predicted gene 15713	0	1.84785
ENSMUSG00000061684	3.82312	3.19474	1.49392	2.13849	0.0324767	NA	NA	NA	NA	0.793324	6.85291
ENSMUSG00000086761	0.91184	3.19266	2.84538	1.12205	0.261841	NA	NA	NA	NA	0	1.82368
ENSMUSG00000078664	1.98421	3.19152	2.221	1.43697	0.150726	NA	Sprr2a1	20755	small proline-rich protein 2A1	0.396125	3.57229
ENSMUSG00000087612	0.909628	3.18906	2.83419	1.12521	0.2605	NA	NA	NA	NA	0	1.81926
ENSMUSG00000031610	0.909601	3.18903	2.83421	1.12519	0.260508	NA	Scrg1	20284	scrapie responsive gene 1	0	1.8192
ENSMUSG00000031137	1.81765	3.1889	1.98141	1.60941	0.107528	NA	Fgf13	14168	fibroblast growth factor 13	0.224418	3.41089
ENSMUSG00000004988	0.906475	3.18517	2.83675	1.12282	0.261512	NA	Fxyd4	108017	FXYD domain-containing ion transport regulator 4	0	1.81295
ENSMUSG00000076064	0.901534	3.1781	2.85404	1.11355	0.265474	NA	Mir690	751543	microRNA 690	0	1.80307
ENSMUSG00000085562	0.932793	3.17644	2.54391	1.24865	0.211795	NA	2610028E06Rik	72395	RIKEN cDNA 2610028E06 gene	0	1.86559
ENSMUSG00000041771	0.891474	3.16324	2.84955	1.11008	0.266964	NA	Slc24a4	238384	solute carrier family 24 (sodium/potassium/calcium exchanger), member 4	0	1.78295
ENSMUSG00000083603	1.89183	3.15029	1.8678	1.68663	0.0916746	NA	NA	NA	NA	0.313932	3.46973
ENSMUSG00000071862	0.86487	3.1339	2.54231	1.2327	0.217689	NA	Lrrtm2	107065	leucine rich repeat transmembrane neuronal 2	0	1.72974
ENSMUSG00000038319	1.3327	3.12423	2.19742	1.42177	0.155092	NA	Kcnh2	16511	potassium voltage-gated channel, subfamily H (eag-related), member 2	0.138375	2.52702
ENSMUSG00000047443	3.48465	3.1232	1.47623	2.11566	0.0343736	NA	Erfe	227358	erythroferrone	0.709685	6.25961
ENSMUSG00000053153	0.877252	3.11002	2.90236	1.07155	0.283924	NA	Spag16	66722	sperm associated antigen 16	0	1.7545
ENSMUSG00000108524	0.850587	3.10177	2.95561	1.04945	0.29397	NA	NA	NA	NA	0	1.70117
ENSMUSG00000097323	2.41552	3.09077	1.7486	1.76757	0.0771335	NA	NA	NA	NA	0.713513	4.11754
ENSMUSG00000025105	7.07914	3.08969	1.07777	2.86674	0.00414729	NA	Bnc1	12173	basonuclin 1	1.55534	12.603
ENSMUSG00000115432	1.78479	3.07111	2.14094	1.43447	0.151439	NA	D130009I18Rik	320249	RIKEN cDNA D130009I18 gene	0.31359	3.25599
ENSMUSG00000117870	1.8	3.05782	1.94181	1.57472	0.115321	NA	NA	NA	NA	0.382047	3.21794
ENSMUSG00000111422	0.838721	3.05698	2.98558	1.02391	0.305875	NA	1700027J07Rik	69443	RIKEN cDNA 1700027J07 gene	0	1.67744
ENSMUSG00000095298	1.80218	3.05291	2.13183	1.43206	0.152127	NA	NA	NA	NA	0.39603	3.20834
ENSMUSG00000004651	0.831231	3.0483	2.58948	1.17719	0.239121	NA	Tyr	22173	tyrosinase	0	1.66246
ENSMUSG00000047976	0.824047	3.03825	3.5042	0.867031	0.385925	NA	Kcna1	16485	potassium voltage-gated channel, shaker-related subfamily, member 1	0	1.64809
ENSMUSG00000061897	0.824047	3.03825	3.5042	0.867031	0.385925	NA	NA	NA	NA	0	1.64809
ENSMUSG00000087639	0.824047	3.03825	3.5042	0.867031	0.385925	NA	NA	NA	NA	0	1.64809
ENSMUSG00000074832	1.67219	3.03496	1.97206	1.53898	0.123809	NA	2410141K09Rik	76803	RIKEN cDNA 2410141K09 gene	0.273326	3.07106
ENSMUSG00000079156	0.822339	3.03304	3.00175	1.01042	0.312292	NA	Smok3b	622474	sperm motility kinase 3B	0	1.64468
ENSMUSG00000059205	0.817887	3.0256	3.00596	1.00654	0.314158	NA	Olfr1130	258835	olfactory receptor 1130	0	1.63577
ENSMUSG00000083903	0.817449	3.02491	3.0064	1.00616	0.31434	NA	NA	NA	NA	0	1.6349
ENSMUSG00000094948	0.817378	3.0248	3.00647	1.0061	0.31437	NA	NA	NA	NA	0	1.63476
ENSMUSG00000055061	0.811898	3.01578	2.965	1.01713	0.309093	NA	4931431C16Rik	74364	RIKEN cDNA 4931431C16 gene	0	1.6238
ENSMUSG00000060621	0.811891	3.01577	2.965	1.01712	0.309096	NA	Nkpd1	69547	NTPase, KAP family P-loop domain containing 1	0	1.62378
ENSMUSG00000037358	0.811881	3.01575	2.96501	1.01711	0.3091	NA	Dipk2b	75905	divergent protein kinase domain 2B	0	1.62376
ENSMUSG00000107853	0.811824	3.01566	2.96507	1.01706	0.309124	NA	NA	NA	NA	0	1.62365
ENSMUSG00000050179	1.97499	3.01414	2.46642	1.22207	0.221681	NA	NA	NA	NA	0.251498	3.69848
ENSMUSG00000076621	0.811732	3.01086	2.96468	1.01558	0.309831	NA	NA	NA	NA	0	1.62346
ENSMUSG00000033409	0.807754	3.0092	2.96919	1.01348	0.310832	NA	Syce1l	668110	synaptonemal complex central element protein 1 like	0	1.61551
ENSMUSG00000090298	0.806564	3.00729	2.9704	1.01242	0.311337	NA	Sult3a2	215895	sulfotransferase family 3A, member 2	0	1.61313
ENSMUSG00000085166	0.805986	3.00635	2.97099	1.0119	0.311585	NA	Gm15522	108169039	predicted gene 15522	0	1.61197
ENSMUSG00000116715	0.805971	3.00633	2.971	1.01189	0.311591	NA	NA	NA	NA	0	1.61194
ENSMUSG00000034219	0.805922	3.00625	2.97105	1.01185	0.311612	NA	Sept14	74222	septin 14	0	1.61184
ENSMUSG00000086377	0.805895	3.0062	2.97108	1.01182	0.311624	NA	4930529C04Rik	619677	zinc finger, BED domain containing 4 pseudogene	0	1.61179
ENSMUSG00000117807	0.799994	2.99693	3.02439	0.990921	0.321724	NA	NA	NA	NA	0	1.59999
ENSMUSG00000088158	0.797709	2.99266	3.02673	0.988745	0.322788	NA	NA	NA	NA	0	1.59542
ENSMUSG00000053914	0.797561	2.99242	3.02688	0.988616	0.322851	NA	Kdm4d	244694	lysine (K)-specific demethylase 4D	0	1.59512
ENSMUSG00000110477	0.797547	2.9924	3.0269	0.988604	0.322857	NA	Gm3045	100040926	predicted gene 3045	0	1.59509
ENSMUSG00000111774	0.797273	2.99196	3.02718	0.988364	0.322974	NA	NA	NA	NA	0	1.59455
ENSMUSG00000090098	0.793713	2.98801	3.54566	0.842725	0.399382	NA	Alms1-ps2	623273	ALMS1, centrosome and basal body associated, pseudogene 2	0	1.58743
ENSMUSG00000102206	1.55366	2.98583	2.37596	1.25669	0.208867	NA	Pcdha11	12942	protocadherin alpha 11	0.187911	2.91941
ENSMUSG00000096108	5.91417	2.98216	1.44125	2.06915	0.0385317	NA	NA	NA	NA	1.25562	10.5727
ENSMUSG00000110554	1.72828	2.97642	1.8979	1.56827	0.116817	NA	NA	NA	NA	0.396106	3.06045
ENSMUSG00000046178	0.785519	2.9713	2.60747	1.13953	0.254481	NA	Nxph1	18231	neurexophilin 1	0	1.57104
ENSMUSG00000114711	0.785517	2.9713	2.60747	1.13953	0.254482	NA	NA	NA	NA	0	1.57103
ENSMUSG00000111356	0.785492	2.97127	2.60749	1.13951	0.25449	NA	Rpl32l	621697	ribosomal protein L32-like	0	1.57098
ENSMUSG00000100744	0.785437	2.97118	2.60754	1.13946	0.254512	NA	NA	NA	NA	0	1.57087
ENSMUSG00000114502	0.785195	2.97018	2.6078	1.13896	0.254719	NA	NA	NA	NA	0	1.57039
ENSMUSG00000083325	1.71389	2.96875	1.88629	1.57386	0.11552	NA	NA	NA	NA	0.382608	3.04517
ENSMUSG00000097247	2.59023	2.96807	1.52479	1.94654	0.0515896	NA	1500012K07Rik	68954	RIKEN cDNA 1500012K07 gene	0.527683	4.65278
ENSMUSG00000062148	0.785291	2.9671	2.60818	1.13761	0.255282	NA	Ear6	93719	eosinophil-associated, ribonuclease A family, member 6	0	1.57058
ENSMUSG00000099292	0.781336	2.96454	2.99633	0.989392	0.322471	NA	Mir6916	102465552	microRNA 6916	0	1.56267
ENSMUSG00000094088	1.66972	2.96187	1.96266	1.50911	0.131271	NA	NA	NA	NA	0.314045	3.02539
ENSMUSG00000079071	4.11457	2.95627	1.24008	2.38393	0.0171288	NA	Slc28a2b	381417	solute carrier family 28 member 2b	0.948697	7.28045
ENSMUSG00000114477	0.773846	2.95346	3.05258	0.967531	0.333279	NA	NA	NA	NA	0	1.54769
ENSMUSG00000115862	0.773585	2.95303	3.05287	0.967296	0.333396	NA	NA	NA	NA	0	1.54717
ENSMUSG00000090662	0.773194	2.95205	3.05334	0.966827	0.33363	NA	Vmn2r45	100042810	vomeronasal 2, receptor 45	0	1.54639
ENSMUSG00000112398	0.771215	2.94743	3.00763	0.979984	0.327094	NA	9230102K24Rik	109335	RIKEN cDNA 9230102K24 gene	0	1.54243
ENSMUSG00000112797	1.68376	2.93947	2.16326	1.35881	0.174207	NA	NA	NA	NA	0.395972	2.97155
ENSMUSG00000030093	0.765154	2.93836	2.624	1.1198	0.262799	NA	Wnt7a	22421	wingless-type MMTV integration site family, member 7A	0	1.53031
ENSMUSG00000117287	0.765112	2.93829	2.62404	1.11976	0.262817	NA	NA	NA	NA	0	1.53022
ENSMUSG00000118435	0.764958	2.93805	2.62417	1.11961	0.262879	NA	NA	NA	NA	0	1.52992
ENSMUSG00000083922	0.764839	2.93786	2.62427	1.1195	0.262928	NA	NA	NA	NA	0	1.52968
ENSMUSG00000003545	147.698	2.93734	1.51632	1.93715	0.0527272	0.63349267980671	Fosb	14282	FBJ osteosarcoma oncogene B	34.1071	261.289
ENSMUSG00000085606	2.93494	2.9369	1.59269	1.84399	0.0651846	NA	NA	NA	NA	0.627468	5.24241
ENSMUSG00000068893	12.4372	2.93458	2.28733	1.28297	0.199502	0.91223399152089	Sprr2a2	100303744	small proline-rich protein 2A2	3.06746	21.8069
ENSMUSG00000046999	0.759156	2.92876	2.62906	1.11399	0.265282	NA	1110032F04Rik	68725	RIKEN cDNA 1110032F04 gene	0	1.51831
ENSMUSG00000086416	0.759152	2.92875	2.62906	1.11399	0.265283	NA	NA	NA	NA	0	1.5183
ENSMUSG00000068600	0.757583	2.92598	3.02317	0.967854	0.333117	NA	Gml2	15202	glycosylphosphatidylinositol anchored molecule like 2	0	1.51517
ENSMUSG00000031972	1.67092	2.9191	2.57504	1.13361	0.256957	NA	Acta1	11459	actin, alpha 1, skeletal muscle	0.382212	2.95963
ENSMUSG00000048387	3.05006	2.91845	1.57454	1.85353	0.0638066	NA	Osr1	23967	odd-skipped related transcription factor 1	0.695631	5.40448
ENSMUSG00000111926	0.753273	2.91832	3.02819	0.963719	0.335187	NA	NA	NA	NA	0	1.50655
ENSMUSG00000078620	0.745714	2.90501	3.0363	0.956759	0.338689	NA	NA	NA	NA	0	1.49143
ENSMUSG00000069306	0.744929	2.90351	3.03728	0.955958	0.339094	NA	Hist1h4m	100041230	histone cluster 1, H4m	0	1.48986
ENSMUSG00000054457	0.74486	2.90338	3.03737	0.955887	0.339129	NA	NA	NA	NA	0	1.48972
ENSMUSG00000094191	0.738885	2.89485	2.68241	1.0792	0.2805	NA	NA	NA	NA	0	1.47777
ENSMUSG00000061654	0.738781	2.89467	2.68251	1.07909	0.280547	NA	Spry3	236576	sprouty RTK signaling antagonist 3	0	1.47756
ENSMUSG00000028963	0.732672	2.88235	3.05257	0.944237	0.345048	NA	Uts2	24111	urotensin 2	0	1.46534
ENSMUSG00000085360	2.96696	2.87764	1.51447	1.9001	0.0574203	NA	NA	NA	NA	0.69602	5.23791
ENSMUSG00000100468	1.63697	2.87653	1.99045	1.44517	0.148411	NA	NA	NA	NA	0.396958	2.87698
ENSMUSG00000117713	1.58706	2.8728	2.25259	1.27533	0.202193	NA	Gm46637	108168397	predicted gene, 46637	0.313601	2.86052
ENSMUSG00000038656	283.078	2.86557	1.10875	2.5845	0.00975207	0.303593242490092	Cyp3a16	13114	cytochrome P450, family 3, subfamily a, polypeptide 16	68.3795	497.776
ENSMUSG00000074555	3.80341	2.86344	1.9705	1.45315	0.146181	NA	Gm10714	100038374	predicted gene 10714	0.718536	6.88829
ENSMUSG00000032940	1.50683	2.86248	2.2634	1.26468	0.205986	NA	Rbm11	224344	RNA binding motif protein 11	0.311922	2.70174
ENSMUSG00000048004	1.47098	2.85894	2.00945	1.42274	0.154811	NA	Tmem196	217951	transmembrane protein 196	0.329232	2.61273
ENSMUSG00000117036	1.5724	2.85849	2.08794	1.36905	0.170985	NA	NA	NA	NA	0.31391	2.83088
ENSMUSG00000111997	2.15773	2.85662	1.83972	1.55275	0.120483	NA	Gm5176	382421	high mobility group box 2 pseudogene	0.429462	3.88599
ENSMUSG00000091679	0.747582	2.85536	2.72394	1.04825	0.294525	NA	Vmn2r96	433070	vomeronasal 2, receptor 96	0	1.49516
ENSMUSG00000027719	0.737564	2.85132	3.12022	0.913821	0.360811	NA	Adad1	21744	adenosine deaminase domain containing 1 (testis specific)	0	1.47513
ENSMUSG00000004031	1.60424	2.84967	1.942	1.46739	0.142269	NA	Brinp2	240843	bone morphogenic protein/retinoic acid inducible neural-specific 2	0.396093	2.81239
ENSMUSG00000021250	517.626	2.84723	1.26284	2.25463	0.0241564	0.464178535275599	Fos	14281	FBJ osteosarcoma oncogene	126.397	908.854
ENSMUSG00000114558	1.59377	2.84685	2.2169	1.28415	0.199088	NA	NA	NA	NA	0.381975	2.80557
ENSMUSG00000117234	0.712328	2.84561	3.12579	0.910366	0.36263	NA	NA	NA	NA	0	1.42466
ENSMUSG00000090674	0.712295	2.84555	3.12583	0.910334	0.362646	NA	NA	NA	NA	0	1.42459
ENSMUSG00000072721	0.711111	2.84466	2.70862	1.05023	0.293614	NA	Klra14-ps	654449	killer cell lectin-like receptor subfamily A, member 14, pseudogene	0	1.42222
ENSMUSG00000050761	3.13246	2.84328	1.86181	1.52716	0.126721	NA	Gp1bb	14724	glycoprotein Ib, beta polypeptide	0.791365	5.47355
ENSMUSG00000116542	1.57533	2.82785	1.9324	1.46338	0.143363	NA	Gm17783	100047671	predicted gene, 17783	0.383027	2.76764
ENSMUSG00000075276	1.57865	2.82457	1.94661	1.45102	0.146775	NA	NA	NA	NA	0.386231	2.77107
ENSMUSG00000093780	1.53657	2.81072	1.95847	1.43516	0.151242	NA	NA	NA	NA	0.318497	2.75465
ENSMUSG00000070908	0.692027	2.80388	3.70588	0.756604	0.449287	NA	Gm13288	668208	predicted gene 13288	0	1.38405
ENSMUSG00000103823	0.692027	2.80388	3.70588	0.756604	0.449287	NA	NA	NA	NA	0	1.38405
ENSMUSG00000025150	1.36276	2.80314	2.13331	1.31399	0.188851	NA	Cbr2	12409	carbonyl reductase 2	0.2853	2.44022
ENSMUSG00000075209	1.54377	2.80229	1.99557	1.40426	0.160243	NA	Olfr1016	257915	olfactory receptor 1016	0.381937	2.7056
ENSMUSG00000115230	1.50178	2.79556	2.01455	1.38769	0.165232	NA	NA	NA	NA	0.313642	2.68992
ENSMUSG00000022454	0.683741	2.79039	3.16394	0.881936	0.377812	NA	Nell2	54003	NEL-like 2	0	1.36748
ENSMUSG00000042096	0.70625	2.7852	2.75509	1.01093	0.31205	NA	Dao	13142	D-amino acid oxidase	0	1.4125
ENSMUSG00000114554	1.23932	2.78024	2.36717	1.1745	0.240195	NA	NA	NA	NA	0.232619	2.24602
ENSMUSG00000062727	3.9166	2.77315	1.56956	1.76683	0.0772562	NA	H2bc12	319184	H2B clustered histone 12	0.941834	6.89136
ENSMUSG00000049436	12.6416	2.76695	0.844763	3.27541	0.00105509	0.0805262759774827	Upk1b	22268	uroplakin 1B	3.80216	21.4811
ENSMUSG00000086399	1.46954	2.76597	2.04538	1.3523	0.176278	NA	NA	NA	NA	0.313718	2.62536
ENSMUSG00000041708	1.38521	2.76087	2.40976	1.14571	0.251917	NA	Mpped1	223726	metallophosphoesterase domain containing 1	0.231255	2.53917
ENSMUSG00000080574	1.51779	2.75465	2.00804	1.37181	0.170123	NA	Mir466i	100316665	microRNA 466i	0.394831	2.64075
ENSMUSG00000115752	1.44909	2.74582	2.10767	1.30277	0.192652	NA	NA	NA	NA	0.313764	2.58442
ENSMUSG00000041014	4.19536	2.74265	1.28876	2.12813	0.033326	NA	Nrg3	18183	neuregulin 3	1.09125	7.29948
ENSMUSG00000046828	0.672895	2.7367	3.20296	0.85443	0.392867	NA	Mettl21e	403183	methyltransferase like 21E	0	1.34579
ENSMUSG00000030307	4.35082	2.73443	1.55389	1.75973	0.0784533	NA	Slc6a11	243616	solute carrier family 6 (neurotransmitter transporter, GABA), member 11	1.17357	7.52807
ENSMUSG00000020690	2.67196	2.73062	1.5668	1.7428	0.0813684	NA	Efcab3	70894	EF-hand calcium binding domain 3	0.74864	4.59528
ENSMUSG00000036111	1.55042	2.72582	1.9523	1.39621	0.162652	NA	Lmo1	109594	LIM domain only 1	0.439349	2.6615
ENSMUSG00000062464	0.837077	2.72358	2.65913	1.02424	0.305724	NA	Cyp4f37	677156	cytochrome P450, family 4, subfamily f, polypeptide 37	0	1.67415
ENSMUSG00000039521	8.89331	2.71694	0.902257	3.01127	0.00260161	0.142653678230653	Foxp3	20371	forkhead box P3	2.22985	15.5568
ENSMUSG00000080772	1.42212	2.71597	2.35359	1.15397	0.248513	NA	NA	NA	NA	0.313677	2.53057
ENSMUSG00000059201	0.659238	2.71595	3.78167	0.718189	0.472641	NA	Lep	16846	leptin	0	1.31848
ENSMUSG00000064493	0.659238	2.71595	3.78167	0.718189	0.472641	NA	Snora28	100316932	small nucleolar RNA, H/ACA box 28	0	1.31848
ENSMUSG00000073226	0.659238	2.71595	3.78167	0.718189	0.472641	NA	NA	NA	NA	0	1.31848
ENSMUSG00000082087	0.659238	2.71595	3.78167	0.718189	0.472641	NA	NA	NA	NA	0	1.31848
ENSMUSG00000085547	0.659238	2.71595	3.78167	0.718189	0.472641	NA	NA	NA	NA	0	1.31848
ENSMUSG00000085830	0.659238	2.71595	3.78167	0.718189	0.472641	NA	Grin1os	320354	glutamate receptor, ionotropic, NMDA1 (zeta 1), opposite strand	0	1.31848
ENSMUSG00000096726	0.659238	2.71595	3.78167	0.718189	0.472641	NA	NA	NA	NA	0	1.31848
ENSMUSG00000112908	0.659238	2.71595	3.78167	0.718189	0.472641	NA	NA	NA	NA	0	1.31848
ENSMUSG00000113690	0.659238	2.71595	3.78167	0.718189	0.472641	NA	NA	NA	NA	0	1.31848
ENSMUSG00000114147	0.659238	2.71595	3.78167	0.718189	0.472641	NA	NA	NA	NA	0	1.31848
ENSMUSG00000099927	0.658724	2.71451	3.78269	0.717614	0.472995	NA	NA	NA	NA	0	1.31745
ENSMUSG00000026432	0.653137	2.70087	3.23067	0.836008	0.40315	NA	Avpr1b	26361	arginine vasopressin receptor 1B	0	1.30627
ENSMUSG00000020000	0.653124	2.70084	3.23069	0.835994	0.403158	NA	Moxd1	59012	monooxygenase, DBH-like 1	0	1.30625
ENSMUSG00000112714	0.653073	2.70074	3.23076	0.835946	0.403185	NA	NA	NA	NA	0	1.30615
ENSMUSG00000117669	0.653026	2.70065	3.23083	0.835899	0.403211	NA	NA	NA	NA	0	1.30605
ENSMUSG00000095474	0.65295	2.7005	3.23095	0.835825	0.403254	NA	Cldn34c2	625591	claudin 34C2	0	1.3059
ENSMUSG00000083356	0.652942	2.70049	3.23096	0.835816	0.403258	NA	NA	NA	NA	0	1.30588
ENSMUSG00000081787	0.652846	2.7003	3.2311	0.835722	0.403311	NA	NA	NA	NA	0	1.30569
ENSMUSG00000028996	1.35866	2.69898	2.05046	1.31628	0.188081	NA	Rbp7	63954	retinol binding protein 7, cellular	0.332824	2.38449
ENSMUSG00000076463	1.46023	2.69104	2.05707	1.30819	0.190809	NA	NA	NA	NA	0.396634	2.52383
ENSMUSG00000089739	42.114	2.68879	2.77189	0.970023	0.332035	0.980319346358865	NA	NA	NA	11.2845	72.9435
ENSMUSG00000089714	0.647119	2.68876	3.20593	0.838682	0.401648	NA	NA	NA	NA	0	1.29424
ENSMUSG00000117921	0.647118	2.68876	3.20593	0.838681	0.401648	NA	NA	NA	NA	0	1.29424
ENSMUSG00000090451	0.647115	2.68875	3.20594	0.838678	0.40165	NA	NA	NA	NA	0	1.29423
ENSMUSG00000114772	0.647109	2.68874	3.20595	0.838672	0.401653	NA	2210404E10Rik	72305	RIKEN cDNA 2210404E10 gene	0	1.29422
ENSMUSG00000076555	0.647101	2.68873	3.20596	0.838666	0.401657	NA	NA	NA	NA	0	1.2942
ENSMUSG00000116755	1.44368	2.68105	2.00876	1.33468	0.181982	NA	6430553K19Rik	619300	RIKEN cDNA 6430553K19 gene	0.382066	2.50529
ENSMUSG00000105443	0.641357	2.67743	3.24831	0.824253	0.409796	NA	NA	NA	NA	0	1.28271
ENSMUSG00000101036	0.641298	2.67731	3.2484	0.824194	0.409829	NA	NA	NA	NA	0	1.2826
ENSMUSG00000031372	0.641243	2.6772	3.24848	0.824138	0.409861	NA	Trex2	24102	three prime repair exonuclease 2	0	1.28249
ENSMUSG00000074059	0.641177	2.67707	3.24858	0.824072	0.409899	NA	Fbxw18	546161	F-box and WD-40 domain protein 18	0	1.28235
ENSMUSG00000110621	0.641107	2.67692	3.24869	0.824001	0.409939	NA	Olfr837	258558	olfactory receptor 837	0	1.28221
ENSMUSG00000047642	0.643476	2.67668	2.81828	0.949757	0.342236	NA	D930020B18Rik	216393	RIKEN cDNA D930020B18 gene	0	1.28695
ENSMUSG00000021587	0.98449	2.67641	2.95362	0.906144	0.36486	NA	Pcsk1	18548	proprotein convertase subtilisin/kexin type 1	0.111267	1.85771
ENSMUSG00000069998	1.43186	2.6705	2.01052	1.32826	0.184092	NA	Olfr372	404315	olfactory receptor 372	0.381782	2.48194
ENSMUSG00000112173	1.39782	2.66999	2.02208	1.32042	0.186696	NA	NA	NA	NA	0.314135	2.4815
ENSMUSG00000098897	6.90658	2.66911	1.2019	2.22074	0.0263684	NA	NA	NA	NA	1.91401	11.8992
ENSMUSG00000048355	0.635006	2.66602	3.82927	0.696223	0.486289	NA	Arxes1	76219	adipocyte-related X-chromosome expressed sequence 1	0	1.27001
ENSMUSG00000060377	0.635006	2.66602	3.82927	0.696223	0.486289	NA	NA	NA	NA	0	1.27001
ENSMUSG00000074596	0.635006	2.66602	3.82927	0.696223	0.486289	NA	Spint3	629747	serine peptidase inhibitor, Kunitz type, 3	0	1.27001
ENSMUSG00000078640	0.635006	2.66602	3.82927	0.696223	0.486289	NA	Gm11627	100040792	predicted gene 11627	0	1.27001
ENSMUSG00000081205	0.635006	2.66602	3.82927	0.696223	0.486289	NA	NA	NA	NA	0	1.27001
ENSMUSG00000083311	0.635006	2.66602	3.82927	0.696223	0.486289	NA	NA	NA	NA	0	1.27001
ENSMUSG00000084645	0.635006	2.66602	3.82927	0.696223	0.486289	NA	NA	NA	NA	0	1.27001
ENSMUSG00000085281	0.635006	2.66602	3.82927	0.696223	0.486289	NA	NA	NA	NA	0	1.27001
ENSMUSG00000086704	0.635006	2.66602	3.82927	0.696223	0.486289	NA	NA	NA	NA	0	1.27001
ENSMUSG00000114790	0.635006	2.66602	3.82927	0.696223	0.486289	NA	4921509O07Rik	70917	RIKEN cDNA 4921509O07 gene	0	1.27001
ENSMUSG00000088464	0.635733	2.66601	3.25694	0.818563	0.413036	NA	Mir1970	100316820	microRNA 1970	0	1.27147
ENSMUSG00000101532	103.347	2.66485	1.17607	2.26589	0.0234583	0.456524527781783	NA	NA	NA	28.1835	178.51
ENSMUSG00000075286	1.2488	2.6622	1.95832	1.35943	0.17401	NA	Gm1968	328657	predicted gene 1968	0.283426	2.21417
ENSMUSG00000076137	1.43736	2.66107	1.99457	1.33416	0.182152	NA	NA	NA	NA	0.400526	2.4742
ENSMUSG00000115307	1.42625	2.66025	2.27183	1.17097	0.24161	NA	NA	NA	NA	0.384385	2.46812
ENSMUSG00000022157	0.632679	2.65918	3.2623	0.815123	0.415002	NA	Mcpt8	17231	mast cell protease 8	0	1.26536
ENSMUSG00000106140	0.632629	2.65908	3.26237	0.815075	0.415029	NA	Gm42208	105247026	predicted gene, 42208	0	1.26526
ENSMUSG00000085625	0.632593	2.65901	3.26242	0.815041	0.415049	NA	NA	NA	NA	0	1.26519
ENSMUSG00000087265	2.78402	2.65694	1.66313	1.59755	0.110144	NA	NA	NA	NA	0.792935	4.7751
ENSMUSG00000116679	4.16933	2.65679	1.36692	1.94363	0.05194	NA	NA	NA	NA	1.1908	7.14786
ENSMUSG00000076613	69.4932	2.65366	0.946293	2.80427	0.00504306	0.21496105671615	NA	NA	NA	19.0944	119.892
ENSMUSG00000110119	1.41615	2.65069	1.99895	1.32604	0.184826	NA	NA	NA	NA	0.383985	2.44832
ENSMUSG00000094502	0.627463	2.64719	2.83564	0.933542	0.35054	NA	NA	NA	NA	0	1.25493
ENSMUSG00000065503	0.626527	2.64672	3.27059	0.80925	0.418371	NA	Mir351	723910	microRNA 351	0	1.25305
ENSMUSG00000109508	0.626742	2.64583	2.83646	0.932793	0.350927	NA	NA	NA	NA	0	1.25348
ENSMUSG00000060680	0.6266	2.64555	2.83663	0.93264	0.351006	NA	NA	NA	NA	0	1.2532
ENSMUSG00000100825	0.626568	2.64549	2.83667	0.932606	0.351023	NA	NA	NA	NA	0	1.25314
ENSMUSG00000045813	1.41078	2.64246	2.26639	1.16593	0.243643	NA	NA	NA	NA	0.396125	2.42543
ENSMUSG00000112290	0.620903	2.6344	2.84348	0.926468	0.354203	NA	NA	NA	NA	0	1.24181
ENSMUSG00000106064	0.620876	2.63434	2.84352	0.926438	0.354219	NA	NA	NA	NA	0	1.24175
ENSMUSG00000087621	0.62086	2.63431	2.84354	0.92642	0.354227	NA	1700003G18Rik	69350	RIKEN cDNA 1700003G18 gene	0	1.24172
ENSMUSG00000097442	0.620772	2.63413	2.84364	0.926323	0.354278	NA	NA	NA	NA	0	1.24154
ENSMUSG00000110538	0.620689	2.63398	2.84374	0.926237	0.354323	NA	NA	NA	NA	0	1.24138
ENSMUSG00000095738	0.623749	2.6329	3.85326	0.683291	0.494423	NA	LOC115487325	115487325	U5 spliceosomal RNA	0	1.2475
ENSMUSG00000113453	2.64101	2.6314	1.67178	1.57401	0.115486	NA	NA	NA	NA	0.71736	4.56467
ENSMUSG00000084624	1.40451	2.63075	2.01356	1.30651	0.191378	NA	NA	NA	NA	0.399672	2.40934
ENSMUSG00000086539	1.61219	2.63006	2.40119	1.09532	0.273377	NA	NA	NA	NA	0.398954	2.82542
ENSMUSG00000108683	1.39088	2.62926	2.01689	1.30362	0.192362	NA	NA	NA	NA	0.382291	2.39946
ENSMUSG00000016498	1.39083	2.62905	2.0169	1.30351	0.192401	NA	Pdcd1lg2	58205	programmed cell death 1 ligand 2	0.382374	2.39929
ENSMUSG00000110458	1.36879	2.62871	2.08059	1.26344	0.206431	NA	NA	NA	NA	0.319966	2.41762
ENSMUSG00000098419	0.616625	2.6259	2.84867	0.921797	0.356635	NA	Mir6963	102466775	microRNA 6963	0	1.23325
ENSMUSG00000100129	0.614755	2.62235	3.29016	0.797028	0.425435	NA	NA	NA	NA	0	1.22951
ENSMUSG00000086937	0.614744	2.62233	3.29018	0.797017	0.425441	NA	NA	NA	NA	0	1.22949
ENSMUSG00000051198	0.614721	2.62228	3.29022	0.796993	0.425455	NA	4930548G14Rik	75281	RIKEN cDNA 4930548G14 gene	0	1.22944
ENSMUSG00000087082	0.614709	2.62226	3.29024	0.796981	0.425462	NA	NA	NA	NA	0	1.22942
ENSMUSG00000093859	0.614699	2.62224	3.29026	0.796971	0.425468	NA	NA	NA	NA	0	1.2294
ENSMUSG00000074981	0.614681	2.6222	3.29028	0.796953	0.425478	NA	Dcdc5	329482	doublecortin domain containing 5	0	1.22936
ENSMUSG00000096806	0.614677	2.62219	3.29029	0.796949	0.425481	NA	Olfr312	258065	olfactory receptor 312	0	1.22935
ENSMUSG00000114576	3.56969	2.62215	1.48086	1.77069	0.0766123	NA	NA	NA	NA	0.940888	6.1985
ENSMUSG00000075269	0.610997	2.61443	2.85566	0.915525	0.359916	NA	Bex6	328660	brain expressed family member 6	0	1.22199
ENSMUSG00000056300	1.20159	2.60965	2.39554	1.08938	0.275986	NA	Zfp981	100041433	zinc finger protein 981	0.225213	2.17796
ENSMUSG00000111829	0.606423	2.60418	3.26886	0.796663	0.425647	NA	NA	NA	NA	0	1.21285
ENSMUSG00000117515	0.606409	2.60416	3.26889	0.79665	0.425655	NA	NA	NA	NA	0	1.21282
ENSMUSG00000118578	0.606406	2.60415	3.26889	0.796647	0.425656	NA	NA	NA	NA	0	1.21281
ENSMUSG00000046636	0.606405	2.60415	3.26889	0.796647	0.425656	NA	NA	NA	NA	0	1.21281
ENSMUSG00000105589	0.606398	2.60414	3.26891	0.796639	0.425661	NA	Fbxw14	50757	F-box and WD-40 domain protein 14	0	1.2128
ENSMUSG00000086680	0.606397	2.60414	3.26891	0.796639	0.425661	NA	NA	NA	NA	0	1.21279
ENSMUSG00000049891	0.606389	2.60412	3.26892	0.796631	0.425665	NA	NA	NA	NA	0	1.21278
ENSMUSG00000101832	0.606387	2.60412	3.26892	0.796629	0.425667	NA	NA	NA	NA	0	1.21277
ENSMUSG00000108703	4.91397	2.60176	1.20986	2.15046	0.0315192	NA	NA	NA	NA	1.33767	8.49028
ENSMUSG00000113931	2.47588	2.59583	1.84708	1.40537	0.159912	NA	NA	NA	NA	0.698579	4.25319
ENSMUSG00000106093	0.600381	2.59249	2.86902	0.903617	0.366199	NA	NA	NA	NA	0	1.20076
ENSMUSG00000097215	0.600378	2.59248	2.86902	0.903613	0.366201	NA	NA	NA	NA	0	1.20076
ENSMUSG00000113862	0.600377	2.59248	2.86902	0.903611	0.366202	NA	NA	NA	NA	0	1.20075
ENSMUSG00000117877	0.600375	2.59248	2.86902	0.903609	0.366203	NA	NA	NA	NA	0	1.20075
ENSMUSG00000067156	0.600374	2.59247	2.86903	0.903608	0.366203	NA	Gm7337	654494	DAZ interacting protein 1 pseudogene	0	1.20075
ENSMUSG00000082543	0.600369	2.59247	2.86903	0.903603	0.366206	NA	NA	NA	NA	0	1.20074
ENSMUSG00000095545	4.66335	2.58553	3.79317	0.681628	0.495474	NA	Gm4724	100043915	predicted gene 4724	1.29639	8.03031
ENSMUSG00000031257	0.6166	2.58549	2.86418	0.902697	0.366687	NA	Nox1	237038	NADPH oxidase 1	0	1.2332
ENSMUSG00000033213	0.59649	2.58259	3.28573	0.786003	0.431866	NA	AA467197	433470	expressed sequence AA467197	0	1.19298
ENSMUSG00000086767	0.594326	2.57858	3.28933	0.783924	0.433085	NA	NA	NA	NA	0	1.18865
ENSMUSG00000101660	0.594323	2.57858	3.28934	0.78392	0.433087	NA	NA	NA	NA	0	1.18865
ENSMUSG00000111746	0.59432	2.57857	3.28934	0.783918	0.433088	NA	4933422A05Rik	71133	RIKEN cDNA 4933422A05 gene	0	1.18864
ENSMUSG00000104841	0.594319	2.57857	3.28934	0.783917	0.433089	NA	NA	NA	NA	0	1.18864
ENSMUSG00000048013	0.594317	2.57857	3.28935	0.783915	0.43309	NA	Krt35	53617	keratin 35	0	1.18863
ENSMUSG00000032281	7.61818	2.57653	1.04923	2.45563	0.0140637	0.359944987350244	Acsbg1	94180	acyl-CoA synthetase bubblegum family member 1	2.09343	13.1429
ENSMUSG00000107066	2.46897	2.57644	1.56835	1.64277	0.10043	NA	NA	NA	NA	0.697312	4.24063
ENSMUSG00000094194	0.592771	2.57552	3.32703	0.77412	0.43886	NA	NA	NA	NA	0	1.18554
ENSMUSG00000073682	0.59284	2.57286	3.29214	0.781516	0.434499	NA	NA	NA	NA	0	1.18568
ENSMUSG00000003418	2.53382	2.57168	2.01472	1.27644	0.2018	NA	St8sia6	241230	ST8 alpha-N-acetyl-neuraminide alpha-2,8-sialyltransferase 6	0.601642	4.46601
ENSMUSG00000115546	2.47322	2.56899	1.57405	1.63209	0.102661	NA	NA	NA	NA	0.709822	4.23662
ENSMUSG00000049233	19.5747	2.56442	3.7454	0.684684		NA	Apoo-ps	621156	apolipoprotein O, pseudogene	5.65012	33.4992
ENSMUSG00000047216	1.28935	2.56419	2.17621	1.17828	0.238684	NA	Cdh19	227485	cadherin 19, type 2	0.29018	2.28852
ENSMUSG00000084041	0.58067	2.54821	3.3493	0.760817	0.446766	NA	NA	NA	NA	0	1.16134
ENSMUSG00000101437	0.580349	2.54748	3.34989	0.760466	0.446976	NA	NA	NA	NA	0	1.1607
ENSMUSG00000115637	0.580322	2.54742	3.34994	0.760437	0.446994	NA	NA	NA	NA	0	1.16064
ENSMUSG00000083935	0.58022	2.54718	3.35013	0.760324	0.447061	NA	NA	NA	NA	0	1.16044
ENSMUSG00000118627	0.580214	2.54717	3.35014	0.760318	0.447065	NA	NA	NA	NA	0	1.16043
ENSMUSG00000110509	0.580202	2.54714	3.35016	0.760304	0.447073	NA	NA	NA	NA	0	1.1604
ENSMUSG00000090989	0.580098	2.54691	3.35035	0.760191	0.44714	NA	NA	NA	NA	0	1.1602
ENSMUSG00000046345	0.580087	2.54688	3.35037	0.760179	0.447148	NA	Smco1	69576	single-pass membrane protein with coiled-coil domains 1	0	1.16017
ENSMUSG00000096459	2.60775	2.54618	1.68059	1.51506	0.129758	NA	NA	NA	NA	0.793236	4.42227
ENSMUSG00000112849	1.29775	2.54176	2.35632	1.0787	0.280722	NA	NA	NA	NA	0.31371	2.28179
ENSMUSG00000030492	2.00976	2.53964	1.8265	1.39044	0.164395	NA	Slc7a9	30962	solute carrier family 7 (cationic amino acid transporter, y+ system), member 9	0.453705	3.56582
ENSMUSG00000092232	6.73971	2.53956	1.2056	2.10647	0.0351636	NA	NA	NA	NA	1.88192	11.5975
ENSMUSG00000046272	0.580558	2.53898	2.89877	0.875882	0.381094	NA	Olfr1444	258697	olfactory receptor 1444	0	1.16112
ENSMUSG00000094345	10.6	2.53474	1.04893	2.4165	0.0156704	0.374818508785809	NA	NA	NA	3.04933	18.1507
ENSMUSG00000074652	2.26512	2.53442	1.78532	1.41959	0.155727	NA	Myh7b	668940	myosin, heavy chain 7B, cardiac muscle, beta	0.627134	3.9031
ENSMUSG00000000792	0.573951	2.5334	3.36164	0.75362	0.451078	NA	Slc5a5	114479	solute carrier family 5 (sodium iodide symporter), member 5	0	1.1479
ENSMUSG00000038624	0.57394	2.53337	3.36166	0.753608	0.451085	NA	Nepn	66650	nephrocan	0	1.14788
ENSMUSG00000085397	0.573874	2.53322	3.36178	0.753536	0.451128	NA	NA	NA	NA	0	1.14775
ENSMUSG00000085486	1.27051	2.53249	2.33398	1.08505	0.277899	NA	Gm11634	667306	predicted gene 11634	0.352234	2.18878
ENSMUSG00000056328	2.09728	2.52037	1.83811	1.37118	0.17032	NA	Myh1	17879	myosin, heavy polypeptide 1, skeletal muscle, adult	0.471006	3.72356
ENSMUSG00000095101	1.31316	2.51936	2.34533	1.0742	0.282732	NA	Gm13285	545654	predicted gene 13285	0.3824	2.24392
ENSMUSG00000102027	1.27715	2.51635	2.17075	1.1592	0.246373	NA	NA	NA	NA	0.313763	2.24054
ENSMUSG00000078677	1.28624	2.51491	2.33938	1.07503	0.282361	NA	NA	NA	NA	0.319786	2.25269
ENSMUSG00000082876	2.38128	2.51285	1.68126	1.49463	0.135012	NA	NA	NA	NA	0.696413	4.06615
ENSMUSG00000084022	1.27141	2.50959	2.12059	1.18344	0.236636	NA	NA	NA	NA	0.313763	2.22907
ENSMUSG00000019933	1.25289	2.5055	2.35996	1.06167	0.288386	NA	Mrln	69563	myoregulin	0.365359	2.14042
ENSMUSG00000064770	3.79409	2.50497	1.3102	1.9119	0.0558896	NA	NA	NA	NA	1.18092	6.40726
ENSMUSG00000104452	2.39161	2.50166	1.6004	1.56315	0.118018	NA	NA	NA	NA	0.710574	4.07264
ENSMUSG00000094694	1.30192	2.49845	2.15968	1.15686	0.247329	NA	NA	NA	NA	0.385534	2.2183
ENSMUSG00000106300	1.30106	2.49741	2.10677	1.18542	0.235853	NA	NA	NA	NA	0.396109	2.20601
ENSMUSG00000030994	7.20296	2.49137	0.902703	2.7599	0.00578196	NA	D7Ertd443e	71007	DNA segment, Chr 7, ERATO Doi 443, expressed	2.33989	12.066
ENSMUSG00000115710	1.29602	2.49118	2.15944	1.15362	0.248655	NA	NA	NA	NA	0.396713	2.19533
ENSMUSG00000066704	4.96081	2.48984	1.27249	1.95667	0.0503867	NA	Cyp2b19	13090	cytochrome P450, family 2, subfamily b, polypeptide 19	1.43164	8.48998
ENSMUSG00000116623	1.25038	2.48454	2.12518	1.1691	0.242364	NA	NA	NA	NA	0.31455	2.18622
ENSMUSG00000044286	0.553622	2.48263	3.97957	0.623843	0.532731	NA	Olfr221	258420	olfactory receptor 221	0	1.10724
ENSMUSG00000053030	0.553622	2.48263	3.97957	0.623843	0.532731	NA	Spink2	69982	serine peptidase inhibitor, Kazal type 2	0	1.10724
ENSMUSG00000086163	0.553622	2.48263	3.97957	0.623843	0.532731	NA	NA	NA	NA	0	1.10724
ENSMUSG00000093580	0.553622	2.48263	3.97957	0.623843	0.532731	NA	NA	NA	NA	0	1.10724
ENSMUSG00000110328	0.553622	2.48263	3.97957	0.623843	0.532731	NA	NA	NA	NA	0	1.10724
ENSMUSG00000088116	1.26842	2.48065	2.34579	1.05749	0.290288	NA	NA	NA	NA	0.326113	2.21072
ENSMUSG00000108111	1.27781	2.4732	2.06755	1.1962	0.23162	NA	NA	NA	NA	0.384474	2.17114
ENSMUSG00000087547	2.32113	2.47272	1.6738	1.47731	0.139594	NA	Platr27	78316	pluripotency associated transcript 27	0.697911	3.94434
ENSMUSG00000107730	2.19066	2.46979	1.80432	1.36882	0.171056	NA	NA	NA	NA	0.628175	3.75314
ENSMUSG00000116607	1.2749	2.46788	2.11215	1.16842	0.242635	NA	NA	NA	NA	0.39646	2.15335
ENSMUSG00000028528	2.33434	2.46198	1.68113	1.46448	0.143062	NA	Dnajc6	72685	DnaJ heat shock protein family (Hsp40) member C6	0.726216	3.94246
ENSMUSG00000118264	1.57315	2.45606	1.99827	1.22909	0.219038	NA	NA	NA	NA	0.629256	2.51705
ENSMUSG00000117810	1.21902	2.4518	2.08645	1.17511	0.239952	NA	NA	NA	NA	0.313703	2.12433
ENSMUSG00000111035	1.26041	2.45167	2.06935	1.18475	0.236115	NA	NA	NA	NA	0.396415	2.12441
ENSMUSG00000085369	1.21892	2.45134	2.08649	1.17486	0.240049	NA	NA	NA	NA	0.313854	2.12399
ENSMUSG00000117622	1.21894	2.45075	2.08651	1.17457	0.240167	NA	NA	NA	NA	0.314126	2.12376
ENSMUSG00000022416	11.3115	2.43715	0.897098	2.7167	0.0065936	0.245593489599967	Cacna1i	239556	calcium channel, voltage-dependent, alpha 1I subunit	3.09692	19.5261
ENSMUSG00000101750	3.38662	2.43223	1.45931	1.6667	0.0955743	NA	Olfr1392	258462	olfactory receptor 1392	1.03776	5.73548
ENSMUSG00000095794	2.4195	2.4319	1.59301	1.52661	0.126858	NA	NA	NA	NA	0.783229	4.05577
ENSMUSG00000086851	1.24405	2.42805	2.34403	1.03584	0.300276	NA	A430108G06Rik	319650	RIKEN cDNA A430108G06 gene	0.398054	2.09006
ENSMUSG00000065353	2.1124	2.42636	2.01662	1.20318	0.228905	NA	Snora73b	100306945	small nucleolar RNA, H/ACA box 73b	0.630991	3.59381
ENSMUSG00000099400	3.48323	2.42476	1.33354	1.81829	0.0690201	NA	NA	NA	NA	1.10576	5.8607
ENSMUSG00000098369	23.9221	2.42152	3.52072	0.687792	0.491584	0.997695625746856	Gm2274	100039503	predicted gene 2274	7.53497	40.3092
ENSMUSG00000071000	2.11464	2.41512	1.74103	1.38718	0.165388	NA	Olfr155	29845	olfactory receptor 155	0.627165	3.60211
ENSMUSG00000053783	1.21903	2.40782	2.35396	1.02288	0.306365	NA	1700016K19Rik	74230	RIKEN cDNA 1700016K19 gene	0.38308	2.05497
ENSMUSG00000027855	1.84208	2.39665	1.94296	1.2335	0.217389	NA	Sycp1	20957	synaptonemal complex protein 1	0.83616	2.84799
ENSMUSG00000030125	1.40914	2.39387	2.37849	1.00647	0.314192	NA	Lrrc23	16977	leucine rich repeat containing 23	0.529493	2.28879
ENSMUSG00000094335	20.5385	2.3912	0.841962	2.84003	0.00451089	0.205566087871585	NA	NA	NA	6.58314	34.4939
ENSMUSG00000117029	1.16626	2.38788	2.40132	0.9944	0.320028	NA	Gm36201	102640031	predicted gene, 36201	0.313565	2.01895
ENSMUSG00000086951	1.23269	2.38518	2.3738	1.00479	0.314996	NA	1700051A21Rik	73366	RIKEN cDNA 1700051A21 gene	0.394571	2.0708
ENSMUSG00000056824	1.13965	2.3809	2.25611	1.05531	0.291284	NA	Zfp663	381405	zinc finger protein 663	0.245115	2.03418
ENSMUSG00000097083	3.51407	2.38003	1.37149	1.73535	0.0826781	NA	NA	NA	NA	1.17374	5.8544
ENSMUSG00000020734	3.50219	2.37814	1.33536	1.78089	0.0749296	NA	Grin2c	14813	glutamate receptor, ionotropic, NMDA2C (epsilon 3)	1.17369	5.83069
ENSMUSG00000115372	2.44681	2.37789	1.68435	1.41176	0.158022	NA	1700100I10Rik	74982	RIKEN cDNA 1700100I10 gene	0.822613	4.07101
ENSMUSG00000099899	4.55209	2.37424	1.20026	1.97811	0.047916	NA	NA	NA	NA	1.5024	7.60178
ENSMUSG00000110517	3.09197	2.37259	1.49761	1.58425	0.113136	NA	NA	NA	NA	0.941589	5.24235
ENSMUSG00000059058	3.10895	2.371	1.48439	1.59729	0.110201	NA	NA	NA	NA	0.947649	5.27025
ENSMUSG00000101865	4.53216	2.36561	1.33325	1.77432	0.0760108	NA	NA	NA	NA	1.4805	7.58383
ENSMUSG00000020297	3.20805	2.35896	1.3828	1.70593	0.0880214	NA	Nsg2	18197	neuron specific gene family member 2	1.02631	5.38979
ENSMUSG00000051054	0.518836	2.35206	3.50512	0.671036	0.502198	NA	1700014D04Rik	102638268	RIKEN cDNA 1700014D04 gene	0	1.03767
ENSMUSG00000023046	40.2818	2.35037	0.66031	3.5595	0.000371566	0.0423974105035816	Igfbp6	16012	insulin-like growth factor binding protein 6	13.3578	67.2058
ENSMUSG00000032446	3.44054	2.34505	1.35568	1.7298	0.0836657	NA	Eomes	13813	eomesodermin	1.11785	5.76323
ENSMUSG00000041193	1.05996	2.33213	2.23314	1.04433	0.296333	NA	Pla2g5	18784	phospholipase A2, group V	0.292143	1.82778
ENSMUSG00000097156	1.08168	2.33051	2.18698	1.06563	0.286591	NA	NA	NA	NA	0.333624	1.82973
ENSMUSG00000009210	1.31121	2.33027	2.08162	1.11945	0.262948	NA	Prr29	75573	proline rich 29	0.437202	2.18522
ENSMUSG00000032373	2.42097	2.32177	1.49181	1.55635	0.119625	NA	Car12	76459	carbonic anhydrase 12	0.832931	4.00901
ENSMUSG00000061762	0.504658	2.31758	3.5346	0.655682	0.512029	NA	Tac1	21333	tachykinin 1	0	1.00932
ENSMUSG00000073962	1.13342	2.31722	2.43449	0.951828	0.341184	NA	Olfr576	258248	olfactory receptor 576	0.313585	1.95325
ENSMUSG00000081670	1.13341	2.3172	2.4345	0.95182	0.341189	NA	NA	NA	NA	0.313588	1.95323
ENSMUSG00000096410	1.25565	2.31662	2.36585	0.979192	0.327485	NA	NA	NA	NA	0.46534	2.04597
ENSMUSG00000114871	1.1742	2.31571	2.4104	0.960716	0.336695	NA	NA	NA	NA	0.396399	1.952
ENSMUSG00000082746	1.13238	2.31502	2.43495	0.950747	0.341733	NA	NA	NA	NA	0.313958	1.95081
ENSMUSG00000065389	0.499971	2.31431	3.9885	0.580247	0.561748	NA	NA	NA	NA	0	0.999942
ENSMUSG00000020447	1.99058	2.31211	1.78319	1.29662	0.194762	NA	Npc1l1	237636	NPC1 like intracellular cholesterol transporter 1	0.627149	3.35401
ENSMUSG00000027524	0.926331	2.31061	2.6122	0.884546	0.376402	NA	Edn3	13616	endothelin 3	0.226313	1.62635
ENSMUSG00000062128	6.07067	2.30989	1.09569	2.10815	0.0350179	NA	Olfr20	258925	olfactory receptor 20	1.96692	10.1744
ENSMUSG00000082141	1.12719	2.30867	2.42316	0.95275	0.340717	NA	NA	NA	NA	0.31378	1.94061
ENSMUSG00000052426	1.1609	2.30759	2.403	0.960293	0.336908	NA	NA	NA	NA	0.381888	1.93991
ENSMUSG00000064299	0.497146	2.30685	3.98892	0.578315	0.563052	NA	4921528I07Rik	77049	RIKEN cDNA 4921528I07 gene	0	0.994293
ENSMUSG00000029211	0.494428	2.29959	3.98931	0.576438	0.564319	NA	Gabra4	14397	gamma-aminobutyric acid (GABA) A receptor, subunit alpha 4	0	0.988856
ENSMUSG00000044029	0.494428	2.29959	3.98931	0.576438	0.564319	NA	Olfr178	258999	olfactory receptor 178	0	0.988856
ENSMUSG00000051431	0.494428	2.29959	3.98931	0.576438	0.564319	NA	Gpr87	84111	G protein-coupled receptor 87	0	0.988856
ENSMUSG00000054409	0.494428	2.29959	3.98931	0.576438	0.564319	NA	Tmem74	239408	transmembrane protein 74	0	0.988856
ENSMUSG00000068218	0.494428	2.29959	3.98931	0.576438	0.564319	NA	Ssxb9	387131	synovial sarcoma, X member B9	0	0.988856
ENSMUSG00000068487	0.494428	2.29959	3.98931	0.576438	0.564319	NA	Ndufa11b	239760	NADH:ubiquinone oxidoreductase subunit A11B	0	0.988856
ENSMUSG00000082838	0.494428	2.29959	3.98931	0.576438	0.564319	NA	NA	NA	NA	0	0.988856
ENSMUSG00000084595	0.494428	2.29959	3.98931	0.576438	0.564319	NA	NA	NA	NA	0	0.988856
ENSMUSG00000086249	0.494428	2.29959	3.98931	0.576438	0.564319	NA	NA	NA	NA	0	0.988856
ENSMUSG00000087220	0.494428	2.29959	3.98931	0.576438	0.564319	NA	NA	NA	NA	0	0.988856
ENSMUSG00000087431	0.494428	2.29959	3.98931	0.576438	0.564319	NA	NA	NA	NA	0	0.988856
ENSMUSG00000090118	0.494428	2.29959	3.98931	0.576438	0.564319	NA	NA	NA	NA	0	0.988856
ENSMUSG00000094334	0.494428	2.29959	3.98931	0.576438	0.564319	NA	NA	NA	NA	0	0.988856
ENSMUSG00000094430	0.494428	2.29959	3.98931	0.576438	0.564319	NA	Smbd1	381043	somatomedin B domain containing 1	0	0.988856
ENSMUSG00000098101	0.494428	2.29959	3.98931	0.576438	0.564319	NA	NA	NA	NA	0	0.988856
ENSMUSG00000099394	0.494428	2.29959	3.98931	0.576438	0.564319	NA	NA	NA	NA	0	0.988856
ENSMUSG00000099995	0.494428	2.29959	3.98931	0.576438	0.564319	NA	1700036G14Rik	73283	RIKEN cDNA 1700036G14 gene	0	0.988856
ENSMUSG00000105337	0.494428	2.29959	3.98931	0.576438	0.564319	NA	NA	NA	NA	0	0.988856
ENSMUSG00000109755	0.494428	2.29959	3.98931	0.576438	0.564319	NA	NA	NA	NA	0	0.988856
ENSMUSG00000111268	0.494428	2.29959	3.98931	0.576438	0.564319	NA	NA	NA	NA	0	0.988856
ENSMUSG00000115005	0.494428	2.29959	3.98931	0.576438	0.564319	NA	NA	NA	NA	0	0.988856
ENSMUSG00000116813	0.494428	2.29959	3.98931	0.576438	0.564319	NA	NA	NA	NA	0	0.988856
ENSMUSG00000117477	0.494428	2.29959	3.98931	0.576438	0.564319	NA	NA	NA	NA	0	0.988856
ENSMUSG00000086260	0.49381	2.29729	3.98937	0.575852	0.564715	NA	NA	NA	NA	0	0.987621
ENSMUSG00000016283	1.11808	2.29614	2.43013	0.944865	0.344728	NA	H2-M2	14990	histocompatibility 2, M region locus 2	0.370666	1.86548
ENSMUSG00000076680	2.95874	2.29597	1.51464	1.51585	0.129557	NA	NA	NA	NA	0.942332	4.97515
ENSMUSG00000067642	1.01279	2.2954	2.91683	0.786952	0.43131	NA	Adgrf3	381628	adhesion G protein-coupled receptor F3	0.189037	1.83654
ENSMUSG00000085218	1.77192	2.29502	1.76906	1.29731	0.194525	NA	BB218582	102640562	expressed sequence BB218582	0.561425	2.98242
ENSMUSG00000082884	1.11589	2.29451	2.49557	0.919435	0.357868	NA	NA	NA	NA	0.31385	1.91792
ENSMUSG00000079244	1.1487	2.29162	2.47559	0.925683	0.354611	NA	Gm5622	434459	predicted gene 5622	0.382309	1.91508
ENSMUSG00000071322	0.491508	2.28948	3.5632	0.642533	0.520527	NA	Tcp10a	21461	t-complex protein 10a	0	0.983015
ENSMUSG00000100789	1.10923	2.28842	2.43539	0.939651	0.347396	NA	Gm29508	102632488	predicted gene 29508	0.359213	1.85925
ENSMUSG00000099127	0.490781	2.28761	3.5649	0.641705	0.521065	NA	NA	NA	NA	0	0.981561
ENSMUSG00000085043	1.11248	2.28733	2.23364	1.02404	0.305819	NA	NA	NA	NA	0.313788	1.91118
ENSMUSG00000094585	0.490504	2.2869	3.56554	0.64139	0.52127	NA	LOC115485953	115485953	small nucleolar RNA SNORA17	0	0.981008
ENSMUSG00000099600	0.489728	2.2849	3.56736	0.640503	0.521846	NA	NA	NA	NA	0	0.979457
ENSMUSG00000019893	0.489725	2.28489	3.56736	0.6405	0.521848	NA	Ros1	19886	Ros1 proto-oncogene	0	0.979451
ENSMUSG00000094369	0.489604	2.28458	3.56765	0.640361	0.521938	NA	LOC115488852	115488852	U1 spliceosomal RNA	0	0.979209
ENSMUSG00000082651	1.15508	2.28406	2.40572	0.94943	0.342402	NA	NA	NA	NA	0.389652	1.9205
ENSMUSG00000105409	0.489191	2.28351	3.56862	0.639888	0.522246	NA	NA	NA	NA	0	0.978382
ENSMUSG00000039372	2.20149	2.2822	1.6857	1.35386	0.175781	NA	March4	381270	membrane-associated ring finger (C3HC4) 4	0.777678	3.62531
ENSMUSG00000082074	0.488344	2.28132	3.57061	0.638916	0.522878	NA	NA	NA	NA	0	0.976688
ENSMUSG00000096228	0.488341	2.28131	3.57061	0.638912	0.52288	NA	Olfr5	18349	olfactory receptor 5	0	0.976681
ENSMUSG00000021933	0.488338	2.2813	3.57062	0.638909	0.522882	NA	Gucy1b2	239134	guanylate cyclase 1, soluble, beta 2	0	0.976675
ENSMUSG00000108840	0.488309	2.28123	3.57069	0.638875	0.522904	NA	NA	NA	NA	0	0.976617
ENSMUSG00000109495	0.48828	2.28115	3.57076	0.638842	0.522926	NA	NA	NA	NA	0	0.97656
ENSMUSG00000086229	0.488277	2.28114	3.57076	0.638839	0.522928	NA	Gm4887	233637	predicted gene 4887	0	0.976553
ENSMUSG00000086028	0.488247	2.28107	3.57083	0.638805	0.52295	NA	NA	NA	NA	0	0.976494
ENSMUSG00000114082	0.488186	2.28091	3.57098	0.638735	0.522995	NA	NA	NA	NA	0	0.976373
ENSMUSG00000089987	0.488175	2.28088	3.571	0.638722	0.523004	NA	NA	NA	NA	0	0.97635
ENSMUSG00000111537	0.488137	2.28078	3.57109	0.638678	0.523033	NA	NA	NA	NA	0	0.976273
ENSMUSG00000058607	0.488043	2.28053	3.57131	0.63857	0.523103	NA	NA	NA	NA	0	0.976086
ENSMUSG00000068745	1.14043	2.27695	2.17401	1.04735	0.294938	NA	Mybphl	68753	myosin binding protein H-like	0.382729	1.89814
ENSMUSG00000086034	2.21747	2.2744	1.7056	1.33349	0.182372	NA	Gm15201	102640117	predicted gene 15201	0.792471	3.64247
ENSMUSG00000079852	3.17671	2.27394	1.31527	1.72888	0.0838309	NA	Klra4	16635	killer cell lectin-like receptor, subfamily A, member 4	1.09212	5.26131
ENSMUSG00000109215	1.10105	2.27308	2.19192	1.03703	0.299722	NA	4930453L07Rik	74688	RIKEN cDNA 4930453L07 gene	0.313638	1.88846
ENSMUSG00000065445	0.485099	2.27283	3.57829	0.63517	0.525317	NA	Mir143	387161	microRNA 143	0	0.970197
ENSMUSG00000108496	1.10107	2.27231	2.19194	1.03666	0.299892	NA	NA	NA	NA	0.313969	1.88817
ENSMUSG00000077345	0.484248	2.27059	3.5823	0.633835	0.526188	NA	NA	NA	NA	0	0.968496
ENSMUSG00000028298	3.28854	2.27052	1.35156	1.67992	0.0929728	NA	Cga	12640	glycoprotein hormones, alpha subunit	1.13081	5.44627
ENSMUSG00000090117	3.22126	2.26639	1.42775	1.58738	0.112427	NA	NA	NA	NA	1.12106	5.32146
ENSMUSG00000117376	0.482602	2.26621	3.58628	0.631911	0.527445	NA	NA	NA	NA	0	0.965203
ENSMUSG00000115054	0.482555	2.26609	3.58639	0.631857	0.527481	NA	NA	NA	NA	0	0.96511
ENSMUSG00000068855	0.482515	2.26598	3.58649	0.63181	0.527511	NA	H2ac20	319176	H2A clustered histone 20	0	0.965031
ENSMUSG00000089908	0.482506	2.26596	3.58651	0.6318	0.527518	NA	NA	NA	NA	0	0.965012
ENSMUSG00000084148	0.4825	2.26594	3.58653	0.631793	0.527522	NA	NA	NA	NA	0	0.965
ENSMUSG00000113292	0.482463	2.26584	3.58662	0.631748	0.527551	NA	NA	NA	NA	0	0.964925
ENSMUSG00000081618	0.482429	2.26575	3.5867	0.631709	0.527577	NA	NA	NA	NA	0	0.964858
ENSMUSG00000086860	0.482368	2.26559	3.58685	0.631638	0.527623	NA	Gm1720	382255	predicted gene 1720	0	0.964737
ENSMUSG00000110884	0.48236	2.26557	3.58687	0.631629	0.52763	NA	NA	NA	NA	0	0.964721
ENSMUSG00000108255	0.48235	2.26554	3.58689	0.631616	0.527638	NA	NA	NA	NA	0	0.9647
ENSMUSG00000109659	0.48234	2.26551	3.58692	0.631604	0.527645	NA	Olfr605	258156	olfactory receptor 605	0	0.964679
ENSMUSG00000026514	1.12876	2.2645	2.22245	1.01892	0.308242	NA	Cnih3	72978	cornichon family AMPA receptor auxiliary protein 3	0.381944	1.87558
ENSMUSG00000084927	1.13394	2.26304	2.42568	0.93295	0.350846	NA	Gm5724	435927	predicted gene 5724	0.396145	1.87174
ENSMUSG00000077354	0.480672	2.26103	3.59098	0.629642	0.528929	NA	LOC115490271	115490271	small nucleolar RNA SNORA42/SNORA80 family	0	0.961344
ENSMUSG00000019359	0.476255	2.25029	3.99215	0.563679	0.572973	NA	Gdpd2	71584	glycerophosphodiester phosphodiesterase domain containing 2	0	0.95251
ENSMUSG00000023387	0.476255	2.25029	3.99215	0.563679	0.572973	NA	Kcnk16	74571	potassium channel, subfamily K, member 16	0	0.95251
ENSMUSG00000030344	0.476255	2.25029	3.99215	0.563679	0.572973	NA	Akap3	11642	A kinase (PRKA) anchor protein 3	0	0.95251
ENSMUSG00000051726	0.476255	2.25029	3.99215	0.563679	0.572973	NA	Kcnf1	382571	potassium voltage-gated channel, subfamily F, member 1	0	0.95251
ENSMUSG00000078137	0.476255	2.25029	3.99215	0.563679	0.572973	NA	Ankrd63	383787	ankyrin repeat domain 63	0	0.95251
ENSMUSG00000078932	0.476255	2.25029	3.99215	0.563679	0.572973	NA	CN725425	545126	cDNA sequence CN725425	0	0.95251
ENSMUSG00000096126	0.476255	2.25029	3.99215	0.563679	0.572973	NA	LOC115487712	115487712	U6 spliceosomal RNA	0	0.95251
ENSMUSG00000098223	0.476255	2.25029	3.99215	0.563679	0.572973	NA	NA	NA	NA	0	0.95251
ENSMUSG00000099016	0.476255	2.25029	3.99215	0.563679	0.572973	NA	NA	NA	NA	0	0.95251
ENSMUSG00000100393	0.476255	2.25029	3.99215	0.563679	0.572973	NA	NA	NA	NA	0	0.95251
ENSMUSG00000106598	0.476255	2.25029	3.99215	0.563679	0.572973	NA	NA	NA	NA	0	0.95251
ENSMUSG00000110297	0.476255	2.25029	3.99215	0.563679	0.572973	NA	NA	NA	NA	0	0.95251
ENSMUSG00000110352	0.476255	2.25029	3.99215	0.563679	0.572973	NA	NA	NA	NA	0	0.95251
ENSMUSG00000111415	0.476255	2.25029	3.99215	0.563679	0.572973	NA	NA	NA	NA	0	0.95251
ENSMUSG00000111737	0.476255	2.25029	3.99215	0.563679	0.572973	NA	NA	NA	NA	0	0.95251
ENSMUSG00000111815	0.476255	2.25029	3.99215	0.563679	0.572973	NA	NA	NA	NA	0	0.95251
ENSMUSG00000112143	0.476255	2.25029	3.99215	0.563679	0.572973	NA	NA	NA	NA	0	0.95251
ENSMUSG00000112412	0.476255	2.25029	3.99215	0.563679	0.572973	NA	NA	NA	NA	0	0.95251
ENSMUSG00000113403	0.476255	2.25029	3.99215	0.563679	0.572973	NA	NA	NA	NA	0	0.95251
ENSMUSG00000115615	0.476255	2.25029	3.99215	0.563679	0.572973	NA	NA	NA	NA	0	0.95251
ENSMUSG00000116066	0.476255	2.25029	3.99215	0.563679	0.572973	NA	NA	NA	NA	0	0.95251
ENSMUSG00000117835	0.476255	2.25029	3.99215	0.563679	0.572973	NA	NA	NA	NA	0	0.95251
ENSMUSG00000082051	1.08068	2.24695	2.1655	1.03761	0.29945	NA	NA	NA	NA	0.3136	1.84775
ENSMUSG00000087114	1.08058	2.24642	2.16554	1.03735	0.299574	NA	NA	NA	NA	0.313769	1.84739
ENSMUSG00000086997	1.08057	2.24635	2.16555	1.03731	0.299589	NA	NA	NA	NA	0.31379	1.84735
ENSMUSG00000086804	0.756378	2.24424	2.75455	0.814736	0.415223	NA	NA	NA	NA	0.140547	1.37221
ENSMUSG00000078497	0.475028	2.24299	3.99215	0.56185	0.574219	NA	NA	NA	NA	0	0.950055
ENSMUSG00000090160	1.0747	2.23948	2.20004	1.01793	0.308713	NA	4930480K15Rik	78800	RIKEN cDNA 4930480K15 gene	0.313604	1.83579
ENSMUSG00000076320	2.18416	2.23895	1.75354	1.27682	0.201667	NA	NA	NA	NA	0.798558	3.56977
ENSMUSG00000025592	2.40067	2.23584	1.77217	1.26163	0.20708	NA	Dach2	93837	dachshund family transcription factor 2	0.83741	3.96394
ENSMUSG00000103912	2.01485	2.23326	1.67223	1.3355	0.181712	NA	NA	NA	NA	0.696205	3.33349
ENSMUSG00000088139	1.13906	2.23158	2.42486	0.920289	0.357422	NA	LOC115489597	115489597	U7 small nuclear RNA	0.414688	1.86344
ENSMUSG00000045903	0.469309	2.22887	3.61945	0.615803	0.538025	NA	Npas4	225872	neuronal PAS domain protein 4	0	0.938619
ENSMUSG00000105047	0.468774	2.22806	3.62051	0.615399	0.538291	NA	NA	NA	NA	0	0.937548
ENSMUSG00000116633	1.06623	2.22714	2.44902	0.909403	0.363138	NA	NA	NA	NA	0.313717	1.81874
ENSMUSG00000050613	0.468008	2.22602	3.62244	0.614507	0.53888	NA	Olfr125	258287	olfactory receptor 125	0	0.936017
ENSMUSG00000113120	0.468007	2.22601	3.62245	0.614506	0.538881	NA	E330035G20Rik	320390	RIKEN cDNA E330035G20 gene	0	0.936014
ENSMUSG00000113544	0.467995	2.22598	3.62248	0.614492	0.538891	NA	NA	NA	NA	0	0.935989
ENSMUSG00000029375	0.467994	2.22598	3.62248	0.614491	0.538891	NA	Cxcl15	20309	chemokine (C-X-C motif) ligand 15	0	0.935989
ENSMUSG00000106184	0.467989	2.22597	3.62249	0.614484	0.538895	NA	NA	NA	NA	0	0.935977
ENSMUSG00000037014	0.467978	2.22594	3.62252	0.614472	0.538903	NA	Sstr4	20608	somatostatin receptor 4	0	0.935956
ENSMUSG00000085880	0.467977	2.22593	3.62252	0.614471	0.538904	NA	NA	NA	NA	0	0.935954
ENSMUSG00000042256	0.467964	2.2259	3.62256	0.614456	0.538914	NA	Ptchd4	627626	patched domain containing 4	0	0.935928
ENSMUSG00000107714	0.46796	2.22589	3.62257	0.614451	0.538918	NA	NA	NA	NA	0	0.935919
ENSMUSG00000011632	0.467942	2.22584	3.62261	0.61443	0.538931	NA	Pinlyp	641361	phospholipase A2 inhibitor and LY6/PLAUR domain containing	0	0.935884
ENSMUSG00000047197	0.467941	2.22584	3.62261	0.614429	0.538932	NA	Gjd3	353155	gap junction protein, delta 3	0	0.935883
ENSMUSG00000084907	0.467941	2.22584	3.62261	0.614428	0.538932	NA	NA	NA	NA	0	0.935881
ENSMUSG00000050087	0.467921	2.22578	3.62266	0.614406	0.538947	NA	NA	NA	NA	0	0.935842
ENSMUSG00000080807	0.467919	2.22578	3.62267	0.614403	0.538949	NA	NA	NA	NA	0	0.935837
ENSMUSG00000110409	0.467858	2.22562	3.62282	0.614332	0.538996	NA	NA	NA	NA	0	0.935715
ENSMUSG00000085135	0.467556	2.22481	3.62359	0.61398	0.539229	NA	NA	NA	NA	0	0.935111
ENSMUSG00000115693	0.467518	2.22471	3.62368	0.613936	0.539258	NA	NA	NA	NA	0	0.935036
ENSMUSG00000077316	1.11861	2.22321	2.14651	1.03573	0.300329	NA	NA	NA	NA	0.405664	1.83156
ENSMUSG00000013562	0.468296	2.22251	3.14826	0.705948	0.480221	NA	NA	NA	NA	0	0.936593
ENSMUSG00000092515	1.10147	2.22009	2.18344	1.01679	0.309255	NA	C87198	97836	expressed sequence C87198	0.396272	1.80666
ENSMUSG00000118427	1.09821	2.21869	2.428	0.913793	0.360826	NA	NA	NA	NA	0.384305	1.81211
ENSMUSG00000080401	0.464416	2.21637	3.63158	0.610304	0.54166	NA	NA	NA	NA	0	0.928831
ENSMUSG00000082483	2.01167	2.21637	1.67047	1.32679	0.184579	NA	NA	NA	NA	0.70996	3.31338
ENSMUSG00000110574	3.98245	2.2138	1.24037	1.78479	0.0742953	NA	NA	NA	NA	1.39658	6.56832
ENSMUSG00000111195	1.09617	2.21372	2.18531	1.013	0.31106	NA	NA	NA	NA	0.396137	1.7962
ENSMUSG00000033740	1.09556	2.21301	2.1855	1.01259	0.311257	NA	St18	240690	suppression of tumorigenicity 18	0.396077	1.79503
ENSMUSG00000086449	1.09562	2.21227	2.1855	1.01225	0.31142	NA	9030204H09Rik	77665	RIKEN cDNA 9030204H09 gene	0.396471	1.79476
ENSMUSG00000034000	1.08811	2.21217	2.18895	1.01061	0.312204	NA	Neu4	241159	sialidase 4	0.381679	1.79453
ENSMUSG00000118342	1.09566	2.21196	2.18549	1.01211	0.311485	NA	NA	NA	NA	0.396644	1.79469
ENSMUSG00000004296	2.94763	2.21129	1.41523	1.5625	0.11817	NA	Il12b	16160	interleukin 12b	1.02333	4.87193
ENSMUSG00000113612	0.462054	2.2094	3.15953	0.699282	0.484376	NA	NA	NA	NA	0	0.924108
ENSMUSG00000117402	0.461965	2.20921	3.15969	0.699185	0.484437	NA	NA	NA	NA	0	0.92393
ENSMUSG00000083218	0.461965	2.20921	3.15969	0.699185	0.484437	NA	NA	NA	NA	0	0.92393
ENSMUSG00000086264	0.461964	2.20921	3.15969	0.699184	0.484437	NA	Gm15850	329253	predicted gene 15850	0	0.923928
ENSMUSG00000085060	0.461964	2.2092	3.15969	0.699183	0.484437	NA	E330016L19Rik	414104	RIKEN cDNA E330016L19 gene	0	0.923927
ENSMUSG00000106230	0.461963	2.2092	3.15969	0.699183	0.484438	NA	Gm29811	101243624	predicted gene, 29811	0	0.923926
ENSMUSG00000086831	0.461963	2.2092	3.15969	0.699182	0.484438	NA	NA	NA	NA	0	0.923925
ENSMUSG00000031535	0.461962	2.2092	3.1597	0.699182	0.484438	NA	Dkk4	234130	dickkopf WNT signaling pathway inhibitor 4	0	0.923924
ENSMUSG00000115591	0.46196	2.2092	3.1597	0.699179	0.48444	NA	NA	NA	NA	0	0.92392
ENSMUSG00000083193	0.461959	2.2092	3.1597	0.699179	0.48444	NA	4930595D18Rik	78062	RIKEN cDNA 4930595D18 gene	0	0.923919
ENSMUSG00000086530	0.461958	2.20919	3.1597	0.699178	0.484441	NA	NA	NA	NA	0	0.923917
ENSMUSG00000106127	0.461958	2.20919	3.1597	0.699177	0.484441	NA	NA	NA	NA	0	0.923916
ENSMUSG00000094326	0.461958	2.20919	3.1597	0.699177	0.484442	NA	Gm10045	100043348	predicted pseudogene 10045	0	0.923915
ENSMUSG00000117779	0.461957	2.20919	3.15971	0.699176	0.484442	NA	NA	NA	NA	0	0.923914
ENSMUSG00000118026	0.461957	2.20919	3.15971	0.699176	0.484442	NA	NA	NA	NA	0	0.923914
ENSMUSG00000113840	0.461957	2.20919	3.15971	0.699176	0.484442	NA	NA	NA	NA	0	0.923914
ENSMUSG00000086129	0.461955	2.20919	3.15971	0.699173	0.484444	NA	NA	NA	NA	0	0.923909
ENSMUSG00000114510	0.461952	2.20918	3.15971	0.699171	0.484445	NA	NA	NA	NA	0	0.923904
ENSMUSG00000087683	0.461941	2.20915	3.15973	0.699158	0.484453	NA	NA	NA	NA	0	0.923882
ENSMUSG00000079871	0.46194	2.20915	3.15974	0.699158	0.484454	NA	NA	NA	NA	0	0.92388
ENSMUSG00000084072	0.461901	2.20907	3.15981	0.699114	0.484481	NA	NA	NA	NA	0	0.923801
ENSMUSG00000077564	0.461684	2.20857	3.1602	0.698872	0.484632	NA	LOC115490276	115490276	small nucleolar RNA SNORA27	0	0.923368
ENSMUSG00000117461	0.461366	2.20787	3.16078	0.698521	0.484852	NA	NA	NA	NA	0	0.922733
ENSMUSG00000095516	0.461212	2.20753	3.16106	0.698353	0.484956	NA	NA	NA	NA	0	0.922424
ENSMUSG00000096080	0.461212	2.20753	3.16106	0.698353	0.484956	NA	NA	NA	NA	0	0.922424
ENSMUSG00000071179	2.88341	2.20444	1.37995	1.59747	0.11016	NA	Serpina16	194604	serine (or cysteine) peptidase inhibitor, clade A (alpha-1 antiproteinase, antitrypsin), member 16	1.04565	4.72116
ENSMUSG00000036951	1.87019	2.20262	1.82515	1.20682	0.227502	NA	Aadacl2fm1	229333	AADACL2 family member 1	0.627183	3.11319
ENSMUSG00000109564	12.9145	2.20259	1.08554	2.02903	0.0424552	0.580911713539828	Muc16	73732	mucin 16	4.74575	21.0832
ENSMUSG00000019894	0.47317	2.20067	3.61714	0.608399	0.542923	NA	Slc6a15	103098	solute carrier family 6 (neurotransmitter transporter), member 15	0	0.946339
ENSMUSG00000004542	1.01601	2.19938	2.91072	0.755614	0.449881	NA	Psg19	26439	pregnancy specific glycoprotein 19	0.284906	1.74711
ENSMUSG00000001827	4.49543	2.19514	1.19756	1.83301	0.0668005	NA	Folr1	14275	folate receptor 1 (adult)	1.73342	7.25743
ENSMUSG00000098625	0.456753	2.19509	3.6517	0.601114	0.547764	NA	Mir6953	102465575	microRNA 6953	0	0.913505
ENSMUSG00000116635	0.456084	2.19325	3.65346	0.60032	0.548293	NA	NA	NA	NA	0	0.912168
ENSMUSG00000085177	0.456066	2.1932	3.65351	0.600299	0.548307	NA	NA	NA	NA	0	0.912132
ENSMUSG00000117816	0.456061	2.19318	3.65352	0.600292	0.548311	NA	NA	NA	NA	0	0.912121
ENSMUSG00000069274	0.456053	2.19316	3.65355	0.600283	0.548318	NA	H4c6	319157	H4 clustered histone 6	0	0.912105
ENSMUSG00000105144	0.456035	2.19311	3.65359	0.600262	0.548331	NA	NA	NA	NA	0	0.912071
ENSMUSG00000118474	0.456023	2.19308	3.65362	0.600248	0.548341	NA	NA	NA	NA	0	0.912046
ENSMUSG00000113096	0.455994	2.193	3.6537	0.600214	0.548364	NA	NA	NA	NA	0	0.911989
ENSMUSG00000083452	0.45598	2.19296	3.65374	0.600197	0.548375	NA	NA	NA	NA	0	0.91196
ENSMUSG00000074256	0.455964	2.19292	3.65378	0.600178	0.548388	NA	NA	NA	NA	0	0.911929
ENSMUSG00000086313	0.455959	2.1929	3.65379	0.600171	0.548392	NA	NA	NA	NA	0	0.911917
ENSMUSG00000085448	0.455953	2.19289	3.65381	0.600165	0.548396	NA	NA	NA	NA	0	0.911907
ENSMUSG00000103242	0.455945	2.19286	3.65383	0.600155	0.548403	NA	NA	NA	NA	0	0.91189
ENSMUSG00000085502	0.455941	2.19285	3.65384	0.60015	0.548406	NA	NA	NA	NA	0	0.911882
ENSMUSG00000099391	0.45594	2.19285	3.65384	0.600149	0.548407	NA	1700003C15Rik	69345	RIKEN cDNA 1700003C15 gene	0	0.911879
ENSMUSG00000028492	0.45593	2.19282	3.65387	0.600137	0.548415	NA	Saxo1	75811	stabilizer of axonemal microtubules 1	0	0.91186
ENSMUSG00000099364	0.455926	2.19281	3.65388	0.600132	0.548418	NA	NA	NA	NA	0	0.911851
ENSMUSG00000091378	0.455925	2.19281	3.65388	0.600131	0.548419	NA	NA	NA	NA	0	0.91185
ENSMUSG00000036853	0.45592	2.1928	3.65389	0.600126	0.548423	NA	Mcoln3	171166	mucolipin 3	0	0.91184
ENSMUSG00000037129	0.455919	2.19279	3.6539	0.600124	0.548423	NA	Tmprss13	214531	transmembrane protease, serine 13	0	0.911839
ENSMUSG00000025013	0.455919	2.19279	3.6539	0.600124	0.548424	NA	Tll2	24087	tolloid-like 2	0	0.911838
ENSMUSG00000057903	0.455918	2.19279	3.6539	0.600123	0.548424	NA	Olfr739	258663	olfactory receptor 739	0	0.911836
ENSMUSG00000048337	0.455918	2.19279	3.6539	0.600123	0.548424	NA	Npy4r	19065	neuropeptide Y receptor Y4	0	0.911836
ENSMUSG00000080754	0.455735	2.19229	3.65438	0.599906	0.548569	NA	NA	NA	NA	0	0.911471
ENSMUSG00000112594	0.455709	2.19221	3.65445	0.599875	0.54859	NA	NA	NA	NA	0	0.911418
ENSMUSG00000109532	0.465913	2.19001	3.63384	0.60267	0.546728	NA	NA	NA	NA	0	0.931826
ENSMUSG00000104093	0.971714	2.18782	2.29919	0.951564	0.341318	NA	A330015K06Rik	102637797	RIKEN cDNA A330015K06 gene	0.308485	1.63494
ENSMUSG00000026167	0.499281	2.18709	3.55191	0.615749	0.53806	NA	Wnt10a	22409	wingless-type MMTV integration site family, member 10A	0	0.998562
ENSMUSG00000098812	1.0815	2.18685	2.23704	0.977567	0.328289	NA	Mir7578	102466836	microRNA 7578	0.389482	1.77351
ENSMUSG00000112498	1.03394	2.18509	2.25904	0.967264	0.333412	NA	NA	NA	NA	0.313627	1.75426
ENSMUSG00000085845	0.982746	2.1805	2.5643	0.85033	0.395142	NA	Gm13944	100503106	predicted gene 13944	0.321497	1.64399
ENSMUSG00000085351	3.1311	2.17457	1.45564	1.4939	0.135203	NA	NA	NA	NA	1.16178	5.10043
ENSMUSG00000042282	1.02789	2.17455	2.48074	0.876575	0.380718	NA	Gucy2f	245650	guanylate cyclase 2f	0.313554	1.74222
ENSMUSG00000074004	1.02786	2.17447	2.48075	0.876538	0.380737	NA	B3gnt6	272411	UDP-GlcNAc:betaGal beta-1,3-N-acetylglucosaminyltransferase 6 (core 3 synthase)	0.313569	1.74215
ENSMUSG00000081979	1.06891	2.17403	2.4528	0.886345	0.375431	NA	NA	NA	NA	0.396284	1.74154
ENSMUSG00000027996	3.41493	2.17211	1.49686	1.45111	0.146748	NA	Sfrp2	20319	secreted frizzled-related protein 2	1.11929	5.71057
ENSMUSG00000060275	1.9718	2.17068	1.79402	1.20995	0.226297	NA	Nrg2	100042150	neuregulin 2	0.713787	3.22981
ENSMUSG00000057060	0.447677	2.16947	3.67595	0.59018	0.55507	NA	Slc35f3	210027	solute carrier family 35, member F3	0	0.895355
ENSMUSG00000068969	2.07219	2.16464	1.64084	1.31923	0.187094	NA	NA	NA	NA	0.782766	3.36161
ENSMUSG00000084140	1.82421	2.16403	1.87495	1.15418	0.248426	NA	NA	NA	NA	0.630441	3.01797
ENSMUSG00000025551	1.07937	2.16257	2.45066	0.882446	0.377535	NA	Fgf14	14169	fibroblast growth factor 14	0.399039	1.75969
ENSMUSG00000090363	1.56028	2.16162	2.23887	0.965494	0.334297	NA	NA	NA	NA	0.509756	2.61079
ENSMUSG00000089703	1.96035	2.16017	1.92762	1.12064	0.262442	NA	NA	NA	NA	0.709885	3.21082
ENSMUSG00000037610	1.60143	2.16016	2.09785	1.0297	0.303149	NA	Kcnmb2	72413	potassium large conductance calcium-activated channel, subfamily M, beta member 2	0.495846	2.70702
ENSMUSG00000111151	2.83147	2.15893	1.69913	1.27061	0.203868	NA	NA	NA	NA	1.02331	4.63964
ENSMUSG00000100335	0.443188	2.15674	3.68839	0.584738	0.558724	NA	2310008N11Rik	72316	RIKEN cDNA 2310008N11 gene	0	0.886375
ENSMUSG00000033498	3.52667	2.1525	1.49312	1.44161	0.149411	NA	Strc	140476	stereocilin	1.1924	5.86094
ENSMUSG00000081415	0.441878	2.15219	3.6921	0.582919	0.559948	NA	NA	NA	NA	0	0.883756
ENSMUSG00000096715	0.441774	2.15188	3.69239	0.582787	0.560037	NA	NA	NA	NA	0	0.883549
ENSMUSG00000066958	0.441718	2.1517	3.69255	0.582716	0.560085	NA	NA	NA	NA	0	0.883437
ENSMUSG00000111014	0.44171	2.15168	3.69257	0.582705	0.560092	NA	NA	NA	NA	0	0.883421
ENSMUSG00000081763	0.441666	2.15155	3.69269	0.582649	0.560129	NA	NA	NA	NA	0	0.883332
ENSMUSG00000116762	0.441661	2.15153	3.69271	0.582643	0.560134	NA	NA	NA	NA	0	0.883323
ENSMUSG00000022225	0.441658	2.15152	3.69272	0.582639	0.560137	NA	Cma1	17228	chymase 1, mast cell	0	0.883316
ENSMUSG00000027581	0.441655	2.15151	3.69272	0.582636	0.560139	NA	Stmn3	20262	stathmin-like 3	0	0.883311
ENSMUSG00000046748	0.441647	2.15149	3.69275	0.582625	0.560146	NA	Tmem45a2	69457	transmembrane protein 45A2	0	0.883294
ENSMUSG00000093634	0.44164	2.15147	3.69277	0.582616	0.560152	NA	NA	NA	NA	0	0.88328
ENSMUSG00000099008	0.44164	2.15147	3.69277	0.582616	0.560152	NA	NA	NA	NA	0	0.88328
ENSMUSG00000109561	0.441627	2.15143	3.6928	0.5826	0.560163	NA	Ankrd31	625662	ankyrin repeat domain 31	0	0.883254
ENSMUSG00000061376	0.441625	2.15142	3.69281	0.582596	0.560165	NA	Vmn1r219	171272	vomeronasal 1 receptor 219	0	0.883249
ENSMUSG00000111792	2.07315	2.15093	1.76154	1.22105	0.222068	NA	NA	NA	NA	0.792408	3.3539
ENSMUSG00000062152	2.85747	2.14986	1.44953	1.48314	0.138038	NA	NA	NA	NA	1.02425	4.69069
ENSMUSG00000072769	1.15683	2.14966	2.17418	0.988723	0.322799	NA	NA	NA	NA	0.456857	1.85681
ENSMUSG00000102717	2.6968	2.14959	1.68849	1.27308	0.202989	NA	NA	NA	NA	0.940755	4.45284
ENSMUSG00000113804	0.440896	2.14919	3.69487	0.581667	0.560791	NA	NA	NA	NA	0	0.881792
ENSMUSG00000100795	1.77891	2.14753	2.10061	1.02234	0.306621	NA	NA	NA	NA	0.627168	2.93065
ENSMUSG00000027338	2.88917	2.14566	1.45513	1.47455	0.140335	NA	Prnd	26434	prion like protein doppel	1.05721	4.72113
ENSMUSG00000089371	0.439282	2.14523	3.69935	0.579893	0.561987	NA	Mir1938	100316693	microRNA 1938	0	0.878564
ENSMUSG00000065246	0.439038	2.1445	3.70005	0.579587	0.562193	NA	LOC115487846	115487846	U6 spliceosomal RNA	0	0.878075
ENSMUSG00000095416	0.918364	2.14399	2.60794	0.822102	0.411019	NA	NA	NA	NA	0.250754	1.58597
ENSMUSG00000083547	1.04808	2.14335	2.51738	0.851423	0.394534	NA	NA	NA	NA	0.396351	1.69981
ENSMUSG00000029862	2.74211	2.13803	1.70941	1.25074	0.211029	NA	Clcn1	12723	chloride channel, voltage-sensitive 1	0.708456	4.77577
ENSMUSG00000091993	11.5214	2.13767	0.743066	2.87682	0.00401699	0.193074366930311	NA	NA	NA	4.2076	18.8352
ENSMUSG00000112055	0.435738	2.13454	3.70947	0.575429	0.565001	NA	NA	NA	NA	0	0.871477
ENSMUSG00000060882	0.435558	2.13399	3.70999	0.5752	0.565156	NA	Kcnd2	16508	potassium voltage-gated channel, Shal-related family, member 2	0	0.871116
ENSMUSG00000026818	0.435551	2.13396	3.71001	0.575191	0.565162	NA	Cel	12613	carboxyl ester lipase	0	0.871102
ENSMUSG00000073420	0.435549	2.13396	3.71002	0.575188	0.565164	NA	NA	NA	NA	0	0.871097
ENSMUSG00000116574	0.435545	2.13395	3.71003	0.575184	0.565167	NA	NA	NA	NA	0	0.871091
ENSMUSG00000117193	0.435541	2.13394	3.71004	0.575179	0.56517	NA	NA	NA	NA	0	0.871083
ENSMUSG00000107822	0.435538	2.13393	3.71005	0.575175	0.565173	NA	Olfr1358	258224	olfactory receptor 1358	0	0.871077
ENSMUSG00000083460	0.435537	2.13392	3.71005	0.575173	0.565174	NA	NA	NA	NA	0	0.871073
ENSMUSG00000081636	0.435537	2.13392	3.71005	0.575173	0.565174	NA	NA	NA	NA	0	0.871073
ENSMUSG00000097988	0.435534	2.13391	3.71006	0.575169	0.565177	NA	NA	NA	NA	0	0.871067
ENSMUSG00000087460	0.435531	2.1339	3.71007	0.575165	0.56518	NA	4930401O12Rik	73924	RIKEN cDNA 4930401O12 gene	0	0.871061
ENSMUSG00000084320	0.435526	2.13389	3.71008	0.575159	0.565183	NA	NA	NA	NA	0	0.871052
ENSMUSG00000090208	0.435519	2.13387	3.7101	0.575151	0.565189	NA	NA	NA	NA	0	0.871039
ENSMUSG00000056436	0.435519	2.13387	3.7101	0.57515	0.56519	NA	Cyct	13067	cytochrome c, testis	0	0.871037
ENSMUSG00000022596	0.435515	2.13386	3.71011	0.575146	0.565193	NA	Slurp1	57277	secreted Ly6/Plaur domain containing 1	0	0.87103
ENSMUSG00000087489	0.435513	2.13385	3.71012	0.575143	0.565195	NA	NA	NA	NA	0	0.871026
ENSMUSG00000115455	0.435512	2.13385	3.71012	0.575141	0.565196	NA	NA	NA	NA	0	0.871024
ENSMUSG00000106883	0.435512	2.13384	3.71012	0.575141	0.565196	NA	NA	NA	NA	0	0.871023
ENSMUSG00000117684	0.435468	2.13371	3.71025	0.575085	0.565234	NA	4930449E18Rik	78120	RIKEN cDNA 4930449E18 gene	0	0.870935
ENSMUSG00000118466	0.435443	2.13363	3.71032	0.575054	0.565255	NA	NA	NA	NA	0	0.870886
ENSMUSG00000087614	0.43538	2.13344	3.7105	0.574974	0.565309	NA	NA	NA	NA	0	0.87076
ENSMUSG00000095869	2.04868	2.13209	1.76338	1.2091	0.226626	NA	NA	NA	NA	0.791371	3.30599
ENSMUSG00000065715	0.435434	2.12804	3.71076	0.573477	0.566321	NA	Snord7	100302731	small nucleolar RNA, C/D box 7	0	0.870867
ENSMUSG00000037705	4.13849	2.12778	1.27525	1.66852	0.0952124	NA	Tecta	21683	tectorin alpha	1.65719	6.61979
ENSMUSG00000108931	1.77245	2.12481	2.12058	1.00199	0.316347	NA	Olfr1284	258379	olfactory receptor 1284	0.627233	2.91767
ENSMUSG00000008129	30.2224	2.1245	0.742752	2.86032	0.00423219	0.198588066648144	4930432K21Rik	74666	RIKEN cDNA 4930432K21 gene	11.3462	49.0987
ENSMUSG00000085847	1.88928	2.12331	1.91942	1.10622	0.268632	NA	NA	NA	NA	0.695281	3.08327
ENSMUSG00000085546	1.88927	2.12328	1.91943	1.10621	0.268637	NA	NA	NA	NA	0.695287	3.08325
ENSMUSG00000042985	62.7215	2.12107	1.13325	1.87168	0.0612515	0.6701606779165	Upk3b	100647	uroplakin 3B	23.5058	101.937
ENSMUSG00000030877	0.459237	2.11286	3.65292	0.578403	0.562992	NA	Mfsd13b	74466	major facilitator superfamily domain containing 13B	0	0.918473
ENSMUSG00000087383	0.428205	2.1107	3.7316	0.56563	0.571646	NA	NA	NA	NA	0	0.85641
ENSMUSG00000056457	0.425347	2.10102	3.74027	0.561729	0.574301	NA	Prl2c3	18812	prolactin family 2, subfamily c, member 3	0	0.850694
ENSMUSG00000050035	1.25497	2.09961	2.08017	1.00935	0.312808	NA	Fhl4	14202	four and a half LIM domains 4	0.386509	2.12343
ENSMUSG00000077082	0.420831	2.09544	4.00252	0.523531	0.600605	NA	NA	NA	NA	0	0.841662
ENSMUSG00000023034	374.867	2.09123	1.02357	2.04308	0.0410448	0.577429144177709	Nr4a1	15370	nuclear receptor subfamily 4, group A, member 1	142.723	607.01
ENSMUSG00000081684	3.94627	2.09115	1.48888	1.40451	0.160168	NA	NA	NA	NA	1.53404	6.3585
ENSMUSG00000117232	0.863303	2.08351	2.38376	0.874047	0.382093	NA	1600002D24Rik	69776	RIKEN cDNA 1600002D24 gene	0.264492	1.46211
ENSMUSG00000052769	7.44318	2.08211	0.90035	2.31255	0.0207472	0.426729783805077	NA	NA	NA	2.81106	12.0753
ENSMUSG00000086369	1.82331	2.08014	1.73585	1.19834	0.230784	NA	E330017L17Rik	319894	RIKEN cDNA E330017L17 gene	0.689669	2.95694
ENSMUSG00000094467	0.417224	2.07972	4.00303	0.519538	0.603386	NA	NA	NA	NA	0	0.834448
ENSMUSG00000083011	1.96358	2.07755	1.83195	1.13407	0.256766	NA	NA	NA	NA	0.76563	3.16152
ENSMUSG00000114210	1.73414	2.07746	1.94254	1.06946	0.284864	NA	NA	NA	NA	0.627166	2.84112
ENSMUSG00000098144	0.423156	2.07415	3.75096	0.552964	0.580288	NA	1700029N11Rik	69491	RIKEN cDNA 1700029N11 gene	0	0.846312
ENSMUSG00000087775	0.415945	2.07351	4.00317	0.517966	0.604482	NA	NA	NA	NA	0	0.831889
ENSMUSG00000088025	0.415945	2.07351	4.00317	0.517966	0.604482	NA	NA	NA	NA	0	0.831889
ENSMUSG00000069227	1.02197	2.0725	2.90095	0.714419	0.474968	NA	Gprin1	26913	G protein-regulated inducer of neurite outgrowth 1	0.3961	1.64784
ENSMUSG00000026418	0.42026	2.07152	3.75843	0.551166	0.58152	NA	Tnni1	21952	troponin I, skeletal, slow 1	0	0.840519
ENSMUSG00000025739	0.415216	2.07092	4.00331	0.517301	0.604946	NA	Gng13	64337	guanine nucleotide binding protein (G protein), gamma 13	0	0.830432
ENSMUSG00000027301	0.415216	2.07092	4.00331	0.517301	0.604946	NA	Oxt	18429	oxytocin	0	0.830432
ENSMUSG00000034145	0.415216	2.07092	4.00331	0.517301	0.604946	NA	Tmem63c	217733	transmembrane protein 63c	0	0.830432
ENSMUSG00000036962	0.415216	2.07092	4.00331	0.517301	0.604946	NA	Cfap221	226356	cilia and flagella associated protein 221	0	0.830432
ENSMUSG00000053740	0.415216	2.07092	4.00331	0.517301	0.604946	NA	NA	NA	NA	0	0.830432
ENSMUSG00000059547	0.415216	2.07092	4.00331	0.517301	0.604946	NA	Fbxw26	382109	F-box and WD-40 domain protein 26	0	0.830432
ENSMUSG00000063975	0.415216	2.07092	4.00331	0.517301	0.604946	NA	Slco1a5	108096	solute carrier organic anion transporter family, member 1a5	0	0.830432
ENSMUSG00000064081	0.415216	2.07092	4.00331	0.517301	0.604946	NA	NA	NA	NA	0	0.830432
ENSMUSG00000064558	0.415216	2.07092	4.00331	0.517301	0.604946	NA	LOC115488217	115488217	small nucleolar RNA SNORA55	0	0.830432
ENSMUSG00000076562	0.415216	2.07092	4.00331	0.517301	0.604946	NA	NA	NA	NA	0	0.830432
ENSMUSG00000081067	0.415216	2.07092	4.00331	0.517301	0.604946	NA	NA	NA	NA	0	0.830432
ENSMUSG00000082530	0.415216	2.07092	4.00331	0.517301	0.604946	NA	NA	NA	NA	0	0.830432
ENSMUSG00000082928	0.415216	2.07092	4.00331	0.517301	0.604946	NA	NA	NA	NA	0	0.830432
ENSMUSG00000083914	0.415216	2.07092	4.00331	0.517301	0.604946	NA	NA	NA	NA	0	0.830432
ENSMUSG00000085548	0.415216	2.07092	4.00331	0.517301	0.604946	NA	NA	NA	NA	0	0.830432
ENSMUSG00000086175	0.415216	2.07092	4.00331	0.517301	0.604946	NA	NA	NA	NA	0	0.830432
ENSMUSG00000087108	0.415216	2.07092	4.00331	0.517301	0.604946	NA	NA	NA	NA	0	0.830432
ENSMUSG00000087632	0.415216	2.07092	4.00331	0.517301	0.604946	NA	NA	NA	NA	0	0.830432
ENSMUSG00000087635	0.415216	2.07092	4.00331	0.517301	0.604946	NA	NA	NA	NA	0	0.830432
ENSMUSG00000100123	0.415216	2.07092	4.00331	0.517301	0.604946	NA	NA	NA	NA	0	0.830432
ENSMUSG00000101374	0.415216	2.07092	4.00331	0.517301	0.604946	NA	NA	NA	NA	0	0.830432
ENSMUSG00000108578	0.415216	2.07092	4.00331	0.517301	0.604946	NA	NA	NA	NA	0	0.830432
ENSMUSG00000109080	0.415216	2.07092	4.00331	0.517301	0.604946	NA	NA	NA	NA	0	0.830432
ENSMUSG00000110329	0.415216	2.07092	4.00331	0.517301	0.604946	NA	NA	NA	NA	0	0.830432
ENSMUSG00000110977	0.415216	2.07092	4.00331	0.517301	0.604946	NA	NA	NA	NA	0	0.830432
ENSMUSG00000111409	0.415216	2.07092	4.00331	0.517301	0.604946	NA	NA	NA	NA	0	0.830432
ENSMUSG00000111985	0.415216	2.07092	4.00331	0.517301	0.604946	NA	NA	NA	NA	0	0.830432
ENSMUSG00000112642	0.415216	2.07092	4.00331	0.517301	0.604946	NA	NA	NA	NA	0	0.830432
ENSMUSG00000115584	0.415216	2.07092	4.00331	0.517301	0.604946	NA	Gm5854	545567	predicted gene 5854	0	0.830432
ENSMUSG00000117871	0.415216	2.07092	4.00331	0.517301	0.604946	NA	NA	NA	NA	0	0.830432
ENSMUSG00000053297	5.67667	2.07069	1.12722	1.83698	0.0662126	NA	AI854703	243373	expressed sequence AI854703	2.13626	9.21709
ENSMUSG00000086636	0.979342	2.06904	2.93937	0.703905	0.481492	NA	NA	NA	NA	0.314245	1.64444
ENSMUSG00000046932	8.7449	2.06497	0.92893	2.22296	0.0262186	0.482575034262052	Vmn1r193	171259	vomeronasal 1 receptor 193	3.17989	14.3099
ENSMUSG00000091972	0.899152	2.06222	2.61267	0.789315	0.429928	NA	Tmem207	100043057	transmembrane protein 207	0.245386	1.55292
ENSMUSG00000046607	4.54527	2.06141	1.22908	1.67719	0.0935044	NA	Hrk	12123	harakiri, BCL2 interacting protein (contains only BH3 domain)	1.71818	7.37236
ENSMUSG00000117745	1.01559	2.05873	2.5517	0.806807	0.419778	NA	NA	NA	NA	0.39627	1.63492
ENSMUSG00000097903	0.974105	2.05868	2.58197	0.797328	0.425261	NA	NA	NA	NA	0.313761	1.63445
ENSMUSG00000113895	0.973394	2.05709	2.58237	0.796591	0.425689	NA	NA	NA	NA	0.313965	1.63282
ENSMUSG00000039179	3.63429	2.05615	1.28737	1.59717	0.110227	NA	Tekt5	70426	tektin 5	1.42828	5.8403
ENSMUSG00000110542	1.92588	2.05428	1.78321	1.15201	0.249317	NA	NA	NA	NA	0.763185	3.08858
ENSMUSG00000064758	2.00952	2.05345	2.05243	1.0005	0.31707	NA	LOC115486996	115486996	U6 spliceosomal RNA	0.801511	3.21752
ENSMUSG00000056716	10.5819	2.05208	0.872511	2.35192	0.0186768	0.410215289770589	Gm5420	432436	predicted gene 5420	4.58509	16.5786
ENSMUSG00000084979	1.00683	2.05174	2.55774	0.802169	0.422455	NA	NA	NA	NA	0.383788	1.62987
ENSMUSG00000086960	1.81547	2.05128	1.76496	1.16223	0.245144	NA	NA	NA	NA	0.700511	2.93044
ENSMUSG00000027793	1.00136	2.044	2.51322	0.813298	0.416047	NA	Ccna1	12427	cyclin A1	0.383296	1.61943
ENSMUSG00000079359	1.00385	2.04031	2.51027	0.812788	0.41634	NA	NA	NA	NA	0.396329	1.61136
ENSMUSG00000085181	0.996127	2.03867	2.51582	0.810338	0.417746	NA	Gm12709	100504717	predicted gene 12709	0.382122	1.61013
ENSMUSG00000015852	0.741412	2.03757	2.78585	0.7314	0.464535	NA	Fcrls	80891	Fc receptor-like S, scavenger receptor	0.191523	1.2913
ENSMUSG00000081305	0.995838	2.03695	2.51599	0.809602	0.418169	NA	NA	NA	NA	0.382698	1.60898
ENSMUSG00000085618	1.004	2.03651	2.55936	0.795711	0.4262	NA	NA	NA	NA	0.38878	1.61921
ENSMUSG00000027902	0.956686	2.0324	2.5915	0.784254	0.432891	NA	Chil6	229688	chitinase-like 6	0.313621	1.59975
ENSMUSG00000074653	2.3928	2.03135	1.60441	1.26611	0.205475	NA	Lrrc31	320352	leucine rich repeat containing 31	0.904188	3.88141
ENSMUSG00000042477	0.995516	2.02758	2.56169	0.791499	0.428653	NA	Tfap2e	332937	transcription factor AP-2, epsilon	0.396165	1.59487
ENSMUSG00000093092	1.00332	2.02678	2.55985	0.791758	0.428502	NA	NA	NA	NA	0.392775	1.61387
ENSMUSG00000025333	3.14439	2.02659	1.34217	1.50994	0.13106	NA	Gpr143	18241	G protein-coupled receptor 143	1.16992	5.11886
ENSMUSG00000113351	0.950516	2.02474	2.96074	0.683861	0.494063	NA	NA	NA	NA	0.313556	1.58748
ENSMUSG00000101808	0.984233	2.02281	2.92857	0.690716	0.489744	NA	NA	NA	NA	0.382018	1.58645
ENSMUSG00000107877	71.9842	2.0194	1.42193	1.42019	0.155554	0.877982717893104	4933427D14Rik	74477	RIKEN cDNA 4933427D14 gene	28.6728	115.296
ENSMUSG00000084965	1.96455	2.0187	1.8274	1.10468	0.269296	NA	NA	NA	NA	1.06055	2.86855
ENSMUSG00000114259	0.989304	2.01551	2.2928	0.87906	0.379369	NA	NA	NA	NA	0.396344	1.58226
ENSMUSG00000115480	0.870227	2.01391	2.69653	0.746852	0.455153	NA	NA	NA	NA	0.251096	1.48936
ENSMUSG00000106287	1.89758	2.01386	1.73844	1.15843	0.24669	NA	NA	NA	NA	0.778492	3.01667
ENSMUSG00000022026	1.8099	2.01321	2.06843	0.973302	0.330403	NA	Olfm4	380924	olfactomedin 4	0.688184	2.93161
ENSMUSG00000047692	0.981566	2.00955	2.29734	0.874728	0.381722	NA	NA	NA	NA	0.384049	1.57908
ENSMUSG00000075172	1.65866	2.00878	1.92352	1.04433	0.296335	NA	Olfr1090	258844	olfactory receptor 1090	0.627217	2.6901
ENSMUSG00000030544	3.57534	2.00819	1.3251	1.5155	0.129646	NA	Mesp1	17292	mesoderm posterior 1	1.41964	5.73104
ENSMUSG00000071151	0.981288	2.00813	2.29747	0.874064	0.382083	NA	NA	NA	NA	0.384503	1.57807
ENSMUSG00000087035	0.983519	2.00722	2.26284	0.887036	0.375059	NA	NA	NA	NA	0.396146	1.57089
ENSMUSG00000085205	0.983476	2.00681	2.26286	0.886847	0.375161	NA	NA	NA	NA	0.396305	1.57065
ENSMUSG00000117484	0.983477	2.00679	2.26286	0.886836	0.375167	NA	NA	NA	NA	0.396318	1.57064
ENSMUSG00000076614	5.29945	2.00591	1.0886	1.84264	0.0653809	NA	NA	NA	NA	2.10216	8.49674
ENSMUSG00000106555	0.975746	2.00186	2.26741	0.882882	0.3773	NA	NA	NA	NA	0.383561	1.56793
ENSMUSG00000050926	0.93628	1.9989	2.32258	0.860636	0.389439	NA	Dcaf12l2	245403	DDB1 and CUL4 associated factor 12-like 2	0.31359	1.55897
ENSMUSG00000027720	0.936345	1.9988	2.32256	0.860604	0.389456	NA	Il2	16183	interleukin 2	0.313665	1.55903
ENSMUSG00000024261	0.970089	1.99785	2.30178	0.867957	0.385418	NA	Syt4	20983	synaptotagmin IV	0.381739	1.55844
ENSMUSG00000058981	1.76534	1.99218	1.75758	1.13348	0.257014	NA	Olfr1406	258758	olfactory receptor 1406	0.695373	2.83531
ENSMUSG00000090211	0.971448	1.99034	2.5743	0.773156	0.43943	NA	NA	NA	NA	0.396089	1.54681
ENSMUSG00000090263	0.971466	1.99025	2.57429	0.773124	0.439449	NA	D730045A05Rik	77855	RIKEN cDNA D730045A05 gene	0.396141	1.54679
ENSMUSG00000104900	0.971675	1.99013	2.57419	0.77311	0.439457	NA	4930596I21Rik	78229	RIKEN cDNA 4930596I21 gene	0.396345	1.54701
ENSMUSG00000039200	3.28689	1.99011	1.38346	1.4385	0.150292	NA	Atf7ip2	75329	activating transcription factor 7 interacting protein 2	1.27815	5.29562
ENSMUSG00000080768	1.89407	1.98812	1.80605	1.10081	0.27098	NA	NA	NA	NA	0.793329	2.9948
ENSMUSG00000082192	1.77472	1.98798	1.77788	1.11818	0.263492	NA	NA	NA	NA	0.70152	2.84793
ENSMUSG00000087651	3.86929	1.98796	1.29163	1.53911	0.123778	NA	1500009L16Rik	69784	RIKEN cDNA 1500009L16 gene	1.51485	6.22372
ENSMUSG00000082962	1.62014	1.98738	2.16005	0.920063	0.35754	NA	NA	NA	NA	0.62717	2.61312
ENSMUSG00000087794	0.936616	1.9865	2.29037	0.867326	0.385763	NA	NA	NA	NA	0.318521	1.55471
ENSMUSG00000038725	21.9511	1.98628	0.649066	3.06021	0.0022118	0.12670345437851	Pkhd1l1	192190	polycystic kidney and hepatic disease 1-like 1	8.9221	34.9801
ENSMUSG00000087067	5.59626	1.98616	1.2571	1.57996	0.114117	NA	Gm11532	100127433	predicted gene 11532	2.28975	8.90278
ENSMUSG00000100965	1.86867	1.984	1.75248	1.13211	0.257589	NA	NA	NA	NA	0.781421	2.95592
ENSMUSG00000003872	1.41481	1.98349	2.14114	0.926371	0.354253	NA	Lin7b	22342	lin-7 homolog B (C. elegans)	0.54733	2.28229
ENSMUSG00000108592	2.85231	1.98336	1.41703	1.39966	0.161616	NA	NA	NA	NA	1.21677	4.48785
ENSMUSG00000115154	1.7757	1.98297	1.8075	1.09708	0.272605	NA	NA	NA	NA	0.710377	2.84101
ENSMUSG00000116113	0.962919	1.98276	2.58064	0.768319	0.442298	NA	NA	NA	NA	0.383928	1.54191
ENSMUSG00000063412	60.0225	1.97935	1.61501	1.2256	0.22035	0.926033665420921	NA	NA	NA	24.2296	95.8153
ENSMUSG00000113623	0.921869	1.97628	2.29624	0.86066	0.389425	NA	NA	NA	NA	0.313633	1.5301
ENSMUSG00000057160	0.921555	1.97504	2.29639	0.860063	0.389754	NA	NA	NA	NA	0.313931	1.52918
ENSMUSG00000092657	0.924057	1.97297	2.56274	0.769867	0.441379	NA	NA	NA	NA	0.316312	1.5318
ENSMUSG00000081553	0.955403	1.9714	2.2752	0.866473	0.386231	NA	NA	NA	NA	0.383341	1.52746
ENSMUSG00000107591	0.959269	1.97102	2.53505	0.777507	0.43686	NA	NA	NA	NA	0.386203	1.53233
ENSMUSG00000085168	0.915174	1.96975	2.63161	0.748497	0.45416	NA	NA	NA	NA	0.332645	1.4977
ENSMUSG00000028971	0.955182	1.96873	2.27532	0.865253	0.3869	NA	Cort	12854	cortistatin	0.384375	1.52599
ENSMUSG00000080455	1.89102	1.96798	2.08836	0.942361	0.346008	NA	NA	NA	NA	0.794181	2.98786
ENSMUSG00000026301	2.77143	1.96763	1.52471	1.2905	0.196878	NA	Iqca	74918	IQ motif containing with AAA domain	1.12723	4.41563
ENSMUSG00000024650	0.957156	1.96756	2.27289	0.865664	0.386675	NA	Slc22a6	18399	solute carrier family 22 (organic anion transporter), member 6	0.396093	1.51822
ENSMUSG00000098895	0.957191	1.96729	2.27288	0.86555	0.386737	NA	NA	NA	NA	0.396237	1.51814
ENSMUSG00000113779	0.915953	1.96727	2.29883	0.855768	0.392126	NA	NA	NA	NA	0.313704	1.5182
ENSMUSG00000098004	0.915999	1.96697	2.29882	0.855643	0.392195	NA	NA	NA	NA	0.313845	1.51815
ENSMUSG00000102106	0.957246	1.96681	2.27286	0.865345	0.38685	NA	2310043O21Rik	69679	RIKEN cDNA 2310043O21 gene	0.396493	1.518
ENSMUSG00000075120	0.949738	1.9667	2.27743	0.863561	0.387829	NA	Olfr1196	258456	olfactory receptor 1196	0.381704	1.51777
ENSMUSG00000061469	0.949646	1.96469	2.2775	0.862654	0.388328	NA	Gm12569	622699	predicted gene 12569	0.382527	1.51677
ENSMUSG00000033633	1.73295	1.96438	1.7253	1.13858	0.25488	NA	Clec18a	353287	C-type lectin domain family 18, member A	0.695427	2.77047
ENSMUSG00000117729	0.949617	1.96406	2.27752	0.862369	0.388484	NA	NA	NA	NA	0.382786	1.51645
ENSMUSG00000037438	0.957866	1.96391	2.5359	0.774442	0.438669	NA	NA	NA	NA	0.388405	1.52733
ENSMUSG00000092499	2.7854	1.96015	1.4782	1.32604	0.184827	NA	1700092C10Rik	73554	RIKEN cDNA 1700092C10 gene	1.16587	4.40492
ENSMUSG00000107942	1.74001	1.95933	1.7873	1.09625	0.272968	NA	NA	NA	NA	0.701269	2.77875
ENSMUSG00000020401	0.951078	1.95735	2.53773	0.771301	0.440529	NA	Fam71b	432552	family with sequence similarity 71, member B	0.396095	1.50606
ENSMUSG00000061336	0.90984	1.95734	2.57112	0.76128	0.44649	NA	Olfr116	258625	olfactory receptor 116	0.313559	1.50612
ENSMUSG00000031382	0.951076	1.95731	2.53773	0.771283	0.440539	NA	Asb11	68854	ankyrin repeat and SOCS box-containing 11	0.396113	1.50604
ENSMUSG00000115775	0.909846	1.95715	2.57113	0.761204	0.446535	NA	NA	NA	NA	0.313636	1.50606
ENSMUSG00000047168	0.909847	1.95715	2.57113	0.761203	0.446536	NA	NA	NA	NA	0.313637	1.50606
ENSMUSG00000064329	0.903661	1.95701	2.33668	0.837514	0.402303	NA	Scn1a	20265	sodium channel, voltage-gated, type I, alpha	0.310372	1.49695
ENSMUSG00000043020	7.51411	1.95021	0.847308	2.30166	0.0213544	0.434070567095296	Wdr63	242253	WD repeat domain 63	3.08435	11.9439
ENSMUSG00000092719	0.912821	1.95009	2.30048	0.847689	0.396611	NA	NA	NA	NA	0.318595	1.50705
ENSMUSG00000049010	0.94284	1.94337	2.54224	0.764432	0.44461	NA	Olfr982	258853	olfactory receptor 982	0.396084	1.4896
ENSMUSG00000024481	1.57618	1.94303	2.1726	0.894334	0.371143	NA	Lvrn	74574	laeverin	0.638221	2.51414
ENSMUSG00000109472	0.901537	1.94284	2.57614	0.754168	0.450748	NA	NA	NA	NA	0.313689	1.48938
ENSMUSG00000107503	0.94265	1.9418	2.54237	0.763775	0.445001	NA	NA	NA	NA	0.396663	1.48864
ENSMUSG00000066554	0.93499	1.94013	2.54844	0.761303	0.446476	NA	NA	NA	NA	0.382422	1.48756
ENSMUSG00000064115	3.23188	1.93881	1.43925	1.3471	0.177949	NA	Cadm2	239857	cell adhesion molecule 2	1.24598	5.21779
ENSMUSG00000063011	63.6272	1.93703	0.499203	3.88024	0.000104351	0.0171794435286831	Msln	56047	mesothelin	25.4657	101.789
ENSMUSG00000095156	0.936795	1.93568	2.3138	0.836583	0.402827	NA	Olfr1281	257979	olfactory receptor 1281	0.396083	1.47751
ENSMUSG00000117328	0.895512	1.9348	2.34073	0.826579	0.408476	NA	4930474M22Rik	74917	RIKEN cDNA 4930474M22 gene	0.313798	1.47723
ENSMUSG00000069310	0.934079	1.93407	2.54903	0.758749	0.448002	NA	H3c3	319148	H3 clustered histone 3	0.384437	1.48372
ENSMUSG00000025582	31.0164	1.93239	0.479717	4.02819	5.62084e-05	0.0104811504238193	Nptx1	18164	neuronal pentraxin 1	13.0029	49.0299
ENSMUSG00000002266	29.2814	1.92976	0.450582	4.28282	1.84539e-05	0.00503322938392243	Zim1	22776	zinc finger, imprinted 1	11.953	46.6099
ENSMUSG00000095583	1.71393	1.92965	1.73789	1.11034	0.266854	NA	NA	NA	NA	0.710445	2.71741
ENSMUSG00000049916	3.90856	1.92831	1.16396	1.65668	0.0975834	NA	2610318N02Rik	70458	RIKEN cDNA 2610318N02 gene	1.62684	6.19028
ENSMUSG00000095294	1.57814	1.92783	2.2139	0.870785	0.383872	NA	Gm21119	100861668	predicted gene, 21119	0.626858	2.52943
ENSMUSG00000105292	0.935491	1.9272	2.59429	0.742863	0.457564	NA	NA	NA	NA	0.398142	1.47284
ENSMUSG00000083627	0.929597	1.92498	2.31837	0.83032	0.406358	NA	NA	NA	NA	0.387117	1.47208
ENSMUSG00000106783	1.69055	1.92464	1.79023	1.07508	0.28234	NA	NA	NA	NA	0.697769	2.68332
ENSMUSG00000079157	1.59309	1.92439	1.97675	0.973513	0.330298	NA	Fam155a	270028	family with sequence similarity 155, member A	0.627395	2.55879
ENSMUSG00000085331	0.928747	1.92332	2.31891	0.829409	0.406873	NA	NA	NA	NA	0.386275	1.47122
ENSMUSG00000095137	0.892004	1.92303	2.3431	0.820719	0.411806	NA	NA	NA	NA	0.312819	1.47119
ENSMUSG00000096135	0.892004	1.92303	2.3431	0.820719	0.411806	NA	NA	NA	NA	0.312819	1.47119
ENSMUSG00000096831	0.892004	1.92303	2.3431	0.820719	0.411806	NA	NA	NA	NA	0.312819	1.47119
ENSMUSG00000109980	1.85481	1.92139	2.09613	0.916638	0.359332	NA	NA	NA	NA	0.792509	2.91711
ENSMUSG00000091091	0.922974	1.92131	2.55544	0.751854	0.452139	NA	Kcnmb3	100502876	potassium large conductance calcium-activated channel, subfamily M, beta member 3	0.382173	1.46377
ENSMUSG00000063063	2.38307	1.92069	1.51807	1.26522	0.205794	NA	Ctnna2	12386	catenin (cadherin associated protein), alpha 2	0.956835	3.80931
ENSMUSG00000076655	0.928589	1.92048	2.31901	0.828146	0.407588	NA	NA	NA	NA	0.387416	1.46976
ENSMUSG00000048775	0.938265	1.91122	2.54518	0.750916	0.452703	NA	Serpinb13	241196	serine (or cysteine) peptidase inhibitor, clade B (ovalbumin), member 13	0.407741	1.46879
ENSMUSG00000097009	2.01138	1.9088	1.59465	1.19701	0.231303	NA	NA	NA	NA	0.847025	3.17574
ENSMUSG00000053044	15.6644	1.90757	0.690224	2.7637	0.00571501	0.228170546342601	Cd8b1	12526	CD8 antigen, beta chain 1	6.67389	24.655
ENSMUSG00000076514	0.932245	1.90755	2.31598	0.823645	0.410141	NA	NA	NA	NA	0.40538	1.45911
ENSMUSG00000035429	3.30928	1.90717	1.43258	1.33129	0.183095	NA	Ptprh	545902	protein tyrosine phosphatase, receptor type, H	1.40912	5.20944
ENSMUSG00000113434	0.91646	1.89898	2.60552	0.72883	0.466105	NA	3200001D21Rik	71818	RIKEN cDNA 3200001D21 gene	0.396154	1.43677
ENSMUSG00000112230	0.916472	1.89869	2.60551	0.728721	0.466172	NA	Ifngas1	103214	Ifng antisense RNA 1	0.396292	1.43665
ENSMUSG00000050900	0.916485	1.89815	2.60551	0.728514	0.466299	NA	NA	NA	NA	0.396543	1.43643
ENSMUSG00000109597	1.81808	1.89653	1.91741	0.989111	0.322609	NA	NA	NA	NA	0.791839	2.84432
ENSMUSG00000074377	1.70033	1.89472	1.78124	1.06371	0.287459	NA	Sult2a4	434121	sulfotransferase family 2A, dehydroepiandrosterone (DHEA)-preferring, member 4	0.720447	2.68022
ENSMUSG00000062132	4.16779	1.89317	1.10537	1.7127	0.086767	NA	Arhgap33os	100504207	Rho GTPase activating protein 33, opposite strand	1.76851	6.56708
ENSMUSG00000030669	0.771344	1.89046	2.73323	0.691657	0.489153	NA	Calca	12310	calcitonin/calcitonin-related polypeptide, alpha	0.267215	1.27547
ENSMUSG00000088268	1.78478	1.89004	1.72645	1.09475	0.273625	NA	NA	NA	NA	0.781251	2.78831
ENSMUSG00000082080	0.910358	1.88902	2.60923	0.723978	0.469079	NA	NA	NA	NA	0.396073	1.42464
ENSMUSG00000094293	0.910233	1.88852	2.6093	0.723763	0.469211	NA	NA	NA	NA	0.396199	1.42427
ENSMUSG00000095755	0.910233	1.88852	2.6093	0.723763	0.469211	NA	LOC108168679	108168679	protein FAM205A-2-like	0.396199	1.42427
ENSMUSG00000080950	0.869065	1.88843	2.64482	0.714013	0.475219	NA	NA	NA	NA	0.313585	1.42454
ENSMUSG00000029576	0.896958	1.88583	2.6279	0.717621	0.472991	NA	Radil	231858	Ras association and DIL domains	0.333415	1.4605
ENSMUSG00000026764	10.2665	1.88188	0.794325	2.36915	0.0178288	0.401960000176163	Kif5c	16574	kinesin family member 5C	4.98496	15.5481
ENSMUSG00000058883	31.2347	1.87871	2.26996	0.82764	0.407874	0.98905386854641	Zfp708	432769	zinc finger protein 708	13.3296	49.1397
ENSMUSG00000111720	4.11425	1.87816	1.18549	1.58428	0.113129	NA	Gm39459	105243572	predicted gene, 39459	1.73307	6.49543
ENSMUSG00000102418	5.87265	1.87521	0.951938	1.96988	0.0488516	NA	Sh2d1b1	26904	SH2 domain containing 1B1	2.51033	9.23498
ENSMUSG00000060096	8.29222	1.87171	3.37812	0.554068	0.579532	0.997695625746856	NA	NA	NA	3.56694	13.0175
ENSMUSG00000098770	2.43788	1.87118	1.53194	1.22144	0.221919	NA	NA	NA	NA	1.02534	3.85043
ENSMUSG00000103717	2.68137	1.87112	1.66192	1.12588	0.260218	NA	NA	NA	NA	1.18849	4.17425
ENSMUSG00000084997	1.03982	1.86946	2.46932	0.757076	0.449004	NA	Gm15471	100503157	predicted gene 15471	0.46113	1.61852
ENSMUSG00000094338	1.79871	1.86764	2.11717	0.882139	0.377702	NA	H2bc13	319185	H2B clustered histone 13	0.793818	2.80359
ENSMUSG00000042258	0.714522	1.8656	2.81894	0.661807	0.508095	NA	Isl1	16392	ISL1 transcription factor, LIM/homeodomain	0.217644	1.2114
ENSMUSG00000111229	2.5168	1.8635	1.42562	1.30715	0.19116	NA	NA	NA	NA	1.09138	3.94223
ENSMUSG00000116876	4.41066	1.86246	3.79017	0.491393	0.623148	NA	NA	NA	NA	1.90869	6.91263
ENSMUSG00000089260	2.50646	1.85864	1.60815	1.15576	0.247779	NA	Mir1929	100316688	microRNA 1929	1.08957	3.92335
ENSMUSG00000083429	0.899228	1.85752	2.61802	0.709514	0.478005	NA	NA	NA	NA	0.392201	1.40625
ENSMUSG00000074375	20.8531	1.85231	0.750767	2.46722	0.0136166	0.355978338170327	Sult2a3	629203	sulfotransferase family 2A, dehydroepiandrosterone (DHEA)-preferring, member 3	9.14504	32.5612
ENSMUSG00000048329	2.41795	1.85146	1.54455	1.1987	0.230643	NA	Mfsd6l	215723	major facilitator superfamily domain containing 6-like	1.02331	3.81259
ENSMUSG00000034112	0.854616	1.84872	2.70146	0.684339	0.493761	NA	Atp2c2	69047	ATPase, Ca++ transporting, type 2C, member 2	0.211166	1.49807
ENSMUSG00000085467	0.889704	1.84692	3.00128	0.615378	0.538305	NA	NA	NA	NA	0.396315	1.38309
ENSMUSG00000099569	3.36747	1.84687	1.23257	1.49838	0.134034	NA	NA	NA	NA	1.47635	5.2586
ENSMUSG00000078134	1.64877	1.84644	1.98431	0.93052	0.352102	NA	NA	NA	NA	0.709789	2.58776
ENSMUSG00000092490	9.57998	1.84635	0.995531	1.85464	0.0636479	0.676615064084416	Gm20482	102632136	predicted gene 20482	4.15853	15.0014
ENSMUSG00000020469	9.45604	1.84626	0.895493	2.06172	0.0392339	0.567750111326069	Myl7	17898	myosin, light polypeptide 7, regulatory	4.19669	14.7154
ENSMUSG00000036658	1.64664	1.84605	2.07456	0.889851	0.373546	NA	Olfr11	218066	olfactory receptor 11	0.709683	2.5836
ENSMUSG00000087530	1.89222	1.84589	1.8837	0.979927	0.327122	NA	NA	NA	NA	0.717735	3.0667
ENSMUSG00000090141	3.47309	1.8441	1.29272	1.42652	0.153718	NA	Gm614	245536	predicted gene 614	1.56111	5.38507
ENSMUSG00000112552	1.72575	1.83965	1.75047	1.05095	0.293283	NA	NA	NA	NA	0.780528	2.67097
ENSMUSG00000076486	0.801454	1.83532	2.71494	0.676008	0.499036	NA	NA	NA	NA	0.272053	1.33086
ENSMUSG00000051159	1.65286	1.83306	1.87268	0.978843	0.327658	NA	Cited1	12705	Cbp/p300-interacting transactivator with Glu/Asp-rich carboxy-terminal domain 1	0.69908	2.60664
ENSMUSG00000101841	2.46814	1.83089	1.48754	1.23082	0.21839	NA	NA	NA	NA	1.09291	3.84338
ENSMUSG00000047143	1.4818	1.82783	2.20752	0.828003	0.407669	NA	Dmrta2	242620	doublesex and mab-3 related transcription factor like family A2	0.627129	2.33647
ENSMUSG00000075090	1.60673	1.82318	1.83864	0.991592	0.321397	NA	Olfr1234	258975	olfactory receptor 1234	0.695252	2.51821
ENSMUSG00000040490	1.60301	1.82184	1.89088	0.963488	0.335303	NA	Lrfn2	70530	leucine rich repeat and fibronectin type III domain containing 2	0.695331	2.51069
ENSMUSG00000084543	0.875281	1.8209	3.01559	0.603828	0.545958	NA	NA	NA	NA	0.387067	1.3635
ENSMUSG00000071478	2.23194	1.81189	1.74941	1.03572	0.300334	NA	H2ac7	319165	H2A clustered histone 7	0.941514	3.52236
ENSMUSG00000084252	2.45999	1.81176	1.56655	1.15653	0.247464	NA	NA	NA	NA	1.10672	3.81326
ENSMUSG00000032537	4.89536	1.81157	1.1576	1.56494	0.117597	NA	Ephb1	270190	Eph receptor B1	2.1444	7.64632
ENSMUSG00000053199	1.39084	1.8086	2.00049	0.904076	0.365955	NA	Arhgap20	244867	Rho GTPase activating protein 20	0.60394	2.17774
ENSMUSG00000113891	2.45902	1.80165	1.54887	1.1632	0.244747	NA	NA	NA	NA	1.09417	3.82388
ENSMUSG00000082116	3.31312	1.80088	1.61218	1.11705	0.263973	NA	NA	NA	NA	1.47911	5.14714
ENSMUSG00000079598	0.761183	1.79796	3.1717	0.566874	0.5708	NA	Clec2l	665180	C-type lectin domain family 2, member L	0.242198	1.28017
ENSMUSG00000078798	6380.65	1.79029	1.21311	1.47579	0.14	0.860610595309136	Sult2a1	20859	sulfotransferase family 2A, dehydroepiandrosterone (DHEA)-preferring, member 1	2862.08	9899.21
ENSMUSG00000012819	3.80727	1.78876	1.29081	1.38577	0.165818	NA	Cdh23	22295	cadherin 23 (otocadherin)	1.86354	5.75101
ENSMUSG00000092085	1.67855	1.78813	1.86205	0.960301	0.336904	NA	NA	NA	NA	0.781497	2.5756
ENSMUSG00000041287	2.30312	1.78802	1.51458	1.18054	0.237785	NA	Sox15	20670	SRY (sex determining region Y)-box 15	1.01013	3.59612
ENSMUSG00000017499	49.5285	1.78613	0.406079	4.39848	1.09012e-05	0.00311263146400461	Cdc6	23834	cell division cycle 6	22.2733	76.7836
ENSMUSG00000064451	2.32872	1.78583	1.52456	1.17137	0.241449	NA	Snora23	100379145	small nucleolar RNA, H/ACA box 23	1.02088	3.63656
ENSMUSG00000097626	4.70135	1.78522	1.08265	1.64894	0.0991596	NA	4921504A21Rik	70832	RIKEN cDNA 4921504A21 gene	2.09737	7.30533
ENSMUSG00000108213	5.92612	1.78385	1.0858	1.64289	0.100406	NA	NA	NA	NA	2.71884	9.13339
ENSMUSG00000087552	5.72461	1.78346	1.01978	1.74887	0.0803139	NA	NA	NA	NA	2.58554	8.86367
ENSMUSG00000104312	1.67522	1.77935	2.15005	0.827585	0.407905	NA	NA	NA	NA	0.7636	2.58684
ENSMUSG00000098882	4.56143	1.77665	1.2207	1.45543	0.14555	NA	Mir6392	102466642	microRNA 6392	2.00169	7.12116
ENSMUSG00000097881	0.674206	1.77557	2.85847	0.621159	0.534495	NA	Celrr	98452	cerebellum expressed regulatory RNA	0.198629	1.14978
ENSMUSG00000092261	1.5709	1.77494	1.78015	0.997071	0.31873	NA	NA	NA	NA	0.701327	2.44048
ENSMUSG00000030413	22.1492	1.77472	0.522389	3.39732	0.000680486	0.0620504597102494	Pglyrp1	21946	peptidoglycan recognition protein 1	9.96157	34.3368
ENSMUSG00000085900	1.55676	1.77164	1.99833	0.88656	0.375316	NA	A930041C12Rik	78443	RIKEN cDNA A930041C12 gene	0.698314	2.41521
ENSMUSG00000112971	1.57008	1.77015	1.78038	0.994255	0.320099	NA	NA	NA	NA	0.703068	2.43709
ENSMUSG00000076612	8.54377	1.76921	1.05091	1.68351	0.0922768	0.776626329374705	NA	NA	NA	3.98934	13.0982
ENSMUSG00000108589	15.6818	1.76798	0.631253	2.80074	0.00509854	0.21496105671615	NA	NA	NA	7.05365	24.31
ENSMUSG00000085113	1.54795	1.76704	1.79479	0.98454	0.32485	NA	NA	NA	NA	0.695321	2.40057
ENSMUSG00000060467	5.39719	1.76528	0.999261	1.76659	0.0772975	NA	NA	NA	NA	2.42121	8.37316
ENSMUSG00000118362	0.462926	1.76209	3.69732	0.476585	0.633657	NA	Gm19466	100502945	predicted gene, 19466	0	0.925853
ENSMUSG00000098292	10.0506	1.76202	3.24759	0.542562	0.587432	0.997695625746856	NA	NA	NA	4.5821	15.5191
ENSMUSG00000099901	12.8585	1.76076	0.745113	2.36308	0.0181237	0.403502161902282	NA	NA	NA	5.90916	19.8079
ENSMUSG00000098385	2.41043	1.76043	1.52329	1.15567	0.247815	NA	NA	NA	NA	1.10696	3.71389
ENSMUSG00000030510	2.07718	1.75845	1.81179	0.970557	0.331769	NA	Cers3	545975	ceramide synthase 3	0.9047	3.24966
ENSMUSG00000097749	5.0319	1.75631	1.50993	1.16317	0.244761	NA	NA	NA	NA	2.31887	7.74492
ENSMUSG00000114926	1.4374	1.75572	2.2625	0.77601	0.437743	NA	NA	NA	NA	0.627724	2.24707
ENSMUSG00000022012	2.32692	1.75182	1.60192	1.09358	0.27414	NA	Enox1	239188	ecto-NOX disulfide-thiol exchanger 1	1.24088	3.41296
ENSMUSG00000096299	3.29149	1.75133	1.43744	1.21836	0.223085	NA	NA	NA	NA	1.54391	5.03907
ENSMUSG00000106341	0.815883	1.74964	3.09546	0.565229	0.571918	NA	NA	NA	NA	0.313628	1.31814
ENSMUSG00000089647	1.54949	1.74954	1.8217	0.960393	0.336858	NA	LOC102632231	102632231	uncharacterized LOC102632231	0.709668	2.3893
ENSMUSG00000090389	0.815637	1.74876	3.09571	0.564896	0.572145	NA	NA	NA	NA	0.313782	1.31749
ENSMUSG00000076652	2.11581	1.74619	2.38163	0.73319	0.463442	NA	NA	NA	NA	0.942729	3.28889
ENSMUSG00000022780	10.1261	1.74618	0.771553	2.26321	0.0236228	0.459035204831737	Meltf	30060	melanotransferrin	4.63872	15.6136
ENSMUSG00000041644	0.526541	1.74585	3.55839	0.490628	0.623689	NA	Slc5a12	241612	solute carrier family 5 (sodium/glucose cotransporter), member 12	0	1.05308
ENSMUSG00000038357	44.4766	1.7445	1.19429	1.4607	0.144098	0.866486561541551	Camp	12796	cathelicidin antimicrobial peptide	20.4389	68.5142
ENSMUSG00000076532	4.9764	1.74379	1.13408	1.53763	0.124138	NA	NA	NA	NA	2.34437	7.60844
ENSMUSG00000096438	1.64559	1.74377	2.18947	0.796434	0.42578	NA	Gapdh-ps15	100042025	glyceraldehyde-3-phosphate dehydrogenase, pseudogene 15	0.7661	2.52509
ENSMUSG00000079654	2.49277	1.74323	1.53779	1.1336	0.256964	NA	Prrt4	101359	proline-rich transmembrane protein 4	1.17376	3.81178
ENSMUSG00000037071	384921	1.74265	0.17414	4.26469	2.00178e-05	0.00516961482697363	Scd1	20249	stearoyl-Coenzyme A desaturase 1	287979	481863
ENSMUSG00000087279	2.51815	1.74261	1.46772	1.18729	0.235114	NA	4930544D05Rik	668433	RIKEN cDNA 4930544D05 gene	1.18691	3.8494
ENSMUSG00000027584	0.411257	1.73859	3.84271	0.452438	0.650954	NA	Oprl1	18389	opioid receptor-like 1	0	0.822515
ENSMUSG00000055775	2.25179	1.73723	1.59334	1.09031	0.275576	NA	Myh8	17885	myosin, heavy polypeptide 8, skeletal muscle, perinatal	1.00866	3.49491
ENSMUSG00000038932	0.342671	1.73588	4.03032	0.430706	0.666682	NA	Tcfl5	277353	transcription factor-like 5 (basic helix-loop-helix)	0	0.685343
ENSMUSG00000098092	0.850919	1.7332	2.67189	0.64868	0.516545	NA	NA	NA	NA	0.396278	1.30556
ENSMUSG00000027224	0.350573	1.73192	4.02853	0.429913	0.667259	NA	Duoxa1	213696	dual oxidase maturation factor 1	0	0.701147
ENSMUSG00000074178	6.78471	1.73179	0.99716	1.73672	0.0824368	NA	NA	NA	NA	3.42296	10.1464
ENSMUSG00000079630	0.843445	1.73163	2.67877	0.646427	0.518003	NA	Rhox4f	636177	reproductive homeobox 4F	0.382153	1.30474
ENSMUSG00000021101	3.32269	1.73156	1.425	1.21513	0.224315	NA	NA	NA	NA	1.50526	5.14012
ENSMUSG00000031163	25.2629	1.7313	0.49325	3.50998	0.000448132	0.0485394701340131	Glod5	69824	glyoxalase domain containing 5	11.7597	38.766
ENSMUSG00000089129	0.809069	1.73118	2.71162	0.63843	0.523194	NA	NA	NA	NA	0.314256	1.30388
ENSMUSG00000085398	1.63037	1.72983	2.25353	0.767607	0.442721	NA	NA	NA	NA	0.765075	2.49567
ENSMUSG00000087360	0.366355	1.72942	3.99765	0.432609	0.665299	NA	Gm15104	333588	predicted gene 15104	0	0.732711
ENSMUSG00000102331	1.42862	1.72938	2.02311	0.854809	0.392657	NA	NA	NA	NA	0.62717	2.23008
ENSMUSG00000037535	0.795374	1.72658	3.10576	0.555928	0.57826	NA	NA	NA	NA	0.354798	1.23595
ENSMUSG00000085715	3.22261	1.72565	1.97381	0.874274	0.381969	NA	Tsix	22097	X (inactive)-specific transcript, opposite strand	1.50182	4.94339
ENSMUSG00000098414	0.877537	1.72401	2.63232	0.654937	0.512508	NA	Mir6909	102465548	microRNA 6909	0.433919	1.32116
ENSMUSG00000116646	0.8422	1.72278	2.67967	0.642907	0.520284	NA	NA	NA	NA	0.384888	1.29951
ENSMUSG00000107768	0.845113	1.7224	2.64185	0.651969	0.514421	NA	Gm36582	102640545	predicted gene, 36582	0.396122	1.2941
ENSMUSG00000115231	3.76125	1.72238	1.15837	1.4869	0.137041	NA	NA	NA	NA	1.71866	5.80384
ENSMUSG00000111169	1.42261	1.72189	2.01003	0.856647	0.39164	NA	NA	NA	NA	0.627182	2.21805
ENSMUSG00000081939	0.845021	1.72161	2.64191	0.651652	0.514626	NA	NA	NA	NA	0.396389	1.29365
ENSMUSG00000108006	0.845017	1.72157	2.64191	0.651637	0.514635	NA	NA	NA	NA	0.396401	1.29363
ENSMUSG00000027316	1.32504	1.72156	1.88288	0.914323	0.360547	NA	Gfra4	14588	glial cell line derived neurotrophic factor family receptor alpha 4	0.599416	2.05066
ENSMUSG00000115344	2.42854	1.72118	2.24615	0.766281	0.443509	NA	NA	NA	NA	1.07636	3.78072
ENSMUSG00000092246	0.844917	1.72075	2.64198	0.651309	0.514847	NA	NA	NA	NA	0.396675	1.29316
ENSMUSG00000069588	0.837551	1.72072	2.64888	0.649604	0.515948	NA	Gm11733	432615	predicted gene 11733	0.381972	1.29313
ENSMUSG00000108282	6.61015	1.72039	1.08469	1.58607	0.112724	NA	NA	NA	NA	3.15362	10.0667
ENSMUSG00000112145	2.23665	1.72001	1.55031	1.10946	0.267231	NA	NA	NA	NA	1.01098	3.46232
ENSMUSG00000046450	1.6555	1.72	1.95253	0.880912	0.378366	NA	Olfr71	56015	olfactory receptor 71	0.792249	2.51876
ENSMUSG00000114767	4.6672	1.72	1.08407	1.58661	0.1126	NA	Gm46392	108168052	predicted gene, 46392	2.19673	7.13768
ENSMUSG00000110528	0.331976	1.71977	4.02951	0.426794	0.669529	NA	NA	NA	NA	0	0.663952
ENSMUSG00000105696	0.837308	1.7186	2.64905	0.648761	0.516493	NA	NA	NA	NA	0.382666	1.29195
ENSMUSG00000089806	0.841487	1.71811	2.68018	0.641042	0.521496	NA	NA	NA	NA	0.386289	1.29668
ENSMUSG00000074895	7.53588	1.71684	0.847051	2.02684	0.0426786	0.580911713539828	Eif4e1b	218268	eukaryotic translation initiation factor 4E family member 1B	3.64835	11.4234
ENSMUSG00000112737	3.16658	1.71653	1.35587	1.266	0.205514	NA	NA	NA	NA	1.50261	4.83054
ENSMUSG00000116743	6.16253	1.71524	1.09352	1.56855	0.116752	NA	NA	NA	NA	2.86082	9.46424
ENSMUSG00000117929	2.22053	1.71387	1.5941	1.07514	0.282313	NA	NA	NA	NA	1.00989	3.43118
ENSMUSG00000032818	4.66452	1.71345	1.05718	1.62078	0.105065	NA	Loxhd1	240411	lipoxygenase homology domains 1	2.18336	7.14568
ENSMUSG00000076489	0.331866	1.71337	4.03163	0.424982	0.67085	NA	NA	NA	NA	0	0.663733
ENSMUSG00000027788	0.797886	1.71193	2.72017	0.629347	0.529122	NA	Otol1	229389	otolin 1	0.313603	1.28217
ENSMUSG00000082031	0.797976	1.71181	2.7201	0.629319	0.52914	NA	NA	NA	NA	0.31371	1.28224
ENSMUSG00000111661	0.79811	1.71154	2.72	0.629242	0.52919	NA	NA	NA	NA	0.313904	1.28232
ENSMUSG00000047746	5.28714	1.71131	1.00893	1.69617	0.0898533	NA	Fbxo40	207215	F-box protein 40	2.49988	8.07439
ENSMUSG00000115627	0.839206	1.71125	2.68002	0.638521	0.523134	NA	NA	NA	NA	0.396314	1.2821
ENSMUSG00000020908	0.831667	1.71103	2.68708	0.636762	0.52428	NA	Myh3	17883	myosin, heavy polypeptide 3, skeletal muscle, embryonic	0.381559	1.28178
ENSMUSG00000081873	0.839381	1.71093	2.6799	0.638432	0.523193	NA	NA	NA	NA	0.39659	1.28217
ENSMUSG00000005649	0.329619	1.71075	4.03026	0.424478	0.671218	NA	Cabp5	29865	calcium binding protein 5	0	0.659238
ENSMUSG00000007440	0.329619	1.71075	4.03026	0.424478	0.671218	NA	Pcdha10	12943	protocadherin alpha 10	0	0.659238
ENSMUSG00000020033	0.329619	1.71075	4.03026	0.424478	0.671218	NA	4930463O16Rik	75804	RIKEN cDNA 4930463O16 gene	0	0.659238
ENSMUSG00000020405	0.329619	1.71075	4.03026	0.424478	0.671218	NA	Fabp6	16204	fatty acid binding protein 6	0	0.659238
ENSMUSG00000021448	0.329619	1.71075	4.03026	0.424478	0.671218	NA	Shc3	20418	src homology 2 domain-containing transforming protein C3	0	0.659238
ENSMUSG00000021612	0.329619	1.71075	4.03026	0.424478	0.671218	NA	Slc6a18	22598	solute carrier family 6 (neurotransmitter transporter), member 18	0	0.659238
ENSMUSG00000022330	0.329619	1.71075	4.03026	0.424478	0.671218	NA	Osr2	107587	odd-skipped related 2	0	0.659238
ENSMUSG00000026424	0.329619	1.71075	4.03026	0.424478	0.671218	NA	Gpr37l1	171469	G protein-coupled receptor 37-like 1	0	0.659238
ENSMUSG00000027457	0.329619	1.71075	4.03026	0.424478	0.671218	NA	Snph	241727	syntaphilin	0	0.659238
ENSMUSG00000030001	0.329619	1.71075	4.03026	0.424478	0.671218	NA	Figla	26910	folliculogenesis specific basic helix-loop-helix	0	0.659238
ENSMUSG00000030077	0.329619	1.71075	4.03026	0.424478	0.671218	NA	Chl1	12661	cell adhesion molecule L1-like	0	0.659238
ENSMUSG00000030693	0.329619	1.71075	4.03026	0.424478	0.671218	NA	Klk10	69540	kallikrein related-peptidase 10	0	0.659238
ENSMUSG00000031230	0.329619	1.71075	4.03026	0.424478	0.671218	NA	Fgf16	80903	fibroblast growth factor 16	0	0.659238
ENSMUSG00000031241	0.329619	1.71075	4.03026	0.424478	0.671218	NA	Tbx22	245572	T-box 22	0	0.659238
ENSMUSG00000033006	0.329619	1.71075	4.03026	0.424478	0.671218	NA	Sox10	20665	SRY (sex determining region Y)-box 10	0	0.659238
ENSMUSG00000036960	0.329619	1.71075	4.03026	0.424478	0.671218	NA	Clca2	229933	chloride channel accessory 2	0	0.659238
ENSMUSG00000037335	0.329619	1.71075	4.03026	0.424478	0.671218	NA	Hand1	15110	heart and neural crest derivatives expressed 1	0	0.659238
ENSMUSG00000043298	0.329619	1.71075	4.03026	0.424478	0.671218	NA	Smco3	654818	single-pass membrane protein with coiled-coil domains 3	0	0.659238
ENSMUSG00000043410	0.329619	1.71075	4.03026	0.424478	0.671218	NA	Hfm1	330149	HFM1, ATP-dependent DNA helicase homolog	0	0.659238
ENSMUSG00000046975	0.329619	1.71075	4.03026	0.424478	0.671218	NA	Olfr1020	258573	olfactory receptor 1020	0	0.659238
ENSMUSG00000049649	0.329619	1.71075	4.03026	0.424478	0.671218	NA	Gpr3	14748	G-protein coupled receptor 3	0	0.659238
ENSMUSG00000050102	0.329619	1.71075	4.03026	0.424478	0.671218	NA	Vmn1r235	171233	vomeronasal 1 receptor 235	0	0.659238
ENSMUSG00000050875	0.329619	1.71075	4.03026	0.424478	0.671218	NA	Minar2	225583	membrane integral NOTCH2 associated receptor 2	0	0.659238
ENSMUSG00000053166	0.329619	1.71075	4.03026	0.424478	0.671218	NA	Cdh22	104010	cadherin 22	0	0.659238
ENSMUSG00000054526	0.329619	1.71075	4.03026	0.424478	0.671218	NA	Olfr1500	258097	olfactory receptor 1500	0	0.659238
ENSMUSG00000055452	0.329619	1.71075	4.03026	0.424478	0.671218	NA	NA	NA	NA	0	0.659238
ENSMUSG00000060332	0.329619	1.71075	4.03026	0.424478	0.671218	NA	Tmc2	192140	transmembrane channel-like gene family 2	0	0.659238
ENSMUSG00000063804	0.329619	1.71075	4.03026	0.424478	0.671218	NA	Lin28b	380669	lin-28 homolog B (C. elegans)	0	0.659238
ENSMUSG00000064634	0.329619	1.71075	4.03026	0.424478	0.671218	NA	LOC115487278	115487278	small nucleolar RNA SNORA1	0	0.659238
ENSMUSG00000065562	0.329619	1.71075	4.03026	0.424478	0.671218	NA	Mir215	387211	microRNA 215	0	0.659238
ENSMUSG00000067524	0.329619	1.71075	4.03026	0.424478	0.671218	NA	Olfr1428	258673	olfactory receptor 1428	0	0.659238
ENSMUSG00000068122	0.329619	1.71075	4.03026	0.424478	0.671218	NA	Agtr2	11609	angiotensin II receptor, type 2	0	0.659238
ENSMUSG00000074934	0.329619	1.71075	4.03026	0.424478	0.671218	NA	Grem1	23892	gremlin 1, DAN family BMP antagonist	0	0.659238
ENSMUSG00000074997	0.329619	1.71075	4.03026	0.424478	0.671218	NA	Pin1rt1	241593	protein (peptidyl-prolyl cis/trans isomerase) NIMA-interacting 1, retrogene 1	0	0.659238
ENSMUSG00000076476	0.329619	1.71075	4.03026	0.424478	0.671218	NA	NA	NA	NA	0	0.659238
ENSMUSG00000077652	0.329619	1.71075	4.03026	0.424478	0.671218	NA	LOC115489237	115489237	U1 spliceosomal RNA	0	0.659238
ENSMUSG00000081088	0.329619	1.71075	4.03026	0.424478	0.671218	NA	NA	NA	NA	0	0.659238
ENSMUSG00000081238	0.329619	1.71075	4.03026	0.424478	0.671218	NA	NA	NA	NA	0	0.659238
ENSMUSG00000081952	0.329619	1.71075	4.03026	0.424478	0.671218	NA	NA	NA	NA	0	0.659238
ENSMUSG00000082377	0.329619	1.71075	4.03026	0.424478	0.671218	NA	NA	NA	NA	0	0.659238
ENSMUSG00000082974	0.329619	1.71075	4.03026	0.424478	0.671218	NA	NA	NA	NA	0	0.659238
ENSMUSG00000083119	0.329619	1.71075	4.03026	0.424478	0.671218	NA	NA	NA	NA	0	0.659238
ENSMUSG00000083338	0.329619	1.71075	4.03026	0.424478	0.671218	NA	NA	NA	NA	0	0.659238
ENSMUSG00000083661	0.329619	1.71075	4.03026	0.424478	0.671218	NA	NA	NA	NA	0	0.659238
ENSMUSG00000084127	0.329619	1.71075	4.03026	0.424478	0.671218	NA	NA	NA	NA	0	0.659238
ENSMUSG00000084526	0.329619	1.71075	4.03026	0.424478	0.671218	NA	NA	NA	NA	0	0.659238
ENSMUSG00000084942	0.329619	1.71075	4.03026	0.424478	0.671218	NA	NA	NA	NA	0	0.659238
ENSMUSG00000085078	0.329619	1.71075	4.03026	0.424478	0.671218	NA	C030013C21Rik	77417	RIKEN cDNA C030013C21 gene	0	0.659238
ENSMUSG00000085222	0.329619	1.71075	4.03026	0.424478	0.671218	NA	NA	NA	NA	0	0.659238
ENSMUSG00000085539	0.329619	1.71075	4.03026	0.424478	0.671218	NA	NA	NA	NA	0	0.659238
ENSMUSG00000085842	0.329619	1.71075	4.03026	0.424478	0.671218	NA	NA	NA	NA	0	0.659238
ENSMUSG00000086161	0.329619	1.71075	4.03026	0.424478	0.671218	NA	Gm15389	102635334	predicted gene 15389	0	0.659238
ENSMUSG00000086478	0.329619	1.71075	4.03026	0.424478	0.671218	NA	NA	NA	NA	0	0.659238
ENSMUSG00000087456	0.329619	1.71075	4.03026	0.424478	0.671218	NA	NA	NA	NA	0	0.659238
ENSMUSG00000087505	0.329619	1.71075	4.03026	0.424478	0.671218	NA	NA	NA	NA	0	0.659238
ENSMUSG00000087734	0.329619	1.71075	4.03026	0.424478	0.671218	NA	NA	NA	NA	0	0.659238
ENSMUSG00000088071	0.329619	1.71075	4.03026	0.424478	0.671218	NA	LOC115488607	115488607	U6 spliceosomal RNA	0	0.659238
ENSMUSG00000088410	0.329619	1.71075	4.03026	0.424478	0.671218	NA	LOC115486035	115486035	small nucleolar RNA SNORA31	0	0.659238
ENSMUSG00000089831	0.329619	1.71075	4.03026	0.424478	0.671218	NA	NA	NA	NA	0	0.659238
ENSMUSG00000089967	0.329619	1.71075	4.03026	0.424478	0.671218	NA	NA	NA	NA	0	0.659238
ENSMUSG00000090342	0.329619	1.71075	4.03026	0.424478	0.671218	NA	Vmn2r46	100042894	vomeronasal 2, receptor 46	0	0.659238
ENSMUSG00000090439	0.329619	1.71075	4.03026	0.424478	0.671218	NA	Gm17455	100302688	predicted gene, 17455	0	0.659238
ENSMUSG00000091060	0.329619	1.71075	4.03026	0.424478	0.671218	NA	Myocos	100038657	myocilin opposite strand	0	0.659238
ENSMUSG00000092164	0.329619	1.71075	4.03026	0.424478	0.671218	NA	Rergl	632971	RERG/RAS-like	0	0.659238
ENSMUSG00000092641	0.329619	1.71075	4.03026	0.424478	0.671218	NA	NA	NA	NA	0	0.659238
ENSMUSG00000093231	0.329619	1.71075	4.03026	0.424478	0.671218	NA	NA	NA	NA	0	0.659238
ENSMUSG00000094568	0.329619	1.71075	4.03026	0.424478	0.671218	NA	NA	NA	NA	0	0.659238
ENSMUSG00000094951	0.329619	1.71075	4.03026	0.424478	0.671218	NA	NA	NA	NA	0	0.659238
ENSMUSG00000095393	0.329619	1.71075	4.03026	0.424478	0.671218	NA	LOC115487615	115487615	U6 spliceosomal RNA	0	0.659238
ENSMUSG00000096658	0.329619	1.71075	4.03026	0.424478	0.671218	NA	Vmn2r39	545909	vomeronasal 2, receptor 39	0	0.659238
ENSMUSG00000097218	0.329619	1.71075	4.03026	0.424478	0.671218	NA	NA	NA	NA	0	0.659238
ENSMUSG00000097339	0.329619	1.71075	4.03026	0.424478	0.671218	NA	Gm26671	102635136	predicted gene, 26671	0	0.659238
ENSMUSG00000097450	0.329619	1.71075	4.03026	0.424478	0.671218	NA	NA	NA	NA	0	0.659238
ENSMUSG00000097896	0.329619	1.71075	4.03026	0.424478	0.671218	NA	NA	NA	NA	0	0.659238
ENSMUSG00000098130	0.329619	1.71075	4.03026	0.424478	0.671218	NA	NA	NA	NA	0	0.659238
ENSMUSG00000098350	0.329619	1.71075	4.03026	0.424478	0.671218	NA	NA	NA	NA	0	0.659238
ENSMUSG00000099204	0.329619	1.71075	4.03026	0.424478	0.671218	NA	NA	NA	NA	0	0.659238
ENSMUSG00000099971	0.329619	1.71075	4.03026	0.424478	0.671218	NA	NA	NA	NA	0	0.659238
ENSMUSG00000100172	0.329619	1.71075	4.03026	0.424478	0.671218	NA	NA	NA	NA	0	0.659238
ENSMUSG00000100345	0.329619	1.71075	4.03026	0.424478	0.671218	NA	NA	NA	NA	0	0.659238
ENSMUSG00000100374	0.329619	1.71075	4.03026	0.424478	0.671218	NA	NA	NA	NA	0	0.659238
ENSMUSG00000100690	0.329619	1.71075	4.03026	0.424478	0.671218	NA	NA	NA	NA	0	0.659238
ENSMUSG00000102845	0.329619	1.71075	4.03026	0.424478	0.671218	NA	NA	NA	NA	0	0.659238
ENSMUSG00000103428	0.329619	1.71075	4.03026	0.424478	0.671218	NA	Gm20754	626082	predicted gene, 20754	0	0.659238
ENSMUSG00000103770	0.329619	1.71075	4.03026	0.424478	0.671218	NA	Pcdha9	192161	protocadherin alpha 9	0	0.659238
ENSMUSG00000104102	0.329619	1.71075	4.03026	0.424478	0.671218	NA	Gm32496	102635065	predicted gene, 32496	0	0.659238
ENSMUSG00000105082	0.329619	1.71075	4.03026	0.424478	0.671218	NA	NA	NA	NA	0	0.659238
ENSMUSG00000105208	0.329619	1.71075	4.03026	0.424478	0.671218	NA	NA	NA	NA	0	0.659238
ENSMUSG00000105858	0.329619	1.71075	4.03026	0.424478	0.671218	NA	NA	NA	NA	0	0.659238
ENSMUSG00000106112	0.329619	1.71075	4.03026	0.424478	0.671218	NA	NA	NA	NA	0	0.659238
ENSMUSG00000106147	0.329619	1.71075	4.03026	0.424478	0.671218	NA	Rnu3a	19850	U3A small nuclear RNA	0	0.659238
ENSMUSG00000106456	0.329619	1.71075	4.03026	0.424478	0.671218	NA	NA	NA	NA	0	0.659238
ENSMUSG00000107472	0.329619	1.71075	4.03026	0.424478	0.671218	NA	NA	NA	NA	0	0.659238
ENSMUSG00000108089	0.329619	1.71075	4.03026	0.424478	0.671218	NA	NA	NA	NA	0	0.659238
ENSMUSG00000108355	0.329619	1.71075	4.03026	0.424478	0.671218	NA	NA	NA	NA	0	0.659238
ENSMUSG00000108841	0.329619	1.71075	4.03026	0.424478	0.671218	NA	Frmpd2	268729	FERM and PDZ domain containing 2	0	0.659238
ENSMUSG00000109966	0.329619	1.71075	4.03026	0.424478	0.671218	NA	NA	NA	NA	0	0.659238
ENSMUSG00000110314	0.329619	1.71075	4.03026	0.424478	0.671218	NA	NA	NA	NA	0	0.659238
ENSMUSG00000111086	0.329619	1.71075	4.03026	0.424478	0.671218	NA	NA	NA	NA	0	0.659238
ENSMUSG00000111380	0.329619	1.71075	4.03026	0.424478	0.671218	NA	NA	NA	NA	0	0.659238
ENSMUSG00000112444	0.329619	1.71075	4.03026	0.424478	0.671218	NA	4930401C15Rik	73803	RIKEN cDNA 4930401C15 gene	0	0.659238
ENSMUSG00000113123	0.329619	1.71075	4.03026	0.424478	0.671218	NA	NA	NA	NA	0	0.659238
ENSMUSG00000115702	0.329619	1.71075	4.03026	0.424478	0.671218	NA	NA	NA	NA	0	0.659238
ENSMUSG00000116631	0.329619	1.71075	4.03026	0.424478	0.671218	NA	NA	NA	NA	0	0.659238
ENSMUSG00000116861	0.329619	1.71075	4.03026	0.424478	0.671218	NA	NA	NA	NA	0	0.659238
ENSMUSG00000117502	0.329619	1.71075	4.03026	0.424478	0.671218	NA	NA	NA	NA	0	0.659238
ENSMUSG00000117568	0.329619	1.71075	4.03026	0.424478	0.671218	NA	NA	NA	NA	0	0.659238
ENSMUSG00000118258	0.329619	1.71075	4.03026	0.424478	0.671218	NA	NA	NA	NA	0	0.659238
ENSMUSG00000118297	0.329619	1.71075	4.03026	0.424478	0.671218	NA	NA	NA	NA	0	0.659238
ENSMUSG00000118477	0.329619	1.71075	4.03026	0.424478	0.671218	NA	NA	NA	NA	0	0.659238
ENSMUSG00000038665	1.80029	1.71051	1.86679	0.916284	0.359518	NA	Dgki	320127	diacylglycerol kinase, iota	0.756103	2.84448
ENSMUSG00000079396	0.329509	1.71015	4.03028	0.424325	0.671329	NA	Gm3696	100042149	predicted gene 3696	0	0.659017
ENSMUSG00000107872	0.329315	1.70959	4.03035	0.424178	0.671436	NA	NA	NA	NA	0	0.658631
ENSMUSG00000095547	0.329203	1.70879	4.03036	0.42398	0.67158	NA	NA	NA	NA	0	0.658407
ENSMUSG00000043613	1.40818	1.707	2.02658	0.842305	0.399617	NA	Mmp3	17392	matrix metallopeptidase 3	0.627236	2.18912
ENSMUSG00000088913	0.801713	1.70689	2.68343	0.636084	0.524721	NA	NA	NA	NA	0.317981	1.28545
ENSMUSG00000107432	1.40762	1.70536	2.02667	0.841459	0.400091	NA	NA	NA	NA	0.627694	2.18754
ENSMUSG00000011589	6.04139	1.70451	0.934433	1.82411	0.0681349	NA	Fsd1	240121	fibronectin type 3 and SPRY domain-containing protein	2.83672	9.24607
ENSMUSG00000063430	4.02272	1.70424	1.2471	1.36656	0.171762	NA	Wscd2	320916	WSC domain containing 2	1.93841	6.10702
ENSMUSG00000063780	1.59645	1.70405	1.94014	0.878312	0.379774	NA	Olfr282	258449	olfactory receptor 282	0.764863	2.42803
ENSMUSG00000118094	1.99222	1.704	1.65348	1.03055	0.302751	NA	NA	NA	NA	0.893908	3.09053
ENSMUSG00000047938	1.59671	1.70398	2.00244	0.850952	0.394796	NA	4930483J18Rik	67638	RIKEN cDNA 4930483J18 gene	0.745088	2.44833
ENSMUSG00000063796	2.414	1.70298	1.52144	1.11932	0.263004	NA	Slc22a8	19879	solute carrier family 22 (organic anion transporter), member 8	1.16289	3.6651
ENSMUSG00000028351	0.791777	1.70237	3.12006	0.54562	0.585327	NA	Brinp1	56710	bone morphogenic protein/retinoic acid inducible neural specific 1	0.31355	1.27
ENSMUSG00000070471	0.791776	1.70236	3.12006	0.545618	0.585328	NA	Erich6	545527	glutamate rich 6	0.313551	1.27
ENSMUSG00000087698	0.79176	1.7023	3.12007	0.545596	0.585344	NA	Gm13031	100126227	predicted gene 13031	0.313561	1.26996
ENSMUSG00000085975	0.791748	1.70225	3.12009	0.545579	0.585355	NA	Gm13572	102636022	predicted gene 13572	0.313569	1.26993
ENSMUSG00000040583	2546.55	1.70211	0.62704	2.71451	0.00663738	0.246027276725841	Cyp2b13	13089	cytochrome P450, family 2, subfamily b, polypeptide 13	1197.38	3895.71
ENSMUSG00000076144	0.825543	1.70172	3.07802	0.552862	0.580358	NA	Mir709	735271	microRNA 709	0.381422	1.26966
ENSMUSG00000116779	0.832914	1.70172	3.06919	0.554452	0.57927	NA	NA	NA	NA	0.396141	1.26969
ENSMUSG00000019828	0.8255	1.70154	3.07806	0.552797	0.580403	NA	Grm1	14816	glutamate receptor, metabotropic 1	0.38146	1.26954
ENSMUSG00000106195	4.62257	1.7014	1.0742	1.58388	0.113222	NA	NA	NA	NA	2.18457	7.06057
ENSMUSG00000045573	0.909794	1.69856	2.57714	0.659088	0.509839	NA	Penk	18619	preproenkephalin	0.413851	1.40574
ENSMUSG00000031098	0.932076	1.69854	2.29174	0.741158	0.458598	NA	Syt8	55925	synaptotagmin VIII	0.488723	1.37543
ENSMUSG00000059112	1.58806	1.6981	1.94113	0.874799	0.381683	NA	Olfr1263	258790	olfactory receptor 1263	0.763437	2.41268
ENSMUSG00000098154	0.824391	1.69701	3.07915	0.55113	0.581544	NA	NA	NA	NA	0.382416	1.26637
ENSMUSG00000061669	1.61208	1.69549	1.76741	0.959309	0.337403	NA	NA	NA	NA	0.783505	2.44065
ENSMUSG00000074128	3.82827	1.69537	1.13657	1.49165	0.135791	NA	NA	NA	NA	1.80332	5.85321
ENSMUSG00000030351	0.789571	1.69515	2.72658	0.621714	0.53413	NA	Tspan11	68498	tetraspanin 11	0.313578	1.26556
ENSMUSG00000038044	0.789505	1.69488	2.72663	0.621602	0.534203	NA	Cct8l1	242891	chaperonin containing TCP1, subunit 8 (theta)-like 1	0.313631	1.26538
ENSMUSG00000069280	0.830816	1.69486	2.68587	0.631028	0.528022	NA	Vmn1r223	100036518	vomeronasal 1 receptor 223	0.396089	1.26554
ENSMUSG00000081043	1.62876	1.69373	1.93369	0.875907	0.38108	NA	NA	NA	NA	0.792918	2.46459
ENSMUSG00000064382	0.32651	1.69363	4.03091	0.420162	0.674367	NA	LOC115488689	115488689	small nucleolar RNA SNORA63	0	0.65302
ENSMUSG00000086757	0.823163	1.69249	2.69313	0.628446	0.529712	NA	LOC105247277	105247277	uncharacterized LOC105247277	0.382135	1.26419
ENSMUSG00000089958	1.62304	1.69119	1.88744	0.896024	0.37024	NA	NA	NA	NA	0.792744	2.45335
ENSMUSG00000052616	0.78171	1.68944	2.73261	0.61825	0.53641	NA	Terb1	320022	telomere repeat binding bouquet formation protein 1	0.31025	1.25317
ENSMUSG00000031991	1.58775	1.68931	1.94124	0.870223	0.384179	NA	Spata19	75469	spermatogenesis associated 19	0.767847	2.40766
ENSMUSG00000099539	0.822221	1.68808	3.08128	0.547852	0.583793	NA	NA	NA	NA	0.384307	1.26013
ENSMUSG00000089051	0.323716	1.68779	4.03224	0.418573	0.675528	NA	LOC115490023	115490023	U6 spliceosomal RNA	0	0.647431
ENSMUSG00000077644	0.32366	1.68761	4.03224	0.418529	0.67556	NA	LOC115485616	115485616	small nucleolar RNA SNORA17	0	0.647319
ENSMUSG00000092829	0.323617	1.68747	4.03224	0.418494	0.675586	NA	NA	NA	NA	0	0.647234
ENSMUSG00000107721	0.323583	1.68736	4.03225	0.418467	0.675606	NA	NA	NA	NA	0	0.647166
ENSMUSG00000092905	0.323581	1.68735	4.03225	0.418465	0.675607	NA	NA	NA	NA	0	0.647161
ENSMUSG00000116301	0.323576	1.68734	4.03225	0.418461	0.67561	NA	NA	NA	NA	0	0.647151
ENSMUSG00000111382	0.323569	1.68732	4.03225	0.418455	0.675614	NA	NA	NA	NA	0	0.647137
ENSMUSG00000099261	0.323565	1.6873	4.03225	0.418452	0.675616	NA	Mir6984	102465594	microRNA 6984	0	0.647129
ENSMUSG00000105496	0.323565	1.6873	4.03225	0.418452	0.675616	NA	Mir7004	102466784	microRNA 7004	0	0.647129
ENSMUSG00000022449	0.32356	1.68729	4.03225	0.418449	0.675619	NA	Adamts20	223838	a disintegrin-like and metallopeptidase (reprolysin type) with thrombospondin type 1 motif, 20	0	0.647121
ENSMUSG00000033268	0.32356	1.68729	4.03225	0.418449	0.675619	NA	Duox1	99439	dual oxidase 1	0	0.647121
ENSMUSG00000079462	0.32356	1.68729	4.03225	0.418449	0.675619	NA	NA	NA	NA	0	0.647121
ENSMUSG00000086266	0.32356	1.68729	4.03225	0.418449	0.675619	NA	Igf2os	111975	insulin-like growth factor 2, opposite strand	0	0.647121
ENSMUSG00000109921	0.32356	1.68729	4.03225	0.418449	0.675619	NA	NA	NA	NA	0	0.64712
ENSMUSG00000083520	0.32356	1.68729	4.03225	0.418449	0.675619	NA	NA	NA	NA	0	0.64712
ENSMUSG00000114646	0.32356	1.68729	4.03225	0.418449	0.675619	NA	NA	NA	NA	0	0.64712
ENSMUSG00000075210	0.32356	1.68729	4.03225	0.418449	0.675619	NA	Olfr1012	258561	olfactory receptor 1012	0	0.64712
ENSMUSG00000021081	0.32356	1.68729	4.03225	0.418449	0.675619	NA	Serpina1f	68348	serine (or cysteine) peptidase inhibitor, clade A, member 1F	0	0.64712
ENSMUSG00000095696	0.32356	1.68729	4.03225	0.418449	0.675619	NA	Olfr786	258542	olfactory receptor 786	0	0.64712
ENSMUSG00000097182	0.32356	1.68729	4.03225	0.418449	0.675619	NA	A830009L08Rik	320297	RIKEN cDNA A830009L08 gene	0	0.64712
ENSMUSG00000051046	0.32356	1.68729	4.03225	0.418448	0.675619	NA	Olfr214	258754	olfactory receptor 214	0	0.647119
ENSMUSG00000110633	0.32356	1.68729	4.03225	0.418448	0.675619	NA	Gm32122	102634575	predicted gene, 32122	0	0.647119
ENSMUSG00000049128	0.323559	1.68729	4.03225	0.418448	0.67562	NA	Ivl	16447	involucrin	0	0.647119
ENSMUSG00000037625	0.323559	1.68729	4.03225	0.418448	0.67562	NA	Cldn11	18417	claudin 11	0	0.647119
ENSMUSG00000110322	0.323559	1.68729	4.03225	0.418448	0.67562	NA	NA	NA	NA	0	0.647118
ENSMUSG00000090957	0.323559	1.68729	4.03225	0.418448	0.67562	NA	NA	NA	NA	0	0.647118
ENSMUSG00000072878	0.323559	1.68729	4.03225	0.418448	0.67562	NA	1700123L14Rik	78482	nucleoporin 50 pseudogene	0	0.647118
ENSMUSG00000053465	0.323559	1.68729	4.03225	0.418448	0.67562	NA	Hs6st3	50787	heparan sulfate 6-O-sulfotransferase 3	0	0.647118
ENSMUSG00000116949	0.323559	1.68729	4.03225	0.418448	0.67562	NA	NA	NA	NA	0	0.647118
ENSMUSG00000087294	0.323559	1.68728	4.03225	0.418448	0.67562	NA	NA	NA	NA	0	0.647117
ENSMUSG00000114595	0.323558	1.68728	4.03225	0.418447	0.67562	NA	NA	NA	NA	0	0.647117
ENSMUSG00000107850	0.323558	1.68728	4.03225	0.418447	0.67562	NA	NA	NA	NA	0	0.647117
ENSMUSG00000112427	0.323558	1.68728	4.03225	0.418447	0.67562	NA	NA	NA	NA	0	0.647116
ENSMUSG00000026572	0.323558	1.68728	4.03225	0.418447	0.67562	NA	Tbx19	83993	T-box 19	0	0.647116
ENSMUSG00000105274	0.323558	1.68728	4.03225	0.418447	0.67562	NA	1700048F04Rik	73396	RIKEN cDNA 1700048F04 gene	0	0.647116
ENSMUSG00000104638	0.323558	1.68728	4.03225	0.418447	0.67562	NA	NA	NA	NA	0	0.647115
ENSMUSG00000117115	0.323558	1.68728	4.03225	0.418447	0.67562	NA	NA	NA	NA	0	0.647115
ENSMUSG00000111245	0.323558	1.68728	4.03225	0.418447	0.67562	NA	NA	NA	NA	0	0.647115
ENSMUSG00000097936	0.323558	1.68728	4.03225	0.418447	0.675621	NA	NA	NA	NA	0	0.647115
ENSMUSG00000082362	0.323557	1.68728	4.03225	0.418447	0.675621	NA	NA	NA	NA	0	0.647115
ENSMUSG00000040919	0.323557	1.68728	4.03225	0.418446	0.675621	NA	4930505A04Rik	75087	RIKEN cDNA 4930505A04 gene	0	0.647114
ENSMUSG00000013936	0.323557	1.68728	4.03225	0.418446	0.675621	NA	Myl2	17906	myosin, light polypeptide 2, regulatory, cardiac, slow	0	0.647114
ENSMUSG00000099864	0.323556	1.68728	4.03225	0.418445	0.675621	NA	NA	NA	NA	0	0.647112
ENSMUSG00000100018	0.323556	1.68728	4.03225	0.418445	0.675621	NA	NA	NA	NA	0	0.647112
ENSMUSG00000049761	0.323556	1.68728	4.03225	0.418445	0.675622	NA	Pmis2	74927	PMIS2 transmembrane protein	0	0.647112
ENSMUSG00000080895	0.323555	1.68727	4.03225	0.418445	0.675622	NA	NA	NA	NA	0	0.64711
ENSMUSG00000105825	0.323555	1.68727	4.03225	0.418445	0.675622	NA	NA	NA	NA	0	0.64711
ENSMUSG00000089890	0.323555	1.68727	4.03225	0.418445	0.675622	NA	NA	NA	NA	0	0.64711
ENSMUSG00000036586	0.323555	1.68727	4.03225	0.418444	0.675622	NA	Grifin	77998	galectin-related inter-fiber protein	0	0.647109
ENSMUSG00000114903	0.323555	1.68727	4.03225	0.418444	0.675622	NA	NA	NA	NA	0	0.647109
ENSMUSG00000040456	0.323554	1.68727	4.03225	0.418444	0.675622	NA	H2ap	67334	H2A.P histone	0	0.647108
ENSMUSG00000089643	0.323554	1.68727	4.03225	0.418444	0.675623	NA	NA	NA	NA	0	0.647108
ENSMUSG00000110044	0.323554	1.68727	4.03225	0.418443	0.675623	NA	NA	NA	NA	0	0.647107
ENSMUSG00000116426	0.323553	1.68727	4.03225	0.418443	0.675623	NA	NA	NA	NA	0	0.647106
ENSMUSG00000084864	0.323552	1.68726	4.03225	0.418442	0.675624	NA	NA	NA	NA	0	0.647104
ENSMUSG00000105241	0.32355	1.68726	4.03225	0.41844	0.675625	NA	NA	NA	NA	0	0.647099
ENSMUSG00000106592	0.32355	1.68726	4.03225	0.41844	0.675625	NA	NA	NA	NA	0	0.647099
ENSMUSG00000113693	0.323549	1.68725	4.03225	0.41844	0.675625	NA	NA	NA	NA	0	0.647098
ENSMUSG00000114160	0.323549	1.68725	4.03225	0.41844	0.675625	NA	NA	NA	NA	0	0.647098
ENSMUSG00000113886	0.323549	1.68725	4.03225	0.41844	0.675625	NA	NA	NA	NA	0	0.647098
ENSMUSG00000091504	0.323548	1.6872	4.03225	0.418426	0.675636	NA	Vmn2r118	383258	vomeronasal 2, receptor 118	0	0.647096
ENSMUSG00000088402	0.323504	1.68711	4.03225	0.418405	0.675651	NA	NA	NA	NA	0	0.647009
ENSMUSG00000107422	0.822368	1.6861	2.69374	0.625932	0.53136	NA	NA	NA	NA	0.384155	1.26058
ENSMUSG00000108523	2.38837	1.686	1.57075	1.07337	0.283105	NA	NA	NA	NA	1.16161	3.61513
ENSMUSG00000089730	1.58197	1.68589	1.90931	0.882988	0.377243	NA	1700007P06Rik	69308	RIKEN cDNA 1700007P06 gene	0.767414	2.39653
ENSMUSG00000094509	0.323314	1.68553	4.03227	0.418011	0.675939	NA	NA	NA	NA	0	0.646627
ENSMUSG00000069518	0.789237	1.68481	2.727	0.617824	0.536692	NA	NA	NA	NA	0.317119	1.26136
ENSMUSG00000046337	2.9261	1.68475	1.3379	1.25925	0.207938	NA	Fam178b	381337	family with sequence similarity 178, member B	1.42171	4.43049
ENSMUSG00000022657	5.84134	1.68453	1.01426	1.66084	0.0967448	NA	Cd96	84544	CD96 antigen	2.71358	8.96911
ENSMUSG00000098715	6.87083	1.68417	0.964088	1.74691	0.0806536	NA	NA	NA	NA	3.16766	10.574
ENSMUSG00000085320	0.824747	1.68163	2.405	0.699222	0.484413	NA	Gm11548	329623	predicted gene 11548	0.396141	1.25335
ENSMUSG00000037537	0.783418	1.68156	2.43749	0.689873	0.490274	NA	H2-M11	224754	histocompatibility 2, M region locus 11	0.313684	1.25315
ENSMUSG00000036169	0.824735	1.68155	2.40501	0.699185	0.484436	NA	Sostdc1	66042	sclerostin domain containing 1	0.396167	1.2533
ENSMUSG00000115481	0.78338	1.68137	2.43751	0.689791	0.490325	NA	NA	NA	NA	0.313726	1.25303
ENSMUSG00000107773	0.783365	1.6813	2.43752	0.689758	0.490346	NA	NA	NA	NA	0.313742	1.25299
ENSMUSG00000049539	0.824632	1.6808	2.40506	0.69886	0.48464	NA	H1f1	80838	H1.1 linker histone, cluster member	0.396403	1.25286
ENSMUSG00000117076	0.783246	1.6807	2.4376	0.689489	0.490516	NA	Gm41600	105246296	predicted gene, 41600	0.313884	1.25261
ENSMUSG00000101754	3.70249	1.68064	1.27209	1.32117	0.186445	NA	NA	NA	NA	1.73311	5.67186
ENSMUSG00000083016	0.824528	1.68	2.40512	0.69851	0.484858	NA	Gm12618	637900	predicted gene 12618	0.396662	1.25239
ENSMUSG00000087622	0.817349	1.67988	2.41064	0.696861	0.48589	NA	Gm12290	102632078	predicted gene 12290	0.382123	1.25258
ENSMUSG00000101279	0.322438	1.67915	4.03236	0.416419	0.677104	NA	NA	NA	NA	0	0.644877
ENSMUSG00000072679	0.433747	1.67871	3.7785	0.444278	0.656841	NA	NA	NA	NA	0	0.867493
ENSMUSG00000098926	1.51143	1.67803	2.00704	0.836071	0.403115	NA	Mir6904	102466761	microRNA 6904	0.716979	2.30588
ENSMUSG00000006469	0.408934	1.6771	3.85128	0.435466	0.663224	NA	Slc34a3	142681	solute carrier family 34 (sodium phosphate), member 3	0	0.817868
ENSMUSG00000098021	16.1442	1.67599	0.98028	1.7097	0.0873209	0.762970543227821	NA	NA	NA	7.66402	24.6243
ENSMUSG00000025330	6.3683	1.67586	0.946787	1.77005	0.0767182	NA	Padi4	18602	peptidyl arginine deiminase, type IV	2.84647	9.89012
ENSMUSG00000112598	2.96944	1.6752	1.28722	1.30142	0.193116	NA	NA	NA	NA	1.40547	4.53342
ENSMUSG00000109634	1.38121	1.67472	2.0172	0.830222	0.406413	NA	NA	NA	NA	0.62802	2.13439
ENSMUSG00000066952	1.60136	1.67444	1.81899	0.920538	0.357292	NA	Myo1h	231646	myosin 1H	1.04816	2.15456
ENSMUSG00000029423	0.769551	1.67443	2.7718	0.604096	0.54578	NA	Piwil1	57749	piwi-like RNA-mediated gene silencing 1	0.316203	1.2229
ENSMUSG00000074595	1.55587	1.6728	1.96761	0.850167	0.395232	NA	Wfdc6a	209351	WAP four-disulfide core domain 6A	0.759509	2.35223
ENSMUSG00000028359	58.8838	1.67106	0.976475	1.71132	0.0870218	0.762970543227821	Orm3	18407	orosomucoid 3	28.1924	89.5751
ENSMUSG00000086676	0.818775	1.67083	2.40829	0.693784	0.487818	NA	NA	NA	NA	0.396163	1.24139
ENSMUSG00000113980	0.777684	1.67034	2.44099	0.684288	0.493793	NA	NA	NA	NA	0.313979	1.24139
ENSMUSG00000084374	0.818894	1.67014	2.40822	0.693514	0.487987	NA	NA	NA	NA	0.396546	1.24124
ENSMUSG00000106188	0.816985	1.66991	2.41087	0.692657	0.488525	NA	NA	NA	NA	0.385962	1.24801
ENSMUSG00000106313	0.819008	1.66987	2.40816	0.693423	0.488044	NA	NA	NA	NA	0.396745	1.24127
ENSMUSG00000113111	0.811377	1.66906	2.41398	0.691414	0.489305	NA	NA	NA	NA	0.382144	1.24061
ENSMUSG00000086196	0.709519	1.6681	2.82167	0.591173	0.554405	NA	NA	NA	NA	0.288297	1.13074
ENSMUSG00000078799	1190.89	1.66775	1.09512	1.52288	0.127787	0.843341343410728	Sult2a5	434264	sulfotransferase family 2A, dehydroepiandrosterone (DHEA)-preferring, member 5	570.252	1811.53
ENSMUSG00000020660	6.86941	1.66695	0.841948	1.97987	0.0477181	NA	Pomc	18976	pro-opiomelanocortin-alpha	3.21977	10.519
ENSMUSG00000036834	6.68548	1.6653	1.09896	1.51534	0.129687	NA	Plch1	269437	phospholipase C, eta 1	3.03209	10.3389
ENSMUSG00000095986	0.779159	1.66515	2.73496	0.608839	0.542631	NA	NA	NA	NA	0.317274	1.24104
ENSMUSG00000001349	10.7554	1.66494	0.778371	2.139	0.0324356	0.525466734063117	Cnn1	12797	calponin 1	5.39204	16.1188
ENSMUSG00000041423	8.43479	1.66462	0.778646	2.13784	0.0325294	0.525466734063117	Paqr6	68957	progestin and adipoQ receptor family member VI	4.10277	12.7668
ENSMUSG00000093920	0.317535	1.66368	4.03429	0.412384	0.680058	NA	Olfr463	258408	olfactory receptor 463	0	0.635071
ENSMUSG00000020617	0.317503	1.66355	4.0343	0.412351	0.680082	NA	1700012B07Rik	69324	RIKEN cDNA 1700012B07 gene	0	0.635006
ENSMUSG00000021609	0.317503	1.66355	4.0343	0.412351	0.680082	NA	Slc6a3	13162	solute carrier family 6 (neurotransmitter transporter, dopamine), member 3	0	0.635006
ENSMUSG00000021721	0.317503	1.66355	4.0343	0.412351	0.680082	NA	Htr1a	15550	5-hydroxytryptamine (serotonin) receptor 1A	0	0.635006
ENSMUSG00000026937	0.317503	1.66355	4.0343	0.412351	0.680082	NA	Lcn5	13863	lipocalin 5	0	0.635006
ENSMUSG00000030911	0.317503	1.66355	4.0343	0.412351	0.680082	NA	Zp2	22787	zona pellucida glycoprotein 2	0	0.635006
ENSMUSG00000032056	0.317503	1.66355	4.0343	0.412351	0.680082	NA	Btg4	56057	BTG anti-proliferation factor 4	0	0.635006
ENSMUSG00000037159	0.317503	1.66355	4.0343	0.412351	0.680082	NA	Wee2	381759	WEE1 homolog 2 (S. pombe)	0	0.635006
ENSMUSG00000040540	0.317503	1.66355	4.0343	0.412351	0.680082	NA	NA	NA	NA	0	0.635006
ENSMUSG00000046844	0.317503	1.66355	4.0343	0.412351	0.680082	NA	Vat1l	270097	vesicle amine transport protein 1 like	0	0.635006
ENSMUSG00000048281	0.317503	1.66355	4.0343	0.412351	0.680082	NA	Dleu7	239133	deleted in lymphocytic leukemia, 7	0	0.635006
ENSMUSG00000048978	0.317503	1.66355	4.0343	0.412351	0.680082	NA	Nrsn1	22360	neurensin 1	0	0.635006
ENSMUSG00000050138	0.317503	1.66355	4.0343	0.412351	0.680082	NA	Kcnk12	210741	potassium channel, subfamily K, member 12	0	0.635006
ENSMUSG00000064554	0.317503	1.66355	4.0343	0.412351	0.680082	NA	NA	NA	NA	0	0.635006
ENSMUSG00000065520	0.317503	1.66355	4.0343	0.412351	0.680082	NA	Mir128-1	387147	microRNA 128-1	0	0.635006
ENSMUSG00000069302	0.317503	1.66355	4.0343	0.412351	0.680082	NA	H2ac12	319168	H2A clustered histone 12	0	0.635006
ENSMUSG00000070175	0.317503	1.66355	4.0343	0.412351	0.680082	NA	LOC115487586	115487586	U6 spliceosomal RNA	0	0.635006
ENSMUSG00000076596	0.317503	1.66355	4.0343	0.412351	0.680082	NA	NA	NA	NA	0	0.635006
ENSMUSG00000077239	0.317503	1.66355	4.0343	0.412351	0.680082	NA	NA	NA	NA	0	0.635006
ENSMUSG00000079069	0.317503	1.66355	4.0343	0.412351	0.680082	NA	8430423G03Rik	71473	RIKEN cDNA 8430423G03 gene	0	0.635006
ENSMUSG00000079800	0.317503	1.66355	4.0343	0.412351	0.680082	NA	NA	NA	NA	0	0.635006
ENSMUSG00000081099	0.317503	1.66355	4.0343	0.412351	0.680082	NA	NA	NA	NA	0	0.635006
ENSMUSG00000081233	0.317503	1.66355	4.0343	0.412351	0.680082	NA	NA	NA	NA	0	0.635006
ENSMUSG00000081376	0.317503	1.66355	4.0343	0.412351	0.680082	NA	NA	NA	NA	0	0.635006
ENSMUSG00000081494	0.317503	1.66355	4.0343	0.412351	0.680082	NA	NA	NA	NA	0	0.635006
ENSMUSG00000081585	0.317503	1.66355	4.0343	0.412351	0.680082	NA	NA	NA	NA	0	0.635006
ENSMUSG00000081874	0.317503	1.66355	4.0343	0.412351	0.680082	NA	NA	NA	NA	0	0.635006
ENSMUSG00000082026	0.317503	1.66355	4.0343	0.412351	0.680082	NA	NA	NA	NA	0	0.635006
ENSMUSG00000082715	0.317503	1.66355	4.0343	0.412351	0.680082	NA	NA	NA	NA	0	0.635006
ENSMUSG00000082779	0.317503	1.66355	4.0343	0.412351	0.680082	NA	NA	NA	NA	0	0.635006
ENSMUSG00000082912	0.317503	1.66355	4.0343	0.412351	0.680082	NA	NA	NA	NA	0	0.635006
ENSMUSG00000083090	0.317503	1.66355	4.0343	0.412351	0.680082	NA	NA	NA	NA	0	0.635006
ENSMUSG00000083340	0.317503	1.66355	4.0343	0.412351	0.680082	NA	NA	NA	NA	0	0.635006
ENSMUSG00000083567	0.317503	1.66355	4.0343	0.412351	0.680082	NA	NA	NA	NA	0	0.635006
ENSMUSG00000083569	0.317503	1.66355	4.0343	0.412351	0.680082	NA	NA	NA	NA	0	0.635006
ENSMUSG00000084638	0.317503	1.66355	4.0343	0.412351	0.680082	NA	LOC115487241	115487241	U6 spliceosomal RNA	0	0.635006
ENSMUSG00000085264	0.317503	1.66355	4.0343	0.412351	0.680082	NA	NA	NA	NA	0	0.635006
ENSMUSG00000085354	0.317503	1.66355	4.0343	0.412351	0.680082	NA	NA	NA	NA	0	0.635006
ENSMUSG00000085598	0.317503	1.66355	4.0343	0.412351	0.680082	NA	NA	NA	NA	0	0.635006
ENSMUSG00000086069	0.317503	1.66355	4.0343	0.412351	0.680082	NA	NA	NA	NA	0	0.635006
ENSMUSG00000086716	0.317503	1.66355	4.0343	0.412351	0.680082	NA	NA	NA	NA	0	0.635006
ENSMUSG00000086836	0.317503	1.66355	4.0343	0.412351	0.680082	NA	NA	NA	NA	0	0.635006
ENSMUSG00000086893	0.317503	1.66355	4.0343	0.412351	0.680082	NA	NA	NA	NA	0	0.635006
ENSMUSG00000087194	0.317503	1.66355	4.0343	0.412351	0.680082	NA	Skint6	230622	selection and upkeep of intraepithelial T cells 6	0	0.635006
ENSMUSG00000087654	0.317503	1.66355	4.0343	0.412351	0.680082	NA	NA	NA	NA	0	0.635006
ENSMUSG00000088182	0.317503	1.66355	4.0343	0.412351	0.680082	NA	NA	NA	NA	0	0.635006
ENSMUSG00000088900	0.317503	1.66355	4.0343	0.412351	0.680082	NA	NA	NA	NA	0	0.635006
ENSMUSG00000089024	0.317503	1.66355	4.0343	0.412351	0.680082	NA	LOC115485758	115485758	small nucleolar RNA SNORA17	0	0.635006
ENSMUSG00000089697	0.317503	1.66355	4.0343	0.412351	0.680082	NA	NA	NA	NA	0	0.635006
ENSMUSG00000090660	0.317503	1.66355	4.0343	0.412351	0.680082	NA	NA	NA	NA	0	0.635006
ENSMUSG00000092467	0.317503	1.66355	4.0343	0.412351	0.680082	NA	NA	NA	NA	0	0.635006
ENSMUSG00000093007	0.317503	1.66355	4.0343	0.412351	0.680082	NA	Mir15a	387174	microRNA 15a	0	0.635006
ENSMUSG00000093651	0.317503	1.66355	4.0343	0.412351	0.680082	NA	NA	NA	NA	0	0.635006
ENSMUSG00000093730	0.317503	1.66355	4.0343	0.412351	0.680082	NA	NA	NA	NA	0	0.635006
ENSMUSG00000094995	0.317503	1.66355	4.0343	0.412351	0.680082	NA	Pate3	100312956	prostate and testis expressed 3	0	0.635006
ENSMUSG00000095681	0.317503	1.66355	4.0343	0.412351	0.680082	NA	NA	NA	NA	0	0.635006
ENSMUSG00000096160	0.317503	1.66355	4.0343	0.412351	0.680082	NA	NA	NA	NA	0	0.635006
ENSMUSG00000096499	0.317503	1.66355	4.0343	0.412351	0.680082	NA	NA	NA	NA	0	0.635006
ENSMUSG00000097817	0.317503	1.66355	4.0343	0.412351	0.680082	NA	NA	NA	NA	0	0.635006
ENSMUSG00000097822	0.317503	1.66355	4.0343	0.412351	0.680082	NA	NA	NA	NA	0	0.635006
ENSMUSG00000098558	0.317503	1.66355	4.0343	0.412351	0.680082	NA	Mir7049	102466795	microRNA 7049	0	0.635006
ENSMUSG00000099107	0.317503	1.66355	4.0343	0.412351	0.680082	NA	NA	NA	NA	0	0.635006
ENSMUSG00000101568	0.317503	1.66355	4.0343	0.412351	0.680082	NA	NA	NA	NA	0	0.635006
ENSMUSG00000104564	0.317503	1.66355	4.0343	0.412351	0.680082	NA	NA	NA	NA	0	0.635006
ENSMUSG00000104864	0.317503	1.66355	4.0343	0.412351	0.680082	NA	NA	NA	NA	0	0.635006
ENSMUSG00000105569	0.317503	1.66355	4.0343	0.412351	0.680082	NA	NA	NA	NA	0	0.635006
ENSMUSG00000105705	0.317503	1.66355	4.0343	0.412351	0.680082	NA	NA	NA	NA	0	0.635006
ENSMUSG00000107644	0.317503	1.66355	4.0343	0.412351	0.680082	NA	NA	NA	NA	0	0.635006
ENSMUSG00000107747	0.317503	1.66355	4.0343	0.412351	0.680082	NA	NA	NA	NA	0	0.635006
ENSMUSG00000108313	0.317503	1.66355	4.0343	0.412351	0.680082	NA	NA	NA	NA	0	0.635006
ENSMUSG00000108352	0.317503	1.66355	4.0343	0.412351	0.680082	NA	NA	NA	NA	0	0.635006
ENSMUSG00000109712	0.317503	1.66355	4.0343	0.412351	0.680082	NA	NA	NA	NA	0	0.635006
ENSMUSG00000110017	0.317503	1.66355	4.0343	0.412351	0.680082	NA	NA	NA	NA	0	0.635006
ENSMUSG00000110037	0.317503	1.66355	4.0343	0.412351	0.680082	NA	4930543N07Rik	75187	RIKEN cDNA 4930543N07 gene	0	0.635006
ENSMUSG00000110073	0.317503	1.66355	4.0343	0.412351	0.680082	NA	NA	NA	NA	0	0.635006
ENSMUSG00000110460	0.317503	1.66355	4.0343	0.412351	0.680082	NA	NA	NA	NA	0	0.635006
ENSMUSG00000110525	0.317503	1.66355	4.0343	0.412351	0.680082	NA	NA	NA	NA	0	0.635006
ENSMUSG00000110591	0.317503	1.66355	4.0343	0.412351	0.680082	NA	9530057J20Rik	78672	RIKEN cDNA 9530057J20 gene	0	0.635006
ENSMUSG00000111091	0.317503	1.66355	4.0343	0.412351	0.680082	NA	NA	NA	NA	0	0.635006
ENSMUSG00000111205	0.317503	1.66355	4.0343	0.412351	0.680082	NA	Gm39307	105243360	predicted gene, 39307	0	0.635006
ENSMUSG00000112500	0.317503	1.66355	4.0343	0.412351	0.680082	NA	4933411E08Rik	71067	RIKEN cDNA 4933411E08 gene	0	0.635006
ENSMUSG00000114212	0.317503	1.66355	4.0343	0.412351	0.680082	NA	NA	NA	NA	0	0.635006
ENSMUSG00000114463	0.317503	1.66355	4.0343	0.412351	0.680082	NA	NA	NA	NA	0	0.635006
ENSMUSG00000114483	0.317503	1.66355	4.0343	0.412351	0.680082	NA	NA	NA	NA	0	0.635006
ENSMUSG00000114615	0.317503	1.66355	4.0343	0.412351	0.680082	NA	NA	NA	NA	0	0.635006
ENSMUSG00000114643	0.317503	1.66355	4.0343	0.412351	0.680082	NA	NA	NA	NA	0	0.635006
ENSMUSG00000114644	0.317503	1.66355	4.0343	0.412351	0.680082	NA	NA	NA	NA	0	0.635006
ENSMUSG00000114952	0.317503	1.66355	4.0343	0.412351	0.680082	NA	NA	NA	NA	0	0.635006
ENSMUSG00000115280	0.317503	1.66355	4.0343	0.412351	0.680082	NA	NA	NA	NA	0	0.635006
ENSMUSG00000115353	0.317503	1.66355	4.0343	0.412351	0.680082	NA	NA	NA	NA	0	0.635006
ENSMUSG00000117384	0.317503	1.66355	4.0343	0.412351	0.680082	NA	C330024C12Rik	399626	RIKEN cDNA C330024C12 gene	0	0.635006
ENSMUSG00000117385	0.317503	1.66355	4.0343	0.412351	0.680082	NA	NA	NA	NA	0	0.635006
ENSMUSG00000118462	0.317503	1.66355	4.0343	0.412351	0.680082	NA	Lhb	16866	luteinizing hormone beta	0	0.635006
ENSMUSG00000116625	1.47365	1.6629	2.1164	0.785718	0.432032	NA	NA	NA	NA	0.695812	2.25148
ENSMUSG00000078141	1.36079	1.66216	2.2605	0.735305	0.462154	NA	NA	NA	NA	0.62946	2.09213
ENSMUSG00000058183	0.758544	1.66116	2.71736	0.611314	0.540992	NA	Mmel1	27390	membrane metallo-endopeptidase-like 1	0.303536	1.21355
ENSMUSG00000031673	8.12139	1.66113	0.990868	1.67644	0.0936515	0.778256975444799	Cdh11	12552	cadherin 11	4.50139	11.7414
ENSMUSG00000114656	2.05323	1.66054	1.76078	0.943072	0.345644	NA	NA	NA	NA	0.940879	3.16558
ENSMUSG00000043441	0.771444	1.66024	2.74122	0.605656	0.544743	NA	Gpr149	229357	G protein-coupled receptor 149	0.313559	1.22933
ENSMUSG00000025038	0.812693	1.66015	2.69912	0.615069	0.538509	NA	Efhc2	74405	EF-hand domain (C-terminal) containing 2	0.396087	1.2293
ENSMUSG00000084328	0.771558	1.66012	2.74114	0.605632	0.544759	NA	NA	NA	NA	0.313682	1.22943
ENSMUSG00000058740	3.28963	1.66004	1.37761	1.20501	0.228199	NA	Kcnt1	227632	potassium channel, subfamily T, member 1	1.50843	5.07082
ENSMUSG00000076754	0.812821	1.65972	2.69903	0.614931	0.5386	NA	NA	NA	NA	0.396369	1.22927
ENSMUSG00000057534	1.36877	1.6596	1.98781	0.834888	0.403781	NA	Elobl	217066	elongin B-like	0.624892	2.11265
ENSMUSG00000084696	0.786861	1.65934	2.7292	0.607993	0.543192	NA	LOC115489574	115489574	U6 spliceosomal RNA	0.325154	1.24857
ENSMUSG00000029685	0.805237	1.65931	2.70648	0.613087	0.539819	NA	Asb15	78910	ankyrin repeat and SOCS box-containing 15	0.381633	1.22884
ENSMUSG00000082044	0.77071	1.65787	2.74184	0.604656	0.545407	NA	NA	NA	NA	0.313898	1.22752
ENSMUSG00000062987	4.18696	1.657	1.19854	1.38252	0.166813	NA	Olfr715b	384732	olfactory receptor 715B	1.9492	6.42472
ENSMUSG00000118573	0.770738	1.65685	2.74183	0.604287	0.545653	NA	NA	NA	NA	0.314284	1.22719
ENSMUSG00000085624	7.65406	1.65478	0.884214	1.87147	0.0612804	0.6701606779165	NA	NA	NA	3.74712	11.561
ENSMUSG00000092609	3.07024	1.6542	1.64817	1.00366	0.315543	NA	NA	NA	NA	1.50333	4.63714
ENSMUSG00000049148	0.320715	1.65333	4.03752	0.409492	0.682179	NA	Plcxd3	239318	phosphatidylinositol-specific phospholipase C, X domain containing 3	0	0.64143
ENSMUSG00000081378	4.51218	1.65296	1.15932	1.4258	0.153926	NA	NA	NA	NA	2.17291	6.85144
ENSMUSG00000029419	6.72945	1.65214	1.00556	1.64301	0.10038	NA	Ajm1	381353	apical junction component 1	3.16344	10.2955
ENSMUSG00000032511	1.35553	1.64924	2.03609	0.810003	0.417938	NA	Scn5a	20271	sodium channel, voltage-gated, type V, alpha	0.627127	2.08393
ENSMUSG00000113566	0.33328	1.64916	4.03465	0.40875	0.682723	NA	NA	NA	NA	0	0.66656
ENSMUSG00000097050	1.3555	1.64903	2.0361	0.809896	0.418	NA	Gm9918	432988	predicted gene 9918	0.627209	2.0838
ENSMUSG00000068323	14.9689	1.64683	0.816474	2.01701	0.0436947	0.584435534343957	Slc4a5	232156	solute carrier family 4, sodium bicarbonate cotransporter, member 5	7.10729	22.8305
ENSMUSG00000090062	1.02412	1.64608	2.2734	0.724061	0.469028	NA	NA	NA	NA	0.457634	1.5906
ENSMUSG00000079297	37.0948	1.64604	3.73214	0.441046		NA	NA	NA	NA	17.9674	56.2222
ENSMUSG00000117744	1.24304	1.64321	2.38157	0.68997	0.490213	NA	Vmn1r59	404284	vomeronasal 1 receptor 59	0.590673	1.89541
ENSMUSG00000045994	0.804425	1.64295	2.67081	0.61515	0.538456	NA	B3gat1	76898	beta-1,3-glucuronyltransferase 1 (glucuronosyltransferase P)	0.396114	1.21274
ENSMUSG00000115665	0.804404	1.64276	2.67082	0.615074	0.538506	NA	4933425B07Rik	74458	RIKEN cDNA 4933425B07 gene	0.396177	1.21263
ENSMUSG00000087037	0.804394	1.64266	2.67083	0.615038	0.538529	NA	4930432L08Rik	74621	RIKEN cDNA 4930432L08 gene	0.396207	1.21258
ENSMUSG00000109341	0.763123	1.64255	2.71373	0.605276	0.544996	NA	NA	NA	NA	0.313688	1.21256
ENSMUSG00000084153	0.763094	1.64236	2.71375	0.605199	0.545047	NA	NA	NA	NA	0.313738	1.21245
ENSMUSG00000090066	15.3079	1.64221	0.942905	1.74165	0.0815696	0.748316795169202	1110002E22Rik	102634333	RIKEN cDNA 1110002E22 gene	6.60712	24.0087
ENSMUSG00000078935	0.804301	1.6418	2.6709	0.614699	0.538754	NA	1700025C18Rik	72211	RIKEN cDNA 1700025C18 gene	0.396493	1.21211
ENSMUSG00000057173	2.29462	1.64166	1.50825	1.08845	0.276396	NA	Rfx8	619289	regulatory factor X 8	1.01562	3.57362
ENSMUSG00000085973	0.762871	1.64088	2.71395	0.604611	0.545438	NA	NA	NA	NA	0.314117	1.21162
ENSMUSG00000084674	0.762709	1.63995	2.71409	0.604237	0.545686	NA	NA	NA	NA	0.314346	1.21107
ENSMUSG00000077059	0.795754	1.63926	2.67916	0.611857	0.540632	NA	NA	NA	NA	0.38204	1.20947
ENSMUSG00000116653	6.76892	1.63714	0.971008	1.68602	0.091792	NA	NA	NA	NA	3.30298	10.2349
ENSMUSG00000097809	0.796442	1.63664	2.67871	0.610979	0.541213	NA	NA	NA	NA	0.383454	1.20943
ENSMUSG00000061843	13.4357	1.63584	0.950021	1.7219	0.0850871	0.76107726248337	NA	NA	NA	6.70444	20.1669
ENSMUSG00000090114	1.47444	1.6353	1.91875	0.852274	0.394062	NA	NA	NA	NA	0.710394	2.23848
ENSMUSG00000031452	0.358414	1.63502	4.02776	0.405938	0.684789	NA	1700029H14Rik	66501	RIKEN cDNA 1700029H14 gene	0	0.716828
ENSMUSG00000050276	0.761722	1.63475	2.52343	0.647828	0.517097	NA	Mrgprg	381974	MAS-related GPR, member G	0.284797	1.23865
ENSMUSG00000099810	1.47346	1.63431	1.91885	0.851712	0.394374	NA	NA	NA	NA	0.710322	2.2366
ENSMUSG00000094018	1.17141	1.63395	2.49315	0.655377	0.512225	NA	S100a2	628324	S100 calcium binding protein A2	0.795022	1.54779
ENSMUSG00000106306	1.40712	1.63297	2.26297	0.721606	0.470537	NA	4933401H06Rik	71038	RIKEN cDNA 4933401H06 gene	0.673916	2.14033
ENSMUSG00000040969	5.00836	1.63267	1.32548	1.23175	0.218041	NA	Arhgef38	77669	Rho guanine nucleotide exchange factor (GEF) 38	2.28867	7.72804
ENSMUSG00000116838	0.798395	1.63234	2.41959	0.674633	0.499909	NA	NA	NA	NA	0.396155	1.20063
ENSMUSG00000084413	0.798398	1.63203	2.41959	0.674509	0.499988	NA	NA	NA	NA	0.396284	1.20051
ENSMUSG00000007682	0.791025	1.63188	2.42548	0.672807	0.50107	NA	Dio2	13371	deiodinase, iodothyronine, type II	0.381595	1.20045
ENSMUSG00000113910	0.757124	1.63173	2.45364	0.665025	0.506035	NA	NA	NA	NA	0.313779	1.20047
ENSMUSG00000102158	0.798581	1.6317	2.41948	0.674403	0.500055	NA	NA	NA	NA	0.39658	1.20058
ENSMUSG00000047671	5.11315	1.63162	1.04329	1.56392	0.117837	NA	Tctex1d4	242646	Tctex1 domain containing 4	2.45907	7.76722
ENSMUSG00000090197	0.7984	1.63158	2.41959	0.674322	0.500107	NA	NA	NA	NA	0.396474	1.20033
ENSMUSG00000083713	0.79839	1.6312	2.41959	0.674163	0.500208	NA	NA	NA	NA	0.396624	1.20016
ENSMUSG00000100672	0.798384	1.63114	2.4196	0.674137	0.500224	NA	NA	NA	NA	0.396644	1.20012
ENSMUSG00000089995	0.798384	1.63112	2.4196	0.67413	0.500229	NA	NA	NA	NA	0.396653	1.20012
ENSMUSG00000109558	0.798417	1.63104	2.41958	0.674102	0.500247	NA	NA	NA	NA	0.396714	1.20012
ENSMUSG00000118520	0.791013	1.6304	2.42549	0.672197	0.501458	NA	NA	NA	NA	0.382183	1.19984
ENSMUSG00000117994	2.13175	1.6295	1.93152	0.843636	0.398873	NA	Gm5820	545253	predicted gene 5820	1.07302	3.19047
ENSMUSG00000109868	0.319447	1.62907	4.03856	0.403379	0.686669	NA	NA	NA	NA	0	0.638894
ENSMUSG00000048703	0.319963	1.62888	4.03843	0.403346	0.686694	NA	Speer4b	73526	spermatogenesis associated glutamate (E)-rich protein 4B	0	0.639927
ENSMUSG00000034310	4.21962	1.62584	1.36645	1.18983	0.234115	NA	Tmem132d	243274	transmembrane protein 132D	1.96941	6.46983
ENSMUSG00000106040	26.0782	1.62466	0.558174	2.91068	0.00360642	0.18006488186337	NA	NA	NA	12.8447	39.3117
ENSMUSG00000018925	1.32915	1.62213	2.09564	0.774049	0.438902	NA	Heatr9	629303	HEAT repeat containing 9	0.62723	2.03108
ENSMUSG00000064398	0.756371	1.62154	2.45424	0.660709	0.508799	NA	NA	NA	NA	0.316876	1.19587
ENSMUSG00000108354	1.44137	1.61981	1.87624	0.86333	0.387956	NA	4931431B13Rik	70973	RIKEN cDNA 4931431B13 gene	0.696301	2.18644
ENSMUSG00000033080	0.792328	1.61941	2.68009	0.604237	0.545686	NA	Vsx1	114889	visual system homeobox 1	0.396071	1.18859
ENSMUSG00000089931	0.792296	1.61893	2.68012	0.604053	0.545808	NA	NA	NA	NA	0.396239	1.18835
ENSMUSG00000035394	3.53485	1.61882	1.33695	1.21083	0.225962	NA	Cfap53	74453	cilia and flagella associated protein 53	1.76465	5.30505
ENSMUSG00000116678	0.751043	1.61864	2.724	0.594215	0.552368	NA	NA	NA	NA	0.313719	1.18837
ENSMUSG00000038598	0.784892	1.61855	2.68773	0.602202	0.54704	NA	Shoc1	100155	shortage in chiasmata 1	0.381613	1.18817
ENSMUSG00000097497	0.751022	1.61854	2.72402	0.594172	0.552397	NA	NA	NA	NA	0.313744	1.1883
ENSMUSG00000071561	0.308065	1.61675	4.04072	0.400113	0.689073	NA	Cstdc5	100034684	cystatin domain containing 5	0	0.61613
ENSMUSG00000087235	0.307971	1.61643	4.04073	0.400035	0.689131	NA	Gm4750	207318	actin, beta pseudogene	0	0.615943
ENSMUSG00000087569	0.307971	1.61643	4.04073	0.400035	0.689131	NA	NA	NA	NA	0	0.615943
ENSMUSG00000096841	0.759948	1.61633	2.45196	0.659199	0.509768	NA	LOC115487571	115487571	U6 spliceosomal RNA	0.321416	1.19848
ENSMUSG00000116771	0.784609	1.6154	2.68796	0.600975	0.547857	NA	NA	NA	NA	0.382656	1.18656
ENSMUSG00000076461	2.12278	1.61482	1.79952	0.897363	0.369525	NA	NA	NA	NA	1.02412	3.22143
ENSMUSG00000046240	3.29619	1.61467	1.39803	1.15496	0.248105	NA	Hepacam	72927	hepatocyte cell adhesion molecule	1.44122	5.15116
ENSMUSG00000112450	2.09456	1.6139	1.80443	0.894408	0.371104	NA	NA	NA	NA	1.02337	3.16575
ENSMUSG00000114213	1.99462	1.61081	1.71071	0.941602	0.346397	NA	A430090L17Rik	319803	RIKEN cDNA A430090L17 gene	0.940741	3.0485
ENSMUSG00000098348	0.306143	1.61027	4.04091	0.398493	0.690267	NA	Btg1c	194735	BTG anti-proliferation factor 1C	0	0.612286
ENSMUSG00000076583	2.75954	1.60978	1.67177	0.962924	0.335586	NA	NA	NA	NA	1.32487	4.19422
ENSMUSG00000059657	1.44619	1.60963	2.12008	0.759229	0.447716	NA	Stfa2	20862	stefin A2	0.709941	2.18244
ENSMUSG00000026220	2.32201	1.60905	1.54165	1.04372	0.296613	NA	Slc16a14	71781	solute carrier family 16 (monocarboxylic acid transporters), member 14	1.17379	3.47023
ENSMUSG00000086327	1.51113	1.60887	2.23288	0.720536	0.471195	NA	Slfn5os	76392	schlafen 5, opposite strand	0.752985	2.26927
ENSMUSG00000098474	0.304386	1.60843	4.03942	0.398183	0.690495	NA	Mir6919	102466765	microRNA 6919	0	0.608771
ENSMUSG00000105357	2.31849	1.60755	1.55608	1.03307	0.301569	NA	NA	NA	NA	1.1687	3.46829
ENSMUSG00000109999	9.21863	1.60662	0.807107	1.99059	0.0465264	0.604710738730423	NA	NA	NA	4.52982	13.9074
ENSMUSG00000109059	0.783821	1.60637	2.6886	0.597475	0.550191	NA	NA	NA	NA	0.385655	1.18199
ENSMUSG00000104072	1.43441	1.6063	1.83524	0.875252	0.381437	NA	4930448I06Rik	74897	RIKEN cDNA 4930448I06 gene	0.69858	2.17023
ENSMUSG00000031289	12.657	1.60601	1.20322	1.33475	0.181957	0.900707098653355	Il13ra2	16165	interleukin 13 receptor, alpha 2	6.30564	19.0084
ENSMUSG00000029757	1.37076	1.6059	2.11703	0.758561	0.448115	NA	Dync1i1	13426	dynein cytoplasmic 1 intermediate chain 1	0.695515	2.046
ENSMUSG00000098735	0.303441	1.60525	4.03951	0.397388	0.691082	NA	Mir7005	102466785	microRNA 7005	0	0.606882
ENSMUSG00000087887	0.303302	1.60478	4.03953	0.39727	0.691168	NA	LOC115489611	115489611	small nucleolar RNA SNORA48	0	0.606603
ENSMUSG00000088777	0.303302	1.60478	4.03953	0.39727	0.691168	NA	NA	NA	NA	0	0.606603
ENSMUSG00000092216	4.09708	1.60465	1.22288	1.31219	0.189455	NA	Gm19345	100502736	predicted gene, 19345	1.96447	6.22968
ENSMUSG00000046958	0.303214	1.60449	4.03953	0.397197	0.691222	NA	NA	NA	NA	0	0.606428
ENSMUSG00000036123	0.303213	1.60449	4.03953	0.397196	0.691223	NA	Slc9a3	105243	solute carrier family 9 (sodium/hydrogen exchanger), member 3	0	0.606426
ENSMUSG00000112343	0.303213	1.60449	4.03953	0.397196	0.691223	NA	Sfta3-ps	104798	surfactant associated 3, pseudogene	0	0.606426
ENSMUSG00000109149	0.303213	1.60449	4.03953	0.397196	0.691223	NA	NA	NA	NA	0	0.606426
ENSMUSG00000048385	0.303213	1.60449	4.03953	0.397196	0.691223	NA	Scrt1	170729	scratch family zinc finger 1	0	0.606426
ENSMUSG00000001815	0.303213	1.60449	4.03953	0.397196	0.691223	NA	Evx2	14029	even-skipped homeobox 2	0	0.606426
ENSMUSG00000025754	0.303212	1.60448	4.03953	0.397195	0.691223	NA	Agbl1	244071	ATP/GTP binding protein-like 1	0	0.606425
ENSMUSG00000045708	0.303212	1.60448	4.03953	0.397195	0.691224	NA	Olfr447	258990	olfactory receptor 447	0	0.606424
ENSMUSG00000057464	0.303212	1.60448	4.03953	0.397195	0.691224	NA	Olfr1415	258228	olfactory receptor 1415	0	0.606424
ENSMUSG00000069430	0.303212	1.60448	4.03953	0.397195	0.691224	NA	Olfr9	18373	olfactory receptor 9	0	0.606423
ENSMUSG00000087172	0.303211	1.60448	4.03953	0.397194	0.691224	NA	Gm12153	102638460	predicted gene 12153	0	0.606423
ENSMUSG00000107968	0.303211	1.60448	4.03953	0.397194	0.691224	NA	NA	NA	NA	0	0.606422
ENSMUSG00000110140	0.303211	1.60448	4.03953	0.397194	0.691224	NA	5430421F17Rik	74489	RIKEN cDNA 5430421F17 gene	0	0.606422
ENSMUSG00000108161	0.303211	1.60448	4.03953	0.397194	0.691224	NA	NA	NA	NA	0	0.606422
ENSMUSG00000099779	0.303211	1.60448	4.03953	0.397194	0.691224	NA	NA	NA	NA	0	0.606422
ENSMUSG00000098260	0.303211	1.60448	4.03953	0.397194	0.691224	NA	NA	NA	NA	0	0.606422
ENSMUSG00000039337	0.303211	1.60448	4.03953	0.397194	0.691225	NA	Tex19.2	70956	testis expressed gene 19.2	0	0.606421
ENSMUSG00000071158	0.30321	1.60448	4.03953	0.397194	0.691225	NA	Klrh1	232415	killer cell lectin-like receptor subfamily H, member 1	0	0.606421
ENSMUSG00000026934	0.30321	1.60448	4.03953	0.397194	0.691225	NA	Lhx3	16871	LIM homeobox protein 3	0	0.606421
ENSMUSG00000115507	0.30321	1.60448	4.03953	0.397193	0.691225	NA	Vmn1r24	171191	vomeronasal 1 receptor 24	0	0.60642
ENSMUSG00000042357	0.30321	1.60447	4.03953	0.397193	0.691225	NA	Gjb5	14622	gap junction protein, beta 5	0	0.606419
ENSMUSG00000062064	0.303209	1.60447	4.03953	0.397193	0.691225	NA	Slc2a7	435818	solute carrier family 2 (facilitated glucose transporter), member 7	0	0.606418
ENSMUSG00000101174	0.303208	1.60447	4.03953	0.397192	0.691226	NA	Hoxd4	15436	homeobox D4	0	0.606416
ENSMUSG00000097279	0.303208	1.60447	4.03953	0.397192	0.691226	NA	Gm5106	330031	predicted gene 5106	0	0.606416
ENSMUSG00000047657	0.303208	1.60447	4.03953	0.397191	0.691226	NA	NA	NA	NA	0	0.606416
ENSMUSG00000090704	0.303207	1.60447	4.03953	0.397191	0.691227	NA	NA	NA	NA	0	0.606413
ENSMUSG00000083732	0.303206	1.60446	4.03953	0.39719	0.691228	NA	NA	NA	NA	0	0.606411
ENSMUSG00000104265	0.303205	1.60446	4.03954	0.397189	0.691228	NA	NA	NA	NA	0	0.606409
ENSMUSG00000097738	0.303204	1.60446	4.03954	0.397188	0.691229	NA	4930445N18Rik	73985	RIKEN cDNA 4930445N18 gene	0	0.606408
ENSMUSG00000097214	0.303204	1.60445	4.03954	0.397188	0.691229	NA	NA	NA	NA	0	0.606407
ENSMUSG00000087545	0.303203	1.60445	4.03954	0.397188	0.691229	NA	NA	NA	NA	0	0.606407
ENSMUSG00000079048	0.303203	1.60445	4.03954	0.397187	0.691229	NA	4933413L06Rik	71100	RIKEN cDNA 4933413L06 gene	0	0.606406
ENSMUSG00000084009	0.303203	1.60445	4.03954	0.397187	0.691229	NA	NA	NA	NA	0	0.606406
ENSMUSG00000024907	0.303202	1.60445	4.03954	0.397187	0.69123	NA	Gal	14419	galanin and GMAP prepropeptide	0	0.606405
ENSMUSG00000081543	0.303202	1.60445	4.03954	0.397187	0.69123	NA	NA	NA	NA	0	0.606404
ENSMUSG00000000805	0.303201	1.60445	4.03954	0.397186	0.69123	NA	Car4	12351	carbonic anhydrase 4	0	0.606403
ENSMUSG00000101008	0.303201	1.60445	4.03954	0.397186	0.69123	NA	NA	NA	NA	0	0.606402
ENSMUSG00000083385	0.303201	1.60445	4.03954	0.397186	0.691231	NA	NA	NA	NA	0	0.606402
ENSMUSG00000101662	0.3032	1.60444	4.03954	0.397184	0.691231	NA	NA	NA	NA	0	0.606399
ENSMUSG00000112828	0.303199	1.60444	4.03954	0.397184	0.691232	NA	NA	NA	NA	0	0.606399
ENSMUSG00000085763	0.303198	1.60444	4.03954	0.397183	0.691232	NA	Smc2os	72648	structural maintenance of chromosomes 2, opposite strand	0	0.606396
ENSMUSG00000101496	0.303197	1.60443	4.03954	0.397182	0.691233	NA	NA	NA	NA	0	0.606394
ENSMUSG00000118022	0.303197	1.60443	4.03954	0.397182	0.691233	NA	NA	NA	NA	0	0.606393
ENSMUSG00000105670	0.303197	1.60443	4.03954	0.397182	0.691233	NA	NA	NA	NA	0	0.606393
ENSMUSG00000102224	0.303195	1.60443	4.03954	0.397181	0.691234	NA	4930447F24Rik	76873	RIKEN cDNA 4930447F24 gene	0	0.60639
ENSMUSG00000117972	0.303194	1.60442	4.03954	0.39718	0.691235	NA	NA	NA	NA	0	0.606388
ENSMUSG00000107929	0.303194	1.60442	4.03954	0.39718	0.691235	NA	NA	NA	NA	0	0.606388
ENSMUSG00000087482	0.303194	1.60442	4.03954	0.39718	0.691235	NA	NA	NA	NA	0	0.606388
ENSMUSG00000020702	0.303194	1.60442	4.03954	0.39718	0.691235	NA	Ccl1	20290	chemokine (C-C motif) ligand 1	0	0.606388
ENSMUSG00000093683	0.303194	1.60442	4.03954	0.39718	0.691235	NA	NA	NA	NA	0	0.606387
ENSMUSG00000107981	0.303192	1.60442	4.03954	0.397178	0.691236	NA	NA	NA	NA	0	0.606385
ENSMUSG00000074620	0.303192	1.60442	4.03954	0.397178	0.691236	NA	NA	NA	NA	0	0.606384
ENSMUSG00000086994	0.303188	1.6044	4.03954	0.397175	0.691239	NA	NA	NA	NA	0	0.606376
ENSMUSG00000081810	0.303187	1.6044	4.03954	0.397174	0.691239	NA	NA	NA	NA	0	0.606374
ENSMUSG00000104126	0.303187	1.6044	4.03954	0.397174	0.691239	NA	NA	NA	NA	0	0.606373
ENSMUSG00000063001	0.303186	1.6044	4.03954	0.397173	0.69124	NA	NA	NA	NA	0	0.606372
ENSMUSG00000115896	0.303181	1.60438	4.03954	0.397169	0.691243	NA	NA	NA	NA	0	0.606362
ENSMUSG00000109329	0.303179	1.60437	4.03954	0.397168	0.691244	NA	NA	NA	NA	0	0.606359
ENSMUSG00000079402	0.303172	1.60432	4.03955	0.397153	0.691255	NA	NA	NA	NA	0	0.606344
ENSMUSG00000096488	0.303172	1.60432	4.03955	0.397153	0.691255	NA	Gm10409	100041530	predicted pseudogene 8348	0	0.606344
ENSMUSG00000101236	0.303153	1.60429	4.03954	0.397146	0.69126	NA	NA	NA	NA	0	0.606307
ENSMUSG00000103670	0.303151	1.60428	4.03954	0.397143	0.691262	NA	NA	NA	NA	0	0.606302
ENSMUSG00000083101	0.303151	1.60428	4.03954	0.397143	0.691262	NA	NA	NA	NA	0	0.606302
ENSMUSG00000084308	0.303147	1.60426	4.03954	0.39714	0.691264	NA	NA	NA	NA	0	0.606294
ENSMUSG00000116041	0.303143	1.60425	4.03954	0.397137	0.691267	NA	NA	NA	NA	0	0.606285
ENSMUSG00000065387	0.302899	1.60343	4.03956	0.396931	0.691418	NA	NA	NA	NA	0	0.605799
ENSMUSG00000064371	0.302731	1.60286	4.03958	0.396789	0.691523	NA	NA	NA	NA	0	0.605461
ENSMUSG00000113916	1.4238	1.60275	1.87836	0.853273	0.393508	NA	NA	NA	NA	0.695891	2.15171
ENSMUSG00000093128	0.302653	1.6026	4.03959	0.396724	0.691571	NA	NA	NA	NA	0	0.605306
ENSMUSG00000076666	0.302921	1.60236	4.03957	0.396665	0.691614	NA	NA	NA	NA	0	0.605841
ENSMUSG00000096052	0.30278	1.6016	4.03962	0.396474	0.691755	NA	NA	NA	NA	0	0.605559
ENSMUSG00000084745	0.748718	1.60155	2.72614	0.587479	0.556882	NA	LOC115490269	115490269	small nucleolar RNA SNORA57	0.318212	1.17922
ENSMUSG00000070424	0.857069	1.6014	2.71621	0.589573	0.555477	NA	Art5	11875	ADP-ribosyltransferase 5	0.39771	1.31643
ENSMUSG00000088672	0.302284	1.60136	4.03962	0.396412	0.691801	NA	NA	NA	NA	0	0.604568
ENSMUSG00000086799	2.11424	1.60127	1.63915	0.97689	0.328623	NA	4930502E09Rik	74995	RIKEN cDNA 4930502E09 gene	1.02371	3.20478
ENSMUSG00000108892	1.53226	1.59851	2.5953	0.615924	0.537945	NA	NA	NA	NA	0.765343	2.29917
ENSMUSG00000044824	0.690839	1.59752	2.84883	0.560762	0.57496	NA	Olfr545	258837	olfactory receptor 545	0.249704	1.13197
ENSMUSG00000116627	2.96702	1.59603	1.4112	1.13097	0.258066	NA	NA	NA	NA	1.50225	4.43178
ENSMUSG00000110447	0.725973	1.59598	3.19367	0.49973	0.617265	NA	Gm31518	102633771	predicted gene, 31518	0.30187	1.15008
ENSMUSG00000086736	2.30605	1.59526	1.55528	1.02571	0.305029	NA	NA	NA	NA	1.17481	3.4373
ENSMUSG00000099875	2.33913	1.59451	1.75442	0.908855	0.363426	NA	NA	NA	NA	1.18986	3.4884
ENSMUSG00000099890	50.0753	1.59348	0.496243	3.21108	0.00132238	0.0908462762212572	NA	NA	NA	24.6777	75.473
ENSMUSG00000000308	3.81946	1.59326	1.20442	1.32285	0.185886	NA	Ckmt1	12716	creatine kinase, mitochondrial 1, ubiquitous	1.91976	5.71916
ENSMUSG00000028602	1.99399	1.5925	1.73555	0.917578	0.35884	NA	Tnfrsf8	21941	tumor necrosis factor receptor superfamily, member 8	0.953537	3.03445
ENSMUSG00000006313	5.7753	1.5906	0.978015	1.62635	0.103875	NA	Upk1a	109637	uroplakin 1A	2.89319	8.6574
ENSMUSG00000118523	2.03252	1.59044	1.80696	0.880177	0.378764	NA	NA	NA	NA	0.99866	3.06638
ENSMUSG00000030854	0.778051	1.58937	2.72582	0.58308	0.55984	NA	Ptpn5	19259	protein tyrosine phosphatase, non-receptor type 5	0.396134	1.15997
ENSMUSG00000086620	0.778064	1.5891	2.72581	0.582983	0.559905	NA	NA	NA	NA	0.396256	1.15987
ENSMUSG00000111183	0.778069	1.58878	2.72581	0.582867	0.559983	NA	NA	NA	NA	0.396392	1.15975
ENSMUSG00000083979	0.778099	1.58831	2.72578	0.582698	0.560097	NA	NA	NA	NA	0.396614	1.15958
ENSMUSG00000113644	2.05949	1.58766	1.62956	0.974284	0.329916	NA	4930448C13Rik	73972	RIKEN cDNA 4930448C13 gene	1.03213	3.08686
ENSMUSG00000094935	16.07	1.58715	0.958576	1.65574	0.0977754	0.786130405440956	NA	NA	NA	8.09616	24.0438
ENSMUSG00000093539	0.299021	1.58609	4.04161	0.392441	0.694732	NA	Mir5621	100885833	microRNA 5621	0	0.598043
ENSMUSG00000111064	1.95328	1.58206	1.79987	0.878985	0.379409	NA	NA	NA	NA	0.941842	2.96471
ENSMUSG00000090874	1.42311	1.58178	1.86353	0.848806	0.395989	NA	Olfr733	258657	olfactory receptor 733	0.709665	2.13655
ENSMUSG00000103018	2.07922	1.5815	1.81863	0.869613	0.384512	NA	NA	NA	NA	1.02368	3.13477
ENSMUSG00000076508	7.15921	1.58086	1.0507	1.50458	0.132432	NA	NA	NA	NA	3.54137	10.7771
ENSMUSG00000024987	46.327	1.58053	0.533154	2.96448	0.00303193	0.158842962712641	Cyp26a1	13082	cytochrome P450, family 26, subfamily a, polypeptide 1	23.2112	69.4427
ENSMUSG00000116747	0.770034	1.58025	2.73413	0.577973	0.563282	NA	NA	NA	NA	0.384478	1.15559
ENSMUSG00000073877	4.78827	1.58015	1.13803	1.3885	0.164985	NA	Gm13306	100039863	predicted gene 13306	2.50859	7.06794
ENSMUSG00000098490	0.297256	1.58005	4.04178	0.390929	0.69585	NA	Mir7089	102465660	microRNA 7089	0	0.594511
ENSMUSG00000017002	100.155	1.57999	0.276761	5.70886	1.13736e-08	1.09390485017077e-05	Slpi	20568	secretory leukocyte peptidase inhibitor	50.1509	150.16
ENSMUSG00000089666	0.297179	1.57979	4.04179	0.390863	0.695899	NA	NA	NA	NA	0	0.594358
ENSMUSG00000085505	0.297178	1.57978	4.04179	0.390862	0.695899	NA	NA	NA	NA	0	0.594356
ENSMUSG00000111733	0.297176	1.57978	4.04179	0.390861	0.6959	NA	NA	NA	NA	0	0.594353
ENSMUSG00000083237	0.297174	1.57977	4.04179	0.390858	0.695902	NA	NA	NA	NA	0	0.594347
ENSMUSG00000081113	0.297173	1.57977	4.04179	0.390858	0.695902	NA	NA	NA	NA	0	0.594347
ENSMUSG00000085199	0.297172	1.57976	4.04179	0.390857	0.695903	NA	NA	NA	NA	0	0.594343
ENSMUSG00000116544	0.297172	1.57976	4.04179	0.390856	0.695903	NA	NA	NA	NA	0	0.594343
ENSMUSG00000108668	0.29717	1.57976	4.04179	0.390856	0.695904	NA	NA	NA	NA	0	0.594341
ENSMUSG00000048824	0.297169	1.57975	4.04179	0.390854	0.695905	NA	NA	NA	NA	0	0.594338
ENSMUSG00000043870	0.297167	1.57975	4.04179	0.390853	0.695906	NA	NA	NA	NA	0	0.594335
ENSMUSG00000117199	0.297167	1.57975	4.04179	0.390853	0.695906	NA	Gm4566	100043644	ubiquitin specific peptidase 16 pseudogene	0	0.594335
ENSMUSG00000106582	0.297167	1.57974	4.04179	0.390852	0.695906	NA	NA	NA	NA	0	0.594334
ENSMUSG00000103393	0.297166	1.57974	4.04179	0.390852	0.695907	NA	NA	NA	NA	0	0.594332
ENSMUSG00000092552	0.297166	1.57974	4.04179	0.390852	0.695907	NA	NA	NA	NA	0	0.594332
ENSMUSG00000116480	0.297166	1.57974	4.04179	0.390851	0.695907	NA	NA	NA	NA	0	0.594331
ENSMUSG00000110749	0.297165	1.57974	4.04179	0.390851	0.695907	NA	NA	NA	NA	0	0.594331
ENSMUSG00000109137	0.297165	1.57974	4.04179	0.390851	0.695907	NA	NA	NA	NA	0	0.59433
ENSMUSG00000114125	0.297165	1.57974	4.04179	0.390851	0.695907	NA	NA	NA	NA	0	0.59433
ENSMUSG00000115096	0.297164	1.57974	4.04179	0.39085	0.695908	NA	NA	NA	NA	0	0.594329
ENSMUSG00000113743	0.297164	1.57974	4.04179	0.39085	0.695908	NA	NA	NA	NA	0	0.594328
ENSMUSG00000111808	0.297163	1.57973	4.04179	0.39085	0.695908	NA	NA	NA	NA	0	0.594327
ENSMUSG00000053522	0.297163	1.57973	4.04179	0.390849	0.695909	NA	Lgals7	16858	lectin, galactose binding, soluble 7	0	0.594327
ENSMUSG00000025488	0.297163	1.57973	4.04179	0.390849	0.695909	NA	Cox8b	12869	cytochrome c oxidase subunit 8B	0	0.594326
ENSMUSG00000085742	0.297163	1.57973	4.04179	0.390849	0.695909	NA	NA	NA	NA	0	0.594326
ENSMUSG00000083320	0.297163	1.57973	4.04179	0.390849	0.695909	NA	NA	NA	NA	0	0.594326
ENSMUSG00000118105	0.297162	1.57973	4.04179	0.390849	0.695909	NA	NA	NA	NA	0	0.594325
ENSMUSG00000109600	0.297162	1.57973	4.04179	0.390848	0.695909	NA	NA	NA	NA	0	0.594324
ENSMUSG00000089787	0.297162	1.57973	4.04179	0.390848	0.695909	NA	Gm15825	102635013	predicted gene 15825	0	0.594324
ENSMUSG00000037140	0.297161	1.57973	4.04179	0.390848	0.69591	NA	Tas2r108	57253	taste receptor, type 2, member 108	0	0.594323
ENSMUSG00000113267	0.297161	1.57973	4.04179	0.390848	0.69591	NA	NA	NA	NA	0	0.594323
ENSMUSG00000082873	0.297161	1.57973	4.04179	0.390848	0.69591	NA	NA	NA	NA	0	0.594323
ENSMUSG00000115378	0.297161	1.57972	4.04179	0.390847	0.69591	NA	Gm39653	105243944	predicted gene, 39653	0	0.594322
ENSMUSG00000106181	0.297161	1.57972	4.04179	0.390847	0.69591	NA	NA	NA	NA	0	0.594321
ENSMUSG00000069036	0.297161	1.57972	4.04179	0.390847	0.69591	NA	Sry	21674	sex determining region of Chr Y	0	0.594321
ENSMUSG00000020872	0.29716	1.57972	4.04179	0.390847	0.69591	NA	Tac4	93670	tachykinin 4	0	0.594321
ENSMUSG00000008489	0.29716	1.57972	4.04179	0.390847	0.69591	NA	Elavl2	15569	ELAV like RNA binding protein 1	0	0.594321
ENSMUSG00000118377	0.29716	1.57972	4.04179	0.390847	0.695911	NA	NA	NA	NA	0	0.59432
ENSMUSG00000114415	0.29716	1.57972	4.04179	0.390847	0.695911	NA	Gm41030	105245599	predicted gene, 41030	0	0.59432
ENSMUSG00000031710	0.29716	1.57972	4.04179	0.390846	0.695911	NA	Ucp1	22227	uncoupling protein 1 (mitochondrial, proton carrier)	0	0.594319
ENSMUSG00000096218	0.297159	1.57972	4.04179	0.390846	0.695911	NA	NA	NA	NA	0	0.594319
ENSMUSG00000087233	0.297159	1.57972	4.04179	0.390846	0.695911	NA	NA	NA	NA	0	0.594319
ENSMUSG00000055102	0.297159	1.57972	4.04179	0.390846	0.695911	NA	Zfp819	74400	zinc finger protein 819	0	0.594318
ENSMUSG00000036699	0.297159	1.57972	4.04179	0.390846	0.695911	NA	Zcchc12	72693	zinc finger, CCHC domain containing 12	0	0.594318
ENSMUSG00000104945	0.297159	1.57972	4.04179	0.390846	0.695911	NA	Gm35715	102639389	predicted gene, 35715	0	0.594318
ENSMUSG00000031224	0.297159	1.57972	4.04179	0.390846	0.695911	NA	Magee2	272790	melanoma antigen, family E, 2	0	0.594317
ENSMUSG00000055194	0.297158	1.57972	4.04179	0.390845	0.695912	NA	Actbl2	238880	actin, beta-like 2	0	0.594317
ENSMUSG00000110138	0.297158	1.57972	4.04179	0.390845	0.695912	NA	NA	NA	NA	0	0.594317
ENSMUSG00000043925	0.297158	1.57972	4.04179	0.390845	0.695912	NA	Olfr544	257926	olfactory receptor 544	0	0.594316
ENSMUSG00000022144	0.297158	1.57971	4.04179	0.390845	0.695912	NA	Gdnf	14573	glial cell line derived neurotrophic factor	0	0.594316
ENSMUSG00000087116	0.297158	1.57971	4.04179	0.390845	0.695912	NA	NA	NA	NA	0	0.594316
ENSMUSG00000104252	0.297158	1.57971	4.04179	0.390845	0.695912	NA	Pcdha4	12936	protocadherin alpha 4	0	0.594316
ENSMUSG00000042801	0.297158	1.57971	4.04179	0.390845	0.695912	NA	Olfr769	257667	olfactory receptor 769	0	0.594316
ENSMUSG00000028661	0.297158	1.57971	4.04179	0.390845	0.695912	NA	Epha8	13842	Eph receptor A8	0	0.594316
ENSMUSG00000109624	0.29714	1.57965	4.0418	0.39083	0.695923	NA	NA	NA	NA	0	0.594281
ENSMUSG00000083866	0.297135	1.57964	4.0418	0.390826	0.695926	NA	NA	NA	NA	0	0.594271
ENSMUSG00000085228	0.297134	1.57963	4.0418	0.390825	0.695927	NA	NA	NA	NA	0	0.594269
ENSMUSG00000088573	0.297125	1.5796	4.0418	0.390817	0.695933	NA	NA	NA	NA	0	0.59425
ENSMUSG00000116039	0.29712	1.57958	4.0418	0.390812	0.695936	NA	NA	NA	NA	0	0.59424
ENSMUSG00000091149	0.297119	1.57958	4.0418	0.390812	0.695937	NA	NA	NA	NA	0	0.594238
ENSMUSG00000117709	0.297119	1.57958	4.0418	0.390811	0.695937	NA	NA	NA	NA	0	0.594238
ENSMUSG00000086248	0.297118	1.57958	4.0418	0.390811	0.695937	NA	NA	NA	NA	0	0.594237
ENSMUSG00000117268	0.2971	1.57952	4.0418	0.390795	0.695949	NA	NA	NA	NA	0	0.5942
ENSMUSG00000100000	0.297313	1.57946	4.04167	0.390794	0.69595	NA	1700023F02Rik	69433	RIKEN cDNA 1700023F02 gene	0	0.594625
ENSMUSG00000088113	0.297078	1.57944	4.0418	0.390777	0.695962	NA	Mir1960	100316709	microRNA 1960	0	0.594157
ENSMUSG00000077278	0.296834	1.5786	4.04183	0.390567	0.696117	NA	LOC115485903	115485903	small nucleolar RNA SNORA17	0	0.593669
ENSMUSG00000097906	622.564	1.57812	1.63751	0.96373	0.335181	0.981806195975767	NA	NA	NA	312.408	932.719
ENSMUSG00000089105	0.296691	1.57811	4.04184	0.390444	0.696208	NA	NA	NA	NA	0	0.593383
ENSMUSG00000088545	0.296665	1.57802	4.04184	0.390421	0.696225	NA	LOC115490032	115490032	U6 spliceosomal RNA	0	0.593329
ENSMUSG00000115039	0.769875	1.57799	2.73426	0.577118	0.56386	NA	NA	NA	NA	0.385252	1.1545
ENSMUSG00000050473	1.39732	1.57794	2.05334	0.768474	0.442205	NA	Slc35d3	76157	solute carrier family 35, member D3	0.695318	2.09932
ENSMUSG00000033963	0.296564	1.57768	4.04185	0.390335	0.696289	NA	Fancd2os	70979	Fancd2 opposite strand	0	0.593129
ENSMUSG00000032268	1.68609	1.57765	2.0033	0.787525	0.430975	NA	Tmprss5	80893	transmembrane protease, serine 5 (spinesin)	0.780816	2.59136
ENSMUSG00000080549	0.296545	1.57761	4.04186	0.390319	0.696301	NA	NA	NA	NA	0	0.593091
ENSMUSG00000074881	1.94789	1.57737	1.76735	0.892506	0.372122	NA	Mageb3	17147	melanoma antigen, family B, 3	0.940802	2.95498
ENSMUSG00000109742	0.771946	1.5771	2.7308	0.577522	0.563587	NA	NA	NA	NA	0.396105	1.14779
ENSMUSG00000082579	1.40303	1.57699	1.86787	0.844271	0.398518	NA	NA	NA	NA	0.697308	2.10876
ENSMUSG00000103827	0.772309	1.57673	2.7305	0.577451	0.563635	NA	NA	NA	NA	0.396576	1.14804
ENSMUSG00000103927	0.730708	1.57665	2.77633	0.567889	0.57011	NA	NA	NA	NA	0.313572	1.14784
ENSMUSG00000111982	0.730661	1.57645	2.77637	0.567811	0.570163	NA	Gm35135	102638611	predicted gene, 35135	0.313604	1.14772
ENSMUSG00000091561	0.730611	1.57626	2.77642	0.567731	0.570218	NA	NA	NA	NA	0.313635	1.14759
ENSMUSG00000117089	0.730427	1.57566	2.77659	0.567482	0.570387	NA	NA	NA	NA	0.313704	1.14715
ENSMUSG00000054910	0.662729	1.57556	2.87011	0.548955	0.583036	NA	4931415C17Rik	70966	RIKEN cDNA 4931415C17 gene	0.277991	1.04747
ENSMUSG00000060678	2.79745	1.57375	1.37489	1.14463	0.252361	NA	H4c3	319155	H4 clustered histone 3	1.39406	4.20084
ENSMUSG00000032816	61.999	1.56896	0.566171	2.77118	0.0055853	0.225310805927841	Igdcc4	56741	immunoglobulin superfamily, DCC subclass, member 4	31.7283	92.2697
ENSMUSG00000025203	1071.79	1.56549	0.287167	5.45148	4.99511e-08	4.34669557628787e-05	Scd2	20250	stearoyl-Coenzyme A desaturase 2	541.422	1602.16
ENSMUSG00000069622	1.50842	1.56513	2.29339	0.682454	0.494952	NA	NA	NA	NA	0.769813	2.24704
ENSMUSG00000080540	0.769851	1.56453	2.73427	0.572193	0.567191	NA	LOC115487905	115487905	small nucleolar RNA SNORA76	0.39068	1.14902
ENSMUSG00000093885	2.26102	1.56366	1.65736	0.943464	0.345444	NA	NA	NA	NA	1.16606	3.35598
ENSMUSG00000076492	0.842208	1.56285	2.39657	0.652119	0.514325	NA	NA	NA	NA	0.461396	1.22302
ENSMUSG00000116125	1.40487	1.56253	2.05053	0.762013	0.446052	NA	NA	NA	NA	0.709857	2.09989
ENSMUSG00000078938	1.29504	1.56172	2.37787	0.656772	0.511327	NA	Syce3	75459	synaptonemal complex central element protein 3	0.627787	1.96229
ENSMUSG00000028801	4.70071	1.56117	1.24749	1.25145	0.21077	NA	Stpg1	78806	sperm tail PG rich repeat containing 1	2.39337	7.00804
ENSMUSG00000115211	1.51549	1.56087	2.02622	0.770337	0.4411	NA	NA	NA	NA	0.780189	2.25079
ENSMUSG00000108081	2.24866	1.55917	1.52789	1.02047	0.307505	NA	NA	NA	NA	1.17402	3.3233
ENSMUSG00000079580	1.29512	1.55802	2.29666	0.678385	0.497528	NA	Tmem217	71138	transmembrane protein 217	0.646006	1.94423
ENSMUSG00000087486	2.24438	1.55728	1.74318	0.893355	0.371667	NA	NA	NA	NA	1.15937	3.32939
ENSMUSG00000070811	8928.06	1.55715	0.767293	2.02941	0.0424169	0.580911713539828	Sult2a2	100043194	sulfotransferase family 2A, dehydroepiandrosterone (DHEA)-preferring, member 2	4528.98	13327.1
ENSMUSG00000078706	0.618372	1.55386	2.92913	0.530485	0.595775	NA	NA	NA	NA	0.215998	1.02075
ENSMUSG00000074029	3.32	1.55145	1.35171	1.14777	0.251065	NA	NA	NA	NA	1.63583	5.00417
ENSMUSG00000056569	14.6793	1.55032	0.630936	2.45717	0.0140035	0.359064534639194	Mpz	17528	myelin protein zero	7.37745	21.9811
ENSMUSG00000117132	2.03271	1.54973	1.5785	0.981774	0.326211	NA	NA	NA	NA	1.01036	3.05505
ENSMUSG00000056508	2.88727	1.54836	1.28414	1.20576	0.227911	NA	1700001K19Rik	66323	RIKEN cDNA 1700001K19 gene	1.52499	4.24954
ENSMUSG00000114232	1.39069	1.5461	1.88072	0.82208	0.411031	NA	NA	NA	NA	0.710158	2.07122
ENSMUSG00000063696	1027.84	1.5458	2.5188	0.613705	0.53941	0.997695625746856	NA	NA	NA	524.466	1531.21
ENSMUSG00000080432	0.714445	1.54556	3.20816	0.481759	0.629977	NA	NA	NA	NA	0.310393	1.1185
ENSMUSG00000114481	1.2839	1.54244	2.31223	0.667079	0.504722	NA	NA	NA	NA	0.628173	1.93963
ENSMUSG00000081603	3.02079	1.54178	1.69878	0.907578	0.364101	NA	NA	NA	NA	1.56444	4.47714
ENSMUSG00000069925	1.51946	1.54129	2.23116	0.690803	0.48969	NA	NA	NA	NA	0.792202	2.24671
ENSMUSG00000113241	1.38457	1.53969	2.05432	0.74949	0.453562	NA	NA	NA	NA	0.709691	2.05945
ENSMUSG00000117676	10.4497	1.53822	0.74749	2.05784	0.0396051	0.569312733504665	NA	NA	NA	5.33452	15.5648
ENSMUSG00000105264	2.84583	1.53645	1.32846	1.15656	0.247451	NA	NA	NA	NA	1.47408	4.21759
ENSMUSG00000073835	10.4177	1.53611	0.75273	2.04072	0.0412785	0.578912910177755	NA	NA	NA	5.31631	15.5191
ENSMUSG00000079183	21.2924	1.53589	0.626882	2.45005	0.0142837	0.360168530100719	NA	NA	NA	10.9297	31.6551
ENSMUSG00000029414	176.102	1.53448	0.304915	5.03249	4.84144e-07	0.000292534149536784	Kntc1	208628	kinetochore associated 1	90.5244	261.68
ENSMUSG00000024210	1.50512	1.5337	1.98045	0.774418	0.438684	NA	Ip6k3	271424	inositol hexaphosphate kinase 3	0.792268	2.21797
ENSMUSG00000079845	5.99321	1.53282	1.29895	1.18004	0.237982	NA	Xlr4a	434794	X-linked lymphocyte-regulated 4A	3.50683	8.47959
ENSMUSG00000117061	2.14895	1.5322	1.62159	0.944876	0.344722	NA	NA	NA	NA	1.10706	3.19085
ENSMUSG00000097002	1.47714	1.53211	1.82105	0.84133	0.400163	NA	NA	NA	NA	0.77789	2.17639
ENSMUSG00000113031	2.14705	1.5318	1.905	0.804094	0.421343	NA	Gm34552	102637845	predicted gene, 34552	1.10647	3.18764
ENSMUSG00000076473	1.50508	1.53147	1.98047	0.773288	0.439352	NA	NA	NA	NA	0.7934	2.21677
ENSMUSG00000095595	182.23	1.53111	0.336443	4.55086	5.34263e-06	0.00177511419781664	Fam177a	73385	family with sequence similarity 177, member A	93.8912	270.568
ENSMUSG00000097226	2.85795	1.53049	1.37705	1.11143	0.266384	NA	NA	NA	NA	1.48799	4.22791
ENSMUSG00000064246	14.2639	1.52926	0.638631	2.3946	0.0166387	0.389314901172731	Chil1	12654	chitinase-like 1	7.05893	21.4689
ENSMUSG00000104275	0.710306	1.52685	3.21345	0.475144	0.634685	NA	NA	NA	NA	0.313619	1.10699
ENSMUSG00000042962	0.710228	1.5265	3.21354	0.47502	0.634773	NA	NA	NA	NA	0.31368	1.10678
ENSMUSG00000063314	0.751248	1.52598	3.15409	0.483811	0.62852	NA	NA	NA	NA	0.396479	1.10602
ENSMUSG00000102413	1.36179	1.52574	1.93556	0.78827	0.430539	NA	NA	NA	NA	0.700249	2.02333
ENSMUSG00000111313	1.99508	1.52454	1.6305	0.935011	0.349783	NA	NA	NA	NA	1.00966	2.9805
ENSMUSG00000022525	2.80189	1.52412	1.70766	0.892524	0.372112	NA	Plaat1	27281	phospholipase A and acyltransferase 1	1.45796	4.14582
ENSMUSG00000025961	2.20776	1.52384	1.61468	0.943743	0.345301	NA	4933402D24Rik	74426	RIKEN cDNA 4933402D24 gene	1.17414	3.24138
ENSMUSG00000029193	2.04105	1.52298	1.61753	0.941549	0.346423	NA	Cckar	12425	cholecystokinin A receptor	1.02882	3.05329
ENSMUSG00000049001	2.20177	1.5227	1.99824	0.762022	0.446047	NA	Ndnf	68169	neuron-derived neurotrophic factor	1.14438	3.25917
ENSMUSG00000032496	68.3128	1.52069	1.23404	1.23228	0.217843	0.925191854401091	Ltf	17002	lactotransferrin	35.3501	101.276
ENSMUSG00000032494	0.957554	1.52067	2.55354	0.595515	0.551499	NA	Tdgf1	21667	teratocarcinoma-derived growth factor 1	0.609791	1.30532
ENSMUSG00000098589	1.49582	1.51988	1.86176	0.816371	0.414288	NA	NA	NA	NA	0.790773	2.20087
ENSMUSG00000062309	2.62538	1.5178	1.41983	1.069	0.285071	NA	Rpp25	102614	ribonuclease P/MRP 25 subunit	1.32273	3.92802
ENSMUSG00000097520	1.49076	1.51718	1.99686	0.759784	0.447384	NA	NA	NA	NA	0.792213	2.18931
ENSMUSG00000075224	2.79059	1.51705	1.45083	1.04564	0.295728	NA	Lrrc55	241528	leucine rich repeat containing 55	1.44156	4.13963
ENSMUSG00000059043	1.3643	1.51617	2.07962	0.729062	0.465964	NA	Olfr15	18312	olfactory receptor 15	0.709608	2.01898
ENSMUSG00000045259	1.44968	1.51524	1.99141	0.760889	0.446723	NA	Klhdc9	68874	kelch domain containing 9	0.764887	2.13447
ENSMUSG00000116079	0.741552	1.51418	3.1671	0.478095	0.632583	NA	Gm36245	102640092	predicted gene, 36245	0.384218	1.09889
ENSMUSG00000028544	8.5647	1.51229	0.767274	1.97099	0.0487251	0.614071193512109	Slc5a9	230612	solute carrier family 5 (sodium/glucose cotransporter), member 9	4.45165	12.6777
ENSMUSG00000028871	13.8737	1.51158	0.911034	1.65919	0.0970765	0.785952577684396	Rspo1	192199	R-spondin 1	7.51297	20.2344
ENSMUSG00000067242	5.67874	1.51146	1.1918	1.26822	0.204719	NA	Lgi1	56839	leucine-rich repeat LGI family, member 1	2.94642	8.41105
ENSMUSG00000041605	3.96166	1.5109	1.47002	1.0278	0.304042	NA	Inava	67313	innate immunity activator	2.50986	5.41345
ENSMUSG00000051190	2.09575	1.5095	1.47864	1.02087	0.307316	NA	Olfr1356	258305	olfactory receptor 1356	1.09136	3.10014
ENSMUSG00000054999	5.72136	1.50932	0.980407	1.53948	0.123687	NA	Naaladl1	381204	N-acetylated alpha-linked acidic dipeptidase-like 1	3.02951	8.41321
ENSMUSG00000030484	1.4567	1.5087	1.85212	0.814581	0.415312	NA	Lypd5	76942	Ly6/Plaur domain containing 5	0.778035	2.13537
ENSMUSG00000074300	2.07661	1.50821	1.58211	0.953288	0.340444	NA	Smim31	407795	small integral membrane protein 31	1.07846	3.07477
ENSMUSG00000093283	4.29443	1.50691	1.10077	1.36897	0.171009	NA	NA	NA	NA	2.27574	6.31313
ENSMUSG00000092811	1.27745	1.50611	2.32823	0.646889	0.517704	NA	NA	NA	NA	0.63994	1.91496
ENSMUSG00000074235	1.88852	1.50449	1.79177	0.839669	0.401094	NA	NA	NA	NA	0.940852	2.83618
ENSMUSG00000026628	183.873	1.50377	0.393944	3.81721	0.000134969	0.0216353109949292	Atf3	11910	activating transcription factor 3	96.326	271.421
ENSMUSG00000021579	2.73269	1.50342	1.71311	0.877601	0.38016	NA	Lrrc14b	432779	leucine rich repeat containing 14B	1.41927	4.04611
ENSMUSG00000111936	3.35913	1.50299	1.21505	1.23698	0.216095	NA	NA	NA	NA	1.71833	4.99992
ENSMUSG00000074065	1.26378	1.50242	2.0839	0.720966	0.470931	NA	NA	NA	NA	0.627323	1.90023
ENSMUSG00000097084	1.487	1.50234	2.2971	0.654014	0.513103	NA	Foxl1	14241	forkhead box L1	0.792168	2.18183
ENSMUSG00000091618	0.681253	1.50168	2.57385	0.583437	0.559599	NA	H60c	670558	histocompatibility 60c	0.305933	1.05657
ENSMUSG00000059668	4.34994	1.50083	1.37497	1.09154	0.275037	NA	Krt4	16682	keratin 4	2.29424	6.40563
ENSMUSG00000029082	13.2759	1.50035	0.672609	2.23064	0.0257052	0.480078442693571	Bst1	12182	bone marrow stromal cell antigen 1	6.62963	19.9223
ENSMUSG00000041750	21.7728	1.50028	0.56349	2.66248	0.00775669	0.266025585076775	Cd1d2	12480	CD1d2 antigen	11.2634	32.2822
ENSMUSG00000100534	1.24575	1.49965	2.39428	0.626347	0.531087	NA	NA	NA	NA	0.627136	1.86437
ENSMUSG00000027978	6.56639	1.49915	1.02528	1.46218	0.143691	NA	Prss12	19142	protease, serine 12 neurotrypsin (motopsin)	3.50769	9.62509
ENSMUSG00000114352	2.2221	1.49855	1.96416	0.762948	0.445494	NA	NA	NA	NA	1.18884	3.25535
ENSMUSG00000110757	6.96273	1.49816	0.852232	1.75792	0.0787611	NA	NA	NA	NA	3.67281	10.2527
ENSMUSG00000026815	2.24619	1.49784	1.68144	0.89081	0.373031	NA	Gfi1b	14582	growth factor independent 1B	1.21516	3.27722
ENSMUSG00000024868	2.6891	1.49661	1.42399	1.051	0.293258	NA	Dkk1	13380	dickkopf WNT signaling pathway inhibitor 1	1.39098	3.98723
ENSMUSG00000108669	1.47337	1.49645	1.99963	0.74836	0.454243	NA	4930441H08Rik	78156	RIKEN cDNA 4930441H08 gene	0.793208	2.15353
ENSMUSG00000085690	9.07902	1.49529	0.768887	1.94475	0.051805	0.63053148636422	NA	NA	NA	4.76895	13.3891
ENSMUSG00000115576	0.276829	1.49218	4.05008	0.368432	0.712551	NA	NA	NA	NA	0	0.553658
ENSMUSG00000018893	0.276811	1.4921	4.05009	0.368412	0.712566	NA	Mb	17189	myoglobin	0	0.553622
ENSMUSG00000020020	0.276811	1.4921	4.05009	0.368412	0.712566	NA	Usp44	327799	ubiquitin specific peptidase 44	0	0.553622
ENSMUSG00000020081	0.276811	1.4921	4.05009	0.368412	0.712566	NA	Tacr2	21337	tachykinin receptor 2	0	0.553622
ENSMUSG00000022375	0.276811	1.4921	4.05009	0.368412	0.712566	NA	Lrrc6	54562	leucine rich repeat containing 6 (testis)	0	0.553622
ENSMUSG00000024546	0.276811	1.4921	4.05009	0.368412	0.712566	NA	4930546C10Rik	78931	RIKEN cDNA 4930546C10 gene	0	0.553622
ENSMUSG00000025418	0.276811	1.4921	4.05009	0.368412	0.712566	NA	Bsnd	140475	barttin CLCNK type accessory beta subunit	0	0.553622
ENSMUSG00000026841	0.276811	1.4921	4.05009	0.368412	0.712566	NA	Fibcd1	98970	fibrinogen C domain containing 1	0	0.553622
ENSMUSG00000027833	0.276811	1.4921	4.05009	0.368412	0.712566	NA	Shox2	20429	short stature homeobox 2	0	0.553622
ENSMUSG00000029026	0.276811	1.4921	4.05009	0.368412	0.712566	NA	Trp73	22062	transformation related protein 73	0	0.553622
ENSMUSG00000032257	0.276811	1.4921	4.05009	0.368412	0.712566	NA	Ankk1	244859	ankyrin repeat and kinase domain containing 1	0	0.553622
ENSMUSG00000032921	0.276811	1.4921	4.05009	0.368412	0.712566	NA	Odf4	252868	outer dense fiber of sperm tails 4	0	0.553622
ENSMUSG00000035606	0.276811	1.4921	4.05009	0.368412	0.712566	NA	Ky	16716	kyphoscoliosis peptidase	0	0.553622
ENSMUSG00000036731	0.276811	1.4921	4.05009	0.368412	0.712566	NA	Cysrt1	67859	cysteine rich tail 1	0	0.553622
ENSMUSG00000037346	0.276811	1.4921	4.05009	0.368412	0.712566	NA	Hrh4	225192	histamine receptor H4	0	0.553622
ENSMUSG00000045662	0.276811	1.4921	4.05009	0.368412	0.712566	NA	Henmt1	66715	HEN1 methyltransferase homolog 1 (Arabidopsis)	0	0.553622
ENSMUSG00000046334	0.276811	1.4921	4.05009	0.368412	0.712566	NA	NA	NA	NA	0	0.553622
ENSMUSG00000048206	0.276811	1.4921	4.05009	0.368412	0.712566	NA	Dnajb8	56691	DnaJ heat shock protein family (Hsp40) member B8	0	0.553622
ENSMUSG00000048600	0.276811	1.4921	4.05009	0.368412	0.712566	NA	NA	NA	NA	0	0.553622
ENSMUSG00000048899	0.276811	1.4921	4.05009	0.368412	0.712566	NA	Rimkla	194237	ribosomal modification protein rimK-like family member A	0	0.553622
ENSMUSG00000049699	0.276811	1.4921	4.05009	0.368412	0.712566	NA	Ucn2	171530	urocortin 2	0	0.553622
ENSMUSG00000049832	0.276811	1.4921	4.05009	0.368412	0.712566	NA	NA	NA	NA	0	0.553622
ENSMUSG00000050866	0.276811	1.4921	4.05009	0.368412	0.712566	NA	Clrn3	212070	clarin 3	0	0.553622
ENSMUSG00000055748	0.276811	1.4921	4.05009	0.368412	0.712566	NA	Gsdmc4	74548	gasdermin C4	0	0.553622
ENSMUSG00000056509	0.276811	1.4921	4.05009	0.368412	0.712566	NA	Gm9999	629141	predicted gene 9999	0	0.553622
ENSMUSG00000058589	0.276811	1.4921	4.05009	0.368412	0.712566	NA	Anks1b	77531	ankyrin repeat and sterile alpha motif domain containing 1B	0	0.553622
ENSMUSG00000061527	0.276811	1.4921	4.05009	0.368412	0.712566	NA	Krt5	110308	keratin 5	0	0.553622
ENSMUSG00000062892	0.276811	1.4921	4.05009	0.368412	0.712566	NA	Olfr1450	258368	olfactory receptor 1450	0	0.553622
ENSMUSG00000064409	0.276811	1.4921	4.05009	0.368412	0.712566	NA	NA	NA	NA	0	0.553622
ENSMUSG00000064590	0.276811	1.4921	4.05009	0.368412	0.712566	NA	LOC115489775	115489775	U6 spliceosomal RNA	0	0.553622
ENSMUSG00000064833	0.276811	1.4921	4.05009	0.368412	0.712566	NA	LOC115488083	115488083	U1 spliceosomal RNA	0	0.553622
ENSMUSG00000065198	0.276811	1.4921	4.05009	0.368412	0.712566	NA	LOC115489349	115489349	U6 spliceosomal RNA	0	0.553622
ENSMUSG00000068806	0.276811	1.4921	4.05009	0.368412	0.712566	NA	Olfr1259	258338	olfactory receptor 1259	0	0.553622
ENSMUSG00000073926	0.276811	1.4921	4.05009	0.368412	0.712566	NA	Olfr653	57250	olfactory receptor 653	0	0.553622
ENSMUSG00000074146	0.276811	1.4921	4.05009	0.368412	0.712566	NA	NA	NA	NA	0	0.553622
ENSMUSG00000074403	0.276811	1.4921	4.05009	0.368412	0.712566	NA	H3c13	319154	H3 clustered histone 13	0	0.553622
ENSMUSG00000074651	0.276811	1.4921	4.05009	0.368412	0.712566	NA	Mcidas	622408	multiciliate differentiation and DNA synthesis associated cell cycle protein	0	0.553622
ENSMUSG00000075524	0.276811	1.4921	4.05009	0.368412	0.712566	NA	4930407I10Rik	328573	RIKEN cDNA 4930407I10 gene	0	0.553622
ENSMUSG00000075593	0.276811	1.4921	4.05009	0.368412	0.712566	NA	Gal3st4	330217	galactose-3-O-sulfotransferase 4	0	0.553622
ENSMUSG00000076552	0.276811	1.4921	4.05009	0.368412	0.712566	NA	NA	NA	NA	0	0.553622
ENSMUSG00000078128	0.276811	1.4921	4.05009	0.368412	0.712566	NA	NA	NA	NA	0	0.553622
ENSMUSG00000078955	0.276811	1.4921	4.05009	0.368412	0.712566	NA	NA	NA	NA	0	0.553622
ENSMUSG00000079466	0.276811	1.4921	4.05009	0.368412	0.712566	NA	Prdm12	381359	PR domain containing 12	0	0.553622
ENSMUSG00000080223	0.276811	1.4921	4.05009	0.368412	0.712566	NA	NA	NA	NA	0	0.553622
ENSMUSG00000080870	0.276811	1.4921	4.05009	0.368412	0.712566	NA	NA	NA	NA	0	0.553622
ENSMUSG00000080941	0.276811	1.4921	4.05009	0.368412	0.712566	NA	NA	NA	NA	0	0.553622
ENSMUSG00000081079	0.276811	1.4921	4.05009	0.368412	0.712566	NA	NA	NA	NA	0	0.553622
ENSMUSG00000081689	0.276811	1.4921	4.05009	0.368412	0.712566	NA	NA	NA	NA	0	0.553622
ENSMUSG00000081718	0.276811	1.4921	4.05009	0.368412	0.712566	NA	NA	NA	NA	0	0.553622
ENSMUSG00000081833	0.276811	1.4921	4.05009	0.368412	0.712566	NA	NA	NA	NA	0	0.553622
ENSMUSG00000082357	0.276811	1.4921	4.05009	0.368412	0.712566	NA	NA	NA	NA	0	0.553622
ENSMUSG00000083015	0.276811	1.4921	4.05009	0.368412	0.712566	NA	NA	NA	NA	0	0.553622
ENSMUSG00000083353	0.276811	1.4921	4.05009	0.368412	0.712566	NA	NA	NA	NA	0	0.553622
ENSMUSG00000084028	0.276811	1.4921	4.05009	0.368412	0.712566	NA	NA	NA	NA	0	0.553622
ENSMUSG00000084183	0.276811	1.4921	4.05009	0.368412	0.712566	NA	NA	NA	NA	0	0.553622
ENSMUSG00000084384	0.276811	1.4921	4.05009	0.368412	0.712566	NA	NA	NA	NA	0	0.553622
ENSMUSG00000084760	0.276811	1.4921	4.05009	0.368412	0.712566	NA	NA	NA	NA	0	0.553622
ENSMUSG00000084860	0.276811	1.4921	4.05009	0.368412	0.712566	NA	NA	NA	NA	0	0.553622
ENSMUSG00000085762	0.276811	1.4921	4.05009	0.368412	0.712566	NA	NA	NA	NA	0	0.553622
ENSMUSG00000085941	0.276811	1.4921	4.05009	0.368412	0.712566	NA	NA	NA	NA	0	0.553622
ENSMUSG00000086006	0.276811	1.4921	4.05009	0.368412	0.712566	NA	Gm13293	100503147	predicted gene 13293	0	0.553622
ENSMUSG00000086008	0.276811	1.4921	4.05009	0.368412	0.712566	NA	Gm8817	667794	predicted gene 8817	0	0.553622
ENSMUSG00000086067	0.276811	1.4921	4.05009	0.368412	0.712566	NA	NA	NA	NA	0	0.553622
ENSMUSG00000086162	0.276811	1.4921	4.05009	0.368412	0.712566	NA	NA	NA	NA	0	0.553622
ENSMUSG00000086258	0.276811	1.4921	4.05009	0.368412	0.712566	NA	NA	NA	NA	0	0.553622
ENSMUSG00000086311	0.276811	1.4921	4.05009	0.368412	0.712566	NA	NA	NA	NA	0	0.553622
ENSMUSG00000086733	0.276811	1.4921	4.05009	0.368412	0.712566	NA	NA	NA	NA	0	0.553622
ENSMUSG00000088793	0.276811	1.4921	4.05009	0.368412	0.712566	NA	LOC115487249	115487249	U6 spliceosomal RNA	0	0.553622
ENSMUSG00000088939	0.276811	1.4921	4.05009	0.368412	0.712566	NA	NA	NA	NA	0	0.553622
ENSMUSG00000088988	0.276811	1.4921	4.05009	0.368412	0.712566	NA	NA	NA	NA	0	0.553622
ENSMUSG00000089728	0.276811	1.4921	4.05009	0.368412	0.712566	NA	Clec2f	435921	C-type lectin domain family 2, member f	0	0.553622
ENSMUSG00000091336	0.276811	1.4921	4.05009	0.368412	0.712566	NA	NA	NA	NA	0	0.553622
ENSMUSG00000091442	0.276811	1.4921	4.05009	0.368412	0.712566	NA	NA	NA	NA	0	0.553622
ENSMUSG00000094878	0.276811	1.4921	4.05009	0.368412	0.712566	NA	Olfr130	258480	olfactory receptor 130	0	0.553622
ENSMUSG00000095464	0.276811	1.4921	4.05009	0.368412	0.712566	NA	NA	NA	NA	0	0.553622
ENSMUSG00000095661	0.276811	1.4921	4.05009	0.368412	0.712566	NA	NA	NA	NA	0	0.553622
ENSMUSG00000095863	0.276811	1.4921	4.05009	0.368412	0.712566	NA	NA	NA	NA	0	0.553622
ENSMUSG00000096449	0.276811	1.4921	4.05009	0.368412	0.712566	NA	NA	NA	NA	0	0.553622
ENSMUSG00000096850	0.276811	1.4921	4.05009	0.368412	0.712566	NA	NA	NA	NA	0	0.553622
ENSMUSG00000097961	0.276811	1.4921	4.05009	0.368412	0.712566	NA	NA	NA	NA	0	0.553622
ENSMUSG00000098588	0.276811	1.4921	4.05009	0.368412	0.712566	NA	Mir6340	102465173	microRNA 6340	0	0.553622
ENSMUSG00000098653	0.276811	1.4921	4.05009	0.368412	0.712566	NA	NA	NA	NA	0	0.553622
ENSMUSG00000098760	0.276811	1.4921	4.05009	0.368412	0.712566	NA	NA	NA	NA	0	0.553622
ENSMUSG00000098922	0.276811	1.4921	4.05009	0.368412	0.712566	NA	Mir8106	102465896	microRNA 8106	0	0.553622
ENSMUSG00000100585	0.276811	1.4921	4.05009	0.368412	0.712566	NA	1700108J01Rik	68245	RIKEN cDNA 1700108J01 gene	0	0.553622
ENSMUSG00000100880	0.276811	1.4921	4.05009	0.368412	0.712566	NA	NA	NA	NA	0	0.553622
ENSMUSG00000101155	0.276811	1.4921	4.05009	0.368412	0.712566	NA	Sly	382301	Sycp3 like Y-linked	0	0.553622
ENSMUSG00000101813	0.276811	1.4921	4.05009	0.368412	0.712566	NA	NA	NA	NA	0	0.553622
ENSMUSG00000101877	0.276811	1.4921	4.05009	0.368412	0.712566	NA	NA	NA	NA	0	0.553622
ENSMUSG00000103007	0.276811	1.4921	4.05009	0.368412	0.712566	NA	NA	NA	NA	0	0.553622
ENSMUSG00000103204	0.276811	1.4921	4.05009	0.368412	0.712566	NA	NA	NA	NA	0	0.553622
ENSMUSG00000103435	0.276811	1.4921	4.05009	0.368412	0.712566	NA	NA	NA	NA	0	0.553622
ENSMUSG00000104507	0.276811	1.4921	4.05009	0.368412	0.712566	NA	NA	NA	NA	0	0.553622
ENSMUSG00000104699	0.276811	1.4921	4.05009	0.368412	0.712566	NA	NA	NA	NA	0	0.553622
ENSMUSG00000104721	0.276811	1.4921	4.05009	0.368412	0.712566	NA	NA	NA	NA	0	0.553622
ENSMUSG00000104765	0.276811	1.4921	4.05009	0.368412	0.712566	NA	NA	NA	NA	0	0.553622
ENSMUSG00000104845	0.276811	1.4921	4.05009	0.368412	0.712566	NA	NA	NA	NA	0	0.553622
ENSMUSG00000104857	0.276811	1.4921	4.05009	0.368412	0.712566	NA	NA	NA	NA	0	0.553622
ENSMUSG00000105078	0.276811	1.4921	4.05009	0.368412	0.712566	NA	Vamp9	102639650	vesicle-associated membrane protein 9	0	0.553622
ENSMUSG00000105203	0.276811	1.4921	4.05009	0.368412	0.712566	NA	NA	NA	NA	0	0.553622
ENSMUSG00000105324	0.276811	1.4921	4.05009	0.368412	0.712566	NA	NA	NA	NA	0	0.553622
ENSMUSG00000105376	0.276811	1.4921	4.05009	0.368412	0.712566	NA	NA	NA	NA	0	0.553622
ENSMUSG00000105755	0.276811	1.4921	4.05009	0.368412	0.712566	NA	NA	NA	NA	0	0.553622
ENSMUSG00000106108	0.276811	1.4921	4.05009	0.368412	0.712566	NA	NA	NA	NA	0	0.553622
ENSMUSG00000106346	0.276811	1.4921	4.05009	0.368412	0.712566	NA	NA	NA	NA	0	0.553622
ENSMUSG00000106426	0.276811	1.4921	4.05009	0.368412	0.712566	NA	NA	NA	NA	0	0.553622
ENSMUSG00000106567	0.276811	1.4921	4.05009	0.368412	0.712566	NA	NA	NA	NA	0	0.553622
ENSMUSG00000106909	0.276811	1.4921	4.05009	0.368412	0.712566	NA	NA	NA	NA	0	0.553622
ENSMUSG00000107145	0.276811	1.4921	4.05009	0.368412	0.712566	NA	NA	NA	NA	0	0.553622
ENSMUSG00000107597	0.276811	1.4921	4.05009	0.368412	0.712566	NA	NA	NA	NA	0	0.553622
ENSMUSG00000107887	0.276811	1.4921	4.05009	0.368412	0.712566	NA	NA	NA	NA	0	0.553622
ENSMUSG00000108163	0.276811	1.4921	4.05009	0.368412	0.712566	NA	NA	NA	NA	0	0.553622
ENSMUSG00000109281	0.276811	1.4921	4.05009	0.368412	0.712566	NA	NA	NA	NA	0	0.553622
ENSMUSG00000109392	0.276811	1.4921	4.05009	0.368412	0.712566	NA	Gm5737	436008	predicted gene 5737	0	0.553622
ENSMUSG00000110366	0.276811	1.4921	4.05009	0.368412	0.712566	NA	NA	NA	NA	0	0.553622
ENSMUSG00000110569	0.276811	1.4921	4.05009	0.368412	0.712566	NA	NA	NA	NA	0	0.553622
ENSMUSG00000111700	0.276811	1.4921	4.05009	0.368412	0.712566	NA	NA	NA	NA	0	0.553622
ENSMUSG00000111821	0.276811	1.4921	4.05009	0.368412	0.712566	NA	NA	NA	NA	0	0.553622
ENSMUSG00000111920	0.276811	1.4921	4.05009	0.368412	0.712566	NA	NA	NA	NA	0	0.553622
ENSMUSG00000112192	0.276811	1.4921	4.05009	0.368412	0.712566	NA	NA	NA	NA	0	0.553622
ENSMUSG00000112479	0.276811	1.4921	4.05009	0.368412	0.712566	NA	NA	NA	NA	0	0.553622
ENSMUSG00000112798	0.276811	1.4921	4.05009	0.368412	0.712566	NA	NA	NA	NA	0	0.553622
ENSMUSG00000112877	0.276811	1.4921	4.05009	0.368412	0.712566	NA	NA	NA	NA	0	0.553622
ENSMUSG00000113108	0.276811	1.4921	4.05009	0.368412	0.712566	NA	NA	NA	NA	0	0.553622
ENSMUSG00000113125	0.276811	1.4921	4.05009	0.368412	0.712566	NA	NA	NA	NA	0	0.553622
ENSMUSG00000113519	0.276811	1.4921	4.05009	0.368412	0.712566	NA	NA	NA	NA	0	0.553622
ENSMUSG00000114024	0.276811	1.4921	4.05009	0.368412	0.712566	NA	NA	NA	NA	0	0.553622
ENSMUSG00000114166	0.276811	1.4921	4.05009	0.368412	0.712566	NA	NA	NA	NA	0	0.553622
ENSMUSG00000114306	0.276811	1.4921	4.05009	0.368412	0.712566	NA	NA	NA	NA	0	0.553622
ENSMUSG00000114414	0.276811	1.4921	4.05009	0.368412	0.712566	NA	NA	NA	NA	0	0.553622
ENSMUSG00000114737	0.276811	1.4921	4.05009	0.368412	0.712566	NA	NA	NA	NA	0	0.553622
ENSMUSG00000114812	0.276811	1.4921	4.05009	0.368412	0.712566	NA	NA	NA	NA	0	0.553622
ENSMUSG00000114917	0.276811	1.4921	4.05009	0.368412	0.712566	NA	NA	NA	NA	0	0.553622
ENSMUSG00000115067	0.276811	1.4921	4.05009	0.368412	0.712566	NA	Dpep2	319446	dipeptidase 2	0	0.553622
ENSMUSG00000116092	0.276811	1.4921	4.05009	0.368412	0.712566	NA	NA	NA	NA	0	0.553622
ENSMUSG00000116414	0.276811	1.4921	4.05009	0.368412	0.712566	NA	NA	NA	NA	0	0.553622
ENSMUSG00000116676	0.276811	1.4921	4.05009	0.368412	0.712566	NA	NA	NA	NA	0	0.553622
ENSMUSG00000117241	0.276811	1.4921	4.05009	0.368412	0.712566	NA	NA	NA	NA	0	0.553622
ENSMUSG00000117551	0.276811	1.4921	4.05009	0.368412	0.712566	NA	NA	NA	NA	0	0.553622
ENSMUSG00000117797	0.276811	1.4921	4.05009	0.368412	0.712566	NA	2900057B20Rik	73009	RIKEN cDNA 2900057B20 gene	0	0.553622
ENSMUSG00000094318	0.276702	1.49162	4.05014	0.368288	0.712659	NA	NA	NA	NA	0	0.553404
ENSMUSG00000095517	0.276702	1.49162	4.05014	0.368288	0.712659	NA	Gm13249	384081	predicted gene 13249	0	0.553404
ENSMUSG00000117652	0.276614	1.49123	4.05018	0.368187	0.712734	NA	NA	NA	NA	0	0.553229
ENSMUSG00000106175	0.278119	1.49112	4.049	0.368268	0.712673	NA	NA	NA	NA	0	0.556237
ENSMUSG00000114062	5.31607	1.49031	1.03382	1.44155	0.149429	NA	NA	NA	NA	2.73129	7.90086
ENSMUSG00000097171	10.1032	1.49029	0.78076	1.90877	0.0562916	0.652711077979942	Gm17644	329096	predicted gene, 17644	5.25153	14.955
ENSMUSG00000040594	19.423	1.48882	0.633958	2.34845	0.0188515	0.411580327789111	Ranbp17	66011	RAN binding protein 17	9.83705	29.0089
ENSMUSG00000053528	0.617678	1.4888	3.39144	0.438987	0.660671	NA	A530021J07Rik	330578	Riken cDNA A530021J07 gene	0.244333	0.991023
ENSMUSG00000031934	82.9937	1.48707	0.253552	5.86497	4.49205e-09	4.5604302333661e-06	Panx1	55991	pannexin 1	43.6301	122.357
ENSMUSG00000059493	3.2539	1.48693	1.4415	1.03152	0.302296	NA	Nhs	195727	NHS actin remodeling regulator	1.67155	4.83626
ENSMUSG00000039954	2.92631	1.48591	1.37583	1.08001	0.280139	NA	Stk32a	269019	serine/threonine kinase 32A	1.51664	4.33599
ENSMUSG00000052212	10.5579	1.48399	1.02491	1.44792	0.147638	0.87028204041667	Cd177	68891	CD177 antigen	5.75702	15.3589
ENSMUSG00000050370	1.42894	1.48383	2.23268	0.664598	0.506308	NA	Ch25h	12642	cholesterol 25-hydroxylase	0.76501	2.09287
ENSMUSG00000029711	0.786172	1.48368	3.11542	0.476238	0.633905	NA	Epo	13856	erythropoietin	0.446922	1.12542
ENSMUSG00000076934	13.33	1.48244	1.08117	1.37114	0.170332	0.892800193480573	NA	NA	NA	7.08183	19.5781
ENSMUSG00000030518	2.58748	1.48227	1.52954	0.969092	0.332499	NA	Fam189a1	70638	family with sequence similarity 189, member A1	1.32223	3.85273
ENSMUSG00000117592	0.991965	1.48182	2.35227	0.629953	0.528725	NA	NA	NA	NA	0.53927	1.44466
ENSMUSG00000083964	2.78023	1.48169	1.52088	0.974234	0.32994	NA	NA	NA	NA	1.48775	4.07271
ENSMUSG00000039720	3.04717	1.48047	1.30741	1.13237	0.257479	NA	Got1l1	76615	glutamic-oxaloacetic transaminase 1-like 1	1.69337	4.40097
ENSMUSG00000108342	16.5935	1.4804	0.616225	2.40237	0.0162892	0.38359415616554	NA	NA	NA	8.80314	24.3838
ENSMUSG00000026204	6.74231	1.47957	0.882385	1.67678	0.0935857	NA	Ptprn	19275	protein tyrosine phosphatase, receptor type, N	3.44565	10.039
ENSMUSG00000058794	103.562	1.47909	0.333905	4.42968	9.43716e-06	0.0028402239559473	Nfe2	18022	nuclear factor, erythroid derived 2	54.9945	152.129
ENSMUSG00000093846	1.43632	1.47774	2.03898	0.724745	0.468608	NA	Gm4425	100043416	KRAB-domain protein pseudogene	0.777823	2.09482
ENSMUSG00000115021	3.47927	1.47738	1.39352	1.06018	0.289061	NA	Vmn1r173	545934	vomeronasal 1 receptor 173	1.83952	5.11902
ENSMUSG00000097071	1.24339	1.47689	2.08855	0.707135	0.479483	NA	NA	NA	NA	0.627302	1.85948
ENSMUSG00000038415	1986.61	1.4763	0.795087	1.85678	0.0633431	0.67583003381568	Foxq1	15220	forkhead box Q1	1050.48	2922.74
ENSMUSG00000114017	2.67244	1.47577	1.38586	1.06487	0.286934	NA	NA	NA	NA	1.39935	3.94552
ENSMUSG00000090774	1.85622	1.47409	1.755	0.839934	0.400945	NA	Vmn2r74	546980	vomeronasal 2, receptor 74	0.94068	2.77176
ENSMUSG00000082264	3.975	1.47291	1.3607	1.08247	0.279045	NA	NA	NA	NA	2.10028	5.84972
ENSMUSG00000042515	10.4894	1.47279	0.852113	1.7284	0.0839171	0.757135202637721	Pwwp3b	245631	PWWP domain containing 3B	5.22545	15.7534
ENSMUSG00000021553	4.1956	1.47258	1.09979	1.33897	0.180581	NA	Slc28a3	114304	solute carrier family 28 (sodium-coupled nucleoside transporter), member 3	2.27534	6.11585
ENSMUSG00000117650	0.65327	1.47166	2.88844	0.509501	0.610401	NA	NA	NA	NA	0.268387	1.03815
ENSMUSG00000112966	5.02432	1.47063	1.35354	1.08651	0.277254	NA	NA	NA	NA	2.69114	7.35751
ENSMUSG00000092760	1.95937	1.47001	1.8279	0.804209	0.421276	NA	NA	NA	NA	1.03208	2.88667
ENSMUSG00000042671	29.1113	1.46852	0.45842	3.20343	0.00135801	0.0923883241666245	Rgs8	67792	regulator of G-protein signaling 8	15.5469	42.6757
ENSMUSG00000085017	2.92003	1.46851	1.6341	0.898669	0.368829	NA	NA	NA	NA	1.58579	4.25427
ENSMUSG00000026090	8.65936	1.46756	0.808197	1.81584	0.0693947	0.700216045361745	2010300C02Rik	72097	RIKEN cDNA 2010300C02 gene	4.51035	12.8084
ENSMUSG00000046463	9.36333	1.46739	0.944464	1.55367	0.120263	0.826239117581851	NA	NA	NA	4.65183	14.0748
ENSMUSG00000094027	4.70475	1.46561	1.1588	1.26476	0.205957	NA	NA	NA	NA	2.50593	6.90357
ENSMUSG00000100151	1.22313	1.46478	2.33198	0.628128	0.52992	NA	NA	NA	NA	0.627293	1.81897
ENSMUSG00000020423	3003.25	1.46398	0.666396	2.19686	0.0280307	0.495646155339374	Btg2	12227	BTG anti-proliferation factor 2	1598.09	4408.42
ENSMUSG00000074060	1.32876	1.46273	1.95731	0.747315	0.454874	NA	Fbxw15	382105	F-box and WD-40 domain protein 15	0.697127	1.96039
ENSMUSG00000117534	1.23149	1.46257	2.09142	0.699317	0.484354	NA	Gm20161	100504304	predicted gene, 20161	0.627194	1.83578
ENSMUSG00000019775	8.4354	1.46255	0.985673	1.48381	0.137859	0.859721331228159	Rgs17	56533	regulator of G-protein signaling 17	4.46331	12.4075
ENSMUSG00000107788	2.03612	1.46249	1.53627	0.951975	0.34111	NA	NA	NA	NA	1.09295	2.97928
ENSMUSG00000001739	13.8462	1.46115	0.628225	2.32584	0.0200272	0.422119624169364	Cldn15	60363	claudin 15	7.27262	20.4197
ENSMUSG00000038077	2.72981	1.46099	1.70389	0.857446	0.391198	NA	Kcna6	16494	potassium voltage-gated channel, shaker-related, subfamily, member 6	1.51241	3.94721
ENSMUSG00000068748	3.46354	1.46012	1.19595	1.22089	0.222126	NA	Ptprz1	19283	protein tyrosine phosphatase, receptor type Z, polypeptide 1	1.86697	5.0601
ENSMUSG00000062372	1.39694	1.45628	2.0686	0.703992	0.481438	NA	Otof	83762	otoferlin	0.763103	2.03077
ENSMUSG00000097806	1.39703	1.45365	2.06859	0.702725	0.482227	NA	NA	NA	NA	0.764422	2.02964
ENSMUSG00000074420	1.38638	1.45171	2.27961	0.636827	0.524237	NA	Gm10693	675749	predicted pseudogene 10693	0.75561	2.01716
ENSMUSG00000114570	12.0578	1.44984	0.66857	2.16858	0.0301149	0.510499986067464	NA	NA	NA	6.41785	17.6978
ENSMUSG00000015709	4.84941	1.44955	1.11277	1.30265	0.192694	NA	Arnt2	11864	aryl hydrocarbon receptor nuclear translocator 2	2.51602	7.1828
ENSMUSG00000099516	1.82459	1.44952	1.82182	0.795643	0.42624	NA	NA	NA	NA	0.941793	2.70738
ENSMUSG00000116009	4.16188	1.44885	1.10722	1.30855	0.190688	NA	NA	NA	NA	2.26976	6.05401
ENSMUSG00000084283	2.15299	1.44884	1.9033	0.761225	0.446523	NA	NA	NA	NA	1.17376	3.13223
ENSMUSG00000022346	891.644	1.44853	0.612692	2.36421	0.0180685	0.403502161902282	Myc	17869	myelocytomatosis oncogene	478.155	1305.13
ENSMUSG00000039330	1.03404	1.44765	2.06493	0.701067	0.483261	NA	Tsga10ip	78306	testis specific 10 interacting protein	0.618395	1.44969
ENSMUSG00000093256	2.97203	1.44663	1.40418	1.03023	0.302901	NA	NA	NA	NA	1.63188	4.31218
ENSMUSG00000075296	11.0452	1.44584	0.738217	1.95856	0.0501648	0.621788507032348	Aldh3b2	621603	aldehyde dehydrogenase 3 family, member B2	5.87859	16.2119
ENSMUSG00000104636	1.4277	1.44493	2.23358	0.646915	0.517687	NA	NA	NA	NA	0.782999	2.0724
ENSMUSG00000032454	3.4479	1.4447	1.198	1.20593	0.227846	NA	Rbp2	19660	retinol binding protein 2, cellular	1.8579	5.03791
ENSMUSG00000069816	2.62072	1.44416	1.37016	1.05401	0.291877	NA	Olfr23	18321	olfactory receptor 23	1.40492	3.83652
ENSMUSG00000112177	3.34805	1.4441	1.20495	1.19847	0.230733	NA	NA	NA	NA	1.79466	4.90144
ENSMUSG00000025153	52102.3	1.44392	0.219152	2.02562	0.0428035	0.581987764565229	Fasn	14104	fatty acid synthase	44148.8	80055.9
ENSMUSG00000026051	1.21705	1.44336	2.09486	0.689	0.490823	NA	Ecrg4	78896	ECRG4 augurin precursor	0.627401	1.80669
ENSMUSG00000115240	2.24226	1.44273	1.76109	0.819226	0.412657	NA	Gm5144	381002	predicted gene 5144	1.25038	3.23414
ENSMUSG00000088088	1.33582	1.44201	2.15727	0.668442	0.503851	NA	Rmrp	19782	RNA component of mitochondrial RNAase P	0.710691	1.96094
ENSMUSG00000034452	6.16589	1.44037	0.967991	1.488	0.13675	NA	Slc24a1	214111	solute carrier family 24 (sodium/potassium/calcium exchanger), member 1	3.37035	8.96144
ENSMUSG00000097011	1.94471	1.43977	1.51796	0.948487	0.342882	NA	Gm4651	100043793	predicted gene 4651	1.04789	2.84153
[truncated: 28,830 more rows]
