# Supplementary material for: The ULK1-NCOA3 axis restrains de novo lipogenesis and prevents diet-induced steatohepatitis and fibrosis in mice
Source: J Clin Invest. 2026 Apr 2;136(11):e191101. doi: 10.1172/JCI191101 (PMC13221236; doi:10.1172/JCI191101)
Supplement: Supplemental data set 2 [file jci-136-191101-s158.xlsx]

## Sheet: Sheet1
Sample	AQP9	LY6E	SLC7A2	BST2	TNFSF10	SLC31A1	RAF1	FZD5	ABCA1	ATP2A2	SELENOS	ACVR1B	CD82	IFNAR1	CCL5	MET	ABI1	CD40	IL1R1	ITGA5	APLNR	HIF1A	IRF1	NMI	RNF144B	SLC11A2	AHR	NFKB1	ATP2C1	SLC4A4	CX3CL1	IL18R1	SRI	MMP14	EMP3	PSEN1	P2RY2	KIF1B	RTP4	DCBLD2	EIF2AK2	IL2RB	ACVR2A	ATP2B1	LYN	GNAI3	SGMS2
Normal 1	140.84	121.746	68.1	58.784	41.761	28.806	21.742	19.046	16.595	16.276	14.867	14.719	13.81	12.615	11.429	10.458	8.876	8.616	8.344	8.073	7.458	5.86	5.465	5.363	5.076	5.008	4.99	4.308	4.05	3.927	3.909	3.335	3.317	3.277	3.11	3.046	2.899	2.874	2.817	2.606	2.528	2.427	2.229	2.112	2.067	2.018	1.992
Normal 2	234.609	55.981	92.702	134.045	50.947	38.906	19.778	13.741	22.225	12.518	13.304	11.353	17.645	17.904	4.064	11.729	9.152	6.173	24.269	14.14	8.641	11.929	6.101	4.12	5.693	8.091	10.451	7.479	6.666	4.372	5.399	2.932	6.991	9.918	6.049	4.562	1.542	3.806	3.954	2.907	3.575	3.788	3.049	3.784	4.56	2.389	3.24
Normal 3	109.556	199.958	44.984	81.749	28.762	61.315	27.06	16.251	28.825	36.595	23.378	20.388	13.358	19.2	3.84	10.925	13.4	3.657	24.91	12.73	4.184	15.528	12.762	5.959	7.144	8.655	4.751	9.526	9.554	8.029	5.704	6.043	4.782	19.006	5.615	6.814	2.899	5.664	3.431	4.046	5.708	1.437	3.291	4.381	6.131	3.035	5.51
Normal 4	43.241	117.753	18.644	32.076	34.65	8.607	15.743	10.757	12.119	17.126	12.762	7.043	3.396	8.115	7.398	5.483	8.422	8.172	21.728	16.288	3.88	12.481	6.557	3.779	5.178	3.865	6.845	4.361	4.25	3.27	5.444	2.767	4.555	7.242	4.793	2.249	1.332	2.913	5.695	2.29	2.069	8.343	3.014	3.043	2.683	1.294	1.739
Normal 5	120.473	229.738	53.895	96.096	63.69	22.696	23.082	13.251	11.311	9.989	7.578	10.836	9.521	11.667	6.598	13.882	8.53	9.352	10.344	18.109	6.213	5.683	11.25	3.619	9.023	6.464	7.67	3.895	3.124	4.615	5.385	2.273	2.818	3.975	5.003	2.902	1.715	3.166	3.21	2.734	2.601	4.036	2.935	2.326	1.732	1.351	2.678
Normal 6	103.289	175.946	39.752	139.088	32.526	23.275	20.417	11.093	12.686	19.014	13.284	14.07	4.357	8.921	10.673	9.272	8.353	7.379	10.468	9.288	8.083	5.047	4.598	5.616	11.382	4.931	4.992	3.94	4.602	4.146	3.372	2.883	3.259	4.057	2.635	2.37	2.82	2.596	3.635	2.195	2.618	4.654	2.556	2.172	2.102	1.848	1.938
Normal 7	151.109	124.274	108.924	122.296	71.047	41.649	25.597	19.253	23.365	17.777	14.314	21.372	6.134	23.119	4.775	20.627	15.823	10.285	23.873	13.212	13.348	9.78	7.817	7.422	13.238	11.528	13.897	6.461	7.502	7.57	4.853	3.059	4.619	4.133	3.85	4.693	1.963	6.084	3.51	4.056	4.67	2.628	3.886	3.397	4.176	3.271	5.589
Normal 8	196.13	22.95	266.119	107.756	2.059	84.852	29.872	25.112	45.348	127.267	55.543	73.594	20.629	43.695	0.788	25.653	19.45	7.468	91.036	58.726	6.962	87.812	4.967	9.875	5.835	9.947	3.564	18.35	19.346	3.159	0.896	5.613	10.314	16.42	14.657	12.621	4.097	11.614	2.557	3.242	3.492	0.507	4.343	12.493	20.041	9.174	25.888
Normal 9	83.251	109.862	110.038	55.198	8.727	29.382	25.619	9.532	40.719	33.708	18.948	48.388	8.454	23.461	8.119	22.51	13.977	1.771	96.899	37.755	3.763	74.479	7.903	5.402	4.473	4.122	4.431	15.124	5.665	3.283	2.565	4.965	5.161	5.93	7.288	4.114	0.983	2.483	0.411	2.042	2.462	3.809	3.022	3.907	14.246	3.84	16.984
Normal 10	97.547	132.364	46.638	243.428	50.308	42.225	26.664	33.014	19.916	29.852	21.844	22.224	14.952	22.252	11.033	11.343	13.767	8.315	25.063	17.143	14.411	13.474	7.495	7.355	8.071	9.327	15.128	7.917	7.581	7.941	5.683	4.476	7.394	9.186	5.424	4.11	4.896	4.959	4.015	2.993	4.417	3.035	3.687	4.159	4.221	2.732	3.453
Normal 11	83.495	168.192	95.406	162.464	22.655	28.199	22.687	18.553	14.873	16.316	10.777	13.249	9.347	12.605	3.65	17.508	11.505	8.017	16.221	11.433	2.737	6.978	4.617	3.501	9.859	5.746	7.346	5.755	4.575	5.764	6.019	3.108	5.766	4.659	3.109	3.248	1.459	4.015	2.989	3.803	2.992	2.893	2.833	3.332	2.601	1.813	3.279
Normal 12	72.602	156.16	32.808	81.304	28.377	18.271	16.01	3.866	10.858	14.295	6.887	8.077	4.708	7.178	7.822	7.723	6.001	5.255	8.729	4.313	5.384	2.376	5.467	4.293	20.808	4.008	3.338	3.183	2.249	4.367	5.236	2.669	2.424	3.439	2.925	1.877	1.595	2.031	2.737	1.408	2.682	7.019	1.471	1.759	1.409	1.099	2.052
Normal 13	64.239	124.813	81.758	49.8	18.777	22.537	20	19.363	18.946	21.024	12.307	15.041	6.594	17.671	2.139	10.673	10.119	5.886	20.864	7.212	5.219	8.663	10.31	5.173	4.062	9.807	14.165	5.03	4.573	4.458	1.802	3.888	4.757	4.733	2.716	2.98	1.62	3.875	3.329	2.83	5.493	1.238	2.5	3.281	3.015	1.956	2.838
Normal 14	121.917	324.498	47.298	50.372	59.014	27.778	21.635	21.107	16.691	14.28	11.868	11.254	13.493	18.579	7.721	10.33	11.228	11.087	20.86	17.916	11.6	12.788	7.078	4.361	5.543	5.77	10.896	6.05	4.612	5.615	6.885	3.754	5.589	7.472	4.102	3.303	2.856	3.388	2.576	2.722	2.574	3.158	3.375	2.635	3.802	1.614	2.228
Normal 15	70.74	99.026	100.959	101.306	15.797	31.067	29.067	12.788	27.253	26.826	23.502	21.308	13.234	21.719	1.504	8.892	11.282	4.018	25.59	11.721	2.473	14.858	6.49	4.79	3.309	9.322	7.127	4.99	5.186	2	2.609	5.118	7.655	4.617	5.637	3.52	1.059	3.524	1.56	2.769	2.1	0.709	2.597	2.826	6.42	2.398	2.561
Normal 16	45.679	131.213	69.714	77.723	12.603	23.361	21.919	21.978	22.122	21.818	18.512	17.876	9.359	22.854	10.204	9.238	16.447	8.05	38.305	11.991	11.282	18.903	11.547	6.732	3.578	7.097	12.757	6.466	6.295	4.288	2.903	4.568	6.123	5.837	5.896	3.114	1.478	3.27	2.795	3.072	5.133	6.565	3.798	4.828	6.153	2.523	3.697
Normal 17	81.653	229.822	85.244	175.518	12.141	28.935	25.444	15.945	21.292	25.827	17.988	13.322	13.001	29.891	6.869	11.209	13.23	9.692	33.966	20.581	6.76	29.432	5.764	8.196	5.212	5.195	17.821	8.498	7.012	5.091	7.591	6.481	11.708	10.557	9.578	3.912	1.571	4.383	2.993	3.946	4.181	3.1	3.709	5.291	6.391	2.413	2.924
Normal 18	103.93	191.22	100.231	159.99	30.329	23.287	23.023	13.943	10.763	14.094	12.635	8.076	9.322	12.373	40.52	16.052	9.733	10.483	20.242	17.116	5.777	11.09	5.151	4.401	4.731	7.957	7.255	6.381	6.047	8.416	5.624	3.115	6.46	10.237	8.209	3.736	0.922	3.146	2.02	3.207	2.685	5.262	3.282	4.285	3.552	1.64	2.45
Normal 19	300.909	104.496	298.51	395.85	5.738	48.424	44.843	9.374	31.289	28.908	26.22	34.32	19.552	40.338	9.762	20.047	20.646	13.493	42.241	39.487	9.398	37.137	8.838	6.235	3.879	9.733	5.991	9.695	18.232	11.26	3.256	6.612	11.392	26.088	12.396	9.363	3.508	6.997	2.185	3.64	4.749	1.288	3.205	5.318	12.624	4.22	4.388
Normal 20	92.658	168.11	40.806	81.95	29.508	30.966	19.412	14.547	10.695	18.62	18.922	12.869	4.835	15.687	13.704	10.701	10.953	8.809	22.85	8.407	12.659	9.431	6.911	6.356	5.005	5.396	8.177	6.936	5.119	5.485	4.867	3.281	5.32	12.388	7.727	3.8	2.398	2.994	4.505	3.005	5.169	3.962	3.929	2.61	2.671	2.633	2.934
Normal 21	43.241	60.579	117.285	149.016	2.966	35.347	25.631	15.77	26.28	28.891	21.363	16.292	8.034	27.325	6.904	4.963	10.362	3.966	23.935	15.247	0.819	20.915	5.818	6.48	5.083	11.497	4.892	7.964	8.352	4.904	2.094	5.724	8.837	5.488	3.757	6.311	3.843	6.74	1.433	3.321	3.896	1.451	2.447	3.05	4.681	2.505	3.136
Normal 22	46.54	136.552	51.931	153.6	17.788	29.268	17.777	15.79	10.675	18.21	20.161	12.048	5.506	11.828	8.369	8.069	8.929	5.481	14.897	8.495	0.8	6.751	6.184	4.867	4.833	3.87	6.017	5.239	4.344	5.261	4.43	4.715	4.633	5.669	3.586	3.015	3.309	3.936	2.757	2.51	3.447	3.413	2.311	3.39	3.174	2.178	3.341
Normal 23	23.102	31.339	13.407	21.52	5.825	5.742	5.06	4.828	3.804	4.432	4.149	3.914	1.08	3.486	5.592	2.896	3.275	1.852	5.18	2.63	5.493	2.843	2.158	1.475	2.349	1.592	4.082	1.351	1.681	1.028	1.829	1.197	1.318	2.114	2.128	0.82	0.607	0.967	0.729	0.817	1.011	4.224	0.937	1.089	1.55	0.547	0.87
Normal 24	110.536	192.137	50.633	98.525	33.032	19.051	16.268	15.102	9.128	8.346	9.855	11.409	4.264	11.511	6.236	9.823	8.655	5.788	17.391	11.583	12.322	5.844	8.076	4.412	8.153	5.982	9.065	3.671	4.491	4.02	5.678	1.75	3.509	7.312	3.698	2.418	1.732	2.64	2.8	2.616	2.383	5.273	2.946	2.649	1.955	1.548	2.454
Normal 25	76.824	73.442	64.454	130.834	4.759	23.96	23.027	10.517	22.679	17.651	19.323	19.704	7.15	11.314	1.387	4.801	9.357	8.883	11.754	24.922	0.231	10.176	5.804	3.225	2.526	9.142	3.48	6.742	5.377	4.41	1.381	3.428	6.433	5.056	3.034	5.071	0.905	5.227	1.191	2.921	2.076	0.709	2.186	3.404	2.971	1.902	1.906
Normal 26	72.44	39.792	104.801	294.822	6.98	34.503	29.528	14.194	28.401	58.739	56.861	26.181	15.513	32.814	19.17	16.896	15.868	12.026	59.871	55.295	7.331	73.187	20.137	8.733	9.131	9.351	7.239	16.059	14.802	3.615	4.639	9.282	14.843	16.331	16.65	6.994	2.517	6.355	1.13	2.4	4.934	3.887	4.645	10.104	14.741	4.124	32.649
Normal 27	60.787	63.53	55.581	89.049	14.346	16.837	10.873	6.557	7.38	7.024	8.529	9.285	3.556	8.399	7.423	8.958	6.988	5.525	10.835	4.299	1.636	3.33	3.721	2.727	5.237	3.859	5.443	2.567	3.593	3.755	2.471	1.677	2.175	3.312	1.971	2.027	0.574	2.013	2.408	2.015	1.782	1.553	1.752	1.701	1.505	1.189	1.446
Normal 28	115.688	67.347	78.512	57.308	54.221	19.889	20.28	13.968	10.976	14.35	11.41	7.852	7.099	9.677	8.083	19.583	9.222	8.424	15.566	14.724	6.504	5.306	2.511	5.475	4.799	4.547	13.936	4.515	4.62	6.282	5.096	1.841	5.117	6.094	3.784	2.51	1.286	3.537	3.213	2.786	3.226	6.682	2.64	3.115	2.401	1.518	2.874
Normal 29	145.842	37.503	128.799	130.489	11.949	44.265	33.902	22.923	25.305	101.585	63.097	19.579	21.874	33.23	7.402	16.072	18.533	14.923	66.489	47.882	15.017	63.781	24.662	18.604	6.022	9.624	12.06	24.52	22.883	4.563	3.425	5.063	15.159	39.306	18.593	11.287	2.949	8.891	4.986	4.49	6.373	1.356	3.968	6.276	11.943	4.797	10.667
Normal 30	82.582	109.407	96.821	269.729	35.497	52.107	30.155	21.739	16.014	30.279	28.142	20.759	49.313	27.851	7.144	12.088	10.689	8.797	28.865	22.283	5.612	18.767	7.557	8.547	6.02	10.825	7.817	7.694	6.522	8.46	5.599	3.273	10.586	5.032	3.428	4.997	2.599	5.23	3.476	2.687	4.557	2.748	2.648	2.968	4.354	2.543	3.424
Normal 31	301.744	155.709	75.462	186.137	65.436	73.402	26.125	20.619	21.941	26.453	17.534	20.353	24.777	26.865	6.681	14.434	12.501	13.326	26.287	18.579	16.963	12.979	7.319	7.411	8.697	10.67	12.318	10.278	10.511	6.957	5.546	3.679	10.235	8.776	6.553	6.82	2.727	6.076	4.334	2.776	5.14	6.064	2.79	3.651	4.98	3.022	3.84
Normal 32	154.049	299.486	85.569	150.156	80.353	45.227	28.966	17.255	13.605	16.861	15.165	16.967	11.515	22.023	25.069	12.215	14.505	9.111	20.238	11.13	18.205	12.1	10.585	8.589	11.724	9.83	8.972	8.823	8.169	7.019	10.119	6.458	9.186	8.861	7.096	5.166	2.49	3.718	6.057	3.983	5.134	9.12	4.584	3.443	4.051	3.099	3.382
Normal 33	95.07	386.286	62.203	414.528	23.365	32.71	26.007	21.723	16.307	22.2	18.552	20.755	11.215	22.268	12.256	11.43	13.48	7.515	21.792	13.505	4.28	8.335	10.847	8.368	4.915	8.214	12.605	6.273	6.461	8.481	3.751	3.834	2.852	7.581	5.593	4.582	1.328	4.677	6.148	2.573	7.075	5.192	2.448	3.65	4.652	2.025	3.045
Normal 34	54.862	140.939	86.993	47.249	15.592	32.572	23.79	20.816	17.586	23.24	18.492	17.52	9.451	16.689	13.941	5.956	14.246	6.867	18.3	12.496	2.368	9.676	8.377	4.953	7.606	6.314	7.624	6.682	5.582	8.92	4.769	3.077	6.816	9.992	4.122	3.594	3.216	3.444	2.323	3.223	3.455	3.494	2.615	3.042	3.201	2.061	3.081
Normal 35	75.754	127.24	118.404	79.937	6.814	39.262	27.744	12.576	22.455	35.538	35.881	14.2	13.841	31.462	7.826	6.851	13.967	9.265	28.509	20.068	12.493	25.567	24.521	9.982	5.95	9.532	6.912	14.479	8.574	2.645	3.637	6.372	12.523	12.884	12.518	5.833	0.845	5.041	3.603	2.302	3.727	2.734	2.988	3.23	6.727	2.8	3
Normal 36	172.795	232.923	56.332	155.752	55.18	34.721	19.844	20.151	9.502	17.365	16.074	10.246	15.501	15.288	12.867	10.911	10.189	14.701	19.448	16.22	10.736	17.451	12.464	7.013	9.274	6.027	7.86	7.616	5.871	5.157	5.45	4.205	10.352	9.764	9.597	5.016	4.407	3.967	4.711	2.772	5.359	7.341	2.894	3.785	4.505	2.243	2.424
Normal 37	157.298	173.385	147.637	51.489	11.388	57.547	25.157	22.863	33.87	45.62	20.879	17.637	16.658	18.944	2.811	10.533	12.736	6.448	27.703	13.151	3.316	23.7	21.103	6.887	5.59	9.229	6.414	9.869	8.634	6.111	4.874	5.153	8.778	9.839	6.941	5.721	1.816	6.156	2.051	2.964	4.271	0.678	1.831	3.793	6.528	2.55	5.521
Normal 38	113.154	110.525	63.018	50.399	34.442	33.15	20.104	14.538	12.105	21.564	15.613	18.996	4.811	14.028	8.197	12.393	11.002	4.867	12.778	12.414	4.729	12.031	4.546	6.101	10.118	8.154	13.732	5.006	4.954	4.583	4.834	2.913	2.925	3.809	2.651	2.878	2.418	3.839	1.917	2.608	3.636	4.681	2.966	2.743	2.843	2.348	3.7
Normal 39	36.041	118.494	24.121	137.379	6.788	23.185	22.479	12.551	15.092	16.462	13.341	15.676	6.219	12.365	3.672	5.612	13.055	11.562	14.315	12.036	7.962	13.694	7.492	4.315	3.447	5.697	7.096	6.939	8.512	5.203	3.271	3.638	9.688	9.46	7.644	5.765	1.877	4.371	3.163	3.003	3.631	2.227	2.917	3.384	6.534	2.914	3.147
Normal 40	42.25	118.084	78.124	121.693	14.64	26.855	23.304	22.345	17.875	21.92	20.419	16.39	14.995	20.014	8.906	10.799	10.771	6.325	22.371	12.092	2.727	6.67	6.6	5.389	5.156	7.443	8.737	5.592	6.357	4.473	4.502	3.267	5.644	7.02	4.001	2.606	2.595	3.864	1.62	2.724	2.54	3.535	2.342	3.089	2.91	2.107	3.396
Normal 41	86.89	82.194	53.658	204.367	39.737	21.581	22.437	12.285	10.769	12.689	11.571	12.544	3.837	12.973	10.36	13.259	11.795	6.548	17.787	13.147	13.576	8.417	9.689	7.069	6.992	7.764	11.522	6.506	5.378	4.93	7.67	2.712	4.192	4.844	6.552	3.582	1.234	4.065	5.111	2.564	6.114	5.14	2.852	2.568	2.872	2.403	3.526
Normal 42	115.464	156.221	114.108	148.75	33.243	40.775	42.723	30.152	19.158	28.792	28.001	23.177	20.59	38.096	7.023	18.437	20.639	11.288	29.41	41.915	7.201	22.078	11.89	8.516	6.013	8.557	23.486	16.952	10.911	6.66	4.809	3.12	12.532	13.886	6.667	6.666	2.072	11.24	2.463	3.132	4.823	6.962	4.104	4.136	6.389	3.376	5.046
Normal 43	43.951	61.907	84.362	124.229	7.809	24.755	24.763	23.786	17.337	23.507	16.492	15.352	9.615	20.348	2.33	5.838	9.297	5.436	21.284	14.302	4.115	12.286	9.138	3.543	3.97	10.138	7.715	6.305	5.036	3.002	3.729	4.504	3.963	5.418	4.719	2.668	2.832	3.803	1.587	2.604	2.784	0.849	2.532	3.018	2.961	1.629	3.029
Normal 44	113.135	164.776	93.082	144.897	42.755	36.004	32.351	14.263	33.64	50.517	46.644	59.39	29.611	20.023	5.568	28.417	21.715	16.053	123.984	50.66	1.536	101.738	36.067	12.5	13.09	10.613	3.615	19.98	5.816	1.193	21.919	10.081	6.865	13.26	19.055	6.374	9.274	6.155	5.008	5.726	7.557	2.714	4.051	6.625	22.853	3.483	21.938
Normal 45	67.873	141.29	83.162	56.749	6.19	23.895	18.254	10.153	23.249	20.172	21.784	30.667	4.383	18.729	7.834	7.9	8.685	3.168	32.238	5.066	2.377	19.035	21.643	5.956	2.374	3.222	3.841	7.397	3.29	2.872	8.946	4.182	3.054	1.99	2.632	2.79	0.958	2.061	0.776	2.413	1.918	3.78	2.025	3.212	5.337	2.268	23.53
Normal 46	166.184	167.793	67.106	155.022	38.176	26.357	24.119	17.829	15.43	14.011	15.151	13.162	7.037	12.694	6.907	17.841	11.112	10.987	21.254	10.052	8.586	8.234	8.525	6.222	5.907	8.349	11.742	5.455	6.269	6.195	3.96	2.926	3.758	5.935	6.112	4.225	1.425	4.09	4.999	3.694	6.337	2.737	3.781	3.757	3.357	1.969	2.669
Normal 47	86.604	209.074	229.513	130.986	11.134	21.428	26.666	15.212	30.809	71.793	33.175	26.569	10.227	24.946	5.262	17.948	12.841	8.507	127.867	31.08	2.577	48.076	19.474	12.636	8.146	7.843	5.977	18.183	4.875	2.989	14.559	7.44	6.392	4.19	8.96	3.13	0.976	4.443	0.808	1.783	2.09	1.782	2.949	6.544	7.764	2.281	44.941
Normal 48	176.969	168.117	133.984	66.377	10.167	61.511	26.069	16.972	66.854	53.33	27.806	24.039	26.381	29.824	5.369	14.329	10.248	7.87	33.58	9.508	0.923	27.973	6.401	5.307	4.549	14.183	7.509	7.914	9.18	4.598	2.815	6.62	10.106	6.41	4.991	6.08	3.05	6.459	2.089	4.14	4.416	2.375	2.668	5.515	5.414	3.04	4.997
Normal 49	26.146	170.545	100.458	114.306	2.946	18.727	19.255	16.699	11.279	16.426	16.968	12.129	6.418	12.975	1.008	5.475	9.059	6.677	9.682	9.008	0.204	5.6	5.765	3.316	4.228	3.734	4.055	3.845	4.286	4.243	3.475	2.376	4.599	3.121	3.396	2.583	3.539	3.852	0.841	2.781	1.731	0.278	2.299	4.231	3.397	2.131	2.966
Normal 50	142.512	873.31	99.953	872.467	120.24	43.748	31.961	25.777	12.683	20.427	21.82	16.556	10.512	18.607	49.762	16.859	16.098	29.775	24.642	40.958	11.237	15.478	27.452	14.707	8.471	9.768	15.417	7.756	9.152	7.798	10.19	4.356	6.256	10.643	5.749	6.314	2.637	5.224	47.499	3.473	16.687	7.592	3.283	2.212	4.582	3.969	4.941
Normal 51	125.779	108.338	65.365	83.792	68.019	28.34	19.892	17.035	13.028	15.871	10.747	13.207	7.321	12.033	3.569	15.678	9.02	4.431	11.771	10.79	8.409	5.998	5.536	6.939	9.959	4.402	8.064	4.679	6.245	7.614	4.871	3.843	3.439	2.478	3.966	3.052	1.556	3.35	2.344	3.542	3.262	2.583	2.71	2.928	2.487	1.906	3.923
Normal 52	40.792	93.099	38.63	43.241	15.694	13.647	9.714	9.099	3.93	6.641	5.895	8.468	2.713	6.599	6.319	4.931	4.84	1.741	7.569	4.717	5.24	4.377	4.97	2.271	3.573	2.446	9.934	2.241	2.239	2.464	5.365	1.2	2.06	3.002	1.608	1.43	1.562	1.889	1.415	1.079	1.374	9.388	1.36	1.868	1.478	1.007	1.728
Normal 53	60.643	84.152	20.249	137.834	35.915	17.672	13.637	12.309	5.073	8.378	6.139	9.364	4.752	9.557	12.305	8.164	7.047	3.834	11.222	8.921	10.367	4.681	4.108	3.638	4.829	5.589	7.329	3.273	2.825	5.755	8.795	1.821	3.742	3.971	3.038	2.191	1.655	2.218	3.117	1.924	3.225	7.238	2.049	2.076	1.709	0.997	2.033
Normal 54	124.277	182.599	196.376	164.175	5.298	47.938	30.502	25.101	39.179	58.35	41.608	31.414	27.593	45.704	3.091	12.738	11.91	5.086	38.906	44.021	3.204	94.493	9.943	7.05	8.099	8.752	4.301	34.192	8.403	4.69	5.297	5.166	12.236	8.178	5.607	6.196	0.715	6.189	1.41	2.992	3.789	3.915	1.79	8.707	13.364	4.262	26.414
Normal 55	79.877	184.095	60.912	98.104	30.859	18.478	16.45	14.476	12.155	7.849	6.509	11.655	5.872	10.281	4.699	11.44	8.367	7.358	12.406	12.207	9.853	7.748	5.588	4.22	4.256	4.401	8.998	3.71	3.525	3.422	4.592	2.34	3.158	5.12	3.907	2.167	0.579	2.413	2.82	2.731	2.434	3.376	2.292	2.682	2.393	1.203	2.575
Normal 56	182.532	215.926	124.61	157.149	53.5	46.853	23.951	17.892	13.175	15.691	12.7	12.499	10.833	21.418	12.936	14.095	11.466	10.906	17.597	14.385	4.566	9.665	4.355	4.854	9.242	11.234	17.184	6.82	6.605	5.248	4.458	2.328	3.315	5.497	4.48	4.898	0.994	4.957	3.776	2.76	3.506	2.573	2.39	3.371	3.105	2.565	3.26
Normal 57	61.616	112.694	84.844	19.439	5.289	19.068	19.61	13.564	8.83	22.815	15.081	12.51	11.149	15.246	1.232	5.808	9.251	4.187	19.012	9.205	1.2	13.129	6.23	5.327	2.273	4.956	5.3	5.83	4.543	3.308	1.386	3.675	4.754	3.849	2.793	3.455	1.302	3.205	3.813	2.425	1.826	0.216	1.675	3.076	3.955	1.682	2.151
Normal 58	144.15	73.455	176.362	54.726	9.015	64.914	38.229	23.029	27.184	39.827	25.417	20.992	19.971	44.326	4.835	16.381	14.224	9.988	44.592	29.635	11.66	23.054	11.283	11.018	5.943	10.591	11.333	15.011	16.535	4.573	2.305	3.517	24.577	11.37	7.612	8.486	3.278	8.274	2.929	4.539	4.99	2.641	3.545	4.838	8.139	3.142	4.498
Normal 59	122.874	142.754	118.054	103.622	7.882	35.25	19.064	19.182	9.537	15.14	14.793	6.877	13.647	12.742	6.311	9.202	8.569	8.506	18.317	14.782	0.593	8.364	9.949	2.964	2.831	5.13	5.618	6.901	3.66	3.787	15.691	4.207	5.278	6.629	3.296	3.876	1.988	3.144	1.24	2.411	1.56	0.861	1.281	2.975	3.304	1.522	2.436
Normal 60	113.988	100.951	86.808	78.128	20.11	35.882	28.03	12.426	19.25	30.642	27.537	13.19	6.988	19.12	8.076	7.494	12.93	7.216	23.33	12.032	2.395	13.243	4.968	10.433	3.649	9.147	7.434	6.921	5.457	5.33	3.347	3.777	6.724	8.789	7.227	4.386	0.91	4.373	2.724	3.307	2.952	4.087	2.862	3.464	3.448	2.444	3.646
Normal 61	48.691	220.812	40.445	280.317	23.938	23.241	19.476	17.818	9.814	18.63	12.937	16.54	10.315	15.602	8.729	8.797	9.504	7.615	20.044	12.079	6.237	12.189	7.813	4.431	6.769	6.541	5.755	5.342	5.536	2.679	6.762	3.429	6.696	13.484	12.505	3.237	1.595	4.142	2.699	2.888	4.462	8.713	2.332	2.651	2.832	1.634	2.003
Normal 62	109.312	170.688	35.297	60.65	47.429	35.103	20.291	17.879	13.678	22.099	18.24	15.235	11.793	17.704	15.992	7.631	12.084	7.285	16.623	12.946	8.527	10.562	5.936	6.159	9.929	5.484	8.483	6.148	5.716	6.796	6.177	3.314	6.161	7.048	5.027	3.121	4.13	2.884	4.509	2.62	3.066	3.215	3.815	3.155	4.243	2.285	2.879
Normal 63	121.983	214.67	60.261	34.231	26.352	62.627	32.974	16.594	21.11	31.104	34.029	19.428	23.463	39.29	6.206	11.212	14.627	6.46	40.269	13.487	14.305	23.432	12.658	7.904	4.744	12.467	11.755	9.737	6.191	3.26	4.018	3.632	11.741	11.633	8.713	4.743	0.899	4.048	3.722	3.637	3.55	8.615	3.456	3.9	9.685	4.115	4.596
Normal 64	36.698	299.863	82.662	158.211	5.702	22.878	21.683	13.636	17.256	15.213	18.246	25.441	9.096	19.449	2.75	6.467	13.256	5.542	21.38	22.138	6.176	14.933	7.604	6.446	7.421	5.684	5.849	8.761	7.54	8.927	2.853	8.32	8.574	19.192	20.085	5.83	4.819	5.866	2.816	2.446	2.585	0.652	2.828	3.896	7.819	2.923	4.471
Normal 65	61.817	169.993	143.878	174.633	7.23	34.009	26.244	24.235	23.44	27.096	15.22	21.885	10.104	19.018	1.594	9.981	12.717	5.721	17.474	12.435	0.577	9.207	9.04	3.68	5.415	6.262	10.938	6.891	5.826	5.944	2.883	2.68	4.16	3.92	2.51	3.353	2.571	5.389	0.898	3.172	3.208	0.351	2.192	5.477	3.916	2.315	3.936
Normal 66	229.854	164	190.738	282.613	79.046	57.812	33.073	26.088	22.811	17.029	15.143	15.927	16.843	28.095	6.407	20.089	12.743	13.603	28.523	22.044	7.524	13.256	7.893	9.429	6.371	15.34	18.349	9.214	10.767	13.657	5.04	5.492	9.404	5.81	4.874	7.116	2.567	8.959	5.53	4.185	8.776	4.488	3.739	4.246	4.951	3.387	5.853
Normal 67	88.135	148.348	73.248	57.967	36.233	37.898	25.607	24.368	19.812	29.426	23.998	14.06	8.391	16.379	14.681	8.089	13.054	11.066	21.226	15.695	2.507	9.626	2.883	7.828	8.746	7.275	5.351	7.602	6.183	8.075	3.782	3.709	5.783	9.235	4.583	4.188	2.066	5.043	3.061	2.877	4.089	1.503	3.428	4.252	4.172	2.642	2.624
Normal 68	138.377	54.104	160.709	90.127	2.603	35.444	24.31	11.772	39.954	28.848	34.485	42.534	22.736	22.366	2.045	6.64	12.829	6.165	73.762	25.851	1.75	56.844	5.322	4.34	3.861	9.578	2.87	7.831	5.115	1.78	0.437	7.841	9.712	21.846	9.917	5.667	2.203	5.597	0.765	1.952	2.278	0.557	1.722	4.347	8.288	3.44	5.234
Normal 69	162.936	339.554	108.701	154.275	86.733	36.155	22.879	24.127	14.353	10.81	9.44	14.579	22.513	16.001	10.295	22.364	10.484	15.749	23.874	14.17	15.994	10.782	7.643	4.625	5.845	6.556	16.898	5.965	6.343	8.272	7.48	3.901	7.681	6.498	5.518	4.125	0.989	3.294	7.057	3.922	4.408	8.731	2.796	4.006	3.174	1.699	3.104
Normal 70	212.034	199.878	186.409	133.349	14.304	46.686	28.317	28.223	24.845	24.538	21.25	10.382	32.574	29.473	3.345	19.607	11.135	5.29	36.421	13.852	4.06	11.644	4.748	5.347	3.177	8.957	13.189	9.354	9.019	5.914	3.352	4.482	5.116	6.394	3.685	6.447	1.389	7.248	1.162	4.759	4.116	2.383	2.695	5.918	5.403	2.493	4.022
Normal 71	216.786	219.287	45.23	48.483	80.817	30.969	23.289	19.648	13.724	12.604	12.164	13.151	13.454	16.311	11.746	18.82	10.423	10.562	22.403	16.075	18.46	9.553	4.803	4.936	8.777	8.189	18.579	6.204	5.334	7.686	10.398	3.166	5.268	8.349	6.579	4.049	1.9	3.286	4.622	3.693	3.547	5.204	3.312	3.445	3.311	2	2.669
Normal 72	238.535	136.517	88.338	90.972	99.378	37.12	20.337	22.416	7.118	9.548	8.528	13.117	12.445	17.493	8.063	22.348	10.363	11.414	13.672	12.938	12.596	6.889	7.13	4.13	7.029	6.595	9.715	5.259	5.948	7.16	7.488	2.664	5.568	4.397	5.114	4.395	1.42	3.502	3.317	3.763	3.189	3.627	2.445	2.673	3.205	1.995	3.181
Normal 73	272.855	220.891	53.964	133.633	16.665	56.623	27.108	20.505	43.232	31.396	24.461	15.845	24.031	17.621	8.921	13.562	13.694	9.49	26.028	12.584	3.67	15.623	6.165	6.195	7.575	10.251	10.914	8.863	8.161	3.403	4.76	6.357	6.612	9.04	5.74	6.421	2.66	6.376	4.971	3.733	4.31	3.876	2.486	3.911	7.083	2.961	4.289
Normal 74	11.972	64.276	72.909	55.752	2.587	11.565	17.389	9.018	14.432	12.44	13.995	30.91	4.383	12.657	0.924	10.919	12.826	2.528	13.938	34.225	0.534	15.27	5.529	3.901	2.392	2.824	3.076	6.716	4.024	4.461	1.068	3.142	5.466	6.417	7.545	4.124	1.43	5.492	1.799	2.213	1.476	0.382	2.256	2.629	4.535	2.718	6.171
Normal 75	175.088	29.648	170.705	151.942	3.273	60.32	29.719	13.918	63.297	57.633	42.262	52.389	23.749	36.5	4.258	11.048	11.186	9.157	49.159	60.228	3.391	65.391	6.85	6.273	5.832	12.614	3.436	13.892	8.937	3.231	0.353	7.188	10.234	15.551	6.82	8.496	2.778	7.591	1.813	2.891	3.406	1.905	3.046	4.652	10.378	3.732	11.477
Normal 76	134.235	270.262	51.659	232.758	53.678	23.584	23.496	18.567	15.827	17.732	12.7	12.29	10.669	12.175	12.424	15.989	9.955	11.494	21.774	16.666	10.008	9.377	11.253	5.715	16.746	6.8	9.689	6.484	5.661	6.579	8.126	3.88	6.93	12.659	7.481	3.586	2.483	4.543	7.923	3.486	6.444	6.415	4.034	3.06	3.496	1.708	2.646
Normal 77	64.877	92.669	31.405	96.685	39.291	10.604	20.152	7.512	6.604	7.7	7.865	6.825	4.99	8.528	18.157	11.008	8.735	10.578	15.415	15.089	9.253	9.204	6.612	6.098	6.37	5.475	7.756	4.373	5.567	5.462	6.536	3.402	4.242	5.422	8.18	2.361	1.515	2.696	3.371	3.012	2.654	9.261	2.828	3.739	3.198	1.183	1.904
Normal 78	66.614	103.137	137.531	234.342	42.348	94.692	38.654	18.613	48.694	40.081	20.182	35.455	30.754	42.261	7.814	16.109	13.546	7.188	43.769	36.308	19.437	98.77	16.032	12.061	4.6	15.836	11.042	15.248	11.635	5.278	3.861	6.198	21.768	12.76	7.934	7.765	2.589	8.041	3.518	3.285	5.592	11.481	3.543	5.982	9.609	3.946	5.128
Normal 79	93.446	159.16	116.221	78.12	7.394	19.671	21.941	11.524	12.039	7.473	9.857	9.751	10.141	12.902	3.08	7.655	9.4	6.95	19.442	11.414	1.281	9.015	3.549	2.638	1.491	9.574	5.549	5.316	4.007	4.826	2.958	3.76	4.71	8.644	3.911	3.946	1.07	4.573	0.942	3.116	2.029	1.359	2.064	3.196	4.173	1.391	2.126
Normal 80	84.503	69.309	42.05	58.259	29.865	18.516	18.632	13.082	13.359	14.527	14.082	14.727	3.144	9.068	5.329	10.802	8.405	7.479	11.107	13.921	0.901	4.209	4.846	4.252	8.238	6.354	5.656	3.723	3.811	4.446	4.971	4.005	3.216	3.282	2.461	2.489	1.127	3.786	3.017	3.236	3.229	0.935	2.986	3.349	1.8	1.52	2.264
Normal 81	30.917	50.602	192.576	71.932	4.611	21.645	24.847	20.627	11.584	14.962	18.016	14.171	4.712	12.886	0.186	9.699	13.654	9.283	12.594	10.438	1.052	9.081	10.339	3.391	3.882	4.292	12.238	6.354	5.4	5.752	1.291	2.065	4.376	5.727	2.781	4.604	3.633	5.684	1.898	1.807	1.92	0.179	2.905	3.359	4.224	2.817	4.968
Normal 82	80.292	232.715	52.984	120.277	27.81	33.153	19.072	23.092	22.284	11.27	11.449	15.685	6.498	18.178	7.021	8.359	10.999	4.667	21.315	9.046	8.099	11.932	19.727	4.745	4.33	5.968	12.714	4.985	3.778	4.249	5.082	3.553	2.815	4.756	3.145	3.109	2.382	2.574	2.277	2.104	1.987	5.242	3.175	2.568	3.856	1.731	3.605
Normal 83	180.792	110.272	173.218	46.932	19.456	31.105	24.25	23.905	17.058	20.811	18.826	15.198	12.868	14.447	2.779	16.439	14.028	10.114	18.759	17.166	0.375	7.477	6.195	5.684	7.611	8.283	8.882	6.687	5.58	5.403	6.905	4.383	4.09	8.784	2.415	5.368	2.998	8.061	2.591	3.944	3.793	0.521	2.741	4.444	3.623	2.48	3.325
Normal 84	30.981	107.761	69.351	56.921	13.506	18.695	19.294	13.924	14.621	18.24	17.615	14.574	9.286	19.41	3.97	6.331	7.454	8.174	25.038	12.542	7.295	25.877	10.659	6.023	2.89	6.82	7.869	6.651	4.495	1.988	3.486	4.137	6.676	6.564	7.141	3.079	1.956	2.9	2.03	2.031	2.47	5.196	2.735	2.39	4.853	1.756	2.505
Normal 85	384.667	253.945	81.628	295.065	58.805	93.742	44.055	30.902	32.212	25.597	20.38	21.751	22.222	39.804	3.905	16.153	17.626	12.893	41.46	19.97	19.83	16.98	9.981	8.294	8.577	15.066	15.775	12.79	17.195	15.43	7.748	10.247	5.006	8.18	5.771	9.255	5.579	8.613	5.769	5.004	9.679	7.025	3.553	6.219	8.556	4.047	6.616
Normal 86	92.027	214.419	120.218	190.435	13.594	23.346	25.623	18.478	18.539	18.985	15.879	13.975	10.321	16.249	10.469	8.009	13.014	9.121	24.557	13.879	0.817	16.534	7.205	6.358	5.134	6.67	7.331	7.101	5.836	8.986	3.017	4.912	6.62	6.988	8.219	4.206	2.233	3.996	2.264	2.857	2.875	2.659	3.473	4.739	6.211	2.344	2.873
Normal 87	225.005	122.054	323.69	113.113	23.712	32.505	27.37	7.936	21.51	20.199	15.236	14.323	21.756	22.466	11.924	7.823	14.903	13.739	29.497	8.264	10.624	25.495	8.872	7.106	8.098	18.048	6.422	12.675	6.053	5.178	3.095	11.558	10.696	16.238	10.889	6.442	1.065	5.232	3.998	4.398	4.486	2.696	3.581	4.992	15.088	2.304	2.84
Normal 88	113.903	131.622	39.785	120.629	41.828	17.869	18.594	11.429	4.727	13.632	11.657	8.926	4.734	7.724	9.047	14.221	6.712	6.504	12.351	15.296	2.383	2.944	3.331	5.607	5.758	4.933	8.28	4.067	3.107	4.022	4.076	1.803	2.352	3.872	4.135	2.569	1.371	2.974	2.866	1.646	2.682	5.257	1.629	1.564	1.749	1.182	1.403
Normal 89	155.833	160.045	109.961	278.444	9.245	52.506	26.564	18.173	28.723	25.436	19.857	17.518	20.737	29.663	4.116	11.985	12.015	6.059	31.535	17.588	4.863	17.414	6.777	10.674	6.49	12.532	10.037	9.994	11.485	3.696	2.658	7.149	8.673	6.13	6.459	5.909	2.9	6.551	3.56	4.925	4.888	1.345	3.327	3.986	7.395	2.916	3.856
Normal 90	138.101	99.518	57.003	99.246	58.123	37.633	25.458	24.596	14.992	24.359	16.104	17.1	8.335	19.11	10.992	9.788	12.577	8.101	21.071	16.996	9.246	11.09	8.256	7.875	7.21	9.254	7.913	7.353	6.604	7.515	10.486	3.666	3.871	4.734	4.886	4.426	4.386	4.553	4.391	4.315	5.579	6.932	3.642	3.873	3.31	2.685	2.898
Normal 91	328.098	252.66	91.975	70.975	111.236	45.194	30.137	29.762	21.678	17.93	12.356	12.183	20.331	21.397	6.769	28.886	12.617	15.498	18.11	22.602	18.18	13.246	14.855	6.039	14.925	8.905	14.506	9.182	7.228	10.41	11.609	3.605	6.763	8.101	4.83	5.117	1.526	5.537	8.43	4.854	4.315	5.952	4.374	4.011	3.552	2.496	4.236
Normal 92	69.342	54.609	111.494	53.65	7.156	39.577	37.691	19.182	34.779	36.64	46.28	21.971	9.925	33.176	3.771	7.688	14.131	9.409	39.614	29.407	0.777	23.101	5.684	10.481	5.073	18.707	6.936	8.374	9.608	5.266	1.007	11.147	11.604	15.304	11.875	7.669	2.595	6.545	2.562	4.619	4.112	1.122	2.924	4.896	8.628	3.417	5.58
Normal 93	140.949	179.891	233.395	60.094	24.349	30.059	27.123	26.302	36.717	79.026	22.095	39.188	8.177	19.39	3.221	28.506	13.954	7.657	82.16	20.232	1.375	31.862	33.119	5.599	7.844	6.162	10.247	15.634	4.376	7.579	19.788	7.087	3.768	4.243	5.6	4.638	0.851	3.558	0.871	2.076	2.227	1.785	3.338	8.595	6.738	2.505	60.554
Normal 94	91.216	177.84	165.701	116.343	20.577	19.08	31.838	13.022	16.973	12.322	11.763	15.03	5.581	19.778	6.005	13.721	15.814	6.751	15.879	17.356	0.235	9.481	9.407	5.639	4.032	6.806	14.987	6.226	4.393	7.366	7.306	1.43	5.184	3.395	2.987	4.159	0.717	4.768	4.759	2.832	2.179	1.231	3.158	3.232	2.983	2.193	4.661
Normal 95	88.587	230.275	98.698	172.706	19.616	30.391	23.642	26.502	18.193	25.796	21.341	12.418	8.02	20.641	25.228	13.218	14.116	11.864	30.623	16.626	13.066	10.958	10.937	8.696	5.902	6.327	13.342	8.233	6.648	3.716	5.105	5.335	5.382	6.968	3.8	4.118	1.23	4.623	4.076	3.521	4.621	11.8	3.202	4.493	4.324	2.253	2.931
Normal 96	189.228	117.086	140.445	72.325	21.096	88.766	29.51	25.512	60.028	61.565	28.78	28.635	19.348	29.932	3.537	24.211	15.679	8.747	34.278	16.375	2.432	28.586	4.549	8.298	7.027	14.391	7.213	14.843	12.284	8.763	4.618	11.507	8.793	8.945	2.673	9.05	3.178	12.203	3.327	5.708	6.316	1.517	3.16	9.201	7.494	4.29	8.055
Normal 97	98.594	135.337	97.388	272.684	25.51	51.407	33.971	18.906	24.135	38.051	30.302	15.865	35.077	39.158	4.422	18.049	16.011	8.997	59.081	28.578	14.758	41.54	8.259	10.824	5.922	9.909	11.86	12.343	10.122	3.417	2.608	5.888	12.941	14.679	12.167	6.812	1.909	7.717	4.303	2.966	4.871	1.802	2.338	5.4	12.685	3.17	3.051
Normal 98	59.708	143.531	88.916	71.211	11.883	25.494	19.895	15.183	23.119	22.989	24.114	16.93	4.762	17.68	8.208	10.537	9.878	3.04	23.335	4.134	1.581	6.119	7.792	5.463	7.709	6.447	13.956	4.502	3.74	3.829	3.276	4.118	2.371	3.729	2.009	2.763	1.239	3.118	2.535	3.329	3.554	7.545	2.779	3.455	2.532	1.87	4.412
Normal 99	176.656	109.592	105.768	29.265	70.51	35.872	23.903	23.407	11.271	9.243	23.952	9.815	6.527	19.003	10.249	27.603	10.433	12.381	14.758	16.266	7.196	7.55	6.43	5.797	4.746	9.511	9.733	6.285	5.603	7.02	5.131	1.914	6.59	4.389	3.683	5.115	1.175	5.379	3.575	3.942	3.236	5.039	3.563	3.173	2.624	2.432	2.911
Normal 100	192.835	191.577	69.839	91.709	45.551	45.194	41.482	16.241	50.066	28.677	27.211	40.929	29.376	39.223	7.39	14.537	12.548	9.309	65.655	15.659	8.732	56.172	16.759	6.21	4.12	13.579	5.986	12.712	5.135	2.368	4.227	6.519	8.64	9.617	9.437	5.957	2.415	3.908	2.933	2.582	4.252	6.694	3.866	3.175	11.838	2.965	3.023
Normal 101	86.3	205.567	108.724	123.695	18.377	64.076	32.01	20.342	30.41	40.01	30.932	23.019	24.339	45.954	13.078	9.596	12.764	12.241	45.69	38.138	13.094	56.29	14.911	10.802	5.41	13.181	7.535	13.893	12.596	4.273	4.745	4.902	12.43	11.798	6.577	6.023	2.258	4.85	4.157	2.865	5.99	11.955	3.152	6.063	9.116	3.062	3.539
Normal 102	116.154	70.734	41.206	114.166	32.327	28.699	22.385	18.073	15.993	22.94	14.365	12.457	4.462	14.947	9.915	16.042	12.98	7.287	15.46	11.699	7.193	7.118	6.393	3.886	8.628	7.26	7.965	6.328	5.729	6.859	4.984	2.508	2.692	7.228	3.323	3.358	1.595	5.03	2.517	3.238	3.849	2.704	4.284	2.918	2.397	2.093	2.582
Normal 103	70.701	107.537	56.455	32.838	9.044	30.253	31.064	13.505	22.652	28.057	25.536	15.537	7.149	24.173	4.411	5.082	11.443	5.903	28.49	10.403	1.071	15.397	5.582	6.098	4.991	9.3	3.482	5.039	5.941	5.142	4.277	7.411	5.495	5.297	6.838	4.877	5.977	5.03	3.434	3.012	3.733	1.935	3.242	3.475	6	2.937	2.621
Normal 104	245.771	120.775	85.759	168.865	97.966	47.099	29.509	25.279	21.645	26.806	15.033	19.116	11.091	23.228	13.545	16.28	12.559	10.554	18.055	15.653	9.058	9.1	5.66	5.022	8.829	9.142	10.453	6.517	6.752	7.624	6.724	3.68	4.898	4.465	4.75	5.426	2.195	4.89	3.631	3.835	4.926	6.972	3.523	3.97	3.959	2.566	4.018
Normal 105	25.547	172.207	111.922	132.607	8.419	25.514	33.62	11.464	22.127	16.71	16.29	16.99	8.213	20.733	2.347	8.115	18.471	10.567	20.711	21.524	1.492	17.718	9.166	5.148	5.78	9.412	5.772	9.292	7.388	11.153	5.367	4.775	5.983	16.583	6.083	5.862	1.241	5.475	2.066	2.848	3.301	0.611	4.044	3.329	5.192	3.396	3.52
Normal 106	75.018	122.587	36.034	126.047	21.971	18.09	12.581	15.058	8.061	10.273	12.575	10.383	4.715	10.25	4.318	6.426	7.292	6.226	10.629	11.576	3.578	5.33	4.731	3.165	4.94	3.831	3.855	3.156	2.987	2.951	4.234	3.343	4.122	3.295	4.53	2.95	2.86	2.082	1.367	1.926	1.99	2.678	2.126	1.906	2.989	1.572	1.278
Normal 107	213.097	232.267	146.988	211.77	51.428	49.047	31.197	15.766	7.834	17.34	18.253	18.035	16.666	28.066	6.347	16.527	13.743	14.183	22.645	19.023	23.734	13.155	10.07	8.892	4.466	9.807	10.954	7.825	9.341	5.516	6.088	3.509	8.228	8.599	7.519	5.985	1.985	4.41	6.427	3.162	4.608	9.709	3.095	3.28	8.106	2.681	3.309
Normal 108	41.096	70.035	122.346	59.97	2.849	31.782	25.397	15.942	19.632	20.738	33.095	36.273	19.62	24.028	13.885	5.551	10.887	3.665	19.987	16.19	2.528	27.349	4.319	5.103	2.316	6.927	3.163	7.258	4.705	3.626	1.399	4.094	7.41	5.953	6.24	5.42	1.707	5.888	1.02	1.89	1.911	2.794	1.827	3.027	7.671	2.446	6.372
Normal 109	77.387	198.373	61.832	150.902	12.752	30.038	27.982	11.789	16.728	15.77	14.531	15.567	11.849	15.778	29.115	5.912	10.563	6.248	16.284	13.58	4.009	11.326	7.978	5.46	5.921	10.142	2.583	5.881	5.943	2.114	1.901	6.117	7.105	8.602	10.756	4.035	2.292	2.99	4.477	3.015	3.123	3.559	2.787	2.142	6.317	1.581	1.437
Normal 110	42.651	103.975	107.586	54.165	4.468	22.218	22.871	9.907	10.75	21.034	25.739	11.779	5.076	11.672	2.901	5.416	10.077	3.693	11.637	8.756	0.331	10.501	5.724	5.461	4.259	4.678	3.757	5.535	6.062	8.753	3.139	5.063	3.981	3.753	3.913	3.991	1.887	4.017	0.651	2.803	1.935	0.263	2.093	3.826	5.054	2.379	2.769
Normal 111	106.715	233.897	30.128	51	26.782	22.886	18.262	13.029	8.161	8.952	9.648	10.081	6.596	10.026	11.535	10.64	8.178	7.63	8.481	13.887	10.213	5.417	13.243	5.262	8.875	7.411	6.439	4.413	3.452	3.202	5.474	2.738	2.538	2.778	3.371	2.455	2.675	2.28	3.616	2.484	1.919	10.679	2.361	1.46	2.068	1.426	2.094
Normal 112	66.817	247.417	100.186	202.138	28.271	34.557	32.137	19.149	10.433	29.325	15.407	13.571	7.721	14.2	7.324	8.453	9.381	4.44	16.864	17.479	3.871	7.395	9.22	4.497	5.592	6.564	3.782	9.486	5.191	6.69	13.844	2.137	6.725	7.111	7.086	4.616	2.735	4.166	5.226	2.043	2.362	2.953	2.879	1.991	3.748	1.891	3.81
Normal 113	115.176	189.225	52.271	42.13	41.26	31.773	20.76	19.779	14.764	23.279	17.724	16.981	4.865	13.001	9.03	14.771	10.734	7.296	14.053	14.785	8.117	6.162	6.105	5.265	10.147	5.993	9.17	4.942	4.431	5.518	5.617	2.359	4.324	6.378	3.15	2.51	3.712	3.721	2.929	3.881	3.494	6.331	3.016	3.147	2.585	2.396	2.782
Normal 114	58.7	45.076	46.451	14.065	16.236	12.092	8.93	5.519	7.217	5.75	4.288	4.546	2.279	7.092	7.513	7.291	5.808	3.06	7.362	4.037	3.094	4.929	2.527	2.871	6.321	2.347	7.426	2.176	2.695	3.52	2.825	1.163	2.277	2.514	2.011	1.397	0.502	1.95	1.541	1.354	1.763	4.455	1.607	1.658	2.003	1.209	1.389
Normal 115	83.127	134.794	59.73	70.544	19.667	17.509	19.286	11.564	11.03	9.96	12.022	8.506	3.731	10.375	10.713	6.848	8.166	5.251	14.892	7.817	16.236	5.891	7.169	4.01	5.675	5.04	3.888	3.899	4.894	4.563	2.789	4.393	3.685	6.885	5.502	3.58	1.637	3.111	2.386	2.432	2.795	8.429	2.349	2.148	2.95	1.619	1.521
Normal 116	60.416	336.305	133.845	116.111	8.141	25.584	28.967	26.175	30.15	20.722	19.521	27.949	11.772	26.793	3.193	11.679	13.276	10.971	36.123	44.872	6.088	46.619	27.554	6.024	7.436	7.314	7.1	20.721	7.872	6.307	7.239	5.26	11.622	18.817	15.224	4.507	0.868	4.748	0.888	3.719	2.604	0.499	2.343	6.713	10.615	3.188	14.452
Normal 117	103.824	75.637	40.416	201.527	18.385	27.613	27.062	18.449	20.301	34.736	25.749	14.71	10.441	23.493	9.885	4.875	9.241	7.239	27.162	10.778	5.31	13.997	10.333	6.322	3.35	8.828	6.229	6.421	8.814	2.498	1.839	4.56	6.124	6.509	9.181	5.025	2.466	3.86	1.616	3.394	4.392	6.233	2.278	4.169	5.8	2.328	1.566
Normal 118	140.144	108.984	282.848	45.851	15.656	30.567	33.032	22.747	39.815	22.222	13.907	16.418	8.81	14.763	3.261	13.006	13.522	9.334	20.978	20.912	3.494	12.134	7.57	4.48	5.794	7.632	6.366	8.477	6.591	13.227	8.553	4.531	6.07	8.239	5.836	5.64	1.118	7.453	1.544	3.062	2.863	3.402	2.933	8.395	5.322	2.065	3.631
Normal 119	139.591	160.224	60.05	36.539	22.857	31.544	20.9	13.719	13.416	28.67	22.923	10.388	10.17	14.099	11.148	7.152	9.261	6.039	13.41	16.624	3.93	9.463	5.827	6.12	5.018	5.681	5.511	7.244	5.753	4.391	4.607	2.224	4.274	4.363	2.665	2.943	5.175	3.439	5.204	2.869	1.832	2.472	2.271	2.843	2.541	2.196	2.118
Normal 120	109.441	143.087	135.557	54.643	16.245	22.213	19.227	15.222	24.497	85.368	24.763	20.134	4.33	12.574	5.16	19.516	15.955	6.858	69.559	10.1	10.497	26.232	29.639	5.842	6.901	6.353	6.982	21.703	4.792	5.77	10.17	5.877	4.374	3.832	13.187	4.216	1.337	5.462	1.69	1.59	2.365	4.486	1.64	4.932	4.161	2.896	25.116
Normal 121	332.917	173.88	88.53	160.168	21.516	48.248	20.602	22.479	12.175	16.955	17.739	18.349	12.077	17.327	5.049	11.958	12.173	9.895	19.631	13.238	9.115	8.411	5.372	4.936	5.256	7.629	6.684	6.513	5.257	10.365	4.036	2.784	4.865	10.005	5.553	4.672	1.601	3.544	2.334	2.429	3.949	2.315	2.707	2.352	3.317	2.602	2.687
Normal 122	207.018	218.301	52.849	241.432	44.161	56.158	25.106	20.69	18.518	46.267	28.045	18.934	15.318	22.754	3.112	14.771	13.775	10.146	20.142	20.304	7.111	11.303	13.12	8.585	7.25	7.918	12.866	8.872	12.198	6.222	7.293	3.486	7.939	7.456	4.586	6.941	3.001	6.398	5.449	2.295	5.677	4.755	2.502	4.014	4.906	3.251	4.206
Normal 123	61.176	152.531	83.788	110.787	8.859	18.355	29.155	13.878	17.645	26.296	27.083	12.201	10.203	22.626	8.05	6.132	14.963	13.959	31.696	36.62	1.477	21.332	9.176	8.582	4.878	9.343	4.825	7.583	8.149	3.034	3.88	7.793	11.571	12.573	8.518	4.555	3.033	4.249	5.004	2.779	3.867	1.007	2.747	4.832	6.523	2.36	3.321
Normal 124	92.494	189.037	104.493	108.179	18.598	27.437	21.945	23.555	22.992	25.672	11.856	9.58	11.04	15.961	4.229	15.227	9.815	10.164	16.05	13.888	10.176	8.374	14.201	4.142	4.167	8.161	10.554	7.292	4.636	7.535	8.477	3.087	4.348	7.769	6.891	3.879	1.591	5.131	3.068	3.278	3.739	2.882	3.266	4.395	3.101	1.687	2.711
Normal 125	78.95	186.973	54.767	107.945	24.32	21.914	21.436	13.083	7.633	19.447	9.752	8.361	5.194	14.425	17.647	8.791	11.47	6.679	14.047	7.541	9.438	9.346	12.747	6.12	4.954	7.771	9.01	5.073	5.51	4.26	3.385	4.025	5.444	5.815	4.435	3.506	1.264	3.352	3.155	2.801	3.64	3.779	2.766	3.928	3.339	1.819	2.432
Normal 126	98.939	117.73	205.308	132.771	3.131	33.793	28.803	15.62	27.267	41.119	40.465	23.27	9.606	35.333	2.235	13.048	13.622	4.245	31.681	21.295	2.595	18.116	13.454	5.152	5.651	9.415	7.074	8.831	6.699	1.604	1.032	4.895	5.203	4.708	4.055	4.151	0.719	5.872	1.513	2.998	2.706	1.032	2.692	6.765	6.439	2.174	4.754
Normal 127	107.297	184.677	120.244	40.206	15.222	34.996	25.469	20.3	15.279	13.773	15.846	11.637	9.319	13.666	4.15	10.962	11.584	9.721	12.647	19.099	0.857	8.682	5.854	4.565	8.565	8.475	5.766	5.121	5.961	4.704	7.564	4.876	5.041	6.639	3.283	4.604	1.073	5.967	1.976	3.327	2.856	1.165	2.386	4.205	3.151	1.882	3.165
Normal 128	186.155	166.237	59.998	105.347	46.424	26.21	24.697	13.066	10.992	11.792	8.057	12.728	7.824	16.175	16.222	17.934	12.558	14.016	24.405	14.637	14.453	8.99	8.202	4.314	10.869	9.65	11.278	4.782	6.207	6.999	9.207	1.919	4.192	13.05	7.357	4.443	1.219	5.334	4.354	2.438	4.375	7.063	3.03	3.263	3.35	1.805	3.628
Normal 129	88.16	199.184	49.022	73.44	26.242	17.044	14.953	15.088	7.752	9.965	8.792	11.503	4.315	8.465	9.764	9.032	7.951	5.91	13.855	8.582	12.031	4.904	5.449	2.771	6.876	4.66	6.294	3.437	4.02	3.796	6.119	2.254	3.082	4.951	3.225	2.651	1.73	2.678	1.977	2.331	2.397	2.506	3.013	2.032	2.194	1.479	1.855
Normal 130	74.791	135.145	54.938	43.231	29.447	22.143	22.188	20.487	13.727	19.796	13.906	15.548	6.629	15.747	6.101	9.287	9.712	6.611	14.541	16.508	4.819	8.461	3.586	4.404	8.871	7.36	8.602	4.632	4.69	4.197	7.406	2.887	3.326	4.165	3.05	2.753	3.351	3.849	3.038	2.835	2.58	4.312	2.714	2.556	2.783	1.598	2.74
Normal 131	229.595	186.857	93.723	169.527	30.197	62.064	26.628	18.84	54.644	40.207	17.413	22.724	24.985	22.101	2.722	20.745	10.827	10.979	22.622	22.04	1.065	10.979	7.285	7.477	7.747	10.599	7.885	9.059	9.552	5.463	5.436	5.947	9.023	6.067	2.867	6.259	4.083	8.735	4.271	4.109	4.185	1.751	2.314	4.265	5.817	2.418	4.382
Normal 132	59.93	158.147	88.896	193.6	4.701	21.364	24.112	10.028	29.132	17.954	19.745	24.956	8.676	21.055	1.913	11.173	16.346	7.938	48.421	19.96	7.712	59.808	7.86	9.571	2.794	8.442	3.752	8.171	6.199	2.114	2.542	7.78	10.614	11.307	6.156	3.771	1.761	3.954	3.602	2.334	2.959	1.211	1.957	3.636	9.579	2.005	4.497
Normal 133	140.599	93.994	114.483	50.033	22.088	26.797	22.397	14.162	13.262	14.956	16.211	13.169	5.876	14.735	10.048	14.229	11.917	4.973	15.041	12.538	3.964	6.882	3.475	6.225	5.473	7.321	7.648	5.321	6.056	9.805	3.433	2.779	3.984	6.302	3.825	3.215	2.36	5.118	3.198	3.702	3.305	9.278	3.463	4.337	3.184	2.178	2.653
Normal 134	122.456	201.552	92.368	166.315	21.479	26.542	30.141	16.662	18.158	31.766	27.143	12.752	8.886	24.789	16.754	10.959	18.59	10.377	60.027	38.019	1.839	48.314	12.552	7.06	4.92	8.896	15.721	12.024	9.383	14.103	6.064	5.293	10.816	28.516	18.862	5.976	1.691	5.237	2.785	3.512	3.469	2.627	4.061	7.938	7.512	4.019	5.735
Normal 135	92.392	143.816	85.59	186.193	47.987	17.315	21.305	13.76	16.612	9.613	8.702	8.02	7.726	10.155	9.328	11.742	9.146	9.029	17.79	13.961	15.065	8.295	5.598	5.007	5.912	7.094	7.212	4.061	4.643	6.09	2.981	3.598	3.427	5.39	6.283	3.42	0.725	3.283	3.737	3.201	3.53	4.943	2.865	2.775	2.951	1.477	2.187
Normal 136	99.289	135.815	146.903	95.092	4.659	21.305	34.422	11.248	18.709	18.865	23.258	15.94	11.232	21.815	3.609	8.741	13.896	5.287	29.834	28.82	0.931	17.023	3.728	5.11	2.745	7.428	5.402	5.579	5.436	4.136	1.337	6.225	6.795	7.419	4.515	4.36	0.888	4.646	1.392	2.453	2.047	0.24	1.848	4.341	6.495	2.07	3.302
Normal 137	199.01	174.628	65.555	170.037	55.482	31.66	18.54	15.191	8.992	9.207	8.342	11.439	13.472	13.36	11.508	18.597	9.205	8.448	12.863	9.079	8.965	6.959	3.532	4.398	7.036	4.939	5.104	4.352	4.739	5.685	6.072	3.146	5.304	6.713	6.137	3.563	1.183	3.141	4.769	2.93	4.645	2.537	2.665	2.003	2.891	1.796	1.962
Normal 138	60.319	72.102	136.616	127.879	13.03	17.197	31.201	15.315	18.093	18.354	20.401	10.786	5.046	19.675	6.251	9.667	16.422	4.752	23.562	19.018	1.309	15.239	9.481	7.317	5.5	9.71	9.287	6.735	7.818	11.717	5.668	5.389	7.138	7.92	5.336	5.6	2.72	5.653	5.581	3.422	3.578	2.176	3.859	6.219	5.483	3.163	4.733
Normal 139	32.944	95.583	111.599	106.677	10.45	31.161	39.483	21.223	30.451	37.197	39.82	17.939	11.467	35.351	17.192	8.564	15.691	10.009	43.53	30.902	11.982	80.218	19.036	10.199	3.671	19.621	8.314	12.942	8.635	2.026	3.375	7.097	11.751	9.496	10.495	5.397	2.761	5.196	1.544	3.379	4.602	3.893	3.278	6.087	7.403	2.583	4.924
Normal 140	46.563	93.976	160.003	204.574	2.939	23.211	31.045	14.313	38.144	22.195	25.464	14.468	12.229	24.475	9.198	10.979	15.742	5.326	20.475	20.028	2.971	13.261	4.444	5.672	3.403	10.47	5.871	8.264	7.952	4.989	2.999	6.622	7.544	8.995	4.441	4.544	1.647	5.697	1.01	4.308	3.14	1.432	2.7	5.624	4.352	2.109	2.879
Normal 141	134.675	119.742	70.375	171.958	62.88	25.616	26.94	24.474	11.927	13.626	11.557	13.765	8.557	12.465	10.605	12.723	8.25	7.597	13.383	19.493	18.122	6.184	10.028	4.169	9.696	9.699	8.761	6.032	5.318	5.793	7.657	3.082	4.531	6.598	4.122	3.465	1.144	4.475	4.071	2.796	4.119	1.068	3.142	1.724	2.275	1.746	2.157
Normal 142	81.785	125.696	53.255	100.8	26.754	16.5	14.797	9.878	9.463	9.047	9.718	5.687	3.706	8.07	9.58	9.03	8.402	6.586	9.54	8.796	12.14	5.22	5.75	4.162	7.012	4.412	4.7	2.807	3.404	3.187	3.206	2.761	2.709	4.16	4.206	2.262	1.185	2.683	2.776	2.959	2.407	8.573	2.333	2.208	1.844	1.304	1.998
Normal 143	75.419	146.039	127.926	56.65	10.772	43.444	29.4	21.672	18.485	39.466	34.156	18.73	20.308	31.281	6.72	9.678	17.191	5.3	35.326	18.851	2.255	27.908	8.054	11.447	4.596	9.697	7.387	8.12	7.591	4.872	4.227	4.695	14.089	8.303	4.364	5.05	2.502	4.346	3.492	3.226	3.866	2.899	2.729	4.5	6.459	2.843	3.524
Normal 144	154.794	79.321	97.995	40.682	23.351	21.585	24.258	10.159	14.29	28.784	14.157	8.611	4.746	12.021	8.008	11.001	8.056	5.274	11.609	12.351	2.737	5.612	6.018	6.069	12.116	8.012	8.131	4.68	4.312	5.765	8.754	2.803	2.415	3.385	2.759	3.095	2.887	4.312	2.718	2.406	3.038	4.513	2.302	2.828	2.443	1.523	3.516
Normal 145	81.539	151.615	88.535	197.808	10.294	50.928	29.329	17.571	22.617	29.572	21.616	17.082	12.637	24.866	4.313	14.054	13.413	6.499	27.456	13.575	1.997	17.192	7.677	6.729	5.132	13.67	6.291	11.792	12.662	9.505	3.861	5.487	7.492	12.761	5.421	8.776	2.746	8.509	2.124	3.157	4.691	1.421	2.611	4.006	8.829	3.849	4.878
Normal 146	37.496	109.12	115.899	139.58	8.771	26.44	35.363	8.728	34.432	26.75	20.393	42.674	21.742	28.388	5.215	20.793	15.57	7.566	56.623	31.933	0.982	34.831	5.318	6.86	7.013	10.179	3.916	10.082	8.152	5.905	1.553	4.293	9.203	6.896	3.175	5.223	1.133	6.474	2.572	2.807	2.762	2.252	2.298	4.278	17.08	2.993	8.375
Normal 147	66.524	82.337	24.319	40.112	14.821	15.876	16.621	6.032	19.74	20.34	10.095	9.096	6.174	7.437	7.655	3.703	7.496	4.766	10.509	12.32	2.668	6.193	6.093	3.083	3.691	7.643	2.736	3.414	3.088	1.183	2.941	3.61	4.286	4.532	4.347	3.349	1.579	2.315	1.817	1.611	2.337	5.466	1.821	1.487	3.378	1.018	0.974
Normal 148	149.513	193.45	60.87	188.021	83.975	34.589	26.288	15.989	7.21	17.242	11.158	17.688	6.089	15.086	7.094	15.425	9.614	7.617	12.301	14.194	13.089	6.617	7.705	3.631	8.461	8.545	5.436	5.377	4.373	5.36	9.061	2.936	4.404	4.739	1.675	3.885	3.287	4.278	5.011	3.102	2.637	4.064	2.648	2.027	3.017	2.476	2.636
Normal 149	76.765	259.607	127.261	241.482	18.254	23.978	25.14	14.313	17.721	13.229	11.65	20.286	14.686	16.939	17.737	9.814	11.775	8.915	16.917	12.331	7.002	13.537	12.613	4.069	4.312	5.794	5.801	6.566	4.463	5.396	5.235	3.105	4.557	11.751	6.757	4.217	0.787	4.104	2.899	2.636	3.771	12.097	1.775	3.808	5.758	1.887	1.644
Normal 150	46.841	69.696	21.608	36.534	22.836	14.448	10.31	9.956	7.139	9.545	7.389	9.863	3.661	8.791	8.808	7.493	6.833	2.963	6.726	6.506	5.548	3.975	3.585	2.951	5.621	3.292	5.28	2.563	2.741	2.596	6.202	1.324	2.252	3.265	2.623	1.292	2.409	1.948	1.407	1.581	1.935	11.8	1.311	2.01	2.014	1.158	1.536
Normal 151	211.321	80.266	130.35	179.982	12.409	61.419	31.158	18.961	37.408	80.439	37.532	17.595	14.257	23.247	6.277	13.825	15.068	11.605	27.523	23.716	1.54	18.198	10.463	9.634	7.862	11.763	10.175	10.816	11.031	4.972	1.69	3.985	13.182	8.521	4.9	6.726	2.855	8.179	3.905	3.85	5.18	1.308	2.424	4.614	6.88	3.375	4.31
Normal 152	123.371	171.908	63.904	77.23	10.029	29.83	21.392	13.781	20.097	24.035	29.136	12.035	16.86	32.002	1.905	9.952	9.779	11.244	26.528	9.263	5.57	13.168	14.825	7.601	2.733	8.338	3.468	7.011	5.923	1.238	1.663	5.775	10.136	4.576	5.106	4.541	1.785	3.177	4.382	2.555	3.251	1.421	2.224	2.869	6.266	1.908	1.972
Normal 153	159.607	174.973	84.358	196.804	38.669	40.06	27.356	13.27	11.574	18.451	16.168	16.052	6.709	13.809	8.483	14.249	11.028	4.036	13.877	12.075	9.674	7.561	9.749	7.194	2.897	8.805	3.71	6.348	6.049	7.774	5.941	3.586	5.106	7.859	4.45	5.516	3.403	4.378	3.878	3.112	3.765	2.006	2.853	3.321	2.674	2.463	2.044
Normal 154	116.403	204.713	93.606	224.284	23.049	78.386	40.272	31.569	34.455	33.503	37.198	18.573	12.039	19.98	1.823	11.575	14.815	8.97	23.137	20.645	1.857	21.448	6.022	6.572	5.603	11.041	6.04	11.472	10.422	5.645	3.004	6.802	8.121	9.95	7.35	7.699	4.854	10.908	2.168	3.759	5.498	0.587	2.489	5.862	5.778	3.761	7.048
Normal 155	145.848	186.888	35.423	207.182	44.459	50.007	23.712	19.051	15.423	19.454	17.302	12.681	16.44	16.44	5.538	8.572	10.634	8.897	24.051	10.28	3.069	11.447	12.605	6.856	4.832	7.96	6.445	9.479	7.394	3.803	2.435	5.192	7.987	7.221	6.056	5.974	2.927	4.422	6.717	2.717	4.865	3.49	2.186	2.586	7.233	2.267	2.87
Normal 156	43.051	168.337	38.184	199.545	29.279	11.529	14.933	10.921	9.315	8.936	7.56	9.206	2.698	8.258	2.038	7.016	7.552	5.925	12.12	7.773	15.21	5.519	4.791	4.864	4.914	5.335	12.411	2.885	2.904	2.837	5.23	2.243	3.093	5.862	5.207	1.776	1.79	1.954	6.507	2.075	7.039	3.167	2.321	1.481	1.979	1.235	1.91
Normal 157	30.932	94.498	89.325	39.526	5.789	28.375	23.046	11.007	19.524	26.833	44.357	14.872	4.328	32.965	4.654	8.14	10.096	3.11	30.512	6.657	4.914	25.511	4.593	3.624	1.448	6.684	2.884	9.318	4.209	1.947	1.146	3.611	2.847	5.445	3.563	2.545	1.214	2.867	0.823	1.378	1.929	4.589	1.674	2.907	4.418	2.68	8.079
Normal 158	55.551	139.045	122.373	92.386	6.399	9.94	19.415	13.127	8.089	8.179	10.256	6.977	5.142	12.539	22.301	14.066	9.375	5.004	14.228	9.345	3.239	5.088	5.031	3.105	2.754	4.464	10.214	2.915	3.916	5.002	2.28	2.852	2.261	3.451	5.517	2.519	0.429	3.598	1.627	3.154	2.095	4.647	2.094	3.681	3.891	0.993	1.666
Normal 159	90.846	126.948	146.837	207.809	9.921	39.731	35.36	12.478	23.371	62.258	74.423	39.881	23.258	24.323	8.858	28.371	30.958	13.763	106.238	139.737	24.473	145.476	14.541	13.532	16.008	14.926	7.779	19.713	18.48	3.412	3.376	17.195	24.981	90.61	83.58	13.866	3.36	13.019	3.545	8.019	7.855	5.469	4.451	7.395	21.427	9.134	21.347
Normal 160	93.643	34.529	183.09	262.404	1.563	32.384	44.971	20.293	35.493	45.634	45.617	23.651	17.595	39.341	3.516	7.411	14.338	4.909	29.54	58.137	1.215	24.105	7.328	8.434	4.773	11.518	7.388	10.019	7.827	2.394	0.703	4.555	11.084	8.039	4.252	6.225	2.207	8.545	0.499	2.987	3.389	0.919	3.305	6.511	7.539	2.89	4.773
Normal 161	243.546	421.327	76.589	172.564	60.393	73.957	30.955	26.945	28.481	30.983	22.823	16.98	19.438	33.762	8.428	16.7	16.154	8.593	24.288	17.179	10.471	17.999	9.404	11.172	9.85	8.254	15.254	14.818	16.199	7.663	8.367	4.929	12.153	14.128	5.148	7.425	2.909	7.573	5.355	6.113	7.497	8.577	4.245	6.178	6.349	4.632	6.608
Normal 162	254.553	174.705	148.532	212.3	22.957	61.096	28.059	22.51	30.038	24.104	18.247	15.845	21.668	35.532	11.497	15.739	14.259	11.648	26.947	16.35	9.673	14.578	6.3	8.258	6.539	12.554	15.215	9.742	10.091	5.853	5.83	4.685	10.968	9.242	5.561	6.268	2.997	6.677	3.132	4.626	6.261	3.329	3.56	5.347	7.345	3.403	4.22
Normal 163	54.033	132.781	92.675	46.303	4.756	14.875	15.524	9.492	54.287	34.022	27.613	22.356	4.918	17.647	3.08	9.315	5.486	10.396	33.771	7.943	3.115	23.268	25.483	5.583	2.897	6.198	2.567	15.434	1.936	1.195	2.956	3.661	1.906	3.391	4.977	2.283	0.153	1.487	1.826	0.645	1.82	1.92	1.397	2.568	3.589	1.516	6.91
Normal 164	137.523	162.628	51	273.797	16.613	47.866	26.712	16.256	14.06	32.866	22.22	12.477	16.402	25.473	4.533	10.289	9.58	9.189	17.577	16.782	1.587	9.235	8.447	7.349	6.306	8.41	7.836	8.42	9.507	4.625	6.309	4.136	10.527	6.829	4.541	5.697	3.647	6.483	4.213	3.267	4.681	2.329	2.433	3.588	4.813	2.688	2.653
Normal 165	147.865	463.03	55.562	274.32	83.582	64.99	24.952	19.15	16.89	16.794	15.907	20.124	24.915	19.569	9.128	9.416	11.794	16.925	23.917	13.971	15.945	15.634	17.618	7.975	5.686	9.882	10.679	8.144	5.794	5.895	8.162	4.494	10.166	7.305	8.097	4.696	3.87	4.074	6.539	2.731	4.259	14.23	2.375	2.684	8.043	2.791	3.238
Normal 166	39.185	154.184	88.796	62.436	27.922	20.418	19.787	19.559	12.847	17.961	13.681	12.505	8.386	14.537	11.282	13.129	11.966	6.935	15.208	11.395	8.845	7.848	8.194	4.868	6.141	4.342	10.945	3.94	4.696	5.003	4.843	2.926	4.109	7.407	7.99	2.267	2.205	2.855	3.158	2.767	3.683	5.096	2.174	3.791	3.702	1.724	3.367
Normal 167	132.508	149.484	137.013	159.262	22.525	45.585	28.256	18.855	17.839	54.308	28.993	14.067	17.956	28.04	12.266	17.552	18.183	18.266	36.304	25.526	18.914	20.169	11.712	7.053	5.201	10.914	13.719	16.826	16.391	6	5.454	3.876	12.474	28.458	12.213	7.262	1.365	6.012	5.115	3.785	6.601	2.641	3.09	4.51	7.192	3.151	4.073
Normal 168	203.12	74.036	129.125	65.156	6.073	64.436	38.44	17.103	44.614	60.267	53.686	47.132	17.402	35.896	10.101	9.376	17.285	12.519	54.24	28.531	4.475	67.348	15.06	9.613	6.254	11.345	5.197	17.726	13.168	3.968	2.462	15.621	12.745	41.26	17.887	10.309	3.432	9.019	2.34	4.274	5.935	2.476	3.814	5.344	12.876	4.61	11.145
Normal 169	210.324	100.977	125.571	102.867	36.553	31.688	28.988	12.921	14.686	20.025	15.044	13.357	6.701	17.06	5.802	14.1	9.447	5.856	17.266	17.382	5.882	4.125	5.516	6.166	17.566	7.939	6.946	5.761	4.93	6.58	6.89	2.574	2.545	3.883	2.727	3.199	2.549	5.249	3.197	2.616	3.175	4.903	2.576	2.75	2.563	1.824	3.35
Normal 170	86.217	121.694	79.799	79.784	13.885	37.496	34.298	21.275	27.818	42.966	43.736	21.56	13.704	31.156	9.374	10.508	15.643	12.249	43.702	31.263	3.225	15.055	11.385	11.891	4.439	9.828	9.677	11.066	10.1	5.554	2.342	6.1	10.151	20.146	11.141	6.633	1.993	5.093	3.879	2.919	4.848	2.08	4.235	4.033	8.455	3.519	4.694
Normal 171	195.642	101.025	145.977	61.881	50.94	34.655	27.952	26.26	7.157	19.03	17.377	15.713	13.749	16.273	2.768	20.62	11.275	11.066	29.14	25.408	11.196	21.272	16.05	4.373	4.301	7.651	10.852	10.854	5.886	7.987	12.019	4.021	4.58	6.35	9.7	5.068	2.261	5.056	0.979	2.953	2.831	1.902	2.669	4.549	3.998	2.751	6.354
Normal 172	222.791	221.295	231.31	189.02	18.772	59.032	30.248	29.802	26.629	24.391	15.238	15.351	24.409	30.253	10.954	13.398	13.856	12.148	32.737	14.48	4.205	16.609	6.019	7.457	4.179	10.825	11.579	10.672	8.914	6.534	4.285	4.023	9.436	7.208	5.379	7.848	2.765	7.019	2.783	3.369	4.13	3.165	2.493	5.134	5.202	2.997	3.841
Normal 173	364.741	274.661	163.18	305.47	22.765	92.191	46.326	30.875	19.346	61.679	30.236	23.75	22.682	40.678	5.684	23.227	16.401	20.32	37.309	27.76	12.415	14.223	13.195	6.915	5.356	16.434	22.971	14.078	22.232	15.764	3.483	5.676	10.953	7.123	6.96	9.633	3.755	11.931	4.424	4.993	9.511	3.84	3.84	7.491	7.955	4.333	6.303
Normal 174	69.581	380.084	177.17	253.286	8.051	31.89	33.623	17.455	30.824	21.787	25.589	48.564	22.721	35.836	14.362	13.933	16.723	15.501	24.787	20.923	1.329	16.339	7.534	6.24	5.046	7.093	8.219	8.778	6.487	13.024	4.91	4.369	4.187	8.012	4.598	6.15	0.943	6.279	2.466	2.908	2.389	4.439	2.851	4.171	8.238	4.09	6.525
Normal 175	151.513	199.707	120.655	72.345	8.724	64.698	25.6	18.091	60.355	40.78	29.039	35.832	16.621	29.553	7.41	13.653	10.85	6.37	63.853	10.788	0.802	48.987	23.006	8.389	5.245	12.273	9.901	11.475	9.82	6.527	7.438	7.105	8.827	11.206	7.478	6.441	1.82	6.376	2.437	4.563	4.608	1.746	3.287	7.115	8.904	3.258	15.481
Normal 176	128.946	209.173	35.46	86.386	48.446	27.182	19.54	14.978	15.062	13.246	9.399	12.274	7.204	10.933	12.178	12.222	10.16	8.543	11.541	10.097	6.37	4.622	5.129	4.789	10.981	6.493	10.194	3.932	4.576	4.174	6.977	4.376	2.81	5.263	4.57	2.617	2.053	3.359	4.086	3.083	3.602	4.964	2.579	2.307	2.181	1.32	2.204
Normal 177	86.183	124.372	39.602	76.236	39.811	15.702	20.809	14.187	11.859	9.434	8.39	10.817	6.578	9.547	7.69	13.394	9.139	10.453	14.792	14.094	14.978	6.477	3.824	4.503	7.986	6.839	8.524	4.383	4.799	5.07	7.52	3.078	3.669	7.899	4.549	2.49	1.634	3.523	2.521	3.049	2.503	2.662	2.464	2.716	2.105	1.456	2.235
Normal 178	89.93	370.023	133.455	54.154	18.021	29.742	26.986	17.771	23.798	18.069	16.971	19.971	8.799	21.697	4.385	7.893	13.549	7.976	21.211	11.235	0.922	10.683	5.917	6.135	6.073	9.306	10.37	7.121	5.097	14.291	6.582	4.539	3.63	7.218	4.932	5.252	1.669	4.797	4.522	3.281	2.873	0.846	2.311	3.394	5.06	2.83	4.307
Normal 179	71.366	81.847	77.401	177.451	17.195	27.161	26.031	16.794	14.266	22.257	20.723	15.362	9.609	22.704	24.327	10.451	10.554	10.796	20.427	12.915	7.698	14.703	9.119	8.034	3.908	7.987	8.919	6.377	5.965	6.87	3.788	4.116	5.67	5.594	4.885	3.807	3.558	4.044	2.358	2.191	3.244	7.595	2.185	3.632	5.574	1.853	3.484
Normal 180	84.648	185.593	191.155	87.994	6.609	20.188	21.925	16.07	35.797	42.779	15.294	25.863	7.382	16.989	9.293	13.988	10.121	5.348	21.928	11.778	7.547	14.93	17.205	3.113	2.612	3.648	6.305	9.668	4.312	7.513	6.131	4.854	3.316	6.295	5.598	4.13	0.75	3.729	0.828	3.092	1.776	4.633	2.662	9.48	3.677	1.788	17.055
Normal 181	113.99	58.75	114.143	182.279	4.118	66.17	37.31	22.433	28.985	38.145	62.786	35.376	21.794	44.785	6.996	8.149	16.602	13.148	45.583	25.602	5.859	37.458	8.731	10.661	6.91	12.043	8.223	14.287	12.484	3.685	0.971	6.469	10.127	19.158	23.238	10.964	4.999	8.19	2.397	3.595	4.351	1.712	3.543	5.069	14.622	5.406	7.533
Normal 182	82.98	113.831	94.78	327.45	12.018	44.96	34.433	21.264	18.348	38.751	33.715	19.381	20.085	43.068	4.649	13.69	17.221	10.142	45.57	26.596	17.434	26.384	16.656	11.236	6.254	12.588	15.441	13.739	8.238	6.225	9.13	5.618	12.927	9.908	8.961	5.182	1.945	5.893	3.393	3.377	5.284	4.051	3.05	4.489	6.251	2.851	4.028
Normal 183	142.01	101.842	183.164	40.245	7.96	72.269	33.108	20.362	38.04	34.321	21.745	21.68	15.654	28.517	2.163	14.083	10.853	6.352	31.349	20.439	1.511	14.6	9.205	7.175	6.031	10.709	5.941	9.311	9.597	4.804	3.577	6.965	7.437	10.987	5.26	6.918	4.416	7.607	2.008	3.52	5.114	1.866	3.03	3.914	6.584	3.167	4.594
Normal 184	130.421	174.336	48.178	135.084	37.203	24.136	18.651	15.598	11.085	10.735	8.555	11.075	8.756	12.272	10.691	14.663	8.364	8.558	11.364	10.263	7.422	4.962	4.747	3.076	6.944	5.803	9.177	4.294	3.417	4.824	4.728	2.584	1.598	4.355	3.276	2.438	0.802	2.595	3.303	2.732	2.377	4.183	2.307	2.336	2.084	1.6	2.131
Normal 185	131.863	250.164	39.008	165.201	44.117	26.556	19.489	15.88	12.097	21.241	13.57	14.29	6.268	11.884	17.122	11.565	10.002	5.729	14.877	14.198	18.571	9.624	5.09	6.943	6.892	6.096	8.484	5.563	4.528	5.301	8.558	3.48	4.82	5.735	5.177	3.142	3.72	3.468	3.393	3.614	3.255	8.548	3.47	3.313	4.263	2.188	2.474
Normal 186	122.477	194.809	87.163	203.956	27.701	70.294	30.001	22.272	30.868	48.461	33.265	14.353	39.182	49.396	9.316	15.243	13.82	10.793	49.845	23.08	25.296	47.536	18.138	10.378	5.502	13.929	13.333	12.598	9.764	3.675	7.689	5.646	18.356	10.071	8.36	5.393	3.143	5.615	2.893	3.536	5.825	7.461	2.546	4.246	8.31	3.491	5.515
Normal 187	196.497	127.545	86.775	150.17	40.809	91.147	30.486	24.782	41.257	37.649	32.93	16.538	12.692	36.367	5.683	20.241	16.298	8.06	34.448	13.399	4.229	32.232	4.938	10.243	6.273	17.223	16.187	11.902	12.669	9.361	2.766	6.288	12.794	6.417	5.855	7.743	1.891	6.214	3.686	4.714	8.277	1.174	4.826	7.409	6.878	4.771	6.267
Normal 188	266.866	123.442	217.656	70.187	7.965	66.887	30.876	19.164	22.38	144.566	42.628	32.533	18.947	38.08	5.064	10	18.591	14.025	39.071	63.301	4.559	76.596	6.144	11.994	4.224	10.505	2.369	72.116	10.608	4.325	15.418	9.504	15.505	14.717	8	9.907	4.187	6.279	0.795	1.873	3.606	7.882	1.824	7.22	18.488	4.849	22.628
Normal 189	159.587	152.242	95.821	128.19	23.892	52.897	30.593	23.028	16.564	23.055	19.497	16.68	30.449	29.53	12.855	13.435	14.579	11.2	34.599	20.987	10.278	19.286	12.505	10.027	6.897	10.296	15.936	9.555	10.617	4.855	3.724	5.092	10.409	6.951	7.023	6.673	3.377	5.048	5.559	3.811	4.989	5.707	2.854	4.191	6.542	2.769	3.573
Normal 190	81.262	142.208	121.88	188.969	11.307	23.65	38.798	15.455	20.976	26.537	27.398	12.59	11.307	28.162	8.15	8.846	18.775	17.75	66.203	26.368	4.923	26.666	10.828	7.979	3.715	9.345	10.613	13.655	10.648	6.54	5.52	12.418	13.301	62.865	16.657	6.26	1.493	5.044	6.238	4.838	5.928	6.467	5.266	5.59	6.694	2.564	3.249
Normal 191	127.097	129.925	124.492	211.02	7.301	45.333	37.028	23.123	22.298	27.213	26.374	9.435	27.796	40.047	4.663	13.689	11.407	8.762	50.906	35.637	4.633	35.564	11.816	7.144	6.047	9.644	8.357	15.874	9.553	4.898	7.753	5.712	3.941	14.27	7.494	5.26	2.248	4.265	1.194	2.699	3.29	2.763	2.558	3.844	6.58	2.435	3.613
Normal 192	98.717	164.886	134.245	85.095	26.485	54.865	23.733	13.254	31.489	22.079	21.199	15.34	16.897	21.178	3.749	15.253	12.401	7.69	23.984	16.243	0.78	21.095	5.191	5.863	2.66	9.913	9.098	9.809	9.167	6.463	3.248	5.469	7.071	11.572	5.44	7.18	2.094	5.703	1.459	4.439	4.895	2.102	3.038	3.122	5.394	2.622	4.285
Normal 193	26.876	108.531	23.01	26.948	10.871	14.238	8.488	6.581	4.201	6.314	5.429	6.45	3.595	7.661	3.559	5.825	4.762	2.67	5.701	5.314	5.992	2.611	2.57	1.566	3.141	1.98	3.046	2.103	1.923	2.162	4.328	1.231	1.614	4.641	2.327	1.42	1.168	1.674	1.544	1.303	1.207	5.352	1.417	1.219	1.218	0.901	1.371
Normal 194	78.724	95.09	118.953	54.356	3.958	43.849	32.253	17.216	16.522	22.712	20.052	17.409	15.393	23.594	3.03	5.701	7.828	7.19	19.494	13.49	1.691	12.544	4.639	5.13	3.022	11.555	5.767	6.994	5.869	2.709	1.479	4.355	6.115	3.539	4.833	4.161	3.534	5.332	1.118	2.606	3.203	2.555	1.657	2.23	4.751	1.826	2.318
Normal 195	97.403	286.251	53.576	83.656	35.512	21.667	17.102	10.658	7.726	7.285	7.184	11.471	5.724	9.497	7.38	11.026	7.608	6.76	9.675	9.162	5.521	5.387	12.421	3.206	5.648	5.207	5.523	3.803	3.599	4.197	6.14	1.792	3.845	4.269	4.561	2.392	1.657	2.803	2.669	2.19	1.671	4.727	2.188	2.028	1.676	1.308	2.406
Normal 196	159.759	94.117	109.586	48.193	22.159	64.394	29.641	16.292	19.333	46.28	37.717	16.894	13.091	24.495	2.081	20.058	13.429	11.491	21.306	19.596	5.09	14.357	7.85	9.207	6.551	10.956	11.577	9.899	12.07	5.872	2.056	6.178	5.571	14.58	3.69	7.651	1.65	9.63	2.669	4.035	5.401	0.761	2.662	5.394	6.244	3.722	4.852
Normal 197	130.856	247.513	81.718	243.736	31.705	35.32	24.337	18.367	19.096	25.533	19.234	12.106	29.275	22.074	14.188	13.318	14.052	15.6	37.966	19.092	19.08	23.324	10.484	6.785	6.11	10.264	10.722	11.254	10.064	5.089	8.009	4.592	12.098	27.694	13.37	5.223	2.58	4.076	6.05	3.904	5.434	10.788	3.364	5.187	8.322	2.683	2.737
Normal 198	92.883	137.352	41.043	51.464	28.72	20.879	18.119	12.076	10.075	19.956	14.633	14.261	2.753	8.309	11.754	11.783	9.145	7.469	10.601	13.528	4.239	4.975	3.674	4.117	13.471	6.233	7.587	3.919	3.617	4.124	6.563	2.152	2.731	5	3.388	2.23	1.83	2.884	1.596	1.699	2.46	11.315	1.486	2.264	1.96	1.257	2.977
Normal 199	49.683	108.445	77.993	162.934	6.777	25.596	21.963	22.317	17.901	24.069	16.771	16.833	9.774	21.063	4.433	8.02	10.1	6.307	24.185	15.393	1.714	8.01	4.145	4.452	4.749	6.872	9.198	5.666	5.307	3.328	4.681	4.654	6.645	5.239	5.361	2.815	3.384	4.085	2.396	2.312	3.061	2.535	2.024	3.468	3.54	2.16	3.551
Normal 200	122.713	129.835	84.688	137.138	20.084	48.358	22.369	13.242	43.471	30.475	19.225	16.79	26.31	16.423	7.358	10.963	9.839	6.359	27.699	12.282	4.441	10.525	5.57	5.683	4.265	9.104	5.114	7.197	7.761	3.047	3.985	3.651	10.836	8.11	7.098	5.539	1.975	5.312	2.159	3.211	3.022	2.104	2.713	3.088	4.34	2.521	3.215
Normal 201	95.789	176.289	98.503	124.68	10.53	24.471	24.281	17.772	22.222	16.39	14.687	23.536	4.462	16.338	7.316	10.151	10.583	5.768	23.299	8.812	3.134	12.001	8.744	3.927	2.062	5.35	9.357	6.843	4.316	4.572	3.567	4.126	1.812	4.548	3.045	3.964	1.001	3.709	1.005	3.151	2.275	3.6	2.461	4.785	4.335	1.485	7.705
Normal 202	72.252	347.92	97.894	66.873	19.218	33.222	40.599	22.808	26.983	16.193	13.19	27.273	18.997	19.78	3.141	12.91	19.445	12.698	17.342	41.486	0.481	19.038	9.2	5.348	5.531	8.996	14.2	8.144	6.904	4.122	6.908	3.568	4.181	13.802	3.927	5.316	0.583	5.346	5.864	3.313	4.619	0.956	3.337	4.367	6.247	1.729	4.27
Normal 203	54.957	74.779	252.976	69.424	1.563	42.144	40.718	18.638	44.171	34.509	35.194	64.766	14.939	39.793	8.839	11.017	16.239	4.683	32.727	41.452	2.309	56.786	10.318	6.721	4.062	8.481	5.358	14.285	9.887	2.575	1.163	5.597	8.017	8.826	3.758	5.683	2.822	4.761	1.613	4.26	2.382	5.984	3.804	5.852	8.351	3.346	19.821
Normal 204	60.321	121.909	32.022	161.58	15.734	19.279	19.918	11.56	9.122	13.291	10.456	11.957	6.145	10.692	7.086	5.328	8.129	4.77	14.787	10.447	4.228	5.122	6.217	4.58	3.209	5.782	4.044	4.174	4.159	4.649	4.164	2.677	4.078	6.961	5.383	3.272	2.668	2.668	3.189	2.293	2.778	7.324	2.315	1.862	2.382	1.065	1.965
Normal 205	90.962	199.747	179.905	118.154	6.589	46.683	32.359	18.775	32.542	37.169	60.358	49.064	11.331	47.131	4.036	37.422	15.753	10.665	32.642	41.677	2.131	38.864	10.693	5.553	7.763	6.416	3.629	23.677	8.164	3.224	2.266	2.998	6.641	6.265	5.186	8.197	1.007	4.659	0.327	1.624	2.428	3.354	3.355	6.946	9.181	5.564	24.199
Normal 206	114.12	149.183	38.454	97.411	37.28	20.222	19.147	9.857	11.272	10.849	7.936	9.3	5.983	13.141	14.621	11.138	7.692	8.02	14.219	9.483	5.148	4.709	8.307	4	10.7	7.597	8.448	3.337	3.586	3.84	6.894	1.928	2.126	4.517	3.561	2.346	0.93	3.177	5.269	1.77	2.713	2.526	1.844	2.016	1.704	1.348	2.225
Normal 207	127.941	163.884	47.752	285.654	20.733	66.464	37.212	17.181	27.147	49.064	41.138	20.399	13.938	28.197	1.214	12.374	17.289	10.09	28.209	16.557	3.356	25.582	5.597	10.756	7.785	11.541	7.939	12.437	10.208	9.349	1.824	6.584	10.905	10.373	4.956	8.039	3.173	6.89	3.872	4.288	5.501	0.651	2.652	6.103	9.828	4.831	6.706
Normal 208	117.488	184.492	83.667	158.571	36.7	52.403	27.038	35.758	31.099	32.646	23.372	22.136	18.246	24.067	9.226	17.623	14.205	10.723	20.447	19.551	5.289	12.08	8.468	5.133	10.841	11.644	11.202	7.699	7.504	7.458	5.284	4.173	5.211	4.946	4.455	3.965	3.718	6.168	2.583	4.398	4.032	5.68	3.276	3.901	4.965	2.519	4.759
Normal 209	121.677	203.235	82.602	259.498	18.274	77.685	32.961	21.601	29.264	38.984	39.466	17.387	20.259	27.31	5.787	11.834	19.057	13.204	47.058	27.961	6.086	43.486	16.709	10.862	9.063	7.394	10.467	15.233	14.78	6.414	7	13.99	11.978	24.828	36.322	9.7	2.202	7.466	3.754	3.912	6.043	0.571	2.447	7.89	13.638	5.723	10.421
Normal 210	75.32	160.808	89.882	82.045	10.081	40.972	24.248	15.62	42.774	38.752	19.609	26.702	14.831	20.549	3.135	8.766	9.542	4.969	32.24	11.689	0.578	13.852	10.183	4.708	6.123	8.361	7.749	12.095	6.286	2.532	3.586	7.26	7.655	4.098	6.186	4.857	1.657	5.012	1.231	3.636	3.766	1.504	2.444	4.205	4.827	2.191	9.4
Normal 211	94.418	205.694	87.38	69.923	42.785	23.925	21.094	16.559	11.531	17.565	12.816	10.482	9.061	13.061	14.501	12.548	10.568	7.011	14.971	9.929	8.117	7.716	9.26	5.464	3.765	6.724	7.188	4.55	5.291	7.705	3.803	3.581	3.826	3.596	4.488	3.374	1.489	3.281	3.21	2.664	2.711	6.334	2.563	3.322	2.722	1.684	2.627
Normal 212	80.539	155.436	73.268	166.558	9.546	40.352	30.415	13.705	18.097	28.321	28.284	13.595	7.925	33.575	6.404	17.755	11.155	6.582	23.692	9.232	3.81	22.802	15.323	6.024	2.686	10.107	14.408	7.829	6.475	2.913	1.809	4.999	7.771	3.343	4.51	3.814	1.593	4.777	1.466	3.709	3.062	2.254	2.39	4.572	6.834	2.494	2.716
Normal 213	110.037	108.573	166.631	119.181	10.269	68.201	27.163	27.226	47	52.013	28.718	26.004	15.548	29.221	3.511	16.142	12.073	4.135	34.472	17.163	1.598	26.503	7.742	6.339	4.103	9.483	7.862	9.862	10.808	8.12	3.299	6.897	7.243	7.246	6.667	6.87	2.551	7.311	0.747	3.811	4.705	0.565	2.818	9.051	6.034	3.321	12.188
Normal 214	49.623	180.826	192.589	162.417	7.754	13.381	29.872	9.263	31.668	15.707	14.981	12.189	6.383	15.95	10.348	8.678	19.368	15.658	41.718	33.12	0.885	19.511	5.807	4.539	6.134	8.008	4.58	7.526	9.027	6.458	1.66	6.463	9.374	21.941	14.26	6.262	0.158	5.094	5.131	3.883	4.463	2.337	4.045	4.596	4.768	2.353	2.916
Normal 215	169.823	237.377	122.72	107.202	40.74	54.699	25.734	22.309	18.511	25.287	17.542	11.07	22.135	23.644	10.879	17.878	12.302	11.749	26.66	15.797	6.941	12.28	6.379	5.495	5.375	8.7	12.544	10.195	10.861	7.908	6.817	4.823	8.08	10.485	9.547	6.211	2.805	7.328	3.7	3.962	8.395	4.353	3.615	4.043	4.973	2.938	4.712
Normal 216	153.677	303.595	61.596	188.12	25.443	76.739	31.736	24.631	27.233	23.869	19.004	16.878	22.202	31.873	4.588	13.591	12.899	7.369	35.932	14.481	10.648	20.132	8.732	7.66	4.692	12.453	9.489	9.133	8.751	7.362	5.401	4.152	8.403	9.039	4.928	6.241	3.318	5.461	4.582	3.935	5.263	3.574	3.182	3.25	5.107	2.956	4.041
Normal 217	254.93	210.735	147.663	189.662	13.452	70.467	30.368	20.909	45.936	39.33	29.399	16.655	19.745	28.474	2.907	16.426	14.251	9.102	26.615	10.349	1.832	22.427	4.758	6.639	6.243	11.236	5.655	10.833	8.854	4.962	3.059	8.854	8.372	8.428	7.911	7.564	2.823	8.481	3.223	3.5	4.944	1.653	3.292	5.018	9.537	3.476	5.356
Normal 218	340.247	201.592	92.196	229.66	74.352	61.059	26.373	18.557	21.867	18.899	13.246	16.014	26.4	30.344	7.763	18.496	12.595	15.279	34.015	17.672	13.634	14.931	6.931	6.479	5.7	11.372	16.914	9.873	10.733	7.753	6.505	4.932	9.915	12.04	3.984	6.878	3.131	5.927	4.969	4.26	6.607	6.342	3.673	5.743	7.816	2.938	4.531
Normal 219	212.6	107.845	133.016	212.668	35.198	90.446	42.471	31.479	48.747	32.373	18.148	15.055	27.681	81.259	7.319	20.825	22.438	7.625	65.652	22.594	26.469	79.991	16.726	10.849	5.685	19.929	14.692	17.227	14.707	8.889	4.787	9.779	19.019	10.586	5.779	9.004	2.457	6.348	2.011	5.058	7.373	4.598	3.654	9.833	10.819	5.016	6.769
Normal 220	89.933	227.97	141.319	187.905	28.756	26.334	38.753	14.149	27.134	31.339	45.431	27.974	11.763	32.117	11.06	19.027	22.318	15.012	38.452	105.198	1.781	46.982	10.919	9.388	9.066	10.607	7.722	17.668	10.978	5.262	4.736	6.26	10.598	27.124	26.379	9.947	0.758	6.449	2.989	3.008	3.744	1.845	4.323	5.97	9.288	4.934	10.201
Normal 221	66.227	134.081	76.851	124.455	15.631	41.72	18.355	9.566	28.647	19.96	20.99	11.952	11.929	15.682	11.763	9.463	9.15	6.67	27.343	8.546	1.555	13.609	8.392	5.645	3.998	7.574	6.473	6.373	6.498	4.216	5.013	5.742	5.871	8.489	4.742	4.943	1.869	4.054	2.917	2.609	3.373	1.756	2.473	2.412	5	1.985	3.837
Normal 222	96.547	186.794	68.466	165.193	75.827	35.412	28.215	18.557	16.405	13.263	12.649	21.14	8.905	15.833	23.282	18.983	14.561	11.204	20.641	18.782	16.631	11.196	10.391	8.394	9.466	7.885	10.863	7.134	6.057	8.127	7.887	3.923	6.47	7.752	5.661	4.202	1.518	4.193	7.519	3.282	7.063	12.303	4.713	3.235	4.65	2.304	3.159
Normal 223	78.576	172.058	173.841	122.456	11.476	18.657	22.816	22.88	15.651	40.108	23.686	13.52	6.461	12.088	3.096	16.717	12.899	6.659	21.704	18.369	0.982	14.763	14.471	3.745	4.401	4.627	8.643	11.445	4.834	6.535	10.87	4.215	3.673	5.64	4.326	4.808	0.84	5.32	2.931	2.503	1.718	3.769	2.374	7.237	4.153	2.016	22.24
Normal 224	214.716	246.862	59.313	132.318	78.092	42.677	19.677	19.725	15.592	14.124	9.798	13.217	14.87	16.02	8.86	16.878	9.138	11.626	12.028	11.539	9.808	6.89	3.918	4.626	6.154	6.799	5.511	4.958	5.288	5.679	7.699	2.915	4.521	3.791	3.877	3.922	1.889	3.647	2.722	3.46	3.224	4.475	3.229	3.095	2.774	1.799	2.109
Normal 225	46.728	310.626	106.828	160.706	7.452	19.57	33.538	12.445	19.025	18.355	26.959	20.059	8.25	24.243	2.633	9.578	17.62	9.296	38.636	87.683	1.633	25.817	6.773	6.865	3.052	10.335	6.192	9.099	8.803	6.855	1.797	5.214	17.259	15.133	10.748	6.671	0.974	5.34	2.477	3.084	3.764	0.819	3.705	6.095	6.287	4.073	4.38
Normal 226	255.511	237.036	88.109	138.96	17.546	66.169	27.602	18.05	34.494	35.076	17.354	16.147	17.64	26.557	2.401	12.94	11.976	9.933	31.381	14.647	1.943	10.42	5.749	5.625	6.284	12.169	9.436	10.42	11.119	6.431	3.219	6.528	7.191	9.513	3.693	6.332	2.759	6.307	3.149	4.131	4.257	0.504	2.682	3.775	6.177	2.707	3.887
Normal 227	469.425	226.939	225.228	116.838	104.537	75.3939	18.5052	23.7431	13.1397	14.562	9.08352	13.8771	22.526	34.4708	7.78692	35.0842	9.11001	13.4213	18.0616	11.086	30.4791	12.5886	7.21782	5.15067	11.104	5.68729	6.53827	6.82469	11.7592	10.3005	8.24356	3.35067	7.68666	5.82613	4.49776	8.9157	3.52154	5.50392	4.07094	3.36681	4.58129	4.57393	4.41269	4.93637	6.14648	3.42525	4.73367
Normal 228	482.531	364.504	171.251	176.888	136.846	61.7288	18.2761	21.4332	16.4834	14.8744	10.6847	14.3502	25.3829	38.8618	18.0609	38.2172	9.28249	9.80457	21.9325	15.359	42.5268	12.9904	5.87831	5.50858	10.781	7.78118	5.37105	8.52647	10.3108	7.68725	6.6197	2.90819	5.61281	5.48944	4.01402	8.33605	3.47663	6.85323	3.49127	2.81522	5.05392	6.32967	3.49942	4.63883	7.03216	3.62042	4.15701
Normal 229	381.796	142.762	179.794	241.321	160.193	77.6792	19.3259	18.5551	17.9936	16.2309	9.99584	13.3103	21.3726	39.4222	21.5853	40.4591	8.90349	11.0753	25.3997	13.819	28.4181	13.5227	9.49312	6.68054	9.20947	8.51418	4.4924	8.25999	10.9085	8.33575	7.30815	2.50604	4.85386	6.16942	7.02673	9.46573	3.59416	8.38658	3.85515	2.96627	5.88737	9.75972	3.96233	4.90741	8.03809	3.74461	4.94221
Normal 230	387.896	236.931	190.632	196.637	121.432	67.5206	19.0458	23.8762	14.4656	13.3871	11.5629	15.1605	15.4117	33.3716	6.69135	40.2703	11.2636	13.2754	25.4438	12.8373	28.2532	14.622	9.05805	6.91965	11.7302	7.34248	7.25568	9.19114	10.4422	10.2934	9.15717	2.13393	5.94868	5.18229	6.77902	8.83291	2.60568	7.48585	3.92153	3.29048	5.6563	3.43664	4.33473	4.74297	6.65792	3.66655	4.51782
Normal 231	359.036	129.697	150.465	149.842	114.374	73.2791	13.5056	17.9417	11.9804	11.27	6.47217	9.71284	17.3985	31.7116	13.5223	40.9567	8.0435	12.2247	19.765	14.1047	24.8884	11.6998	7.07485	3.92537	7.72922	8.14062	6.43022	5.53648	8.38105	7.01494	7.81952	1.70238	4.86767	4.36014	5.40946	7.0999	1.43552	7.0741	2.70032	2.1699	4.17644	5.83188	3.45526	3.54573	5.84633	2.84204	3.81221
Normal 232	387.01	169.477	199.073	100.107	105.147	56.2175	15.6248	21.4627	10.5026	14.1884	6.42595	11.1478	25.6733	37.2366	9.37815	39.5639	9.97312	7.07024	14.2805	15.8322	32.7245	12.6079	5.16355	4.69942	8.53069	7.33331	7.54523	7.08573	8.60789	6.49402	7.39443	2.34538	4.41758	5.52706	4.99028	9.00936	2.97374	7.45798	2.67657	2.48194	5.05494	3.84161	3.99351	4.04297	7.47389	2.99869	5.06398
Normal 233	227.425	231.769	73.2617	121.79	89.2425	47.833	11.9066	15.5725	8.99313	9.89468	8.17024	9.50648	26.2005	23.4461	19.2349	16.5468	6.04562	13.8719	13.31	13.6289	34.2601	8.66011	9.44882	6.23764	4.23531	4.95102	3.97276	5.72592	6.06746	3.82567	6.05859	2.06568	4.09524	4.48499	8.76534	7.23184	2.84827	4.03972	2.35068	1.47677	3.39715	4.31958	2.96769	2.35323	7.76886	2.71183	3.74478
Normal 234	280.907	125.796	163.907	78.4201	86.8423	43.7807	9.89867	11.2471	5.77503	9.03144	5.16225	7.0058	17.8622	27.1316	5.66216	36.5255	6.36389	9.45784	11.5078	8.60365	29.7979	8.4314	3.77344	3.86955	3.23974	3.92053	5.264	4.44683	6.86635	5.55167	4.88897	1.61846	4.33582	3.21636	5.08218	6.75992	1.43385	5.58123	3.32843	1.89052	4.06377	3.07383	4.13622	3.49464	4.8879	2.52697	2.90839
Normal 235	344.293	255.406	128.394	143.487	97.6126	56.3975	14.1266	18.6625	11.2642	10.7747	6.63265	7.17797	22.3003	25.0833	13.8483	31.9723	6.56431	14.7588	10.6214	10.241	29.2467	6.40829	4.84524	5.36561	6.69274	4.41925	3.51779	5.73224	6.04511	6.57956	6.35708	2.36547	5.2558	4.98854	5.88135	6.57756	1.67037	5.64406	2.6948	3.12892	3.39048	3.36485	3.61682	2.58455	4.90682	2.44397	2.55532
Normal 236	318.732	168.521	106.543	154.423	60.5785	45.1537	10.3575	8.85012	5.27724	8.32656	5.03176	7.43697	18.7626	25.5874	7.06979	22.2709	5.20466	6.65982	10.1215	12.3939	22.8066	5.76263	4.07223	3.33825	4.52385	7.24945	1.9186	4.63106	6.62082	3.645	4.49615	1.51196	4.83729	3.08726	3.47119	5.61303	2.42395	4.27756	2.24553	1.60246	3.74635	3.39275	2.84473	2.24278	4.51357	2.08228	1.8629
Normal 237	270.584	248.416	68.379	115.629	57.7307	50.4611	11.0876	9.32559	5.50593	8.32682	5.66122	7.90898	23.6499	24.982	9.92109	18.3999	4.31302	6.66871	11.914	11.3563	29.0816	6.14658	4.46068	4.45729	5.05728	5.43003	2.81998	2.98913	6.8972	4.0932	5.05712	1.68637	3.78145	4.00385	3.52286	5.54453	2.78892	5.14408	3.20396	1.5627	3.21152	3.20522	3.39436	2.5283	4.7681	2.28326	2.63357
Normal 238	273.43	251.191	118.759	42.273	92.1832	44.0572	13.5189	9.52202	5.91371	8.32071	5.82697	9.30712	12.925	28.7321	7.21971	27.5011	4.67168	8.59534	11.7288	9.53818	19.394	7.45537	4.18472	2.50947	5.46283	6.24642	2.72248	5.57389	7.34117	4.15403	3.91106	0.797333	3.09168	2.80906	3.86188	6.41015	1.35011	5.27897	2.3055	2.55224	2.76961	1.58413	3.61351	2.59469	5.15907	2.58745	2.3316
Normal 239	386.486	117.784	164.357	122.86	98.7106	58.4369	10.722	15.1195	7.81737	11.6037	6.04242	6.25403	15.8234	35.3215	7.72602	30.0066	6.91574	8.14997	13.728	8.97415	24.152	10.3299	3.21215	5.16135	5.20624	5.79066	6.54271	5.27721	8.36439	8.05634	4.78529	2.12517	4.76512	3.55472	4.77978	6.06885	1.58131	5.03385	2.60712	2.17415	4.986	2.68661	3.95971	3.13687	6.51772	3.36703	3.14849
Normal 240	459.03	238.071	152.514	114.722	124.061	74.0885	16.5515	19.5864	14.3952	15.0366	6.74756	9.19657	27.6265	53.3239	37.5966	39.3097	8.79129	13.8548	16.7955	11.2288	26.286	10.232	6.49242	4.86807	8.43861	7.47732	9.34055	6.7086	10.412	9.84002	6.19784	3.02693	6.53059	4.84916	7.11374	8.64803	1.57902	8.55117	3.75495	3.60636	7.50967	7.56933	4.67104	4.28295	9.06922	3.68512	4.56096
Normal 241	344.606	387.449	121.273	191.458	105.22	68.5648	17.0466	18.3139	16.1042	14.1071	10.1895	13.9885	24.0319	33.9688	18.2946	31.1201	9.93339	11.2147	24.4945	15.1308	42.3872	13.807	8.84092	6.54599	10.9787	6.19503	3.93481	8.01828	10.4799	5.8201	7.38829	2.60102	4.35237	6.42439	7.89009	8.72436	4.2655	8.28725	4.58093	2.74823	5.61146	6.34703	3.49504	5.32069	9.88741	3.67756	3.86274
Normal 242	326.5	211.427	112.265	191.377	109.885	68.0498	18.5912	14.3454	15.1154	15.6237	8.8256	14.6733	17.6	36.798	10.333	25.3482	10.4042	6.8127	17.59	14.263	34.0494	13.7359	6.66055	7.83519	8.44175	7.02327	2.80768	8.98588	10.4376	9.86646	6.5865	2.49182	6.81111	4.9043	6.62622	9.85422	2.67825	6.28974	3.26586	2.85104	7.93103	5.12384	3.1456	3.87861	8.39864	4.22235	3.89709
Normal 243	361.373	212.082	66.6146	220.252	103.323	66.4366	13.9039	13.4213	12.8545	16.5279	8.97659	9.85626	20.3644	32.3152	15.392	27.3397	7.66033	13.0399	16.2778	12.3047	44.3053	13.2226	7.88448	6.62619	8.29287	7.29591	4.16576	6.58583	9.18298	7.01199	6.4592	2.5342	9.38969	5.99462	6.91636	7.24795	3.33338	5.19719	4.25922	1.86227	5.20225	7.10188	3.343	3.3962	7.21483	3.34453	2.74054
Normal 244	410.912	314.603	108.565	155.055	108.65	63.959	15.7466	13.6671	15.4468	16.15	7.80103	13.3788	18.6926	34.4342	15.2014	25.4596	8.44003	8.82202	18.909	13.0918	30.7444	11.5747	5.77234	5.63638	10.5192	5.42551	3.13297	6.47679	10.501	7.24705	7.66883	2.48127	5.75101	5.86505	7.36048	8.33936	3.17121	6.39769	2.94699	2.72851	5.66517	5.1477	4.23743	4.17794	7.66983	3.61225	3.05568
Normal 245	347.039	155.837	107.952	127.408	84.6073	50.9856	11.2117	8.44483	9.45224	12.295	6.05038	9.56636	13.0366	28.8544	28.0468	16.3427	6.97762	6.57484	14.1412	11.7574	24.5522	10.3216	7.38522	7.91172	6.20707	4.28925	4.67987	5.63948	7.73277	4.25927	5.10433	1.99928	4.40681	4.74987	9.96677	7.31756	3.09721	5.36675	4.58208	1.74038	4.25274	3.70336	3.55268	3.33371	7.49599	2.84745	3.5025
Normal 246	290.89	346.442	87.2771	138.028	83.7047	68.5505	13.2527	11.8822	11.7171	17.8304	10.399	11.2726	21.7045	28.935	9.92047	17.6717	5.53506	10.0834	13.8316	11.7039	31.9847	8.09026	5.30313	4.43651	4.79041	6.22346	3.75895	5.81765	6.60481	5.17894	4.23788	2.01849	4.47337	4.73796	4.93199	5.47032	3.11499	4.81683	2.10009	2.2156	3.27431	3.59203	3.11485	2.41971	5.29684	2.71375	2.41671
Normal 247	149.621	247.9	113.768	157.036	53.0249	44.0105	10.3681	12.8908	5.12123	7.61917	6.12136	8.99371	19.9359	20.3076	8.06831	20.9374	5.24211	7.82706	10.6949	13.4841	34.9156	6.40843	5.04343	2.87403	4.29003	6.08762	2.8694	4.52302	6.56487	3.74296	4.30287	1.5455	4.25533	3.91837	3.84739	5.32955	1.41088	5.08236	2.42434	1.5873	3.11988	5.41066	2.69632	2.36228	3.7055	2.1968	2.70218
Normal 248	234.026	168.289	58.2545	200.607	65.4165	51.0227	10.8352	9.61163	7.7301	10.654	7.34163	9.29224	21.0582	22.2604	12.9415	15.6296	5.88436	8.97686	11.1727	15.952	24.0738	7.29502	6.89785	3.88127	6.55849	6.71947	2.11429	5.56273	6.46686	2.89747	7.91101	2.10836	4.8771	4.21532	6.82131	6.66173	3.55085	4.39426	3.45437	1.18269	3.4999	5.12124	2.8477	1.72684	4.67558	2.59995	2.13951
Normal 249	491.625	185.781	271.188	82.5503	208.758	113.225	20.8893	29.5279	19.4576	21.6959	9.34414	14.5064	15.5097	46.0133	6.41741	55.562	12.1768	8.8059	29.9373	14.7184	23.6738	20.8467	6.22075	6.54311	16.325	9.93427	13.16	10.0283	12.7055	17.1433	5.64381	3.80428	7.45044	4.23135	2.63872	9.71581	2.53233	10.4478	4.32915	4.52136	9.31241	6.08338	4.41442	7.67283	7.04922	3.76118	8.25221
Normal 250	309.05	200.587	133.205	108.58	121.381	71.5261	12.2638	11.4648	12.059	14.0113	6.47724	9.03451	17.563	36.0986	32.5358	31.4702	9.09568	10.4133	17.5402	12.2244	29.327	12.2064	9.20408	6.39058	8.20112	5.73858	5.56171	7.06207	9.62679	7.52076	4.82635	3.10281	5.29003	4.43416	7.36891	8.08858	2.5029	6.30146	3.55901	2.39605	6.86508	9.25292	4.82426	5.06562	9.64807	3.3743	4.44545
Normal 251	296.733	165.806	66.1754	122.338	99.3648	44.424	9.92954	9.03053	6.6991	10.1714	6.77032	8.41069	13.7465	25.2748	19.353	17.86	6.22061	6.56855	18.2484	14.326	31.1143	10.675	4.71009	4.67141	6.63541	5.35825	5.48451	5.96202	8.13525	5.0389	5.6821	1.65106	3.74255	3.8078	5.20104	6.86984	4.58556	5.23406	2.86303	1.81129	3.692	2.70638	5.31646	2.66184	5.28441	2.75399	3.24237
Normal 252	551.813	195.963	106.293	137.004	139.052	93.8697	15.9251	21.0299	17.8772	23.8806	9.06527	15.7519	19.2032	51.7573	10.894	42.7227	12.1953	8.48473	25.2821	12.9342	28.1873	16.507	7.15024	7.64198	13.4431	7.86419	10.761	8.45647	10.892	11.6294	7.81325	4.33364	5.95085	5.21535	6.01697	9.29739	5.50003	6.08627	4.14509	3.15062	8.78021	6.22611	7.31275	6.52377	9.8493	4.35148	6.78557
Normal 253	527.363	85.0635	216.1	28.1665	164.083	73.4774	21.9001	30.6948	69.2004	22.5417	10.4366	9.26504	6.06235	33.005	2.66772	77.293	15.1893	7.27569	27.5202	11.6869	7.02655	18.8119	5.20801	7.35879	22.0236	10.0416	18.7702	8.86022	9.94879	27.1703	2.16363	5.88298	5.64553	4.05561	1.74441	8.33649	1.21313	14.4995	4.5876	5.64124	15.2401	1.79625	7.13579	11.1957	5.00492	4.95706	6.81879
Normal 254	177.679	63.7096	94.0055	29.0733	81.0136	33.9456	10.3972	15.6674	29.8335	9.07929	4.97733	5.29323	2.3824	16.1248	1.97515	28.2275	7.53214	3.39456	18.211	7.63969	9.43428	9.91789	3.13673	3.39616	10.1666	4.95427	7.80012	5.11822	6.28486	10.599	3.1436	2.16037	2.80439	1.77927	0.952926	3.97971	0.866167	6.64457	3.51643	2.41788	8.38509	1.86568	4.35496	4.76575	2.72246	1.98288	3.8366
Normal 255	430.483	62.8535	268.442	50.3774	104.41	67.0615	18.2072	24.1579	55.8312	17.9757	8.3091	8.39251	4.94157	32.5823	10.3736	59.5568	13.3463	7.15945	25.1591	9.72519	7.54044	18.3756	5.75464	5.4889	22.0115	9.61317	22.4363	8.04152	10.0461	25.6217	3.41323	3.92431	5.79106	4.5225	1.67686	7.80615	1.70983	12.0897	3.84741	5.28947	17.1572	2.69289	6.05584	8.81748	4.44419	3.84324	6.62066
Normal 256	539.082	84.5757	255.003	52.5875	159.808	58.7571	23.1919	26.7166	77.7041	20.8953	9.076	8.57225	6.58547	31.7557	4.88778	70.5671	17.4771	4.13091	28.4454	12.4602	6.40079	21.1623	6.4792	6.87533	24.9021	14.6877	25.8012	11.7965	11.1076	30.3001	4.16886	4.6476	6.88972	5.83577	3.21414	9.68646	1.45301	13.127	5.29069	7.15335	14.3298	1.63137	7.65503	10.5876	5.37695	4.81034	8.1792
Normal 257	520.603	93.473	157.499	173.67	31.8153	62.6278	18.8726	8.71494	51.5693	15.7027	25.7805	5.10222	9.25481	23.2765	19.2008	44.5344	14.4426	11.928	33.9549	6.44872	8.50932	18.6022	11.4726	5.97189	10.4842	8.03768	9.59983	6.57947	9.70485	16.7018	2.57201	4.81067	9.99707	4.05136	5.85274	7.17696	0.304975	3.62586	5.46164	5.99448	4.80959	1.92396	4.5929	6.30861	4.71952	3.80348	4.5089
Normal 258	313.2	54.3214	49.3674	140.793	114.233	28.8412	16.3772	9.45983	22.5637	8.34557	16.1347	5.99029	5.70892	17.1499	12.6351	25.7776	12.2908	8.12624	20.9835	5.13156	7.29475	9.81946	3.93875	13.1802	11.205	8.43672	17.7568	4.39832	9.10343	10.9682	2.37724	4.23409	9.09729	1.18774	3.83692	5.11034	0.617741	3.15837	11.3729	3.14274	4.66468	2.48898	4.56228	4.52139	4.81691	3.00106	2.23765
Normal 259	226.895	116.301	39.4832	220.099	96.024	29.5714	17.7747	8.88716	13.5631	9.78312	14.3311	8.60491	6.38677	17.8475	9.56536	20.5567	12.2769	7.92889	19.1541	8.88281	14.212	8.64245	6.27798	11.5962	10.252	8.75534	12.8162	4.22828	8.32582	6.61364	4.42193	3.58181	7.99249	1.77008	6.4329	5.11378	1.08501	2.79892	11.8946	3.20399	4.82889	1.23088	4.32473	4.19898	4.57408	2.20162	1.21973
Normal 260	409.51	83.9912	71.2306	67.2087	164.366	52.106	20.0718	13.3883	17.1119	10.4887	19.2078	10.3395	7.74527	25.7199	18.143	33.7315	14.7282	11.0895	23.1186	6.75076	8.4452	9.89744	8.67986	12.1759	15.446	9.04388	20.0337	4.76196	8.74436	9.22843	3.65391	4.11078	10.7775	1.49376	5.26593	6.84792	1.1211	3.80116	16.0775	4.17018	6.23259	3.14281	3.76527	5.48604	5.56798	4.11566	2.66432
Normal 261	225.438	82.4417	47.4722	34.3872	61.3838	30.3305	15.3758	9.26378	16.3784	11.539	23.5666	5.96545	4.25168	22.1718	18.5495	15.6909	13.4062	4.00875	26.4267	4.93875	7.1189	12.6363	6.94038	10.9704	7.90308	7.54115	17.3348	4.38581	5.82953	6.92181	1.57943	2.46609	6.74439	1.18545	4.62566	5.30485	0.792707	2.37203	9.7781	3.00407	4.28151	2.10709	3.78547	3.9977	6.1725	3.23267	1.54463
Normal 262	679.122	109.463	46.6626	156.094	95.8364	51.62	18.7515	14.7951	22.7169	7.66758	19.8934	5.81405	13.6628	25.7437	11.4687	45.3717	13.1915	8.42779	25.5398	5.94367	5.96767	8.57958	4.69514	7.57118	19.6334	12.969	17.0835	4.07638	7.75388	13.7439	2.37775	3.15208	8.22508	1.26342	1.96937	5.42456	0.823832	3.74336	8.77531	4.68153	4.19598	1.16416	4.36432	3.85731	4.53214	2.7477	2.74529
Normal 263	322.34	93.5481	71.1923	270.304	108.103	54.0443	18.3354	11.7506	11.5695	7.63787	16.7258	6.32151	12.3749	23.5989	42.3996	23.0195	11.8734	10.999	26.1689	8.69939	26.4277	22.4024	8.60623	10.5833	17.4098	7.01473	13.4918	5.96871	7.83568	9.84644	5.27842	3.47921	13.6074	3.21921	8.05279	4.96566	0.661701	2.63204	10.4103	3.06835	4.60146	7.01226	3.19038	4.40545	9.37729	3.66701	2.25413
Normal 264	332.918	36.3613	72.7908	224.242	102.909	44.5842	16.721	8.03244	12.1841	7.72645	13.5993	6.43152	10.093	21.2615	18.5477	29.3388	12.2728	12.5169	27.3001	5.37588	14.2178	11.6564	6.23677	8.56069	13.1126	6.81567	10.6615	5.05516	8.02782	13.9614	3.5808	2.8516	11.3714	2.61591	8.21852	5.40763	0.514215	2.89024	10.7687	3.78428	4.77997	4.04963	3.25961	4.31022	8.11701	3.91492	2.61333
Normal 265	503.941	15.2628	351.888	59.9678	314.924	102.383	26.3739	49.2933	99.6931	30.798	9.82508	14.1905	5.14366	65.5904	5.91054	82.4797	16.9869	8.6241	54.9179	15.6433	12.7508	23.6197	9.95109	17.6158	28.7515	21.2807	22.0015	12.7793	23.0042	41.7789	3.38045	8.32008	6.51266	3.93367	2.53941	11.3802	2.90444	24.8538	19.5729	9.09503	54.196	3.26913	11.811	15.5744	9.86084	5.7812	14.1692
Normal 266	517.339	14.7873	223.511	6.90595	128.173	85.2125	21.1223	35.1565	63.6956	26.8704	11.7458	9.01517	2.33346	43.4749	2.37923	66.7605	16.7731	5.69435	35.5525	8.37018	3.60004	16.3216	3.46803	9.07391	20.7515	10.9006	20.2799	10.6471	17.004	40.3644	1.60339	7.56021	5.88042	3.0444	1.59853	10.3675	1.21082	19.0081	0.94312	9.30084	17.2726	0.907147	14.7801	15.2564	6.48414	4.84427	9.52816
Normal 267	461.344	15.6445	424.875	14.4015	87.8018	110.878	15.458	35.2303	75.473	18.5906	8.73766	10.1756	2.33272	53.2343	2.10612	55.7688	10.6839	3.55139	33.0109	5.55278	4.56936	9.87279	2.23955	6.43324	21.5374	11.4619	13.458	6.56999	15.7193	26.3661	1.72578	4.94353	3.75791	2.42111	0.463101	8.27519	1.55153	13.6525	3.85001	7.24125	13.3625	0.780201	9.70688	11.69	4.19695	4.29688	10.3513
Normal 268	423.707	35.941	288.461	52.9358	210.529	119.153	32.8337	49.5744	107.298	38.9303	17.211	11.8659	3.41972	59.8344	4.28681	124.26	24.8855	9.61861	62.0743	14.9939	13.5348	23.5937	5.28665	14.3313	28.5638	18.5459	19.0718	14.5027	27.0291	53.2915	2.58799	10.4231	10.241	5.00128	1.7281	12.0369	2.58018	24.5582	6.60401	12.9996	30.323	3.17954	16.9674	19.3266	8.50015	6.27451	10.824
Normal 269	506.731	19.8751	260.58	36.7224	220.664	154.686	25.7281	44.0726	104.149	41.5947	11.5856	20.3765	1.78602	58.9477	2.61202	70.2942	17.3887	4.9491	52.5325	11.9263	9.1316	20.957	5.58241	10.8084	29.6544	18.5007	26.938	9.87367	21.2905	55.5284	2.84472	7.0422	9.45433	3.41248	1.12817	11.5331	2.56364	17.9257	5.02235	8.44911	25.3599	2.10073	14.3897	15.7398	7.26721	6.03493	16.2571
Normal 270	469.16	15.255	486.916	34.4171	140.674	96.8157	27.6668	42.0592	65.6534	33.6634	13.3236	12.3187	2.68712	55.1317	8.29639	75.4419	19.9307	5.87847	41.7122	11.4291	20.1645	26.425	5.85525	13.6281	18.5627	13.9484	16.5306	12.8027	24.4497	31.7118	2.5932	8.77156	9.71291	2.98262	1.25416	10.8853	2.23073	22.4544	7.43489	10.2092	23.6794	3.37133	14.0105	17.0856	7.73902	6.99318	10.9676
Normal 271	371.64	74.7092	182.273	48.1469	158.388	95.1272	32.8419	46.6082	108.99	43.5285	15.4642	21.5893	9.85821	46.3071	11.3837	63.8948	18.5026	11.29	57.4561	31.305	25.1048	26.2973	9.70462	7.38515	35.2194	18.5117	30.505	12.4919	14.4791	35.9849	8.9655	8.36859	7.09519	7.18335	4.31396	11.8401	4.07943	18.6883	5.00697	9.24393	21.1268	8.20223	11.7891	14.1698	9.26358	5.20607	12.2138
Normal 272	555.225	26.1907	336.502	26.743	213.056	131.298	34.4028	44.9872	141.113	47.0615	18.4854	15.6395	4.66212	75.364	3.43754	88.8983	24.346	6.35742	57.1259	15.7149	15.548	30.8828	10.3601	14.0756	28.7308	27.262	26.7019	14.6753	25.8043	53.4446	3.84344	10.7462	7.80633	3.28129	2.6455	14.1874	3.24803	23.8208	8.81768	11.4417	26.9363	2.58035	15.378	24.2732	10.2879	7.59863	14.3165
Normal 273	573.451	24.2564	236.212	40.3954	225.52	128.82	28.3757	55.0942	97.4138	48.132	18.0412	17.8254	3.75111	69.303	4.98263	62.473	25.4684	6.12823	49.4591	13.736	23.8868	28.5474	6.35048	13.6306	29.5203	20.9443	25.2406	11.55	20.6336	41.9469	3.35784	10.0317	9.12091	3.68786	1.42276	12.7073	3.6573	23.0607	7.63106	10.6671	28.1545	0.920197	14.1781	18.0032	7.78209	7.60359	19.2779
Normal 274	676.898	83.1486	288.618	171.494	259.625	163.624	46.7051	48.8197	169.875	38.2169	15.4291	30.9015	10.6058	64.6394	15.9898	91.4868	29.5381	17.9931	108.586	44.4897	25.8344	44.2689	13.7561	14.763	35.8614	18.293	52.3051	19.9124	19.978	56.2487	11.5027	9.4986	10.1153	7.60072	4.4498	15.329	4.65732	23.14	15.8228	10.9538	45.0693	6.9268	14.67	20.4321	11.5712	7.13272	12.5762
Normal 275	809.824	61.3644	397.749	31.7257	260.791	164.475	41.147	50.0764	107.535	44.039	17.3321	26.1415	6.95576	63.1886	8.54478	100.774	24.0778	11.2034	56.7674	20.758	17.4018	28.7679	7.89399	11.5896	54.5553	19.1579	25.1216	15.4773	19.1828	53.639	3.86815	8.77496	11.0038	3.59887	2.22399	15.7444	2.63095	24.5359	9.47055	10.2739	26.4121	3.10742	12.6949	16.1186	9.91763	6.74717	12.4191
Normal 276	636.502	86.8764	527.323	76.5763	299.403	176.982	42.3148	68.9144	127.955	35.4879	11.3315	26.9219	8.76509	55.962	8.99564	110.793	28.5378	10.0248	63.1295	28.4746	28.1543	33.8649	15.6741	11.3834	35.7119	20.9652	31.0328	18.8848	20.2834	59.7765	8.61029	11.7563	11.9578	6.81746	3.67165	14.5114	3.80326	28.2083	8.20548	13.2256	27.97	3.54505	13.059	17.3009	8.30159	7.65811	12.4924
Normal 277	630.8	50.9083	339.982	67.4614	229.587	141.218	45.7816	50.6815	146.014	43.5055	12.6713	25.4206	5.95205	61.2933	7.31071	107.781	26.6856	12.2693	52.014	27.3448	24.3423	37.0046	11.2004	11.6596	52.7748	27.9969	21.0853	20.2947	21.7377	54.8204	5.31729	9.04257	7.69936	6.09993	1.8599	17.0349	2.16739	29.334	10.0625	14.6831	30.5885	4.41693	14.6152	18.091	11.268	8.01155	13.9481
Normal 278	653.487	36.6665	416.917	106.809	240.778	157.73	42.6404	54.4171	133.024	38.5586	13.4185	30.2493	6.11374	55.5938	8.65147	107.179	25.5281	12.9685	72.201	32.8382	16.0239	40.2847	10.9111	14.0069	26.5013	20.0062	43.297	18.1334	24.3988	59.9464	8.12408	9.29987	10.8869	6.60097	2.23021	15.1303	3.17647	28.3005	10.0126	11.1509	41.4635	4.48241	13.6068	17.3769	11.2427	7.06362	15.9427
Normal 279	565.607	43.498	334.84	96.2088	198.306	118.361	45.0413	65.4848	191.731	44.3735	13.6516	22.5244	7.47901	71.5511	15.4998	122.98	31.0448	9.9117	68.7594	28.301	19.7492	43.3362	10.4235	11.8694	32.4646	33.5393	38.825	19.3128	21.4053	49.4586	6.83034	10.0946	9.0919	7.02178	2.98745	18.5245	4.04452	23.7481	7.35192	11.7319	32.0652	4.92398	15.4695	22.8358	10.5858	7.50314	15.3475
Normal 280	743.469	51.1512	313.706	108.647	338.158	176.179	46.9601	50.739	160.198	43.6768	13.9426	33.8126	5.64578	60.8753	8.63731	105.332	25.8226	11.5615	72.5923	32.375	21.1065	39.4156	12.5676	16.5199	45.4247	23.795	24.5079	19.6025	22.3419	63.9174	7.96604	10.0211	11.1216	6.6654	3.95748	16.8243	3.57647	32.2228	10.6564	12.5153	36.9486	3.03645	16.3869	19.3592	11.6023	7.53588	18.9036
Normal 281	620.973	32.7292	381.019	68.4022	341.548	168.204	44.7176	51.3165	108.121	40.7093	16.8941	27.2703	4.76299	64.8828	11.6681	102.109	31.7153	13.3583	55.9935	20.9922	20.8855	38.0796	15.2826	16.0471	53.1232	24.0311	18.2045	19.826	24.6638	63.9424	5.06158	8.74401	11.1473	6.09931	3.08329	19.817	3.88437	26.4895	14.5709	11.6687	39.5571	3.75366	17.4824	19.6527	11.0952	9.01255	18.9586
Normal 282	668.189	44.8514	414.641	75.7868	314.467	186.093	44.8793	59.4606	123.92	46.1632	16.0682	25.9227	5.48988	66.1409	13.3727	122.463	29.8998	11.9157	68.9223	27.8372	16.8501	38.0957	11.3029	13.5432	37.8909	31.5303	26.2631	19.0868	25.6731	61.4994	6.27272	11.863	12.5998	5.66996	3.49044	18.6308	3.55906	29.3637	10.0159	10.9027	31.7496	4.79721	14.8472	21.0848	13.3117	8.9503	15.2799
Normal 283	723.612	85.6813	509.29	85.579	255.429	164.538	47.5225	57.051	136.066	46.9765	15.6578	26.7374	8.20364	61.2976	13.2599	97.9131	27.1211	18.7146	56.2783	20.5611	25.0509	37.8004	15.0462	12.3018	36.4173	21.7851	32.5156	19.4704	20.8283	43.4748	2.99617	10.5933	9.74207	8.11065	3.46659	18.0809	2.6794	27.1942	14.7229	11.6742	30.117	4.81776	13.4484	20.6724	13.2712	7.24343	14.3653
Normal 284	738.191	44.5151	296.752	67.5746	247.935	121.952	33.988	51.877	153.106	44.6526	17.9034	11.7665	5.78995	67.4785	13.7529	110.222	25.5086	11.907	54.8464	19.2524	14.2446	27.8611	9.37241	14.8932	36.8034	22.9817	28.7931	16.063	24.8125	48.5927	3.81787	10.2416	8.51431	3.14078	1.98452	15.0771	3.74424	26.9727	10.1373	12.5199	29.0073	7.47445	15.2879	19.8472	8.94004	7.45521	14.6907
Normal 285	869.33	31.9755	305.777	72.7237	332.488	197.948	43.9983	65.7703	97.0551	56.5997	20.802	29.5602	3.40281	84.3597	6.11036	114.226	32.5851	12.1201	64.4681	23.067	13.0013	37.2726	9.86643	17.2019	49.5234	28.8174	44.5097	16.8288	24.5318	61.7015	3.34221	8.57687	11.9182	3.99752	2.2017	19.6449	3.185	33.6112	11.6461	13.2464	33.9085	3.4198	17.3295	20.1978	12.789	9.20764	20.107
Normal 286	663.241	51.3969	424.087	55.9652	290.28	202.19	45.8816	74.1562	165.172	47.7777	14.8031	22.2713	5.51272	71.1314	6.90312	122.55	31.7029	13.4116	60.6083	20.825	18.9546	41.742	9.41544	14.4671	40.6467	24.1352	28.8561	19.2522	22.4492	76.3923	4.16635	11.199	12.2012	5.99667	3.16746	16.6038	2.5752	28.4534	7.66477	13.2771	35.6746	2.61265	15.3992	19.571	11.257	8.21521	14.8125
Normal 287	663.033	39.9212	596.521	46.8882	258.073	114.817	34.9871	58.2376	140.018	31.5586	9.81297	18.5424	8.38433	69.1496	4.67709	162.446	23.4449	12.0967	67.5539	15.8514	17.6065	33.8794	7.75127	11.3077	28.5207	20.9346	35.7948	16.2605	18.4999	56.5917	4.88042	10.1143	7.99528	4.16485	3.07902	13.7602	1.5947	24.1961	8.22059	10.9366	29.1808	2.1356	15.1295	18.7077	9.8662	6.11564	11.8916
Normal 288	824.458	63.9244	295.479	90.3475	333.5	147.7	46.2378	50.453	145.002	51.1534	17.5834	23.5061	8.08627	64.3877	14.136	121.868	37.678	13.4915	70.7008	24.7129	21.0477	52.8225	10.2057	13.6402	46.9523	24.3254	36.1204	22.6334	27.799	69.6518	4.27374	11.8385	14.2052	11.4854	7.1581	19.352	2.47496	27.0986	9.87249	17.1323	37.1687	3.23632	21.8287	26.7972	13.3777	8.81128	16.1268
Normal 289	545.082	19.4418	420.334	78.4786	354.885	179.034	45.3082	60.602	176.048	59.3127	15.9834	20.0787	4.2062	86.7076	9.4733	110.466	31.6136	8.90723	65.29	15.8659	12.6818	48.1334	9.35791	17.738	39.7714	21.5313	18.3792	21.2843	23.5606	66.9531	3.02107	21.5451	9.73937	4.69845	3.58019	19.9542	2.32445	25.5009	18.4345	12.9621	50.1108	3.51923	15.5407	24.537	12.2686	9.20557	19.9219
Normal 290	703.918	31.943	394.799	51.147	349.135	183.707	41.2251	62.9811	164.043	51.3755	16.0784	27.0416	3.7852	70.6913	8.32031	99.5152	34.0205	8.97198	64.0576	19.1941	20.0082	52.684	10.6356	17.9957	39.6436	26.3136	20.5631	20.9014	29.3404	61.6083	4.22846	14.9583	10.2452	4.73824	2.9855	19.5825	3.2858	25.3397	10.6753	14.6412	41.4234	1.9119	17.3981	24.4947	12.8969	9.94587	20.2252
Normal 291	567.453	38.856	281.197	57.3071	183.658	98.9038	30.2456	45.2981	105.398	32.8906	12.786	15.3409	5.40405	53.2221	5.13168	106.826	15.9876	7.90196	60.0727	17.0471	13.3396	21.6202	3.84786	13.3122	21.6964	15.4764	24.9784	12.6013	18.0256	42.2407	3.6045	10.4065	8.13299	2.96508	1.30053	10.4274	1.43578	23.4841	6.68178	10.7586	24.0666	2.50058	12.4723	15.0008	7.98822	5.21099	9.84869
Normal 292	368.014	51.2256	223.459	65.8287	119.695	89.3176	32.1264	35.8272	115.117	51.9737	17.377	17.1385	7.75318	55.511	6.82271	63.7739	21.7438	6.6975	61.2614	15.5719	17.3347	31.7304	9.81711	13.3396	18.8129	17.3977	16.8347	17.7751	22.2522	42.8848	6.11555	8.29446	9.62478	9.67697	4.35117	12.5423	1.74652	23.1046	7.57183	11.9525	23.9539	1.78334	14.7139	16.9625	7.5316	5.83674	8.9724
Normal 293	181.891	12.4366	101.494	13.7184	37.8424	34.4466	6.25761	13.1604	22.6299	9.58645	6.73791	4.79149	1.26618	17.4458	1.6334	22.3862	4.02972	1.45641	16.3059	2.86961	2.61689	5.06724	1.58955	2.26821	7.72936	5.44638	11.2539	2.07416	5.43673	17.1668	2.16915	2.31392	2.64014	1.16074	0.493841	2.65325	0.829378	4.83982	1.68274	2.50417	5.98958	0.504861	3.45488	3.32597	0.916052	1.48445	3.55818
Normal 294	413.624	110.073	170.652	112.979	57.3066	70.8311	15.7072	27.2328	35.6411	22.6118	10.4379	9.85426	14.2727	36.156	12.1183	38.2041	11.8234	6.88739	36.923	12.5032	16.585	36.3203	8.24935	6.13612	17.4548	4.97469	34.5224	9.70255	5.53238	17.7779	11.6436	2.78507	4.06437	7.7051	6.83182	6.78188	1.66931	8.08817	2.92553	5.85328	11.6887	4.80715	5.08737	8.49941	8.10038	2.29154	9.74977
Normal 295	236.526	179.587	166.579	164.142	39.0174	74.3238	13.9326	21.2581	57.6485	32.8034	10.7554	12.1208	18.4446	37.8597	34.6586	26.1954	19.736	5.40571	48.6785	17.5197	18.4631	91.2014	15.6784	7.80967	17.889	7.89132	26.3516	17.8991	8.65139	17.7733	7.71665	6.80107	5.61678	10.8436	10.9355	8.2398	1.91318	10.078	2.94033	6.31159	20.6578	10.9877	3.67696	14.0188	13.698	3.17206	13.5714
Normal 296	275.576	77.9121	115.435	47.3428	76.6246	55.8771	15.8798	21.0672	45.8431	25.7399	10.6764	8.92671	11.3347	34.9415	13.0605	35.0074	17.8716	7.83341	38.6704	17.8365	17.5632	39.5722	6.33016	9.16664	13.3283	9.24134	32.3438	13.7092	6.69243	13.0491	8.23566	5.49619	5.37778	13.9943	5.86613	7.09641	0.647093	8.18404	3.78783	4.75375	12.7626	6.50441	4.96438	7.23077	9.44029	2.56619	6.6713
Normal 297	256.309	144.585	212.006	158.656	36.815	86.8108	18.5867	32.6667	54.7269	46.8639	18.6259	10.0719	14.2236	41.0808	10.9296	41.383	13.6227	7.41956	34.0695	13.593	12.303	29.1095	12.9275	8.05978	19.248	8.68768	19.368	13.5691	7.52754	33.9662	7.39092	5.8745	3.91223	7.3813	5.54785	6.57941	2.52597	13.0079	2.86181	5.04742	16.0263	6.90314	5.20299	12.2869	7.33746	3.0407	9.06157
Normal 298	299.955	144.407	129.428	198.77	101.883	79.1386	17.3582	27.8725	62.015	34.8011	13.8397	14.6445	22.6769	57.6862	27.051	43.1427	20.7623	7.93118	59.2141	15.2382	7.38693	58.4695	11.1033	11.0489	11.9554	8.91151	31.6354	13.4915	8.98024	14.3372	2.53059	7.2316	6.54267	16.4704	9.83391	11.7334	0.780479	9.96118	6.58874	6.14958	18.203	4.04411	6.00935	10.8603	15.6298	3.20272	6.6981
Normal 299	313.77	120.549	226.886	133.59	39.1308	71.2788	14.0811	25.3425	63.7119	26.5427	15.4371	13.884	11.8379	34.3649	11.2316	33.2372	12.8313	8.13415	32.5761	13.3603	6.66716	28.4301	21.1017	6.45164	12.5296	6.24358	13.1712	11.0608	5.85679	18.8916	3.58302	5.13749	3.44589	6.51167	4.18074	7.13059	1.04839	9.15047	1.44761	4.55023	9.13118	2.3744	4.9843	8.49849	6.31867	2.43321	8.22683
Normal 300	122.684	117.616	193.418	174.667	13.2462	41.4005	16.6936	14.0133	71.2101	35.8775	10.3752	17.0837	17.1179	29.3006	11.7464	40.7152	18.3215	6.6169	66.9683	22.5482	3.33753	53.4689	10.5866	7.84213	6.84724	9.26574	9.97058	15.3695	8.17328	14.7126	5.15506	9.77227	3.47611	17.0013	8.83519	8.62275	0.787332	10.4434	2.11853	7.60781	19.1515	2.83874	5.05488	8.97124	8.89481	1.68338	22.4223
Normal 301	186.685	185.945	187.065	228.367	64.8099	85.2673	15.962	39.9828	71.2831	32.2144	11.8003	19.8821	16.9797	42.9999	21.0171	37.5054	18.6492	8.43514	47.9917	14.0079	17.5911	67.4822	14.6247	8.19031	10.2691	9.28626	40.8064	14.4237	8.63421	19.516	9.70752	6.85097	5.74622	13.2955	9.44346	7.50512	1.82842	10.3958	3.17747	4.58795	20.8504	3.8071	4.47006	15.0071	10.9318	2.95414	20.3688
Normal 302	3.09715	47.7677	3.3246	146.448	47.7143	32.9557	20.1485	3.47993	33.8128	60.2349	23.1084	9.27447	52.8711	35.5819	409.977	1.90035	41.5254	10.4001	32.5718	13.7218	6.79219	145.975	37.9488	19.7467	15.803	30.0109	15.5274	24.4637	15.1291	17.4348	17.9211	1.55455	17.3454	384.544	56.7996	16.4169	2.87863	13.9491	7.66264	13.2236	34.412	52.524	5.58663	12.0243	50.0059	4.44767	10.938
Normal 303	170.795	172.307	106.731	68.6228	31.7239	45.4032	11.732	16.4364	42.2615	26.6126	11.5451	9.5584	14.223	29.5426	35.1459	29.185	13.9286	7.89363	45.4499	14.5461	13.5701	42.9	16.4949	7.25451	11.797	4.88481	23.3727	16.4816	6.02677	15.1756	12.2355	5.48636	5.06647	12.8294	13.2513	5.45988	1.26642	6.61342	1.1031	4.21248	9.97445	7.90793	4.17217	9.1027	8.54146	2.34697	12.8538
Normal 304	252.58	161.808	123.36	233.624	66.6834	77.2049	11.825	22.0025	30.2357	29.4305	11.7002	5.73277	10.0992	25.437	7.8127	34.7749	11.624	4.58167	30.3278	17.4948	14.6159	31.6893	8.56297	6.90469	9.68188	8.44849	26.2086	9.9492	5.89929	14.6206	8.57628	2.95271	2.99395	8.42737	7.02587	5.4453	1.41931	7.20422	1.29572	4.15247	16.4628	3.37733	3.1031	7.26825	6.41882	1.95496	8.6546
Normal 305	238.282	91.3986	227.365	59.8323	29.12	60.367	13.9508	22.9736	55.2697	22.7939	11.7056	10.0103	10.3295	32.743	13.6654	29.0227	11.9629	3.51809	30.7511	9.73041	6.38049	23.8058	11.5053	5.02122	7.76023	6.74157	30.671	7.76073	5.18416	22.2416	4.98036	3.23249	2.9954	9.9714	6.14221	6.24089	0.750056	6.68824	0.789083	4.2854	9.27402	2.92209	3.76746	7.73097	6.26004	2.07125	9.80907
Normal 306	378.154	151.748	129.796	242.492	99.6711	142.531	29.489	39.1312	171.22	44.3364	27.4199	18.0157	15.8967	44.8587	5.4836	42.9932	18.6292	9.76857	56.0015	23.1784	3.1759	32.2292	14.1829	11.5336	30.9509	19.8002	20.2637	17.0156	17.7549	21.8165	7.27542	11.4716	7.91638	9.54002	6.66932	13.6776	4.67633	19.269	8.60939	6.93641	27.0572	1.20279	8.62855	12.0291	10.3891	6.34501	14.216
Normal 307	223.525	187.96	292.954	217.61	19.7644	141.587	37.3358	28.9073	273.173	66.1303	29.0202	47.0413	34.8097	74.938	2.78982	50.3926	21.0314	6.67703	51.1082	24.1917	4.54807	132.018	12.4399	10.3215	22.0575	14.4267	12.5594	33.6671	18.9498	15.264	5.10615	17.6188	12.339	10.967	8.9715	15.3179	4.24444	18.8852	4.35953	9.80738	16.5947	0.244771	5.73984	15.0002	24.5523	7.62978	32.2115
Normal 308	464.901	148.503	398.646	147.357	27.1957	126.151	32.159	40.7856	248.08	42.7269	28.7927	33.5234	16.4974	67.433	1.65765	50.6555	20.3907	7.83028	140.779	19.0463	1.58805	47.736	36.8392	8.75637	19.6023	13.523	30.8197	20.155	15.3975	24.8419	6.23963	11.3338	8.84202	8.15598	7.20107	14.5481	3.73473	18.2536	4.75366	9.32549	17.9721	1.09461	7.69662	22.9839	16.9345	7.29135	61.7327
Normal 309	285.968	163.254	347.016	283.936	58.0081	120.669	41.9283	39.3096	142.836	44.4873	24.5594	22.6622	20.6712	52.6913	5.2187	61.6972	20.3884	11.0277	66.9546	29.6733	3.44697	42.4659	7.53053	8.58182	17.1971	17.1409	34.2622	18.8845	23.9843	19.9203	3.37225	15.1441	11.7397	24.4335	8.80783	19.7916	2.7231	24.0912	7.4558	9.45309	19.1441	1.19008	7.68664	16.6558	18.2646	7.33659	14.2203
Normal 310	476.63	99.0211	239.568	94.4535	69.264	134.625	35.5317	52.4572	125.04	31.8158	29.5354	20.6431	21.779	44.5949	1.96173	60.16	14.8143	8.60771	47.949	29.099	4.54946	25.4904	8.32907	8.15404	20.1755	14.8331	18.3526	17.1133	15.6424	29.9018	2.72669	11.652	9.17074	11.5616	7.17662	15.4266	2.59187	19.4841	4.83541	7.4193	13.3048	0.820422	7.56504	12.3628	13.1562	6.45462	11.2533
Normal 311	313.77	120.549	226.886	133.59	39.1308	71.2788	14.0811	25.3425	63.7119	26.5427	15.4371	13.884	11.8379	34.3649	11.2316	33.2372	12.8313	8.13415	32.5761	13.3603	6.66716	28.4301	21.1017	6.45164	12.5296	6.24358	13.1712	11.0608	5.85679	18.8916	3.58302	5.13749	3.44589	6.51167	4.18074	7.13059	1.04839	9.15047	1.44761	4.55023	9.13118	2.3744	4.9843	8.49849	6.31867	2.43321	8.22683
Normal 312	413.624	110.073	170.652	112.979	57.3066	70.8311	15.7072	27.2328	35.6411	22.6118	10.4379	9.85426	14.2727	36.156	12.1183	38.2041	11.8234	6.88739	36.923	12.5032	16.585	36.3203	8.24935	6.13612	17.4548	4.97469	34.5224	9.70255	5.53238	17.7779	11.6436	2.78507	4.06437	7.7051	6.83182	6.78188	1.66931	8.08817	2.92553	5.85328	11.6887	4.80715	5.08737	8.49941	8.10038	2.29154	9.74977
Normal 313	299.955	144.407	129.428	198.77	101.883	79.1386	17.3582	27.8725	62.015	34.8011	13.8397	14.6445	22.6769	57.6862	27.051	43.1427	20.7623	7.93118	59.2141	15.2382	7.38693	58.4695	11.1033	11.0489	11.9554	8.91151	31.6354	13.4915	8.98024	14.3372	2.53059	7.2316	6.54267	16.4704	9.83391	11.7334	0.780479	9.96118	6.58874	6.14958	18.203	4.04411	6.00935	10.8603	15.6298	3.20272	6.6981
Normal 314	122.684	117.616	193.418	174.667	13.2462	41.4005	16.6936	14.0133	71.2101	35.8775	10.3752	17.0837	17.1179	29.3006	11.7464	40.7152	18.3215	6.6169	66.9683	22.5482	3.33753	53.4689	10.5866	7.84213	6.84724	9.26574	9.97058	15.3695	8.17328	14.7126	5.15506	9.77227	3.47611	17.0013	8.83519	8.62275	0.787332	10.4434	2.11853	7.60781	19.1515	2.83874	5.05488	8.97124	8.89481	1.68338	22.4223
Normal 315	407.703	201.344	130.918	236.65	178.109	54.5647	19.6441	11.3288	9.21016	9.97909	9.34555	11.5811	15.7363	26.1221	8.10653	20.4562	9.40958	13.9277	13.4814	17.5479	15.3334	5.16703	8.55411	8.23512	8.74096	7.8935	11.2964	5.20518	5.36952	6.33897	7.57025	2.5342	6.00614	4.00097	5.18196	5.56855	1.61167	3.26421	5.8968	1.93625	4.64092	2.65756	2.46573	2.61308	2.77444	2.74072	2.67563
Normal 316	398.303	253.005	89.7338	374.6	208.288	98.2968	25.9998	16.2327	20.1357	20.9576	17.1718	20.6254	23.6623	33.7455	16.0931	28.3594	13.0796	14.314	26.7298	19.6945	18.9278	11.5917	9.76193	11.7388	18.9978	8.35321	19.7517	8.7051	10.1012	11.4626	9.29147	4.28915	10.1164	6.06934	10.0212	7.23521	2.48607	5.45838	11.2317	3.31217	11.8583	8.02462	4.71393	4.06173	6.30977	3.41645	3.2299
Normal 317	214.96	181.81	69.4672	319.86	51.1319	81.9713	21.5088	11.6736	25.9321	43.932	27.1512	18.4936	28.7237	38.9331	3.45267	11.5537	11.7322	9.66346	38.3199	13.5292	12.3154	12.6895	10.4112	9.69503	4.76044	9.70477	8.94276	8.23303	9.27803	4.60945	2.30756	3.578	8.43128	5.33503	4.45158	8.20636	1.70405	3.85668	6.802	1.8943	5.15579	2.12049	2.74669	3.01777	4.94571	2.68797	2.87628
Normal 318	536.436	152.006	130.683	154.81	192.213	102.943	31.7367	22.8717	26.6529	29.3748	13.8891	26.941	20.6311	51.1639	7.70663	37.1088	16.1609	15.6267	32.4455	25.5884	29.4584	16.9034	12.9156	9.56154	21.1783	20.7001	15.6372	11.6394	11.5543	11.6123	9.28351	4.9076	5.14891	6.98983	5.59204	10.5691	3.55243	10.536	6.62354	4.50175	9.63841	5.2064	4.75238	6.04873	6.04967	5.0909	6.22344
Normal 319	684.466	196.555	117.272	117.275	118.798	99.1564	23.456	20.2091	38.9328	28.9358	15.5617	16.285	21.2984	41.2337	12.7343	35.6796	13.4376	12.1673	31.1001	15.1675	15.3724	12.4638	6.41894	7.90161	16.5801	9.40061	17.1105	8.72208	10.0412	16.0148	8.10578	4.69969	6.48988	5.84984	4.7284	8.22065	2.94435	7.6944	5.22711	4.17357	10.4135	3.17492	4.76381	6.40172	6.08022	3.84835	4.60238
Normal 320	465.674	119.237	183.678	252.895	149.68	109.22	27.2267	30.2023	35.2387	24.2511	11.2397	20.3867	24.3098	44.676	5.81276	56.3982	15.3364	17.6457	44.9897	21.1349	18.7234	15.9585	12.8022	7.87376	20.7672	14.976	17.9134	10.8654	11.8676	18.8392	11.0389	5.67114	6.00943	8.04908	4.65201	9.49191	3.54631	9.16118	6.77848	5.1532	13.8227	6.51742	5.35513	7.39982	5.34965	3.7028	7.05915
Normal 321	357.833	9.34144	314.241	150.765	91.4509	98.8986	24.8565	18.2707	83.6038	28.8704	14.1387	8.89817	22.4895	38.1011	11.2443	61.5773	18.426	5.76677	44.63	13.0437	6.99733	37.3948	6.18051	6.87186	17.2568	12.2465	24.5529	15.3775	16.3336	29.4165	3.02898	8.36931	8.28978	7.44971	4.48299	11.7766	1.17543	16.7745	5.891	6.49608	16.975	4.37259	9.76918	18.185	10.3307	4.34517	7.95276
Normal 322	406.976	72.1505	449.097	75.2837	55.9185	123.052	29.3567	22.5053	118.099	39.0246	14.2035	16.5086	13.8381	52.4139	12.9428	61.1637	17.6745	7.52294	43.9432	13.5779	9.42356	37.9556	19.0941	5.19499	12.7853	14.7338	27.5149	16.8892	16.8401	35.6212	4.54806	11.1321	5.32254	7.38995	3.46592	12.7412	1.23774	17.3545	3.35814	8.71214	16.05	7.29646	9.52533	19.4957	8.37717	5.23315	18.8452
Normal 323	426.94	41.7083	543.078	91.6817	27.6908	84.5007	24.5911	22.2521	73.9674	29.9811	18.1749	10.653	7.45667	47.3789	14.5026	61.2363	16.8214	4.64865	43.0325	9.69498	8.08703	33.4178	19.7618	5.62603	11.3196	11.7182	23.879	16.4714	12.6103	39.0188	2.30375	8.4917	4.76873	4.77184	3.57042	11.1169	0.437969	16.1579	2.1166	8.78032	11.8713	2.63269	7.63478	19.1393	7.47057	5.36621	27.8177
Normal 324	126.994	48.8988	331.212	139.039	19.4327	51.0552	27.3562	15.8282	107.366	39.6024	24.7319	22.7985	15.7142	50.2849	18.077	62.9641	30.6052	8.7361	123.662	24.3353	2.69983	151.636	11.0799	6.70621	28.8457	12.6833	23.52	29.9059	19.1449	40.3585	7.41476	23.1839	16.3257	28.4005	11.6034	16.7827	0.514415	15.9585	4.46474	13.5951	23.5022	1.25255	12.0808	24.6505	18.0845	8.12399	93.3797
Normal 325	364.149	48.0403	366.364	113.858	22.8404	69.5444	19.6998	11.7561	96.7812	35.1424	17.8252	7.67473	9.74053	35.8138	21.3541	44.6317	20.3206	7.44556	25.1205	7.31153	4.28773	34.4524	7.4906	5.10622	16.2262	15.3978	20.0061	12.8262	15.598	26.8084	3.14473	8.99143	7.48327	8.27352	5.71302	11.5943	0.527731	13.2068	5.90423	8.17956	12.8206	1.50737	8.68059	15.4521	9.70819	5.05613	9.53775
Normal 326	370.882	69.9702	480.674	199.772	51.9628	95.1902	29.2109	26.4804	131.996	42.2521	16.5225	13.9577	17.2728	47.4348	28.0218	72.4566	24.3765	8.13771	47.9793	19.1384	9.72219	60.8127	10.5243	6.46955	19.1835	12.6863	23.9337	20.1727	17.0981	33.7159	2.99262	11.851	9.70686	10.5238	4.5728	14.0972	0.86748	16.367	5.24754	10.0007	24.2182	4.52619	8.77214	25.9574	16.6814	5.59736	28.861
Normal 327	448.262	52.1135	351.139	107.408	54.2367	56.9104	27.0836	24.8916	61.5433	27.3076	14.8743	7.08608	13.4381	40.2255	13.5368	56.5809	16.3451	7.91689	35.0674	12.43	3.21123	27.5459	18.0353	7.8715	13.8577	10.9977	33.5169	13.2322	13.1294	21.9595	3.44669	6.43427	5.81137	10.7214	6.92377	10.2884	0.860635	14.625	8.12044	7.64411	16.7875	2.06281	7.45593	16.5516	10.6742	4.28705	11.6503
Normal 328	330.034	72.9286	322.825	92.2415	24.9978	66.0645	22.332	21.234	199.709	30.933	14.059	26.0982	10.9495	57.3485	8.01743	53.4126	18.8075	5.92587	122.949	9.69344	6.39063	44.6453	32.9842	8.40122	11.5746	12.283	23.384	17.7501	11.783	27.0128	2.68165	11.6717	5.46969	7.30811	7.27196	12.4199	0.996965	11.3883	2.29434	8.00111	13.8266	0.758595	7.8997	13.2393	10.8951	5.47786	57.0183
Normal 329	333.473	79.1682	268.633	119.088	35.6716	76.1972	21.6449	17.5691	112.308	25.6762	15.7493	18.1628	15.8338	47.0859	14.4344	58.6733	20.3315	7.11251	56.5144	13.6734	4.63655	79.8548	13.6463	4.68516	19.1765	10.4274	25.8795	26.5708	11.991	21.4013	4.57047	9.70303	8.69608	9.03037	7.77832	10.0283	0.0448727	10.4762	4.13066	8.56328	10.4347	1.01066	6.97846	27.4261	13.1183	5.03149	36.4881
Normal 330	477.592	30.7268	441.237	117.066	107.481	104.817	21.6832	20.9876	80.9091	27.7038	12.3898	6.57443	12.4688	45.0908	10.73	80.5551	17.229	9.92208	36.8755	13.2895	4.51957	46.2293	11.106	7.70579	20.4425	13.2825	23.7599	17.8717	12.6334	39.7978	3.18226	6.03717	4.46197	3.54425	4.50421	11.0532	1.26535	12.2882	4.31405	7.19521	15.3246	1.68314	7.90224	23.5874	10.2972	5.31902	22.2853
Normal 331	366.878	50.1647	192.948	180.209	81.7207	86.3102	23.212	18.6522	110.188	39.2775	16.0389	10.7804	17.0742	52.307	68.7315	46.2633	30.5526	12.5452	43.301	13.2946	16.1088	60.8531	17.5102	13.6376	35.7771	14.7923	32.4287	22.7548	19.1916	23.8234	3.198	9.95454	12.485	19.414	11.1403	14.7661	0.393397	13.9101	10.7433	7.65381	22.4865	5.26834	10.64	23.5346	24.1116	6.72362	10.8841
Normal 332	450.09	60.4909	267.248	136.94	64.0611	84.6629	18.7046	16.433	92.123	20.6812	13.7775	11.3542	11.0557	37.7125	13.8867	50.0211	15.508	8.8682	30.1854	11.2443	4.5909	29.1216	13.5129	6.32361	15.7222	10.5871	28.731	14.4231	9.74795	25.0109	4.69044	7.04973	4.43141	5.1106	5.20776	9.78302	1.12907	10.2085	3.50777	6.17816	12.1664	2.66325	6.70983	17.5881	7.96467	4.27944	15.8128
Normal 333	507.068	106.31	312.305	105.205	68.9916	111.105	31.8716	21.8362	152.38	38.5617	14.9336	17.448	19.1363	48.818	12.0797	67.6947	17.6635	7.87177	48.8153	20.4297	10.1593	38.1964	12.0341	7.22305	20.8267	12.7985	37.9306	18.9015	15.3858	48.7893	4.86622	12.2551	5.12163	8.70962	6.61728	13.2896	2.46508	16.4814	3.37468	8.53333	13.1007	3.46282	11.0852	19.0113	12.0752	4.92451	19.0192
Normal 334	309.944	67.9955	342.811	103.4	23.7334	68.6706	19.5338	16.5589	93.6224	29.2064	13.811	14.9509	10.6009	45.3828	21.6455	43.8965	12.6184	6.32304	29.9019	7.76618	6.78035	40.8178	10.8797	4.78147	9.02857	7.90756	29.5363	14.1597	9.07856	23.1225	2.17333	7.13878	4.9415	4.96175	3.63572	9.66024	0.231098	9.60167	1.91459	6.78336	9.31532	1.50053	6.60847	17.7952	6.69902	4.39176	12.1958
Normal 335	510.774	61.532	428.428	53.2761	53.682	75.4497	21.4347	20.3112	58.1551	17.0909	11.4419	7.16417	13.558	42.8966	19.5119	68.2246	17.8485	8.57436	40.7704	11.4224	6.58249	31.7979	7.28304	4.57296	15.6123	14.0575	26.3432	13.6755	12.2946	21.4754	2.6394	6.07434	3.92929	7.10247	5.65443	9.78383	1.11247	10.6388	4.25379	7.15552	10.8264	2.89107	8.06455	17.8342	9.16379	4.88776	9.94069
Normal 336	370.324	9.79398	315.092	146.676	93.7625	100.862	25.5007	17.3174	85.18	28.4078	15.3234	8.23212	23.5706	37.0504	10.9047	61.2743	19.8113	7.26616	43.435	13.0563	6.61635	37.8291	5.66966	6.89152	16.22	12.891	25.5042	14.9723	15.6776	30.1043	3.31949	8.00587	8.84414	7.63891	3.59665	12.3942	1.1788	17.4252	6.99296	6.24876	17.25	3.90672	9.63107	20.2501	11.1479	4.23349	7.80373
Normal 337	406.976	72.1505	449.097	75.2837	55.9185	123.052	29.3567	22.5053	118.099	39.0246	14.2035	16.5086	13.8381	52.4139	12.9428	61.1637	17.6745	7.52294	43.9432	13.5779	9.42356	37.9556	19.0941	5.19499	12.7853	14.7338	27.5149	16.8892	16.8401	35.6212	4.54806	11.1321	5.32254	7.38995	3.46592	12.7412	1.23774	17.3545	3.35814	8.71214	16.05	7.29646	9.52533	19.4957	8.37717	5.23315	18.8452
Normal 338	126.994	48.8988	331.212	139.039	19.4327	51.0552	27.3562	15.8282	107.366	39.6024	24.7319	22.7985	15.7142	50.2849	18.077	62.9641	30.6052	8.7361	123.662	24.3353	2.69983	151.636	11.0799	6.70621	28.8457	12.6833	23.52	29.9059	19.1449	40.3585	7.41476	23.1839	16.3257	28.4005	11.6034	16.7827	0.514415	15.9585	4.46474	13.5951	23.5022	1.25255	12.0808	24.6505	18.0845	8.12399	93.3797
Normal 339	364.149	48.0403	366.364	113.858	22.8404	69.5444	19.6998	11.7561	96.7812	35.1424	17.8252	7.67473	9.74053	35.8138	21.3541	44.6317	20.3206	7.44556	25.1205	7.31153	4.28773	34.4524	7.4906	5.10622	16.2262	15.3978	20.0061	12.8262	15.598	26.8084	3.14473	8.99143	7.48327	8.27352	5.71302	11.5943	0.527731	13.2068	5.90423	8.17956	12.8206	1.50737	8.68059	15.4521	9.70819	5.05613	9.53775
Normal 340	370.882	69.9702	480.674	199.772	51.9628	95.1902	29.2109	26.4804	131.996	42.2521	16.5225	13.9577	17.2728	47.4348	28.0218	72.4566	24.3765	8.13771	47.9793	19.1384	9.72219	60.8127	10.5243	6.46955	19.1835	12.6863	23.9337	20.1727	17.0981	33.7159	2.99262	11.851	9.70686	10.5238	4.5728	14.0972	0.86748	16.367	5.24754	10.0007	24.2182	4.52619	8.77214	25.9574	16.6814	5.59736	28.861
Normal 341	448.262	52.1135	351.139	107.408	54.2367	56.9104	27.0836	24.8916	61.5433	27.3076	14.8743	7.08608	13.4381	40.2255	13.5368	56.5809	16.3451	7.91689	35.0674	12.43	3.21123	27.5459	18.0353	7.8715	13.8577	10.9977	33.5169	13.2322	13.1294	21.9595	3.44669	6.43427	5.81137	10.7214	6.92377	10.2884	0.860635	14.625	8.12044	7.64411	16.7875	2.06281	7.45593	16.5516	10.6742	4.28705	11.6503
Normal 342	330.034	72.9286	322.825	92.2415	24.9978	66.0645	22.332	21.234	199.709	30.933	14.059	26.0982	10.9495	57.3485	8.01743	53.4126	18.8075	5.92587	122.949	9.69344	6.39063	44.6453	32.9842	8.40122	11.5746	12.283	23.384	17.7501	11.783	27.0128	2.68165	11.6717	5.46969	7.30811	7.27196	12.4199	0.996965	11.3883	2.29434	8.00111	13.8266	0.758595	7.8997	13.2393	10.8951	5.47786	57.0183
Normal 343	333.473	79.1682	268.633	119.088	35.6716	76.1972	21.6449	17.5691	112.308	25.6762	15.7493	18.1628	15.8338	47.0859	14.4344	58.6733	20.3315	7.11251	56.5144	13.6734	4.63655	79.8548	13.6463	4.68516	19.1765	10.4274	25.8795	26.5708	11.991	21.4013	4.57047	9.70303	8.69608	9.03037	7.77832	10.0283	0.0448727	10.4762	4.13066	8.56328	10.4347	1.01066	6.97846	27.4261	13.1183	5.03149	36.4881
Normal 344	477.592	30.7268	441.237	117.066	107.481	104.817	21.6832	20.9876	80.9091	27.7038	12.3898	6.57443	12.4688	45.0908	10.73	80.5551	17.229	9.92208	36.8755	13.2895	4.51957	46.2293	11.106	7.70579	20.4425	13.2825	23.7599	17.8717	12.6334	39.7978	3.18226	6.03717	4.46197	3.54425	4.50421	11.0532	1.26535	12.2882	4.31405	7.19521	15.3246	1.68314	7.90224	23.5874	10.2972	5.31902	22.2853
Normal 345	489.646	23.6033	434.486	119.831	108.879	104.861	22.5563	22.506	82.1152	28.119	13.9071	6.32123	11.6739	45.7913	8.13808	81.5998	17.391	8.92709	36.3481	12.3671	3.75604	45.51	10.943	9.0663	22.1617	12.6887	26.5102	17.6234	13.1446	37.7087	3.05857	6.59572	5.1753	3.42789	5.11019	11.3236	0.716811	11.7514	6.39541	7.43012	14.0545	1.64467	7.36339	23.1321	10.5084	5.1319	22.0049
Normal 346	366.878	50.1647	192.948	180.209	81.7207	86.3102	23.212	18.6522	110.188	39.2775	16.0389	10.7804	17.0742	52.307	68.7315	46.2633	30.5526	12.5452	43.301	13.2946	16.1088	60.8531	17.5102	13.6376	35.7771	14.7923	32.4287	22.7548	19.1916	23.8234	3.198	9.95454	12.485	19.414	11.1403	14.7661	0.393397	13.9101	10.7433	7.65381	22.4865	5.26834	10.64	23.5346	24.1116	6.72362	10.8841
Normal 347	450.09	60.4909	267.248	136.94	64.0611	84.6629	18.7046	16.433	92.123	20.6812	13.7775	11.3542	11.0557	37.7125	13.8867	50.0211	15.508	8.8682	30.1854	11.2443	4.5909	29.1216	13.5129	6.32361	15.7222	10.5871	28.731	14.4231	9.74795	25.0109	4.69044	7.04973	4.43141	5.1106	5.20776	9.78302	1.12907	10.2085	3.50777	6.17816	12.1664	2.66325	6.70983	17.5881	7.96467	4.27944	15.8128
Normal 348	507.068	106.31	312.305	105.205	68.9916	111.105	31.8716	21.8362	152.38	38.5617	14.9336	17.448	19.1363	48.818	12.0797	67.6947	17.6635	7.87177	48.8153	20.4297	10.1593	38.1964	12.0341	7.22305	20.8267	12.7985	37.9306	18.9015	15.3858	48.7893	4.86622	12.2551	5.12163	8.70962	6.61728	13.2896	2.46508	16.4814	3.37468	8.53333	13.1007	3.46282	11.0852	19.0113	12.0752	4.92451	19.0192
Normal 349	309.944	67.9955	342.811	103.4	23.7334	68.6706	19.5338	16.5589	93.6224	29.2064	13.811	14.9509	10.6009	45.3828	21.6455	43.8965	12.6184	6.32304	29.9019	7.76618	6.78035	40.8178	10.8797	4.78147	9.02857	7.90756	29.5363	14.1597	9.07856	23.1225	2.17333	7.13878	4.9415	4.96175	3.63572	9.66024	0.231098	9.60167	1.91459	6.78336	9.31532	1.50053	6.60847	17.7952	6.69902	4.39176	12.1958
Normal 350	510.774	61.532	428.428	53.2761	53.682	75.4497	21.4347	20.3112	58.1551	17.0909	11.4419	7.16417	13.558	42.8966	19.5119	68.2246	17.8485	8.57436	40.7704	11.4224	6.58249	31.7979	7.28304	4.57296	15.6123	14.0575	26.3432	13.6755	12.2946	21.4754	2.6394	6.07434	3.92929	7.10247	5.65443	9.78383	1.11247	10.6388	4.25379	7.15552	10.8264	2.89107	8.06455	17.8342	9.16379	4.88776	9.94069
Normal 351	199.944	278.164	76.0599	216.154	45.8587	49.739	25.4884	16.5986	11.6816	25.3845	18.6112	35.0786	16.555	22.7032	9.84126	27.3062	6.4959	8.20315	52.1723	19.0154	7.85165	46.6783	24.8426	12.2378	2.6374	5.88715	9.72743	22.7809	4.22124	3.91413	9.94817	4.87996	9.05832	10.046	20.4995	6.20036	0.502163	2.89561	1.84902	1.60202	3.0539	3.55897	2.71331	6.31312	8.03045	1.91842	10.8602
Normal 352	203.819	58.3706	67.3016	279.072	14.8848	28.1056	16.2452	8.2104	6.85052	14.2139	36.1308	7.15428	9.27701	9.34431	6.98699	10.3057	6.37833	1.33779	13.2446	27.7551	10.2874	3.88309	16.1285	6.96193	1.93254	5.01229	2.63204	6.82114	3.31799	0.702678	5.90929	2.52398	5.58511	8.86671	9.88623	5.25366	0	3.00475	6.2543	2.7237	2.41029	2.03794	2.22626	2.89342	3.25669	1.75722	3.61599
Normal 353	78.4117	502.74	33.7435	422.346	43.6822	5.98477	13.5068	10.5882	2.77882	6.91946	10.29	5.84378	3.13608	9.77818	21.0213	5.03645	2.40552	3.14445	3.81428	10.2128	8.11054	0.569583	17.8221	4.63694	7.4411	3.47038	4.84085	2.05145	2.97988	1.33402	8.82677	1.03908	3.02948	2.40988	15.18	1.21669	3.41829	0.662285	9.91189	1.38793	5.00219	3.69341	1.11954	0.631	1.91721	0.818757	0.304216
Normal 354	555.78	90.8055	143.711	124.308	58.9702	191.966	35.8115	42.7084	184.889	43.7963	30.7275	21.3777	26.537	70.737	8.41682	73.2224	26.2069	4.45051	60.8172	20.3699	7.87798	86.5296	12.3711	16.2437	27.9374	31.8422	34.1519	19.9371	19.6832	19.1164	1.16247	24.7142	14.7735	9.34816	9.67592	16.5876	2.37926	13.6121	8.57023	9.31926	25.1839	1.039	9.705	19.1268	21.7244	8.05952	14.3037
Normal 355	279.719	94.2825	422.07	108.952	39.1069	103.801	27.9135	25.4	272.214	146.757	71.3804	40.3109	15.5695	117.345	9.8151	74.6717	23.1143	6.46745	166.265	23.9744	8.19158	136.395	13.9222	19.1632	13.3222	12.8137	32.7541	42.7226	21.0023	21.9442	1.56989	15.881	10.4634	6.48061	29.7501	17.2613	0.13132	15.2445	4.35182	7.73142	25.244	2.23826	12.4588	30.5734	21.5948	9.56066	106.143
Normal 356	717.729	111.885	564.887	118.564	57.3705	126.659	28.4288	33.327	198.073	49.1176	25.1878	30.2979	18.1073	117.938	6.20006	129.229	22.79	9.30576	136.951	16.1679	9.56398	98.0915	24.7737	16.3912	13.7244	17.6196	49.0177	30.5489	16.293	44.0902	3.42583	14.8195	7.5376	8.40008	17.1566	17.9064	0.721973	14.526	3.5786	9.55537	22.46	1.75793	11.9461	38.078	16.5184	7.58956	73.3993
