# Supplementary material for: The ULK1-NCOA3 axis restrains de novo lipogenesis and prevents diet-induced steatohepatitis and fibrosis in mice
Source: J Clin Invest. 2026 Apr 2;136(11):e191101. doi: 10.1172/JCI191101 (PMC13221236; doi:10.1172/JCI191101)
Supplement: Supplemental data set 3 [file jci-136-191101-s159.xlsx]

## Sheet: Sheet1
Sample	SCD	GPAM	HMGCS1	FDPS	SC5D	LSS	IDI1	TM7SF2	ACACB	SREBF2	FDFT1	HMGCR	SQLE	ELOVL6	PPARA	ACACA	TBL1X	NCOA2	NFYB	NFYA	MED1	CHD9
Normal 1	350.758	146.127	105.425	83.348	69.418	62.311	48.917	39.11	38.289	32.531	32.443	19.704	19.08	19.04	16.82	11.416	9.503	9.261	7.764	6.741	3.615	2.729
Normal 2	339.448	32.498	70.469	75.898	61.767	54.247	32.745	45.446	27.569	29.69	30.5	9.988	9.15	11.25	13.147	6.686	5.026	7.842	9.092	6.201	3.977	2.979
Normal 3	56.595	32.366	23.21	29.066	17.861	16.993	15.381	9.075	53.312	15.57	21.207	6.578	2.918	13.137	25.637	5.939	6.842	8.734	9.133	6.809	5.9	3.999
Normal 4	62.676	43.2	91.812	47.443	23.763	22.197	45.915	27.592	19.415	14.135	16.824	19.066	13.306	5.289	12.488	4.989	3.731	7.05	5.184	8.483	2.583	3.24
Normal 5	187.794	59.937	26.73	73.965	27.12	29.34	19.516	44.989	31.92	16.664	13.11	4.881	3.761	6.724	17.921	3.061	5.99	8.27	7.722	6.738	2.7	2.373
Normal 6	456.579	151.044	186.439	131.973	40.575	72.598	64.047	52.719	42.679	27.5	29.729	40.55	24.845	28.64	11.53	11.62	5.621	8.012	8.122	8.069	3.437	3.053
Normal 7	1703.33	230.622	216.185	104.769	97.222	103.689	91.459	51.265	43.634	40.103	35.405	19.076	26.869	48.325	25.559	14.257	8.964	15.842	12.139	9.682	4.159	5.852
Normal 8	271.223	14.988	97.972	70.472	18.237	13.366	49.376	13.173	3.342	32.122	31.504	20.552	19.934	17.014	11.766	17.195	3.081	9.193	5.05	19.807	10.488	4.646
Normal 9	200.527	13.091	39.844	26.484	14.589	7.12	35.995	22.664	5.775	7.818	8.284	6.132	6.773	11.181	4.17	5.486	3.573	9.936	2.967	7.181	3.629	2.627
Normal 10	147.677	74.58	144.951	66.619	47.841	37.828	57.445	34.602	32.914	27.872	32.486	27.396	19.464	20.349	30.471	6.941	7.83	11.66	10.33	9.657	4.587	5.201
Normal 11	650.192	77.409	175.856	101.667	62.616	46.05	68.144	48.861	28.273	32.144	33.007	17.339	20.982	18.955	17.969	7.932	6.389	11.601	13.024	8.213	2.929	2.924
Normal 12	796.794	159.639	17.672	63.672	24.192	15.924	15.161	48.126	24.374	12.492	10.589	7.478	2.41	42.579	10.571	5.67	4.952	6.26	5.84	3.947	2.137	1.609
Normal 13	334.097	43.607	25.95	42.819	60.904	21.072	23.269	17.459	25.905	18.628	11.023	5.619	2.904	18.39	21.649	6.115	7.161	11.095	6.068	6.731	3.073	3.331
Normal 14	82.885	50.159	45.008	58.668	29.542	22.003	49.972	36.162	26.248	18.625	23.947	9.338	8.638	9.027	20.185	4.705	5.539	8.866	6.36	8.489	2.639	3.193
Normal 15	28.716	17.445	18.855	28.819	17.181	19.703	15.835	18.855	18.264	8.303	7.109	5.048	1.197	7.124	14.274	4.078	5.834	7.603	9.877	7.596	4.239	4.132
Normal 16	74.45	27.744	69.053	38.977	51.784	15.821	47.503	33.233	13.686	15.032	16.807	18.848	18.265	11.715	15.363	3.365	7.24	12.459	6.295	7.347	2.869	3.573
Normal 17	196.299	26.442	114.927	99.564	35.454	39.493	66.18	31.704	19.322	32.082	42.702	31.826	25.746	13.171	20.076	7.031	7.604	10.684	8.664	8.339	3.426	2.884
Normal 18	150.248	22.695	38.609	72.329	45.766	25.272	30.108	77.84	22.582	18.59	21.214	5.979	9.77	7.398	13.914	4.083	6.821	9.705	13.806	6.556	3.34	3.043
Normal 19	129.517	15.41	45.298	43.709	24.079	19.475	24.459	46.212	23.507	22.579	16.372	7.386	6.309	15.697	23.605	8	12.776	12.028	11.675	10.883	5.457	4.668
Normal 20	1430.64	151.566	124.431	75.198	39.767	42.825	54.519	28.017	22.557	33.829	25.568	16.174	14.7	32.233	13.334	7.168	5.744	8.769	10.283	6.502	3.381	3.207
Normal 21	65	33.506	64.592	41.892	26.182	20	42.093	12.13	40.188	31.717	34.088	18.521	27.903	16.118	16.868	6.27	6.277	8.524	8.173	5.515	4.235	4.276
Normal 22	104.137	40.484	22.717	22.699	43.501	13.601	18.116	32.512	28.954	10.179	8.255	4.922	1.967	3.059	20.284	2.888	5.03	8.626	9.63	6.929	2.95	4.111
Normal 23	91.341	41.862	27.726	20.1	12.098	13.829	14.177	10.632	6.781	5.924	4.571	3.45	2.771	3.59	5.545	1.399	1.669	3.155	3.229	2.516	1.04	1.066
Normal 24	236.589	90.912	33.757	38.171	23.565	18.255	19.809	32.066	20.535	14.269	11.898	5.738	2.443	13.237	13.059	5.743	5.079	7.681	7.586	6.186	2.292	2.608
Normal 25	130.377	20.523	20.382	59.148	18.148	31.814	16.833	16.467	38.205	19.634	17.853	4.922	2.349	10.395	21.068	3.878	4.355	6.053	10.776	5.631	3.332	3.49
Normal 26	132.391	26.078	207.874	85.519	26.448	15.46	78.677	20.567	8.696	33.311	46.399	30.413	37.011	10.015	7.92	7.09	5.429	9.462	8.472	14.658	6.758	6.056
Normal 27	833.728	32.554	12.867	30.654	25.772	27.105	15.877	25.919	23.063	12.679	6.824	3.054	1.441	4.965	12.184	2.413	3.081	5.188	6.499	3.089	1.643	1.438
Normal 28	144.912	46.96	15.595	45.452	34.469	23.511	15.213	42.762	19.976	11.807	10.332	3.679	1.465	11.904	14.484	6.647	8.224	9.869	13.072	8.379	3.388	3.519
Normal 29	72.511	25.597	35.742	51.592	8.6	13.465	28.771	10.156	12.987	31.307	30.949	12.911	10.759	7.528	16.022	10.815	8.56	12.4	16.712	16.808	9.021	5.832
Normal 30	94.916	22.729	35.175	69.327	40.08	26.96	26.014	37.254	35.438	25.947	23.082	6.7	12.6	13.173	19.481	6.92	6.922	9.291	10.724	7.743	3.631	4.354
Normal 31	56.414	51.584	101.539	48.997	52.222	42.121	37.9	36.608	39.217	36.724	47.587	19.836	18.64	19.236	33.843	7.886	10.93	10.69	6.281	8.491	4.628	3.16
Normal 32	108.289	59.136	179.728	79.505	55.645	50.558	69.584	57.626	29.332	38.14	44.281	42.692	36.696	13.405	24.729	6.424	6.365	13.181	10.651	9.011	4.425	4.247
Normal 33	91.402	26.17	22.129	33.651	21.569	15.775	21.696	20.67	27.916	21.232	16.816	7.093	3.262	12.177	29.422	3.398	6.33	8.909	8.384	7.218	3.533	2.629
Normal 34	158.352	38.946	54.736	49.991	66.325	18.793	37.845	41.518	27.129	21.852	23.193	8.545	11.876	11.571	18.412	4.691	5.162	9.176	7.026	8.495	2.971	4.474
Normal 35	129.352	18.681	61.834	67.111	17.991	30.254	39.505	19.116	19.378	32.883	40.188	16.051	13.093	5.842	19.829	6.828	8.187	8.401	8.113	9.349	4.288	2.675
Normal 36	165.188	38.781	90.395	126.134	45.465	40.039	73.89	73.916	27.513	19.914	34.559	7.886	11.338	13.229	18.267	3.554	6.77	8.627	8.891	7.382	3.126	2.855
Normal 37	46.9	30.901	23.779	32.835	25.518	23.473	16.113	15.139	34.398	22.326	21.834	6.022	3.538	8.915	21.427	5.836	9.012	8.997	8.1	5.855	4.172	3.47
Normal 38	886.514	206.778	770.289	186.546	91.192	102.355	203.408	72.96	29.085	42.095	78.512	92.274	87.261	62.028	15.118	11.581	5.188	10.781	12.93	5.698	2.857	2.917
Normal 39	128.496	43.318	55.032	62.693	15.518	17.341	22.728	13.033	37.36	29.773	37.775	6.898	7.801	8.507	41.38	5.493	6.016	6.927	6.722	7.523	4.383	3.011
Normal 40	44.056	19.492	15.043	24.914	22.159	14.171	15.612	11.411	21.18	11.341	9.339	4.496	2.543	8.348	18.784	2.835	5.925	8.862	7.441	6.968	3.537	3.759
Normal 41	631.411	171.482	133.239	72.902	41.998	72.717	62.509	29.457	27.091	40.393	30.007	19.223	24.523	40.381	17.058	10.075	6.54	10.31	9.015	7.266	3.401	2.834
Normal 42	168.777	17.223	21.009	39.355	18.435	21.905	22.593	21.812	15.391	36.536	26.396	8.345	5.794	16.77	29.499	6.578	21.499	14.791	10.838	11.664	6.435	3.262
Normal 43	129.912	26.336	74.036	71.936	40.205	45.857	49.261	26.872	23.539	29.861	23.292	14.905	17.509	12.405	17.63	5.731	7.477	9.415	6.373	7.579	3.444	3.607
Normal 44	268.555	38.226	181.45	92.674	22.759	19.07	81.855	41.924	8.293	42.523	52.283	20.772	31.322	15.157	2.509	17.564	4.321	5.306	4.144	8.569	5.552	2.35
Normal 45	296.667	25.697	495.498	143.51	75.764	72.127	212.687	75.241	16.075	39.809	74.087	93.952	59.691	24.755	2.912	7.158	3.764	8.664	2.744	4.374	2.229	0.957
Normal 46	1420.46	78.746	31.286	127.844	69.494	58.104	28.521	55.124	30.399	25.601	16.11	5.595	5.621	19.601	18.557	8.841	7.551	10.201	13.415	8.455	3.84	3.866
Normal 47	100.517	10.916	163.285	71.036	22.873	18.978	53.492	42.026	4.321	18.029	33.248	12.151	14.819	6.026	4.425	10.678	4.207	15.385	3.436	7.692	3.752	2.385
Normal 48	39.021	20.712	54.166	44.758	56.222	25.571	33.022	15.066	44.184	26.667	27.933	12.278	10.937	15.324	18.591	7.208	10.379	9.594	6.142	8.84	5.233	5.865
Normal 49	67.037	27.914	66.213	39.556	43.379	23.989	42.19	24.308	26.575	19.576	15.967	14.258	11.505	6.594	18.01	3.272	4.849	8.273	7.885	7.084	2.599	2.843
Normal 50	181.011	68.148	102.169	84.676	54.145	68.625	69.501	83.943	38.04	30.247	48.644	20.341	30.882	25.484	25.667	9.907	9.262	13.036	20.983	10.861	4.006	3.336
Normal 51	192.404	81.858	25.938	53.957	44.138	33.588	23.784	41.962	24.601	13.211	11.8	9.095	4.513	13.83	19.31	3.039	6.796	10.159	9.038	5.558	3.037	2.984
Normal 52	448.468	77.252	104.996	38.118	21.82	30.254	44.133	23.193	11.173	17.708	13.252	15.35	15.662	9.419	6.655	3.334	3.462	5.087	3.925	3.968	1.219	0.929
Normal 53	197.821	108.148	80.846	73.196	19.423	51.379	31.595	37.278	25.752	24.926	20.57	15.057	12.889	13.412	21.237	6.669	4.722	6.456	5.664	5.835	2.418	2.181
Normal 54	307.077	13.668	65.874	91.282	21.068	29.619	58.145	17.355	7.662	40.176	31.049	19.597	28.529	3.382	7.833	8.903	10.488	8.332	5.333	4.522	4.164	2.283
Normal 55	184.637	36.512	9.898	38.731	20.787	22.382	12.292	32.351	19.978	9.935	7.103	3.163	1.678	5.421	16.735	2.576	4.337	8.067	8.315	4.879	2.23	2.296
Normal 56	1294.28	78.823	45.756	153.129	54.722	75.613	43.623	87.181	34.347	33.481	28.78	7.925	7.187	22.491	23.014	7.942	7.744	9.382	13.023	6.205	3.59	2.381
Normal 57	56.685	10.882	60.916	42.047	34.945	23.762	36.7	27.866	17.465	18.156	23.007	14.177	15.808	7.946	9.675	3.338	4.469	6.999	8.505	4.686	2.298	2.303
Normal 58	71.175	65.601	23.525	42.735	22.451	17.112	23.046	21.895	39.851	34.002	23.862	6.968	8.939	32.095	24.885	10.105	16.823	15.82	10.464	10.495	6.529	5.206
Normal 59	161.207	29.089	167.908	117.048	80.801	50.524	77.198	53.058	29.836	22.69	48.823	11.135	15.18	9.788	11.295	4.942	5.64	7.46	8.149	3.187	1.197	1.781
Normal 60	534.107	35.854	107.855	138.239	50.251	46.358	69.356	64.873	24.322	29.105	30.577	21.218	16.753	12.316	17.538	9.787	6.661	10.327	9.231	7.39	4.664	3.926
Normal 61	298.111	50.305	53.122	62.139	23.867	44.581	38.041	22.657	26.387	31.306	21.151	10.658	6.819	8.959	18.961	6.496	6.227	8.28	5.874	8.092	3.366	2.706
Normal 62	150.194	88.624	97.413	47.075	37.419	25.909	43.286	22.655	22.608	14.198	23.478	21.663	17.903	16.738	11.609	7.034	5.198	10.483	7.263	8.616	2.755	3.513
Normal 63	10.452	16.12	36.768	32.636	19.745	19.482	28.311	19.613	14.95	17.843	17.568	9.266	9.107	9.248	10.336	4.605	7.026	9.321	11.23	6.611	3.7	3.816
Normal 64	167.718	18.887	103.112	64.332	28.406	31.912	37.648	17.915	30.098	28.697	34.243	22.658	18.834	12.911	19.973	4.584	7.594	5.828	10.421	5.426	3.687	2.645
Normal 65	81.355	54.277	48.626	37.62	42.467	33.884	46.842	26.27	37.427	27.839	18.161	15.833	7.894	12.026	18.706	5.771	8.117	9.499	8.879	5.657	3.737	3.02
Normal 66	197.654	52.65	151.495	117.668	86.966	67.222	76.739	34.569	48.291	54.584	76.411	22.551	37.165	25.117	51.617	8.132	21.103	14.961	9.584	12.259	5.414	5.141
Normal 67	97.637	62.739	167.289	65.52	53.503	41.662	59.15	42.169	34.92	25.578	40.178	15.818	19.387	10.746	23.346	9.109	5.153	10.265	15.502	9.191	3.933	4.926
Normal 68	45.491	17.522	15.555	27.989	9.295	8.774	15.739	25.231	4.551	12.543	10.311	6.851	5.995	3.895	18.012	3.813	4.369	6.216	11.471	7.022	4.218	2.551
Normal 69	197.562	24.671	14.445	28.068	31.143	24.902	12.62	29.22	21.486	9.854	16.253	4.667	0.452	6.933	23.951	3.739	6.498	10.497	7.995	6.359	3.258	2.819
Normal 70	136.246	28.991	45.335	49.074	45.309	30.375	36.13	21.945	36.005	27.467	29.379	15.434	8.518	9.903	22.863	5.43	11.723	12.054	7.8	6.21	4.584	4.214
Normal 71	274.234	98.171	84.606	63.484	48.683	39.194	39.893	47.245	27.205	25.827	28.881	17.662	11.745	15.162	21.358	11.385	5.551	9.758	10.731	8.149	3.747	3.746
Normal 72	267.768	57.403	23.779	53.693	36.454	35.551	18.205	46.449	24.874	16.789	17.111	6.459	2.372	8.68	27.564	3.139	9.419	8.334	9.06	6.346	2.691	2.06
Normal 73	1046.95	93.441	1578.23	524.277	201.898	381.417	340.069	168.61	68.302	69.524	302.262	182.54	123.167	87.438	17.278	17.274	6.201	11.051	8.421	6.111	4.404	3.577
Normal 74	95.257	10.482	11.57	20.645	6.994	8.95	9.603	6.531	17.851	10.197	5.776	4.899	2.435	5.28	11.561	3.898	6.774	5.326	4.592	7.805	2.356	2.093
Normal 75	96.121	33.368	22.701	33.77	12.436	12.426	18.662	10.155	17.929	28.53	16.748	9.713	10.399	7.018	12.032	7.023	7.369	9.563	9.074	7.154	5.257	4.017
Normal 76	421.185	72.167	113.169	151.187	56.578	41.808	70.189	70.404	28.991	24.418	31.71	21.97	25.117	16.527	21.423	4.114	5.417	10.328	7.549	9.03	3.596	3.338
Normal 77	20.817	47.825	22.164	30.678	19.292	20.974	16.15	18.496	22.283	14.018	14.045	5.987	5.014	6.312	18.377	3.45	6.278	7.548	7.234	5.687	2.649	3.185
Normal 78	112.445	65.357	24.191	35.763	29.497	16.105	17.209	8.124	34.187	30.173	14.984	7.775	4.506	10.899	22.265	8.202	8.437	13.473	6.618	8.052	6.111	4.295
Normal 79	105.336	13.647	33.815	52.785	34.59	54.78	24.651	21.668	29.867	29.914	24.375	5.952	8.407	3.92	17.886	5.196	6.951	5.547	11.786	4.574	2.106	1.717
Normal 80	175.405	100.464	22.931	43.146	30.453	27.749	18.173	15.561	38.218	16.342	9.293	5.044	1.123	16.382	15.538	4.539	5.93	8.826	7.892	5.074	2.119	3.506
Normal 81	40.004	17.173	34.835	27.165	40.835	19.097	29.647	30.461	18.672	19.165	15.095	9.154	8.68	9.433	19.681	2.894	8.111	10.074	14.966	8.736	3.526	2.349
Normal 82	108.517	35.128	40.525	41.487	29.078	16.929	34.474	33.378	17.781	15.122	14.637	8.603	7.55	8.674	13.592	4.292	5.247	9.019	4.707	8.15	2.592	2.271
Normal 83	586.807	79.086	55.026	107.115	55.197	71.275	41.901	44.175	51.992	26.501	25.373	12.196	3.05	11.659	28.618	6.984	8.78	11.471	16.425	9.876	3.296	4.964
Normal 84	58.806	9.347	13.525	27.202	4.881	15.885	12.552	11.524	14.724	14.447	8.235	5.157	2.765	4.839	18.019	3.496	5.103	6.688	5.05	7.556	2.957	2.503
Normal 85	397.888	135.036	72.034	60.164	67.924	31.63	42.776	37.213	62.169	42.824	44.64	18.33	14.476	35.599	50.286	11.464	12.578	18.538	11.604	10.787	8.979	7.87
Normal 86	152.511	24.974	31.264	40.957	40.93	18.327	31.361	44.818	16.976	14.038	13.382	6.42	5.892	6.102	20.903	3.48	4.724	10.147	11.674	8.502	2.943	3.259
Normal 87	20.834	11.29	45.029	35.289	30.729	43.912	20.748	14.513	34.191	16.024	18.571	4.626	3	4.708	22.8	5.01	8.468	9.125	10.078	5.179	3.573	2.783
Normal 88	285.341	32.455	52.522	123.12	37.549	54.219	26.625	74.86	22.911	16.08	22.035	10.766	6.059	6.249	16.725	3.611	5.785	4.992	8.216	6.066	3.038	1.985
Normal 89	908.111	26.973	841.258	446.993	131.251	245.825	246.301	177.953	47.137	64.238	212.295	117.895	130.043	96.988	24.213	15.037	8.573	9.242	7.315	6.792	5.135	3.131
Normal 90	338.243	162.001	178.558	105.21	41.408	48.828	58.693	50.931	39.01	39.412	41.724	32.178	32.802	31.766	32.289	13.411	6.997	13.437	9.194	9.791	4.97	5.275
Normal 91	442.087	71.792	28.325	103.208	63.646	41.006	30.527	47.489	35.355	23.168	24.396	6.499	4.121	16.663	29.235	4.71	10.881	12.971	10.105	9.99	3.816	3.373
Normal 92	120.911	37.197	91.296	59.205	43.588	30.427	44.001	12.565	34.364	36.517	41.736	23.076	39.086	10.645	19.346	8.246	7.135	11.772	11.202	8.074	4.491	5.541
Normal 93	426.096	31.798	160.568	106.845	66.12	22.488	81.991	76.426	11.166	28.862	28.897	25.232	25.772	9.772	5.548	9.517	7.53	10.688	7.535	6.604	2.455	1.59
Normal 94	158.46	14.871	138.688	92.994	50.845	50.723	70.66	60.997	14.69	29.039	35.161	25.519	23.795	5.981	18.595	5.359	5.718	10.794	13.149	8.896	2.797	2.325
Normal 95	150.968	33.653	109.055	55.803	36.871	47.547	55.395	38.989	21.785	28.088	23.135	10.735	12.359	9.163	19.358	5.042	5.062	9.097	10.679	9.012	3.034	3.07
Normal 96	94.417	54.962	75.483	32.363	57.264	14.063	28.35	13.548	65.037	20.475	22.823	19.82	6.418	26.848	23.168	8.688	11.019	16.784	9.784	10.104	7.88	7.777
Normal 97	433.138	13.817	75.797	173.97	38.423	73.213	65.122	57.455	31.078	58.207	66.241	15.564	29.123	16.571	18.775	9.81	8.727	9.637	7.196	8.539	5.261	3.451
Normal 98	177.689	30.309	38.335	27.154	46.718	11.935	25.594	24.798	24.202	11.652	8.331	6.672	1.647	7.87	22.13	2.082	5.189	10.404	7.334	7.805	3.023	3.778
Normal 99	832.466	62.53	267.924	184.299	116.726	167.203	71.164	79.404	28.977	43.973	72.424	36.273	43.74	16.81	24.198	8.351	7.365	9.245	15.811	7.135	3.371	2.312
Normal 100	131.916	37.64	16.134	38.555	10.751	10.319	13.84	26.014	12.092	10.214	9.751	5.133	2.732	11.203	16.06	5.821	11.125	10.148	5.963	8.487	5.737	3.394
Normal 101	100.445	35.351	25.857	31.331	15.652	14.173	24.647	8.043	28.857	24.819	19.382	9.86	9.004	13.844	20.868	6.216	10.68	12.595	7.861	11.353	8.2	5.338
Normal 102	1745.6	64.528	27.793	82.088	43.386	36.133	27.827	39.924	34.915	25.422	13.062	9.858	4.845	17.418	42.762	4.672	5.735	9.313	11.771	9.578	5.713	3.88
Normal 103	52.313	23.184	27.932	27.138	29.806	16.068	31.511	18.611	37.857	19	13.311	6.088	6.479	10.204	16.999	5.249	5.869	8.818	6.851	3.278	3.607	3.931
Normal 104	1267.96	211.507	32.231	60.787	45.903	36.406	28.595	49.089	39.245	32.075	20.909	8.831	2.389	38.793	27.928	10.622	10.001	12.147	12.195	10.318	4.421	5.179
Normal 105	205.946	58.639	39.574	39.501	20.283	11.558	19.176	24.746	29.071	19.323	17.284	7.125	4.475	13.225	33.459	3.872	5.075	11.581	8.048	11.974	3.85	3.932
Normal 106	27.933	38.138	57.401	39.227	36.831	20.15	34.671	34.254	17.295	13.564	19.961	15.695	12.992	4.56	10.075	2.921	3.046	4.574	5.508	4.582	1.417	1.397
Normal 107	299.134	17.991	25.74	69.161	24.806	43.644	22.987	81.199	21.738	21.147	25.713	8.508	5.914	20.961	24.742	5.285	10.21	6.524	6.362	7.297	4.302	1.721
Normal 108	17.897	8.271	13.112	29.837	16.216	11.226	15.328	21.962	8.523	14.05	8.413	6.46	5.186	10.127	10.038	2.545	4.395	5.997	8.178	5.892	1.826	1.483
Normal 109	126.442	32.55	59.844	65.462	14.832	25.585	32.827	19.395	38.264	29.887	41.309	10.076	16.473	11.479	16.165	7.097	3.635	5.258	8.018	6.144	3.286	3.275
Normal 110	77.638	15.077	36.519	56.619	41.881	11.372	29.737	29.301	24.103	14.464	14.613	8.034	8.019	7.258	16.886	3.069	7	7.571	16.178	6.757	2.547	3.829
Normal 111	525.764	63.195	623.693	318.453	67.054	184.961	153.777	102.037	27.641	40.131	107.005	62.593	60.205	32.545	10.152	9.489	4.828	6.697	6.061	6.458	2.591	1.967
Normal 112	201.642	71.098	229.098	90.064	45.97	48.569	79.99	44.579	25.345	37.786	33.576	35.135	29.22	18.028	10.175	8.308	5.57	8.217	8.073	8.175	2.457	2.102
Normal 113	809.787	228.302	245.468	106.02	72.79	69.744	99.369	56.976	31.81	32.443	38.448	36.106	39.277	25.811	15.651	10.738	7.11	7.961	9.206	9.492	3.279	2.892
Normal 114	381.969	53.932	189.675	85.363	54.636	50.703	60.918	31.725	9.681	13.538	21.902	14.126	17.12	11.16	4.861	2.646	2.702	5.986	6.186	2.927	1.578	1.289
Normal 115	171.639	43.495	25.421	44.772	27.979	18.334	22.749	33.327	25.233	13.829	11.93	5.715	4.737	10.738	15.9	3.068	5.516	7.348	7.088	4.66	2.543	2.72
Normal 116	291.651	8.789	19.536	28.305	9.07	10.176	15.713	8.944	13.199	14.583	13.416	7.146	2.275	3.988	12.917	4.634	10.119	8.213	6.123	11.256	4.911	1.621
Normal 117	124.074	33.428	35.271	75.447	58.754	27.175	35.94	33.226	24.367	25.743	23.951	10.023	12.165	18.369	20.488	6.719	10.56	8.229	9.216	9.663	5.155	6.607
Normal 118	99.836	30.3	23.042	43.657	36.632	34.706	20.028	47.002	26.322	19.804	13.859	6.154	3.188	5.552	19.114	5.44	11.242	11.444	11.509	7.203	3.273	3.763
Normal 119	399.022	101.408	850.211	273.884	92.058	119.902	223.772	77.531	44.858	37.647	125.933	118.839	97.594	43.905	11.209	15.646	5.662	8.463	7.652	8.906	3.263	3.899
Normal 120	318.233	24.654	91.794	65.319	28.225	30.713	58.31	52.57	13.153	22.953	21.258	17.407	10.143	16.862	3.723	7.031	7.955	5.403	4.95	4.882	1.832	1.682
Normal 121	982.368	51.668	16.075	46.64	33.349	18.776	18.011	42.117	21.285	15.849	18.401	3.624	2.926	17.97	22.547	3.25	7.138	7.111	14.481	5.008	2.877	2.463
Normal 122	100.682	40.328	31.968	43.623	28.759	21.141	24.064	23.295	33.294	21.26	27.606	9.103	3.497	16.07	25.856	6.546	8.822	10.1	8.71	9.629	5.07	3.969
Normal 123	75.078	30.186	87.39	65.808	18.284	46.058	38.777	18.784	27.513	25.89	32.866	17.191	18.666	7.568	22.619	10.059	3.359	10.825	10.119	12.687	3.429	4.125
Normal 124	91.113	41.789	46.143	44.713	45.775	29.886	36.041	45.155	28.929	31.177	18.937	14.857	7.477	9.594	17.79	5.14	12.837	8.734	7.347	7.024	4.007	2.443
Normal 125	207.93	56.26	39.893	48.094	32.762	29.402	31.61	34.123	18.91	22.609	18.091	8.082	8.289	11.774	12.773	5.462	5.365	9.587	7.686	8.056	2.884	2.396
Normal 126	114.751	5.439	49.381	41.897	21.597	36.891	44.171	19.965	9.311	29.364	20.792	20.666	16.965	3.544	14.73	5.603	6.384	10.465	8.747	5.746	3.729	3.099
Normal 127	114.878	61.483	24.219	55.368	63.561	43.363	20.094	25.306	54.165	19.362	16.476	6.079	1.426	7.19	23.339	3.972	9.265	9.334	12.364	4.904	2.932	3.098
Normal 128	1349.07	176.309	37.078	59.545	26.631	50.949	24.333	63.317	27.494	31.758	22.072	8.421	5.354	31.484	25.434	8.957	7.396	9.311	11.008	6.936	2.885	2.96
Normal 129	187.974	61.14	20.218	60.227	28.18	19.418	17.971	43.32	18.968	11.744	7.825	8.829	4.123	6.28	20.2	2.349	4.712	6.367	10.245	6.091	2.806	2.296
Normal 130	173.243	124.712	116.723	76.894	22.354	51.712	43.063	24.361	28.328	27.758	23.611	25.501	12.452	17.649	17.33	11.078	8.332	9.701	6.126	8.005	3.131	3.142
Normal 131	887.786	104.003	84.049	152.817	101.435	136.877	62.877	28.864	83.796	51.839	43.127	15.229	11.687	27.525	26.07	21.533	9.111	13.148	8.384	7.176	5.868	4.842
Normal 132	65.58	3.662	29.009	41.078	17.349	22.674	30.126	16.836	12.35	19.84	15.191	9.382	9.059	3.887	8.808	6.764	6.136	7.389	6.589	5.924	2.902	1.933
Normal 133	190.01	53.029	123.1	72.265	70.614	33.299	62.312	82.609	36.187	25.093	28.502	17.006	16.556	13.186	23.17	5.609	8.334	10.906	11.637	8.883	3.403	4.188
Normal 134	30.293	12.797	20.684	22.049	21.567	12.329	20.772	38.547	10.373	12.212	16.322	7.21	4.288	3.803	10.602	3.523	4.788	10.703	9.298	11.624	4.22	4.682
Normal 135	77.191	25.726	20.27	55.034	26.831	34.904	17.734	32.957	28.993	14.135	10.108	3.504	2.794	7.462	31.499	3.356	6.912	9.568	9.354	6.422	3.212	2.828
Normal 136	136.984	4.029	13.706	31.15	25.253	16.157	20.246	15.681	16.566	10.869	10.11	5.344	2.95	4.538	9.395	3.031	4.688	8.83	10.099	4.74	2.054	2.793
Normal 137	296.531	35.12	29.09	52.021	46.834	26.243	19.3	34.51	23.408	16.341	18.846	9.034	4.285	5.442	20.701	3.809	6.326	6.845	10.468	6.024	2.572	2.113
Normal 138	94.576	34.553	19.508	15.76	29.404	16.498	16.684	29.558	21.471	11.903	9.768	6.1	3.9	4.708	16.031	3.18	6.567	13.03	10.746	10.474	3.413	4.541
Normal 139	23.083	36.196	17.456	36.651	9.915	13.744	18.5	9.915	17.714	21.71	9.436	7.818	5.086	5.741	12.729	5.011	8.115	13.342	7.928	10.834	5.237	4.979
Normal 140	22.821	9.366	21.492	32.791	20.03	13.574	20.702	11.782	22.888	15.109	11.729	7.652	5.549	5.149	19.88	5.596	8.08	11.299	12.922	9.359	4.407	4.37
Normal 141	367.017	63.75	109.731	93.767	32.141	104.169	46.068	52.172	48.604	34.094	39.191	16.217	17.103	16.773	34.328	7.656	6.827	9.215	6.977	8.53	4.762	2.941
Normal 142	261.973	96.873	95.005	105.684	44.821	55.64	40.004	71.371	21.932	21.655	16.44	19.5	15.087	8.996	12.84	5.064	3.788	6.709	6.996	5.317	2.144	2.287
Normal 143	206.535	13.998	179.118	126.181	62.007	43.535	104.863	79.824	26.094	32.988	62.661	24.45	43.344	14.21	15.216	7.785	7.48	11.263	7.362	9.211	3.718	4.841
Normal 144	701.729	527.116	69.948	119.663	38.466	60.69	53.876	38.393	50.85	27.114	21.364	19.331	11.73	65.01	9.451	22.427	7.123	9.577	9.64	7.118	3.842	3.668
Normal 145	36.987	34.617	28.325	35.293	24.592	17.825	15.118	13.004	32.676	20.338	24.878	7.308	5.622	12.653	24.882	5.122	12.393	10.619	8.054	7.134	6.239	4.647
Normal 146	53.202	10	32.873	47.18	21.599	16.102	25.282	13.248	19.436	21.168	19.414	11.314	13.122	9.829	13.589	4.55	6.974	9.513	12.641	9.07	4.48	3.344
Normal 147	57.737	38.559	14.329	24.246	6.221	31.436	9.464	8.09	25.203	14.83	6.747	5.92	1.53	3.611	13.717	7.002	2.815	3.304	5.183	5.259	2.272	2.423
Normal 148	1565.55	198.605	75.837	141.471	51.553	83.693	65.6	57.985	38.329	41.276	38.186	8.983	12.559	46.189	19.184	13.136	10.051	8.851	9.457	8.559	3.788	2.751
Normal 149	59.698	12.272	13.05	18.061	14.185	27.581	13.702	24.615	16.322	15.615	7.486	5.454	1.395	5.131	20.75	3.109	7.787	6.024	8.593	4.757	2.312	2.047
Normal 150	254.973	136.616	138.068	49.667	28.808	42.951	53.403	29.221	14.805	18.772	20.876	29.605	19.808	15.173	8.431	4.258	3.432	6.285	5.08	3.495	1.582	1.369
Normal 151	57.349	88.752	57.193	43.812	40.614	16.207	35.503	13.148	53.56	34.196	32.36	12.804	9.396	12.867	23.004	9.275	11.362	10.645	8.178	8.451	6.166	6.679
Normal 152	123.15	10.453	20.496	32.823	19.126	15.902	18.383	11.949	17.576	19.857	17.242	7.353	5.749	7.806	15.244	7.64	5.228	5.773	6.367	7.353	4.252	2.555
Normal 153	1564.25	137.131	250.812	225.205	102.482	97.278	93.437	69.064	39.986	43.989	62.833	22.578	36.186	70.06	9.587	13.603	8.193	10.189	9.823	6.326	3.479	2.65
Normal 154	180.864	61.057	303.644	156.316	56.703	95.588	106.335	39.128	64.649	72.123	110.211	43.109	49.025	27.538	24.671	15.738	10.747	14.329	8.694	6.644	6.004	5.234
Normal 155	489.171	89.685	268.926	173.521	46.083	82.43	79.072	52.813	37.257	40.166	109.245	40.551	48.071	28.737	27.839	12.135	4.391	7.162	7.199	7.314	5.039	2.864
Normal 156	381.142	115.981	193.23	93.488	33.598	61.813	65.923	25.1	17.354	24.655	27.723	33.274	21.574	16.754	9.061	7.49	3.38	6.948	5.491	5.375	2.049	1.97
Normal 157	305.693	5.516	70.762	30.133	26.581	8.964	44.608	28.932	5.928	16.542	9.346	16.688	21.248	4.158	7.183	3.26	3.106	7.793	5.919	10.742	3.79	2.159
Normal 158	159.172	31.949	29.663	34.463	12.35	36.634	16.368	28.783	12.722	17.027	10.047	4.402	5.145	7.782	13.421	2.675	3.877	6.1	6.912	2.916	1.422	1.193
Normal 159	94.773	10.329	130.425	82.966	15.233	28.352	36.764	9.222	9.985	53.967	37.684	15.154	16.082	9.917	9.739	8.818	7.401	7.573	8.412	17.004	9.047	5.019
Normal 160	117.971	11.643	61.412	64.199	20.795	27.989	55.011	18.103	19.06	26.06	25.551	19.96	18.164	10.307	17.102	7.118	6.493	14.251	14.952	10.55	4.926	4.919
Normal 161	682.419	89.08	784.761	268.565	87.281	122.937	208.532	92.679	59.239	80.942	162.929	95.783	103.664	55.902	32.048	19.463	9.883	14.15	12.41	13.136	6.706	4.499
Normal 162	95.634	47.309	82.416	42.514	73.766	47.616	43.554	41.043	39.539	25.21	37.737	20.082	14.859	19.248	32.173	7.439	10.018	12.021	9.47	8.91	4.68	4.866
Normal 163	113.908	16.13	44.914	46.309	10.773	14.488	33.882	16.25	4.179	9.899	9.583	16.252	5.037	6.931	1.971	3.138	2.233	9.719	3.172	4.965	1.866	1.402
Normal 164	249.16	46.152	86.567	91.043	38.081	30.909	45.816	24.253	35.516	43.101	48.887	18.451	16.895	22.585	26.954	9.421	10.182	8.254	7.988	8.643	4.005	3.316
Normal 165	61.915	25.947	140.534	84.193	42.888	75.496	62.375	63.015	36.564	49.29	62.42	21.938	34.525	15.11	19.252	7.03	8.691	8.94	6.549	6.487	3.973	2.683
Normal 166	70.619	29.447	25.419	24.416	31.57	19.402	27.992	22.043	19.694	16.264	9.86	8.685	5.265	7.605	16.298	3.898	6.888	9.474	7.897	5.12	2.917	3.051
Normal 167	59.555	16.919	23.488	28.73	23.726	26.317	17.748	33.757	18.978	28.639	26.807	9.02	5.183	6.994	35.012	5.639	12.04	11.266	12.887	10.282	5.365	4.385
Normal 168	256.181	50.349	133.213	99.125	47.104	42.503	71.347	24.061	50.829	57.455	65.5	34.784	42.319	20.606	31.387	10.064	7.899	12.549	12.18	10.925	6.747	7.227
Normal 169	1803.46	236.319	42.33	81.081	44.096	41.168	37.853	49.656	41.603	32.464	23.55	10.136	7.489	84.045	12.538	17.04	7.719	8.687	11.154	7.932	3.346	3.286
Normal 170	290.801	11.843	25.952	43.906	21.835	14.923	23.547	14.485	20.217	26.926	24.334	6.894	5.79	11.878	36.788	6.488	6.845	10.351	8.908	10.73	5.645	4.501
Normal 171	1284.33	73.005	72.541	111.233	48.19	73.223	71.583	75.914	38.755	35.091	33.826	10.284	8.97	31.571	17.024	8.716	8.955	7.646	8.828	4.143	4.256	3.654
Normal 172	73.857	23.501	92.188	48.916	60.593	37.851	47.271	48.134	34.233	40.692	42.911	20.776	22.005	10.611	34.356	6.61	12.949	11.963	8.472	7.612	4.577	3.822
Normal 173	806.094	109.855	109.342	107.423	104.991	89.94	76.346	81.072	64.683	68.545	97.594	20.845	31.341	56.325	59.762	23.354	24.079	17.807	11.705	11.613	9.467	6.665
Normal 174	194.362	20.866	40.93	41.647	28.788	24.824	33.318	40.146	25.655	22.518	14.924	10.299	4.813	7.527	27.067	4.681	9.819	11.438	7.904	9.497	2.788	3.354
Normal 175	33.05	13.403	79.876	38.709	44.54	18.27	39.733	16.16	30.647	26.416	33.581	14.168	13.38	10.164	13.525	5.204	10.24	10.105	5.286	6.004	5.059	3.519
Normal 176	129.511	123.028	167.202	117.189	37.957	59.342	56.295	67.627	37.206	39.425	35.029	25.259	19.726	18.185	30.824	6.248	6.233	8.09	9.48	8.455	2.858	3.337
Normal 177	61.801	58.707	15.697	38.887	21.775	16.309	14.107	25.848	29.624	18.129	8.382	5.531	1.732	12.453	20.938	3.828	7.034	8.332	8.084	6.865	3.707	2.833
Normal 178	58.634	34.664	66.159	38.268	37.879	12.146	28.961	27.975	29.482	24.39	18.021	17.303	7.023	7.687	29.932	3.812	9.028	9.946	8.535	8.838	2.912	3.27
Normal 179	27.464	19.47	20.754	30.482	37.455	14.364	21.116	15.851	22.701	16.793	13.646	6.748	5.044	8.686	19.816	2.911	10.912	9.557	7.778	5.235	3.351	2.969
Normal 180	99.919	22.977	76.738	44.629	28.463	28.23	48.409	45.951	18.073	25.733	21.98	12.702	11.635	8.114	8.017	5.953	6.831	7.606	4.199	5.573	1.99	2.275
Normal 181	41.291	14.872	61.631	62.154	50.324	17.703	36.108	21.335	25.269	29.357	29.157	16.805	26.476	16.6	20.66	6.116	8.341	10.358	8.177	10.986	5.569	5.092
Normal 182	135.989	17.082	28.623	45.495	20.997	22.945	26.358	16.63	19.183	32.363	17.314	6.716	7.688	12.825	26.489	4.537	10.357	13.877	5.88	10.721	4.395	4.73
Normal 183	65.138	61.993	21.557	31.9	47.851	28.152	15.906	13.999	42.41	24.997	16.457	7.174	2.9	8.88	30.616	6.89	10.642	10.584	8.997	6.63	5.029	4.926
Normal 184	432.618	46.202	35.26	49.821	40.285	40.576	27.625	48.296	22.619	23.659	17.867	8.453	4.288	8.053	15.178	4.92	5.802	7.669	7.978	4.127	2.31	2.157
Normal 185	226.704	104.387	124.185	85.618	41.981	48.113	44.84	53.061	24.808	22.534	27.629	26.103	16.147	10.906	13.919	8.447	6.275	10.472	10.892	8.227	3.1	3.375
Normal 186	544.441	19.74	543.641	157.914	58.934	109.233	139.127	79.72	27.223	66.965	118.828	84.849	114.348	26.636	18.954	12.591	8.884	12.032	6.078	8.179	5.315	4.249
Normal 187	551.146	69.062	213.391	85.942	98.176	31.981	81.89	15.191	35.347	40.318	59.508	37.706	37.925	36.52	26.13	13.946	7.164	14.56	8.948	9.465	5.601	5.959
Normal 188	98.455	28.203	93.996	51.415	19.457	22.35	55.648	8.769	5.304	31.097	33.448	19.452	25.157	5.145	9.417	4.775	8.285	9.94	9.892	7.226	4.043	1.871
Normal 189	240.748	43.354	137.403	107.275	66.41	67.307	68.147	31.651	38.037	48.612	68.129	21.197	33.769	35.733	21.393	9.857	8.989	10.657	8.922	8.142	4.776	3.506
Normal 190	89.382	16.484	38.647	49.98	17.829	32.484	31.953	24.202	23.753	30.46	22.614	8.539	6.068	4.999	35.436	4.85	12.126	12.323	18.764	11.295	5.155	4.998
Normal 191	178.343	12.523	58.138	73.524	26.023	22.524	46.232	21.342	19.98	36.992	42.373	16.997	27.555	14.527	18.228	6.362	11.564	10.339	8.012	8.828	4.522	4.032
Normal 192	29.205	8.338	18.219	21.125	21.094	14.431	12.896	12.165	27.867	12.772	14.227	5.237	1.806	2.064	15.448	4.681	5.717	8.803	10.946	5.907	3.822	3.15
Normal 193	131.867	39.152	40.391	21.292	16.486	19.226	27.812	18.479	11.677	15.789	6.805	6.865	4.343	5.38	7.729	1.941	3.8	4.307	4.763	2.783	1.392	0.99
Normal 194	43.282	24.081	84.234	68.667	43.087	38.285	47.05	22.344	32.686	45.512	45.1	20.514	28.037	16.065	16.278	6.583	8.845	8.682	5.069	5.804	3.556	2.374
Normal 195	524.649	52.816	41.099	67.672	24.092	67.027	27.385	37.435	23.698	19.639	12.414	4.941	4.932	6.712	11.571	6.331	5.202	7.072	6.376	5.182	1.873	1.424
Normal 196	428.573	57.259	63.339	65.751	46.722	42.332	42.633	15.992	45.887	44.388	36.27	9.068	11.497	24.68	22.919	12.525	8.307	10.372	13.017	6.944	5.484	4.68
Normal 197	63.257	17.384	27.566	33.887	27.216	26.202	20.806	23.686	24.488	25.612	22.372	7.699	5.242	4.629	21.065	5.365	9.621	9.253	6.675	9.832	3.953	3.84
Normal 198	899.77	301.863	168.242	186.386	46.262	102.709	67.474	48.106	39.921	32.597	29.689	24.362	19.169	50.826	10.255	15.272	5.031	8.492	7.394	7.266	3.552	2.696
Normal 199	87.535	28.431	14.763	21.915	25.852	14.2	17.518	11.801	23.609	12.793	7.903	6.04	2.18	8.104	23.337	3.607	6.275	9.048	8.476	6.371	2.825	3.06
Normal 200	27.994	23.766	29.332	24.651	57.489	19.323	16.867	9.327	46.494	16.615	22.575	7.388	3.774	4.429	20.76	5.973	8.585	7.908	7.696	8.526	4.626	4.74
Normal 201	168.059	17.648	97.513	53.522	35.495	26.072	49.962	58.658	16.142	28.675	27.395	13.046	12.486	17.657	14.079	4.452	5.368	9.1	4.464	4.337	2.504	1.451
Normal 202	483.067	18.426	219.285	155.87	49.926	74.747	81.208	40.714	33.246	50.445	63.906	43.267	29.666	18.716	26.1	12.591	7.214	13.762	9.583	8.454	3.537	2.668
Normal 203	150.698	51.697	42.548	35.348	39.07	11.464	43.833	22.468	14.57	36.993	24.194	17.988	21.926	20.816	15.787	9.183	7.963	16.608	6.208	10.485	5.109	3.391
Normal 204	75.583	26.655	17.859	33.897	15.352	27.608	15.967	25.82	24.45	18.272	10.479	4.806	4.667	6.442	24.033	4.129	4.036	6.265	7.026	5.342	3.106	2.483
Normal 205	868.519	87.777	58.869	55.62	28.383	11.99	31.131	28.848	11.406	38.715	24.927	14.21	18.466	9.594	6.014	9.278	7.234	9.975	3.899	10.541	7.701	2.568
Normal 206	509.021	142.589	59.556	62.434	25.799	57.51	28.856	40.063	25.064	26.167	20.836	15.859	8.392	30.143	18.458	8.868	5.415	6.595	7.042	5.694	2.653	1.619
Normal 207	67.812	24.77	109.802	79.334	60.03	19.573	57.534	11.133	30.067	28.073	55.055	22.63	23.787	32.707	18.039	5.787	8.761	11.099	12.121	8.939	5.079	4.301
Normal 208	140.867	85.208	155.944	75.097	71.621	62.661	77.565	27.535	36.796	32.193	34.207	26.887	24.712	17.454	37.104	7.962	8.478	13.234	10.53	12.851	4.505	5.23
Normal 209	397.97	43.547	188.37	133.107	67.576	38.136	94.298	16.295	30.837	46.978	80.647	31.142	35.853	31.688	13.424	7.659	8.764	9.961	11.629	10.041	6.191	3.626
Normal 210	70.768	29.159	32.914	30.911	25.489	14.201	22.929	10.468	43.01	21.503	13.876	8.925	4.694	12.023	13.557	9.34	8.836	9.099	5.957	6.088	4.436	3.522
Normal 211	95.945	44.454	25.259	43.78	37.972	34.562	21.918	41.924	23.504	16.823	13.094	5.409	3.971	8.103	20.422	4.821	6.109	10.053	9.791	5.031	2.594	2.849
Normal 212	149.214	20.292	37.918	36.677	18.053	35.902	32.905	26.609	15.206	28.522	19.754	9	9.209	15.893	19.529	8.942	7.593	12.135	5.632	8.101	3.621	3.017
Normal 213	131.29	28.649	56.832	30.427	38.474	16.134	29.052	10.027	42.975	24.386	22.672	18.336	6.589	14.23	22.725	6.975	10.673	12.408	7.865	7.922	6.314	5.95
Normal 214	114.199	9.541	20.222	31.563	13.461	21.805	14.578	16.378	16.471	18.475	10.065	3.849	1.887	1.814	17.47	4.557	7.463	10.309	14.541	7.54	2.812	3.072
Normal 215	72.354	29.288	40.672	36.904	52.21	25.572	27.916	20.719	36.123	30.987	33.164	12.029	7.611	7.074	35.662	7.125	12.061	12.498	8.77	9.791	5.492	4.246
Normal 216	92.478	41.399	108.293	56.52	40.542	42.2	42.649	17.947	40.291	39.138	51.276	21.797	23.961	17.364	26.697	7.607	9.518	10.89	6.336	8	5.405	3.33
Normal 217	41.22	30.081	90.164	44.379	49.922	24.618	45.41	9.569	35.508	33.306	37.261	20.611	19.52	8.364	22.714	5.438	10.94	12.746	9.241	6.411	4.909	4.776
Normal 218	404.593	84.653	69.075	67.708	66.011	46.302	36.007	42.779	44.293	33.026	37.319	15.655	18.153	29.44	26.907	8.406	13.046	12.154	6.451	6.768	4.909	4.108
Normal 219	243.736	23.706	166.038	71.64	81.441	41.836	99.982	26.358	28.469	43.498	60.112	41.265	49.836	35.128	13.049	12.9	12.056	17.75	7.066	5.841	6.998	4.922
Normal 220	291.477	12.677	54.762	71.587	21.336	22.397	31.359	25.624	13.14	29.258	34.467	10.09	10.502	6.62	12.638	4.071	6.591	10.177	10.528	14.139	4.626	3.143
Normal 221	29.55	15.242	52.116	31.86	25.501	25.649	23.624	14.122	26.624	19.475	24.984	8.118	9.478	5.671	12.206	5.076	4.334	6.238	7.529	5.064	3.346	2.444
Normal 222	121.498	61.902	57.632	63.054	42.792	36.57	46.336	41.537	30.156	26.205	16.875	7.472	8.421	17.285	24.761	4.031	8.32	13.342	10.851	10.063	5.252	3.667
Normal 223	63.334	23.285	89.904	70.07	38.872	28.529	52.067	66.939	11.069	18.35	15.542	26.038	9.728	4.508	7.964	3.482	7.417	8.329	11.795	10.06	2.348	1.832
Normal 224	335.285	94.627	39.887	77.118	32.196	60.428	22.637	50.583	28.63	17.882	20.737	7.752	2.129	9.678	25.024	5.42	8.362	7.923	8.631	6.259	2.934	3.375
Normal 225	210.163	15.791	22.947	26.45	15.976	18.574	16.464	8.996	23.002	16.456	11.072	6.043	4.47	4.474	20.863	2.918	6.729	9.915	10.31	11.353	4.128	3.217
Normal 226	221.841	122.97	43.31	71.799	38.459	46.391	32.772	18.112	40.497	37.664	42.607	10.744	13.238	20.423	20.565	8.168	10.574	10.203	8.823	7.291	4.997	4.323
Normal 227	711.785	62.0939	34.9564	79.5458	73.1624	48.3954	27.8793	58.2497	36.6157	31.16	19.2777	8.48248	2.74852	16.6329	27.0083	4.89486	18.7094	12.0705	6.27603	4.9185	4.21142	2.62642
Normal 228	429.96	54.6065	33.3849	103.508	60.4505	50.7713	21.7059	52.7738	47.4094	31.8165	25.2394	10.3009	2.68856	12.3424	26.6436	5.36649	17.7228	12.4191	7.11568	5.24368	4.56437	2.31758
Normal 229	878.056	46.8871	29.7041	142.566	87.5691	59.4586	27.4526	106.287	60.9487	39.8866	22.2424	7.40941	4.05023	15.4889	21.9838	6.25531	13.2276	14.2695	4.04142	4.83333	5.79439	1.99919
Normal 230	1450.97	46.2201	31.3948	80.8236	101.409	53.4109	29.6713	58.8184	44.0081	37.3142	26.4892	8.16799	2.95484	15.657	30.0192	5.6946	17.928	13.3013	5.3483	4.93694	5.00446	2.83926
Normal 231	735.426	36.1665	61.8828	192.902	128.374	97.9299	45.3709	117.891	46.0787	41.2683	38.5828	14.0353	9.18752	16.7994	23.68	6.95978	16.3404	12.485	4.10744	3.18616	3.99519	2.01784
Normal 232	448.082	27.9316	76.699	80.6495	91.2539	61.6846	48.865	50.2616	38.8033	42.8564	32.7281	18.9368	8.25643	13.1492	24.7145	5.37046	15.284	13.549	3.92929	3.12543	4.29455	2.19948
Normal 233	137.223	18.5937	72.0121	52.2617	39.7313	21.7503	37.2668	79.7311	27.0778	46.0984	34.76	14.3663	14.6699	7.90387	14.2847	4.16915	11.2266	8.7864	3.03336	2.82029	2.81763	0.991763
Normal 234	138.575	16.1028	14.2815	19.2126	35.521	12.3209	9.64652	29.8572	19.422	14.3852	15.8918	7.63366	0.911469	1.86986	18.6669	2.60517	11.2307	9.40177	2.96903	2.29324	1.92227	1.2428
Normal 235	425.921	22.7198	39.2295	94.4931	56.7203	53.5964	27.9163	55.5559	31.775	37.5258	24.7094	10.7651	5.27578	8.0143	21.7061	4.15864	16.0016	7.7788	3.88691	3.23192	3.03804	1.15526
Normal 236	439.269	21.1355	26.3883	102.113	41.14	32.3017	22.3654	45.1696	25.3396	29.3308	20.3026	7.40576	3.5091	10.5389	14.0277	4.27861	12.0923	5.72301	3.34228	2.15584	2.5129	1.04648
Normal 237	417.77	28.7469	33.912	98.7536	46.4009	35.8497	24.3284	55.76	32.4995	36.389	20.0137	9.47991	4.90793	14.4864	14.6315	3.17986	12.8059	5.41808	2.60174	2.52919	2.65607	0.970796
Normal 238	1020.6	22.5452	40.8365	79.6194	54.9948	27.4334	23.629	56.9004	34.9815	32.2904	22.2975	8.35879	4.44723	10.5179	17.7906	4.04963	13.5272	8.40321	2.56408	2.27682	3.1236	1.00741
Normal 239	319.098	20.2064	20.5359	52.8318	49.1694	21.6623	16.0536	32.9697	24.1794	17.7635	15.7064	7.31198	1.94496	3.79403	19.0482	2.3619	14.1332	9.10563	5.23192	3.22473	3.09526	1.91068
Normal 240	203.397	24.5461	49.8802	81.3579	86.2025	39.1911	41.3287	51.7527	43.4212	34.6723	25.4015	16.0217	7.69543	13.4396	25.2324	4.93443	17.2456	12.5976	6.41872	4.00073	4.8021	2.37229
Normal 241	276.438	57.8784	60.0981	64.6067	55.5684	40.6899	32.0655	60.8748	59.146	51.4517	29.4937	10.2324	10.4571	15.1075	23.3464	8.36527	17.9188	12.341	6.40221	5.42596	4.2732	2.71536
Normal 242	1670.56	44.4093	36.8675	56.4744	56.3535	30.1508	24.8037	77.496	47.0635	40.8612	23.9504	8.58226	6.91156	17.1423	24.0745	5.15617	13.758	12.1488	5.92337	4.8046	5.0503	1.72447
Normal 243	770.501	40.5049	78.481	140.79	74.3285	58.1908	44.4547	78.354	38.2862	49.5564	33.5192	16.1922	12.399	17.8096	17.3416	8.43669	13.9804	10.9034	4.62405	3.94041	4.45663	1.64299
Normal 244	1382.91	45.2567	29.8072	192.198	87.5412	60.3709	31.3415	93	46.6263	34.1195	23.0388	8.57822	4.51609	16.3177	18.2307	5.61306	11.8606	11.3332	4.49823	4.35327	4.18483	2.12041
Normal 245	1928.5	45.8021	110.414	299.275	120.481	70.9847	67.0083	118.072	42.6649	33.4183	30.0834	11.3297	16.4667	26.3037	9.69588	5.77808	9.24136	11.1108	3.48013	2.49123	3.8857	1.6299
Normal 246	282.188	31.2266	35.9985	43.8884	30.1624	26.5158	20.3087	50.3483	39.4779	38.2027	21.2821	10.0881	6.47286	10.407	18.35	5.09977	10.23	8.46321	2.97593	2.47024	3.21936	1.04575
Normal 247	487.331	20.0199	41.1016	113.127	44.6972	49.6712	30.1204	72.987	35.3824	32.5591	23.6408	9.00614	6.65722	7.56622	15.6751	4.56157	10.8919	7.18875	2.34387	1.88298	2.62494	1.07886
Normal 248	404.341	27.413	50.6382	138.979	53.9051	60.074	36.8647	64.6317	39.9931	39.1531	23.7898	9.64965	5.05481	11.549	11.6019	4.1312	10.4498	6.1026	3.30769	2.89289	2.5829	1.01425
Normal 249	859.01	121.553	84.058	112.742	139.602	61.7025	46.2118	60.3978	55.2732	39.6497	27.5314	11.9903	10.6986	21.5418	43.3664	7.67816	19.7648	22.04	9.29329	7.60431	5.80687	5.32269
Normal 250	483.625	30.4979	30.768	87.2172	55.195	21.7573	21.7061	52.1364	38.4467	24.6214	18.5554	7.02548	3.54311	10.2681	19.5939	4.20701	12.7936	12.5366	3.86475	4.23153	3.78853	2.04242
Normal 251	832.51	43.8678	41.7794	98.5702	65.4027	24.4774	32.7801	50.0944	32.4389	30.6827	22.1056	10.94	8.26786	15.5323	16.82	3.93336	10.1445	8.99469	3.23413	3.45744	3.36172	1.82485
Normal 252	1318.24	81.6443	59.4751	126.35	103.313	44.3705	38.5451	59.1872	48.4435	30.9416	24.9953	10.1127	6.30574	19.5341	32.1054	6.04136	15.7181	18.9072	7.05569	4.94997	5.96317	4.01449
Normal 253	500.897	184.606	32.6181	79.2468	117.079	26.2569	32.621	29.2863	54.8793	11.122	18.393	11.5161	4.09645	14.0893	62.0845	9.89388	13.0926	35.6842	13.6278	9.27952	7.79357	18.7279
Normal 254	185.457	99.8531	19.838	25.4985	29.2591	12.5186	13.0738	16.7056	37.6954	8.30735	7.68308	5.2755	2.28778	4.01431	30.0041	7.10246	5.30441	17.3334	6.55156	5.0186	4.37766	10.988
Normal 255	335.397	170.417	40.3762	42.1236	78.2198	26.0364	31.6489	20.1638	44.9185	13.7273	13.0906	9.84497	5.05026	14.408	51.9081	9.39558	12.0759	28.7404	11.3902	9.63721	7.92368	19.1673
Normal 256	474.42	191.087	69.4905	61.8676	81.093	34.7283	38.8863	22.8237	52.1729	14.3758	25.2346	25.6848	17.6818	17.0275	66.2425	12.293	10.4856	32.949	16.0116	9.13851	8.33049	18.796
Normal 257	362.863	30.0447	239.516	86.0417	177.996	20.0988	89.4715	45.2932	25.1061	15.2198	33.5614	22.6924	16.3249	9.35942	15.6735	3.54287	7.85187	8.63151	20.5826	7.51377	3.10576	3.43642
Normal 258	76.7044	72.962	77.412	31.7354	96.0898	17.1041	40.7919	19.7805	13.8207	10.2569	21.6467	14.3945	10.9476	10.5301	16.0756	4.29598	7.98834	9.28394	13.0587	6.53669	2.12409	4.37525
Normal 259	54.2482	36.4908	31.254	20.816	48.749	15.2544	22.7807	20.1217	15.7978	11.7631	12.6942	6.39096	3.70369	8.82725	12.9637	4.36058	5.66451	6.72009	12.9969	7.01616	1.8191	3.2317
Normal 260	420.208	94.1229	164.81	62.9532	78.5381	21.5507	88.0978	32.5937	15.5721	16.8992	33.3603	23.7806	28.9395	27.8773	18.2108	5.21054	5.728	8.71345	16.6055	6.29009	2.25699	3.94314
Normal 261	133.586	28.434	27.5734	33.285	28.6853	5.74452	25.6111	21.2286	10.0276	4.95182	11.2772	5.63183	3.23113	6.41292	13.1649	2.87676	3.39242	6.34129	11.0437	6.2089	1.84611	3.99884
Normal 262	211.214	132.858	45.4726	46.9794	64.971	18.5382	40.4132	35.4694	16.47	12.1304	21.7322	7.85571	2.83526	24.5485	26.5353	3.99923	8.65667	7.84183	16.0169	5.4116	2.28532	4.3915
Normal 263	92.1496	51.7466	104.517	57.2364	91.2768	17.5954	72.1286	35.0972	15.6797	13.3455	37.5337	20.3671	20.2085	14.0687	14.2497	3.79054	6.96587	7.65587	11.0603	7.15777	2.61793	2.62262
Normal 264	45.3567	55.3583	39.9511	38.4807	99.0516	15.3078	42.6411	27.4657	11.9999	12.9338	24.569	9.2466	6.96286	9.18599	20.9855	2.79209	8.31295	7.68527	14.9165	6.27303	2.94786	3.34276
Normal 265	419.623	205.237	126.675	81.26	132.532	25.5821	66.7193	7.95886	82.2351	23.9628	30.5914	25.6305	21.3417	24.6447	55.7091	22.3823	20.0723	40.7522	13.2869	21.8454	11.7642	29.0979
Normal 266	215.585	186.244	66.987	33.3272	88.737	10.603	35.9081	5.9816	55.6831	14.81	26.3811	21.9311	7.27311	19.3547	59.4775	14.7905	17.2481	32.9837	16.453	15.4179	10.7971	24.9053
Normal 267	1234.25	128.593	461.006	198.552	252.689	35.1437	180.116	21.4064	57.7994	19.1925	57.376	51.5022	53.0798	39.1443	40.2887	11.7433	10.2315	25.1401	10.7286	8.07742	7.04321	14.9098
Normal 268	231.656	242.827	121.269	75.6891	155.721	16.7161	57.6396	9.61514	83.3016	25.7072	37.6567	34.0103	14.0524	19.221	96.0228	26.5751	16.7531	48.6839	21.2524	26.3148	15.8676	38.0187
Normal 269	214.406	212.293	82.3537	48.6604	126.537	6.89851	60.0771	5.76668	68.6203	18.2665	25.9575	16.0226	12.7343	29.6647	70.8216	18.4842	20.1883	43.2086	14.5147	20.2574	12.8798	28.6816
Normal 270	379.279	156.18	371.741	160.467	199.354	26.4373	113.405	20.5672	45.509	25.1611	44.8226	51.5923	52.3983	18.352	63.7627	22.772	13.3612	38.2263	18.739	24.6578	11.8593	33.6763
Normal 271	135.701	198.1	41.8713	56.0603	63.0124	21.1905	31.5824	16.0163	91.2897	27.4253	20.3511	14.6819	6.87358	26.1407	97.2277	13.7667	19.4886	50.3502	12.988	20.0146	13.88	30.4443
Normal 272	95.0828	212.133	97.4087	41.1335	144.74	21.7604	65.0307	6.83988	72.5997	20.696	33.7288	29.3716	15.2197	28.103	83.4514	23.5865	20.8051	50.9612	17.0977	21.78	14.5684	45.5786
Normal 273	381.204	200.693	316.888	78.1997	108.909	18.4656	114.886	6.46807	58.691	28.4307	45.995	52.9771	48.4166	55.752	77.9204	30.0843	14.9917	45.5862	15.8206	23.3194	15.5692	33.8218
Normal 274	536.581	418.697	108.824	50.9491	148.251	34.4271	45.0829	36.3168	117.081	35.7732	44.8647	29.4847	19.9429	25.7339	113.58	24.2567	24.0075	75.7806	18.2934	19.7526	17.6534	34.0421
Normal 275	331.337	272.937	104.126	82.9445	178.327	34.6752	50.0059	30.1631	86.2901	30.4761	46.4542	27.9462	20.2769	38.1669	103.804	22.5071	15.977	62.6157	17.1148	19.7216	16.6755	33.8724
Normal 276	630.733	273.765	126.483	150.034	215.256	56.0227	55.0552	59.8654	106.558	45.716	40.429	34.1677	30.3702	30.243	131.767	27.9572	29.5642	66.5419	18.1476	27.7043	17.9759	41.9172
Normal 277	1486.65	378.486	1018.79	303.215	263.744	103.532	200.296	56.3654	150.992	70.4426	134.569	105.348	159.884	131.089	86.8124	48.7063	23.5	68.2886	19.0127	29.8185	19.6594	38.1602
Normal 278	552.732	215.752	169.264	138.917	204.885	33.9387	78.8459	61.2517	120.029	33.0891	43.3573	27.0516	32.5926	29.1732	101.477	27.7338	22.1869	67.7076	16.2534	24.6052	16.9066	35.4166
Normal 279	230.636	175.699	52.4275	44.5171	112.184	15.906	25.1482	19.0398	91.5696	18.8979	35.5624	16.8744	3.26629	11.7829	87.5358	22.8808	23.3435	68.0209	17.0826	23.8292	16.9853	36.8667
Normal 280	2345.77	253.676	360.812	287.449	179.094	54.7804	116.198	59.8905	130.635	47.3013	71.5621	28.985	54.5733	45.7579	91.736	33.4621	25.2922	71.2924	19.7226	27.8032	21.8575	34.8987
Normal 281	595.013	338.803	80.9204	82.3476	126.236	25.1229	40.3157	18.5872	103.758	25.8822	36.0506	26.1513	20.6194	47.8406	87.5482	28.0863	23.5905	70.6767	19.7048	22.2351	18.1177	45.7803
Normal 282	314.991	238.722	83.0338	92.2158	160.256	27.9151	55.1725	20.9147	109.652	33.6856	44.3215	17.554	13.8199	24.5995	113.277	30.8641	25.1346	68.0166	20.1935	29.5432	21.9684	44.8361
Normal 283	915.258	219.564	177.504	201.802	163.659	69.6235	78.7679	69.6603	93.494	34.1928	38.0647	39.8113	23.1212	41.1648	111.511	25.2406	22.8683	71.0596	17.8949	20.3005	17.5373	32.8136
Normal 284	294.207	322.021	215.26	90.1643	146.806	35.6724	85.2021	18.1663	80.4446	38.3567	51.0878	47.5008	33.8486	32.4047	90.1416	33.1827	22.9404	53.2339	23.5537	29.1422	15.6674	40.376
Normal 285	835.927	461.101	667.493	174.76	231.928	46.7911	188.689	32.1227	94.6602	38.5691	95.9537	48.9744	83.3442	127.808	113.606	39.511	25.71	76.105	21.1443	25.9363	19.7695	47.9046
Normal 286	702.025	263.905	575.948	173.226	270.496	40.2246	134.381	32.5362	103.747	46.5049	101.078	86.6772	108.105	56.3908	130.969	47.0957	19.7994	69.7867	21.0356	26.969	19.885	47.3053
Normal 287	215.847	191.012	52.7852	49.9131	92.2568	17.0665	25.4635	11.9817	55.9963	17.4329	21.4001	19.6922	4.84857	6.90898	116.33	15.5904	25.5922	56.9393	18.3887	26.9364	15.0784	35.5921
Normal 288	534.216	334.703	102.487	95.3651	146.958	25.3631	49.0104	22.3547	94.5868	28.9774	42.1714	24.6219	13.0061	39.7676	74.7143	28.8201	25.7581	72.4821	21.9603	28.6959	21.6637	47.1863
Normal 289	288.217	174.101	81.3794	55.9531	118.132	10.0361	44.3861	11.7582	79.3641	18.7285	30.4195	23.1841	15.8438	16.2411	94.1024	22.285	22.956	68.4221	22.6052	15.8841	18.1918	52.28
Normal 290	977.513	288.64	160.296	95.0388	151.806	16.6742	82.9789	12.0883	91.5439	24.6964	39.4113	25.7583	30.1217	47.0795	89.27	32.7758	23.7808	69.3845	23.264	26.3721	20.369	48.4076
Normal 291	242.126	231.908	243.279	106.8	98.2781	17.2307	69.8807	15.1001	73.0724	30.0775	46.348	64.0379	37.0011	23.2524	117.384	23.4209	17.0303	45.4323	20.1225	19.4615	12.718	29.169
Normal 292	445.743	166.495	464.98	210.912	110.421	46.9218	127.206	23.3172	77.8096	45.9863	73.6835	101.043	67.9193	19.6596	75.3196	34.2249	15.211	40.7548	16.6195	25.7154	13.5898	35.2181
Normal 293	85.7064	46.0556	160.519	43.6845	70.8547	9.29973	53.8866	8.22722	16.5491	10.5476	23.8311	28.6891	26.4344	19.0132	21.8774	4.65716	4.9054	9.03208	5.80402	4.67609	3.03898	5.9945
Normal 294	226.963	51.6201	92.7131	28.025	83.6925	20.3534	50.5723	64.4363	32.9194	33.7199	30.1556	23.179	24.001	14.3612	42.6703	6.31921	13.2988	23.7488	7.48687	7.35041	8.54537	9.86944
Normal 295	283.165	42.8845	232.911	36.4975	54.1811	15.414	72.6382	30.5439	40.1249	45.2536	47.3587	66.9645	50.438	23.2471	24.9019	8.49991	10.4281	22.7729	7.69267	8.65506	9.10374	11.579
Normal 296	781.663	61.3462	69.9331	36.5665	37.4831	14.4352	36.5995	28.262	40.1328	37.6142	23.5799	19.3547	15.0735	16.0359	21.7797	8.68533	9.24654	26.3912	6.99216	8.39539	10.2647	12.181
Normal 297	148.906	71.9101	38.1768	22.2102	71.1658	17.7557	27.5191	47.675	66.752	29.5852	19.4687	12.8721	5.90479	23.1042	49.8679	8.56269	19.2765	32.1892	7.4439	9.54779	11.4863	15.9811
Normal 298	356.259	35.8602	33.4626	24.4186	51.791	11.9639	30.5339	17.6587	38.2606	29.649	25.8805	12.7853	6.86945	22.4208	38.3613	7.43999	11.2375	30.9032	8.97814	11.1611	13.4112	18.1035
Normal 299	223.747	47.6488	55.8826	28.7221	60.173	15.0282	21.7045	51.6681	53.2111	15.1409	12.9225	9.16965	3.54515	7.99132	29.1171	3.34347	11.6677	21.6412	8.4463	9.74551	7.16703	12.1205
Normal 300	122.91	10.4144	38.9331	17.4299	24.6711	16.0634	16.8488	20.2356	41.3563	30.5298	14.6393	9.27007	4.8098	5.24784	26.1044	8.62505	12.7497	25.6817	8.95037	6.61541	8.88825	15.2654
Normal 301	455.619	50.1551	43.3887	17.791	44.5148	8.60522	23.8425	36.3655	50.7394	26.0845	19.4729	13.9312	4.92865	13.9625	23.4774	7.76105	8.67333	27.3653	5.75106	9.13381	10.0312	14.05
Normal 302	213.017	6.05973	29.1738	23.7736	17.3977	17.104	24.1942	10.4976	33.3439	49.1459	32.6419	13.9773	12.6847	4.10483	5.92865	7.62982	7.75432	35.9183	9.14505	21.6105	30.551	37.2799
Normal 303	141.647	10.574	32.2397	11.7046	24.1624	8.61757	16.8301	15.7987	27.7	23.5241	12.979	11.0892	6.7059	9.08714	20.3771	5.33116	9.4399	17.7466	4.53583	9.46639	8.70607	10.1317
Normal 304	222.221	31.2461	43.1872	27.5297	63.3861	15.1151	30.6705	47.6701	34.7206	29.2204	21.2373	10.5456	8.9491	6.93993	24.8082	5.30424	10.3239	21.623	6.3719	6.3138	7.0552	7.93633
Normal 305	93.4026	28.7836	30.219	23.1857	52.8078	11.8761	25.8582	37.915	41.2549	22.786	15.9997	10.0575	4.76394	6.27233	36.9916	3.68351	10.0343	23.4215	6.28458	7.99578	7.43185	11.4588
Normal 306	190.018	167.303	239.172	83.4229	167.345	58.4731	102.176	20.237	84.6892	47.7512	56.6903	35.1404	38.5627	44.5203	53.2566	18.6727	16.2281	40.5403	12.205	10.1858	10.5401	17.3548
Normal 307	363.592	39.4891	663.074	125.934	126.378	79.2944	154.184	23.6296	92.5396	52.1651	88.7057	116.616	93.0552	59.0337	39.3753	32.3984	13.567	29.8589	7.94391	11.7058	14.0381	14.5298
Normal 308	162.371	105.096	639.119	115.38	195.122	58.1749	169.743	39.2104	158.97	43.9888	72.956	89.2941	56.0444	32.0701	43.2595	19.6533	17.0914	34.3535	8.91672	11.215	12.2556	15.4182
Normal 309	1038.42	120.585	604.73	254.702	226.448	203.614	258.337	108.293	123.06	62.4378	131.198	78.3467	92.504	94.1604	57.6443	36.4192	13.4245	32.507	16.909	11.8464	12.8089	16.9758
Normal 310	326.559	210.969	325.422	112.301	190.033	74.7067	105.266	61.5335	126.703	39.7212	67.6438	50.0163	41.7074	28.4948	66.8217	17.9607	13.5062	30.7087	12.0497	9.26189	9.63085	15.1925
Normal 311	223.747	47.6488	55.8826	28.7221	60.173	15.0282	21.7045	51.6681	53.2111	15.1409	12.9225	9.16965	3.54515	7.99132	29.1171	3.34347	11.6677	21.6412	8.4463	9.74551	7.16703	12.1205
Normal 312	226.963	51.6201	92.7131	28.025	83.6925	20.3534	50.5723	64.4363	32.9194	33.7199	30.1556	23.179	24.001	14.3612	42.6703	6.31921	13.2988	23.7488	7.48687	7.35041	8.54537	9.86944
Normal 313	356.259	35.8602	33.4626	24.4186	51.791	11.9639	30.5339	17.6587	38.2606	29.649	25.8805	12.7853	6.86945	22.4208	38.3613	7.43999	11.2375	30.9032	8.97814	11.1611	13.4112	18.1035
Normal 314	122.91	10.4144	38.9331	17.4299	24.6711	16.0634	16.8488	20.2356	41.3563	30.5298	14.6393	9.27007	4.8098	5.24784	26.1044	8.62505	12.7497	25.6817	8.95037	6.61541	8.88825	15.2654
Normal 315	809.192	49.8631	33.6771	128.587	50.4813	76.7126	32.4814	65.9027	38.7947	27.1947	18.9171	7.01532	3.82335	16.3575	20.4786	6.51514	8.94893	6.28147	9.57474	3.72165	2.36494	1.82132
Normal 316	295.589	78.2248	87.0191	85.9982	85.0542	30.8962	47.6983	62.6799	46.2259	36.2981	35.3336	17.957	11.8479	15.397	38.7546	6.42837	11.9712	9.68918	15.749	7.88285	3.95799	3.29461
Normal 317	147.335	18.3741	45.7684	42.738	39.0126	26.2334	26.512	29.7122	37.341	25.3258	20.5188	9.39244	6.80485	8.51412	21.0221	5.36317	7.45959	5.78784	7.31256	4.52838	2.86646	2.97753
Normal 318	721.075	205.665	275.299	133.667	108.943	123.604	86.2199	58.2583	70.0288	66.4318	50.7109	33.4147	32.3302	41.1729	53.0266	15.2732	17.8287	17.9757	11.9388	13.0626	8.29288	5.63652
Normal 319	355.498	126.241	42.792	70.5596	53.0243	42.1721	22.5308	36.4938	54.072	21.7764	16.8411	8.31631	1.41165	15.0981	45.2264	5.93002	16.8161	15.4656	13.0514	9.86779	6.88711	6.165
Normal 320	765.945	98.9789	51.4438	91.0267	86.3475	70.4367	35.3537	68.6443	64.1208	41.039	26.1627	11.3131	7.23551	17.1369	77.4816	10.7956	19.8948	20.6519	12.4789	13.5828	9.03681	6.39429
Normal 321	240.801	59.0888	36.0386	21.7582	50.6176	9.75701	18.8764	18.5842	48.4299	9.96321	12.4624	12.2348	1.86612	8.0395	38.7395	8.43085	11.6306	33.5606	10.8946	9.70666	9.81297	21.2707
Normal 322	143.797	69.2263	134.65	51.4316	98.1443	20.5998	60.3098	26.305	67.4581	31.5684	27.2293	35.8959	18.7459	21.3017	38.7727	14.0986	12.4019	36.714	8.72467	13.3022	9.68754	16.3972
Normal 323	136.824	54.3601	303.397	65.297	174.357	16.7492	114.164	35.0668	39.9319	25.2239	45.3145	85.5346	52.1368	22.2375	31.6125	13.6785	8.8375	28.12	10.5873	9.78159	8.88916	14.3969
Normal 324	104.654	11.7901	44.0888	21.8279	26.6683	5.05434	32.0817	4.01003	12.8135	13.9387	26.3518	30.717	6.98388	11.41	21.1378	6.90162	7.72362	29.9667	10.9876	13.0199	15.0014	23.7715
Normal 325	1096.24	74.1752	53.2048	70.5033	54.7739	14.2489	31.4878	19.7318	36.0235	14.6464	15.4721	15.417	4.1007	27.4079	19.4169	10.9284	6.78301	24.5002	12.6546	7.67978	7.68467	15.7703
Normal 326	501.279	35.0828	47.09	29.2758	36.5635	12.2952	31.212	13.7846	38.9872	18.3445	14.4492	24.7302	5.84742	13.0946	34.2509	9.04913	12.4592	28.3436	11.1244	8.04742	10.0126	15.3065
Normal 327	917.269	52.2336	96.8454	146.442	56.4585	29.0222	55.6421	33.0543	43.0325	18.2871	23.4595	25.4052	11.3319	20.7945	35.682	8.69548	9.10625	30.4377	13.4764	7.4705	8.69187	18.1642
Normal 328	212.68	20.448	44.2073	39.461	75.5229	11.6252	24.33	17.1051	40.3243	11.4412	9.28703	13.7969	4.38946	9.67451	24.3016	8.8806	8.84291	32.5032	8.27322	8.79421	8.90133	11.6657
Normal 329	293.155	40.4593	51.5216	23.8254	28.4394	6.26118	27.6558	5.9896	19.7284	8.83393	17.0039	25.9241	4.08552	19.4058	20.6765	8.07315	6.19877	24.7004	8.31522	6.93951	8.96739	12.5938
Normal 330	206.922	65.7827	74.9392	39.1279	100.019	8.89178	42.9243	23.6058	37.2708	11.0536	19.228	29.0598	6.22907	15.6553	35.1963	6.38038	10.1755	31.3336	13.6083	11.1177	9.27407	16.3133
Normal 331	163.621	55.6175	123.115	44.5501	59.7535	13.0102	61.2619	17.6136	30.055	21.6702	29.0645	45.7568	21.6997	23.8819	35.9447	10.3108	7.94326	33.9209	12.1877	14.3728	12.7189	19.8678
Normal 332	138.824	80.7936	55.8186	39.0425	62.7147	13.7514	23.4649	21.919	39.1534	8.89637	11.5267	17.1194	3.79865	11.3991	24.6045	6.67384	7.23896	28.4331	10.9989	8.05235	7.79472	14.4348
Normal 333	67.8894	112.93	78.6495	28.9396	84.6024	13.6164	33.6284	15.6534	65.1534	19.9573	20.0234	32.501	5.37678	28.1278	31.1904	10.9825	12.5106	37.9853	10.2532	15.8012	12.6067	21.0157
Normal 334	71.1071	29.8184	73.7292	24.1256	51.7914	7.17077	37.9407	19.8856	24.8348	11.1843	16.3958	30.7802	12.2098	16.521	23.4245	6.61613	5.5631	20.9927	7.40417	7.48901	7.3664	10.4894
Normal 335	523.288	68.2842	109.137	109.146	127.759	22.5786	65.5602	35.0577	27.1245	12.6189	21.4849	23.6754	11.0045	16.7089	25.6887	7.44388	7.98416	27.069	13.8075	10.0861	7.53193	13.8926
Normal 336	244.04	61.5884	37.2973	21.5684	51.4356	8.90479	18.8872	19.6819	48.1293	10.7107	13.1104	11.697	2.26315	8.42197	39.148	8.18129	11.2929	34.3854	10.5855	10.7177	10.9402	20.8206
Normal 337	143.797	69.2263	134.65	51.4316	98.1443	20.5998	60.3098	26.305	67.4581	31.5684	27.2293	35.8959	18.7459	21.3017	38.7727	14.0986	12.4019	36.714	8.72467	13.3022	9.68754	16.3972
Normal 338	104.654	11.7901	44.0888	21.8279	26.6683	5.05434	32.0817	4.01003	12.8135	13.9387	26.3518	30.717	6.98388	11.41	21.1378	6.90162	7.72362	29.9667	10.9876	13.0199	15.0014	23.7715
Normal 339	1096.24	74.1752	53.2048	70.5033	54.7739	14.2489	31.4878	19.7318	36.0235	14.6464	15.4721	15.417	4.1007	27.4079	19.4169	10.9284	6.78301	24.5002	12.6546	7.67978	7.68467	15.7703
Normal 340	501.279	35.0828	47.09	29.2758	36.5635	12.2952	31.212	13.7846	38.9872	18.3445	14.4492	24.7302	5.84742	13.0946	34.2509	9.04913	12.4592	28.3436	11.1244	8.04742	10.0126	15.3065
Normal 341	917.269	52.2336	96.8454	146.442	56.4585	29.0222	55.6421	33.0543	43.0325	18.2871	23.4595	25.4052	11.3319	20.7945	35.682	8.69548	9.10625	30.4377	13.4764	7.4705	8.69187	18.1642
Normal 342	212.68	20.448	44.2073	39.461	75.5229	11.6252	24.33	17.1051	40.3243	11.4412	9.28703	13.7969	4.38946	9.67451	24.3016	8.8806	8.84291	32.5032	8.27322	8.79421	8.90133	11.6657
Normal 343	293.155	40.4593	51.5216	23.8254	28.4394	6.26118	27.6558	5.9896	19.7284	8.83393	17.0039	25.9241	4.08552	19.4058	20.6765	8.07315	6.19877	24.7004	8.31522	6.93951	8.96739	12.5938
Normal 344	206.922	65.7827	74.9392	39.1279	100.019	8.89178	42.9243	23.6058	37.2708	11.0536	19.228	29.0598	6.22907	15.6553	35.1963	6.38038	10.1755	31.3336	13.6083	11.1177	9.27407	16.3133
Normal 345	202.179	66.8941	75.7901	38.314	109.77	8.97962	46.0735	21.9874	36.2273	10.2288	17.8011	31.5507	6.11959	15.3278	34.9662	6.56094	9.05712	29.7696	15.5016	11.0937	8.17822	16.498
Normal 346	163.621	55.6175	123.115	44.5501	59.7535	13.0102	61.2619	17.6136	30.055	21.6702	29.0645	45.7568	21.6997	23.8819	35.9447	10.3108	7.94326	33.9209	12.1877	14.3728	12.7189	19.8678
Normal 347	138.824	80.7936	55.8186	39.0425	62.7147	13.7514	23.4649	21.919	39.1534	8.89637	11.5267	17.1194	3.79865	11.3991	24.6045	6.67384	7.23896	28.4331	10.9989	8.05235	7.79472	14.4348
Normal 348	67.8894	112.93	78.6495	28.9396	84.6024	13.6164	33.6284	15.6534	65.1534	19.9573	20.0234	32.501	5.37678	28.1278	31.1904	10.9825	12.5106	37.9853	10.2532	15.8012	12.6067	21.0157
Normal 349	71.1071	29.8184	73.7292	24.1256	51.7914	7.17077	37.9407	19.8856	24.8348	11.1843	16.3958	30.7802	12.2098	16.521	23.4245	6.61613	5.5631	20.9927	7.40417	7.48901	7.3664	10.4894
Normal 350	523.288	68.2842	109.137	109.146	127.759	22.5786	65.5602	35.0577	27.1245	12.6189	21.4849	23.6754	11.0045	16.7089	25.6887	7.44388	7.98416	27.069	13.8075	10.0861	7.53193	13.8926
Normal 351	184.897	2.72037	44.0208	51.0343	9.67945	14.6884	25.8382	45.288	11.1924	21.0211	22.3903	11.0298	5.67333	12.7836	4.63458	4.48097	4.30031	2.69192	5.57	5.25086	3.01002	0.683971
Normal 352	178.791	15.1801	82.0222	81.6429	18.1197	18.5657	51.3507	96.4263	24.5396	27.083	35.2821	24.2053	9.61955	6.5825	11.9983	5.28433	9.83773	0.800807	5.57064	8.09442	1.65263	0.571829
Normal 353	169.235	14.695	83.0664	132.67	18.9102	12.4983	78.5249	71.203	9.77637	13.281	36.5189	11.251	15.3341	16.7362	4.18001	3.10128	3.67063	1.74359	5.25394	4.93991	3.03532	0.755524
Normal 354	1111.81	66.9589	608.314	145.034	170.206	57.9201	229.581	34.433	57.2942	35.0905	111.539	71.3349	180.978	86.857	49.9048	24.1968	11.7999	40.5002	15.3473	5.55262	11.3054	14.1488
Normal 355	145.462	11.8366	122.332	47.0392	81.2367	10.4334	51.4057	29.1592	29.2562	17.5748	14.9503	27.9287	13.9199	9.551	13.2161	13.6182	10.9919	39.5156	16.0714	22.1323	20.3999	29.5257
Normal 356	183.574	24.6564	74.0043	33.5899	119.895	18.0886	40.0424	54.6416	47.7929	14.5917	19.487	24.9264	10.8879	13.5874	35.6627	8.25718	16.1476	42.5195	13.9782	11.0902	13.2444	16.4435
