# Supplementary material for: The ULK1-NCOA3 axis restrains de novo lipogenesis and prevents diet-induced steatohepatitis and fibrosis in mice
Source: J Clin Invest. 2026 Apr 2;136(11):e191101. doi: 10.1172/JCI191101 (PMC13221236; doi:10.1172/JCI191101)
Supplement: Supplemental data set 4 [file jci-136-191101-s160.xlsx]

## Sheet: Sheet1
Sample	ULK1
Normal 1	16.278
Normal 2	18.991
Normal 3	18.409
Normal 4	9.936
Normal 5	22.077
Normal 6	14.506
Normal 7	24.778
Normal 8	6.815
Normal 9	7.833
Normal 10	18.948
Normal 11	19.614
Normal 12	17.263
Normal 13	26.834
Normal 14	23.366
Normal 15	16.295
Normal 16	9.043
Normal 17	24.186
Normal 18	20.165
Normal 19	20.565
Normal 20	14.501
Normal 21	36.06
Normal 22	15.52
Normal 23	5.021
Normal 24	10.773
Normal 25	25.031
Normal 26	16.048
Normal 27	15.328
Normal 28	12.972
Normal 29	24.941
Normal 30	34.189
Normal 31	19.767
Normal 32	44.037
Normal 33	27.943
Normal 34	29.068
Normal 35	26.642
Normal 36	19.968
Normal 37	22.595
Normal 38	20.635
Normal 39	10.934
Normal 40	17.419
Normal 41	30.059
Normal 42	29.864
Normal 43	26.22
Normal 44	21.312
Normal 45	6.184
Normal 46	25.413
Normal 47	12.458
Normal 48	12.67
Normal 49	11.59
Normal 50	20.825
Normal 51	17.804
Normal 52	9.432
Normal 53	16.294
Normal 54	19.617
Normal 55	14.009
Normal 56	25.942
Normal 57	17.278
Normal 58	26.903
Normal 59	19.916
Normal 60	15.75
Normal 61	20.347
Normal 62	8.74
Normal 63	18.872
Normal 64	10.283
Normal 65	17.185
Normal 66	30.908
Normal 67	19.628
Normal 68	26.231
Normal 69	26.364
Normal 70	20.634
Normal 71	11.672
Normal 72	16.325
Normal 73	19.109
Normal 74	10.758
Normal 75	38.005
Normal 76	18.922
Normal 77	16.464
Normal 78	45.362
Normal 79	32.651
Normal 80	14.923
Normal 81	25.868
Normal 82	12.609
Normal 83	43.534
Normal 84	20.489
Normal 85	36.127
Normal 86	19.675
Normal 87	24.563
Normal 88	17.115
Normal 89	27.762
Normal 90	29.44
Normal 91	27.425
Normal 92	41.364
Normal 93	29.984
Normal 94	15.351
Normal 95	20.573
Normal 96	20.244
Normal 97	18.764
Normal 98	12.442
Normal 99	29.996
Normal 100	27.596
Normal 101	31.034
Normal 102	17.97
Normal 103	34.319
Normal 104	15.709
Normal 105	20.237
Normal 106	7.176
Normal 107	17.479
Normal 108	26.378
Normal 109	19.223
Normal 110	20.604
Normal 111	23.229
Normal 112	34.427
Normal 113	13.329
Normal 114	9.984
Normal 115	20.828
Normal 116	9.917
Normal 117	18.655
Normal 118	40.638
Normal 119	14.581
Normal 120	19.121
Normal 121	16.659
Normal 122	21.597
Normal 123	20.991
Normal 124	48.802
Normal 125	28.215
Normal 126	26.733
Normal 127	27.392
Normal 128	25.403
Normal 129	13.987
Normal 130	17.615
Normal 131	28.005
Normal 132	14.556
Normal 133	23.396
Normal 134	15.142
Normal 135	41.794
Normal 136	18.661
Normal 137	13.669
Normal 138	20.445
Normal 139	40.145
Normal 140	24.502
Normal 141	23.371
Normal 142	15.606
Normal 143	22.083
Normal 144	45.747
Normal 145	21.265
Normal 146	16.569
Normal 147	26.023
Normal 148	21.552
Normal 149	19.895
Normal 150	9.092
Normal 151	28.906
Normal 152	10.808
Normal 153	48.995
Normal 154	43.752
Normal 155	18.425
Normal 156	12.362
Normal 157	10.954
Normal 158	15.925
Normal 159	30.565
Normal 160	31.505
Normal 161	17.399
Normal 162	23.137
Normal 163	6.763
Normal 164	31.894
Normal 165	31.537
Normal 166	17.89
Normal 167	30.206
Normal 168	41.918
Normal 169	29.19
Normal 170	24.54
Normal 171	30.655
Normal 172	20.591
Normal 173	36.175
Normal 174	18.73
Normal 175	13.482
Normal 176	34.07
Normal 177	22.31
Normal 178	25.324
Normal 179	24.762
Normal 180	26.251
Normal 181	27.75
Normal 182	55.65
Normal 183	38.426
Normal 184	17.945
Normal 185	14.052
Normal 186	20.426
Normal 187	12.243
Normal 188	46.243
Normal 189	36.23
Normal 190	39.801
Normal 191	27.151
Normal 192	24.904
Normal 193	10.037
Normal 194	31.045
Normal 195	19.728
Normal 196	30.121
Normal 197	20.323
Normal 198	33.211
Normal 199	13.275
Normal 200	12.488
Normal 201	21.332
Normal 202	27.685
Normal 203	31.347
Normal 204	23.836
Normal 205	19.941
Normal 206	16.413
Normal 207	19.586
Normal 208	21.133
Normal 209	17.067
Normal 210	21.544
Normal 211	26.865
Normal 212	25.86
Normal 213	18.38
Normal 214	24.067
Normal 215	19.723
Normal 216	30.141
Normal 217	20.223
Normal 218	15.712
Normal 219	17.146
Normal 220	17.584
Normal 221	18.886
Normal 222	23.47
Normal 223	29.869
Normal 224	11.646
Normal 225	19.834
Normal 226	28.24
Normal 227	8.94658
Normal 228	10.3046
Normal 229	13.3749
Normal 230	15.2191
Normal 231	7.32288
Normal 232	8.02675
Normal 233	7.94089
Normal 234	3.84473
Normal 235	7.10388
Normal 236	3.70419
Normal 237	6.63666
Normal 238	5.96007
Normal 239	3.20404
Normal 240	6.50696
Normal 241	13.073
Normal 242	9.95388
Normal 243	8.1479
Normal 244	8.15469
Normal 245	4.45086
Normal 246	8.439
Normal 247	5.94231
Normal 248	6.63098
Normal 249	10.7302
Normal 250	6.06819
Normal 251	4.48345
Normal 252	6.7008
Normal 253	3.71124
Normal 254	4.07572
Normal 255	5.05201
Normal 256	3.07201
Normal 257	6.21392
Normal 258	2.59958
Normal 259	11.0907
Normal 260	4.33794
Normal 261	2.70276
Normal 262	3.90573
Normal 263	3.90217
Normal 264	2.75554
Normal 265	4.4307
Normal 266	1.48859
Normal 267	1.42059
Normal 268	2.65052
Normal 269	2.80566
Normal 270	2.22734
Normal 271	7.2365
Normal 272	4.8029
Normal 273	2.56729
Normal 274	4.26112
Normal 275	3.13055
Normal 276	5.60915
Normal 277	4.76628
Normal 278	4.43419
Normal 279	3.96601
Normal 280	4.03481
Normal 281	4.16306
Normal 282	3.65189
Normal 283	4.68142
Normal 284	4.47255
Normal 285	2.01284
Normal 286	4.03504
Normal 287	1.81406
Normal 288	2.86108
Normal 289	2.51028
Normal 290	4.52458
Normal 291	2.50466
Normal 292	4.08899
Normal 293	0.84019
Normal 294	10.8829
Normal 295	12.6061
Normal 296	10.3077
Normal 297	21.0438
Normal 298	10.5087
Normal 299	16.3613
Normal 300	27.9452
Normal 301	15.5509
Normal 302	18.1407
Normal 303	15.4752
Normal 304	16.9692
Normal 305	14.2762
Normal 306	14.7618
Normal 307	7.64462
Normal 308	6.81418
Normal 309	10.5816
Normal 310	11.1633
Normal 311	16.3613
Normal 312	10.8829
Normal 313	10.5087
Normal 314	27.9452
Normal 315	16.7399
Normal 316	15.4995
Normal 317	16.3322
Normal 318	19.8853
Normal 319	15.082
Normal 320	29.6364
Normal 321	5.23061
Normal 322	8.74561
Normal 323	4.32335
Normal 324	2.15555
Normal 325	4.36599
Normal 326	6.01172
Normal 327	7.7472
Normal 328	4.24117
Normal 329	2.48055
Normal 330	4.68789
Normal 331	4.04363
Normal 332	4.85622
Normal 333	10.1494
Normal 334	3.14306
Normal 335	3.58813
Normal 336	5.66424
Normal 337	8.74561
Normal 338	2.15555
Normal 339	4.36599
Normal 340	6.01172
Normal 341	7.7472
Normal 342	4.24117
Normal 343	2.48055
Normal 344	4.68789
Normal 345	4.0019
Normal 346	4.04363
Normal 347	4.85622
Normal 348	10.1494
Normal 349	3.14306
Normal 350	3.58813
Normal 351	13.0434
Normal 352	31.7893
Normal 353	6.04164
Normal 354	4.55142
Normal 355	2.96299
Normal 356	7.58109
