# Supplementary material for: The ULK1-NCOA3 axis restrains de novo lipogenesis and prevents diet-induced steatohepatitis and fibrosis in mice
Source: J Clin Invest. 2026 Apr 2;136(11):e191101. doi: 10.1172/JCI191101 (PMC13221236; doi:10.1172/JCI191101)
Supplement: Supplemental data set 5 [file jci-136-191101-s161.xlsx]

## Sheet: Sheet1
Sample	GSTA2	POR	CRYZ	AKR7A2	FOS	JUN	KEAP1	HMOX2	NFE2L2	MAPK14	HMOX1	MAFK	MAPK1	PRKCA	MAPK8	MAFG	CREB1
NAFLD 1	370.186	43.8885	25.4185	21.0625	0.234831	1.76611	7.18847	10.0012	7.40445	6.01016	17.3541	0.53065	4.21094	0.931842	1.49341	0.582669	0.61766
NAFLD 2	525.434	23.8186	16.5676	18.1902	0.152751	1.86293	9.16184	8.12827	5.18405	4.77063	5.51849	0.517759	3.30873	1.094	1.602	0.83698	0.576827
NAFLD 3	615.903	58.3483	22.53	29.6288	0.255836	3.55696	12.2464	8.88894	7.20466	6.04995	12.8824	1.02202	4.6696	1.13652	1.49855	0.571308	0.67483
NAFLD 4	119.022	82.2845	22.8479	33.652	0.262041	3.76961	12.3876	9.29367	6.68274	6.97142	15.6837	1.12468	5.31429	2.35169	1.89769	0.975275	0.934486
NAFLD 5	931.995	66.7078	41.3603	51.5656	0.714785	3.60901	16.4678	11.4961	11.3962	10.4995	12.4337	1.51599	9.66134	4.14248	2.97623	1.7026	1.489
NAFLD 6	752.792	41.317	30.3166	31.8224	0.0276951	1.19062	12.7088	12.3888	10.1091	9.08532	17.3387	0.78452	6.92194	1.87362	2.79023	1.15102	1.15198
NAFLD 7	603.105	97.2395	42.3735	48.9316	0.370205	5.18093	16.7968	20.9848	10.7663	11.463	31.8995	1.31757	9.64394	5.10576	3.0978	2.50308	1.64003
NAFLD 8	1493.58	52.123	30.356	27.9132	0.115005	1.49901	11.2379	8.09961	10.9772	9.32321	15.3677	0.689139	6.70136	3.15553	2.52132	1.17708	1.27369
NAFLD 9	1943.83	22.6322	71.5349	24.614	0.113769	3.69424	6.97881	7.84259	12.9541	11.8946	9.53507	0.14461	9.51342	3.8153	3.86509	0.935072	2.44306
NAFLD 10	626.746	54.0923	34.2434	25.9393	0.318825	3.17143	14.994	8.23327	9.04326	4.90971	16.3653	2.34469	5.45275	1.92086	1.14718	3.36208	0.997316
NAFLD 11	810.465	77.7437	39.637	36.0964	0.400782	5.13227	15.0495	11.4485	10.6354	7.40688	9.46371	2.14968	6.04096	2.3005	2.21857	3.51876	1.10512
NAFLD 12	333.187	50.7909	28.2722	23.4789	0	6.07496	12.1243	8.29464	6.46095	3.86056	5.29893	1.876	3.47799	0.660651	1.02917	3.43317	0.686275
NAFLD 13	1472.77	101.803	63.1932	57.7791	0.194732	11.649	25.5168	14.8617	14.0261	13.3278	12.7419	3.0834	9.98989	3.32459	3.40235	3.23727	2.56827
NAFLD 14	173.875	158.183	82.975	72.1668	1.60582	21.5275	30.2426	24.2899	16.3604	16.2726	27.0928	3.53555	13.5599	5.82817	4.53505	4.79375	3.39403
NAFLD 15	423.073	81.7298	34.5997	48.1396	0.443151	7.85357	15.0703	9.41042	9.02977	6.40591	12.6786	1.89102	6.42399	3.36149	1.8541	3.22995	1.14269
NAFLD 16	748.466	57.8402	62.7656	40.8992	0.704997	3.86912	15.5327	16.578	14.3695	12.3577	18.0344	0.791371	12.7049	4.58707	5.07337	1.86852	2.09151
NAFLD 17	1074.54	62.8082	40.5315	40.0649	0.554706	6.2731	13.3936	15.9712	8.80741	9.28298	14.4275	0.915686	8.78652	2.91372	3.07194	1.1261	1.22784
NAFLD 18	199.628	35.8487	22.076	30.6486	0.0788971	2.2131	9.1247	10.9111	5.11308	5.10193	15.3671	0.553955	4.92037	1.53483	1.53165	0.652539	0.747063
NAFLD 19	291.147	53.4938	36.8524	36.9839	0.122914	1.71453	10.7938	11.3061	8.68682	11.1973	11.6255	0.647257	7.15347	3.5956	2.58159	1.23897	1.53795
NAFLD 20	455.762	58.5842	19.7216	27.3815	0.30342	3.91072	11.7552	11.0673	5.9753	5.76776	11.9583	1.76307	4.1916	1.12125	1.56953	1.28327	0.858177
NAFLD 21	508.488	74.9948	40.7346	38.1176	0.630553	6.63274	17.1004	22.2044	9.90302	11.5331	24.6196	1.60297	9.50081	2.47161	3.11304	1.36898	1.91912
NAFLD 22	761.038	62.0654	53.4652	39.181	0.382699	5.64457	13.2616	14.0277	9.33944	9.96898	23.0897	0.694919	7.9389	3.11823	2.97017	1.17212	1.52875
NAFLD 23	657.797	82.5307	49.2881	34.2339	0.584774	12.3024	18.9299	18.3376	10.2608	8.15179	16.5861	1.81223	8.08444	2.3997	2.72718	3.67575	1.48975
NAFLD 24	333.679	60.3929	38.1633	28.1826	0.280385	12.75	10.2765	4.85556	9.41446	4.93458	12.7271	2.6184	4.62227	1.59332	1.27365	4.44751	1.27328
NAFLD 25	728.843	104.243	47.1415	51.7826	0.983835	15.1184	23.9708	13.3961	11.9349	8.54462	35.433	3.10848	8.75381	2.04245	1.90995	6.68255	1.84652
NAFLD 26	1012.83	121.701	71.6624	70.3725	0.219304	13.6404	23.0345	19.2831	11.9657	10.5067	17.7157	3.2654	8.86378	3.29519	2.51407	4.86327	2.3732
NAFLD 27	1723.45	147.644	89.7756	57.7601	1.47196	24.3472	35.3076	23.0373	20.4825	14.9378	27.0294	6.17723	12.193	4.77248	4.03726	4.97114	2.959
NAFLD 28	1628.51	133.222	89.2629	72.0735	1.49353	23.8485	35.0117	27.4671	17.9794	15.9725	20.7403	3.75033	15.2361	4.31172	5.34182	5.26752	4.15602
NAFLD 29	558.835	115.969	49.3489	42.8558	1.37695	16.4032	20.6328	14.0217	12.9433	8.89791	36.1063	2.45268	8.61534	2.05611	2.55679	5.16544	2.33931
NAFLD 30	452.582	89.535	73.9672	49.6398	2.07368	10.4322	25.8871	34.2249	16.2839	13.8664	16.2862	4.26753	10.5631	7.5262	3.47042	7.28913	4.44132
NAFLD 31	453.436	130.415	53.8579	48.1496	0	9.72949	24.2961	19.8289	14.4602	12.9105	18.1207	2.52277	8.49489	3.02542	2.25244	3.36641	2.27573
NAFLD 32	476.052	50.0554	77.8221	27.3587	1.94573	7.87003	12.0027	12.4805	25.9953	17.9384	17.905	2.42456	16.5968	9.58333	6.96069	3.69835	7.35864
NAFLD 33	83.0299	41.3079	72.0382	31.3697	2.52052	4.64847	9.82683	13.0152	24.2929	19.935	8.93905	1.75632	15.4586	12.233	7.48994	4.10576	6.99913
NAFLD 34	152.487	49.7589	80.3526	30.8379	1.90291	6.61849	12.1153	8.68393	33.2828	22.8542	18.9779	2.28653	16.9237	12.6328	7.2421	4.9693	8.84235
NAFLD 35	586.796	48.1656	81.8918	33.2139	1.17943	4.95795	13.719	11.8895	23.0624	24.6846	24.157	1.9685	19.2171	9.68331	9.33168	4.18729	8.86807
NAFLD 36	104.445	35.0824	73.3745	22.6172	6.72577	11.6333	12.8	18.8438	37.4649	24.0246	29.7532	4.35257	25.0543	10.1753	8.86936	6.21101	15.1859
NAFLD 37	47.2733	36.9506	64.1114	28.0675	2.90203	7.8189	10.7248	14.2577	27.3805	17.4625	15.0971	1.37655	14.4471	9.44638	6.42276	3.99216	6.35564
NAFLD 38	68.5001	18.2339	48.729	34.7446	1.02175	3.18452	7.75414	12.2599	16.4876	8.94898	13.6291	0.975772	7.86922	3.43915	4.95257	1.10328	4.93339
NAFLD 39	80.5006	38.3876	66.0795	31.6953	2.17021	4.23262	11.6274	12.3868	17.4838	13.2236	14.8992	1.36786	12.5823	7.1709	5.64906	2.12498	5.56797
NAFLD 40	45.8775	39.1459	82.6284	30.029	0.844471	6.45205	11.5043	11.5557	21.1853	25.0532	21.3013	2.23699	18.2967	9.50485	8.31336	3.51275	10.054
NAFLD 41	1224.96	33.0185	81.7065	26.4198	0.553109	2.36864	10.8659	10.624	21.1858	24.2443	21.5282	1.0774	16.5171	8.99338	9.13037	2.88514	7.12476
NAFLD 42	309.302	45.4403	64.2753	22.3918	1.62563	7.30871	11.671	7.71502	26.7695	22.1351	7.56765	2.16137	16.9918	12.8241	8.41997	4.46083	8.43248
NAFLD 43	66.9416	47.1011	84.0445	29.4016	1.42472	6.17293	14.2673	16.174	21.1303	24.5869	35.4696	1.90625	19.5053	7.59844	10.3489	3.13193	10.4728
NAFLD 44	157.402	52.5877	67.3369	31.977	0.759551	9.42258	15.7147	12.2185	18.4076	24.1327	22.4339	1.31026	15.4921	7.8704	7.99237	3.59255	7.47299
NAFLD 45	525.051	65.0345	91.4767	31.6563	1.33938	9.35088	13.6963	11.644	19.8659	28.5394	27.1965	2.3626	23.7979	8.95242	11.8115	3.95066	11.4437
NAFLD 46	632.443	36.7232	50.5234	23.2897	0.874739	4.30284	11.9826	7.99847	13.2854	17.6349	19.1052	1.15776	14.1642	8.05404	7.82713	2.55628	7.20468
NAFLD 47	53.0415	47.5461	63.9594	31.8498	0.985982	5.36925	11.4104	16.9712	19.9308	22.8909	18.0291	2.71472	15.9811	10.406	7.02251	4.26705	7.02533
NAFLD 48	727.225	61.7668	48.5166	31.6532	1.32587	7.61456	15.1576	11.7455	21.3765	26.3566	18.8168	2.47862	21.6368	11.6248	8.88299	4.301	10.0994
NAFLD 49	278.307	68.4261	65.7549	26.7766	1.09182	9.26432	13.3199	10.2527	14.8451	25.2413	21.8621	2.04162	17.7697	9.66549	7.71323	4.15004	8.07579
NAFLD 50	364.188	67.3982	72.4279	34.2876	0.844784	8.81313	15.3914	14.3845	15.6664	27.2011	19.3663	2.85239	20.3086	10.4345	9.44568	4.13555	7.78292
NAFLD 51	142.89	54.8994	65.4629	32.6707	1.17485	4.51831	12.3676	9.0493	21.6471	23.3286	16.5727	2.15273	16.7639	11.9857	7.65024	3.0807	7.46748
NAFLD 52	49.3303	65.1202	58.3146	34.7002	1.11543	6.66575	16.7522	11.744	26.0959	25.1196	25.4633	2.7906	18.6988	14.4156	9.2175	4.22832	8.13089
NAFLD 53	300.756	53.766	80.6324	32.6572	2.07987	7.09088	15.953	10.1891	25.8555	23.8514	19.9518	2.28319	17.7754	13.2307	9.05793	4.00241	8.92779
NAFLD 54	1009.9	57.1863	54.9176	31.2021	0.766873	3.79751	14.8894	10.3843	19.6341	23.4658	23.8184	2.05516	15.1144	9.78949	7.62963	3.31347	7.60121
NAFLD 55	453.528	60.6516	18.5824	25.7937	1.64381	3.72424	13.8474	9.04578	24.0087	24.0647	17.2967	2.03891	16.4337	10.7866	8.96406	4.23553	8.92846
NAFLD 56	395.903	63.2683	35.0389	25.6651	1.03041	5.73041	13.8568	11.6288	29.7207	22.6257	24.694	2.42488	15.0517	8.01803	8.14629	3.63048	8.29323
NAFLD 57	469.407	55.5106	90.4816	27.9162	1.74168	7.96547	12.7197	11.8263	18.832	23.8596	25.0934	2.02116	19.4193	9.97447	8.92531	3.65092	8.80096
NAFLD 58	567.491	50.6968	49.0089	25.2932	1.85185	4.46758	12.8543	9.1889	16.1842	21.9507	21.8161	1.21056	14.9696	7.68222	7.36831	2.88615	7.55409
NAFLD 59	101.275	27.6439	42.2089	24.4193	0.653738	3.29788	10.2333	7.69476	13.7539	20.5808	18.1901	1.58278	14.933	9.83005	6.31907	2.46997	6.74617
NAFLD 60	806.383	45.4622	74.4002	28.0524	0.962812	5.39695	14.2405	18.778	15.8566	27.8269	35.565	1.63176	16.2471	8.82387	8.57719	3.10871	8.72432
NAFLD 61	1066.04	58.1668	79.6803	28.3898	0.395029	7.09904	12.2435	10.6127	14.5222	21.9472	25.4663	2.56543	16.9121	10.2013	7.52102	3.54586	6.74225
NAFLD 62	242.34	47.6339	66.7653	22.8058	0.520776	2.89951	11.4818	12.0808	21.4222	22.5613	25.0281	1.49659	15.5286	11.1105	9.12474	2.57028	7.25122
NAFLD 63	335.78	66.4425	82.1059	33.0357	1.15092	5.90172	16.6948	16.1074	22.2876	28.4959	36.0156	2.27988	19.5356	10.4404	8.72016	4.4999	8.04369
NAFLD 64	1045.71	47.3598	60.5043	27.1717	1.3541	3.37169	11.9818	12.8655	17.4234	21.4352	10.3309	2.0217	15.6289	7.63759	9.00591	3.7487	8.17471
NAFLD 65	794.096	72.5438	103.178	40.3587	1.27829	13.6601	19.2995	12.9885	21.7475	32.1109	21.45	2.62688	24.5348	12.42	10.3729	6.30476	10.7016
NAFLD 66	81.5683	64.4952	72.0537	27.2355	0.991139	8.31467	17.5051	10.4435	23.2342	26.0781	8.42598	2.36538	18.2321	11.7167	9.47845	5.18197	8.52304
NAFLD 67	756.913	55.6644	62.2555	32.2345	1.052	3.37961	14.5797	14.2595	22.2608	26.3174	42.3873	2.0873	16.2705	10.1915	8.74276	3.91536	8.39063
NAFLD 68	335.78	44.3256	68.701	27.5629	0.858137	5.4945	15.638	9.15716	17.505	27.4759	16.5602	2.70094	16.0143	8.09774	8.56898	3.54872	8.70594
NAFLD 69	432.671	49.7734	59.6611	27.7746	0.586499	4.16399	13.6094	14.5913	17.4694	22.0149	30.3447	1.35913	15.2689	7.41171	9.3293	3.30893	7.5085
NAFLD 70	211.829	24.843	39.7896	20.19	1.0116	4.79099	11.6898	10.4205	14.1831	15.8101	13.9527	1.86139	11.0765	5.99188	6.2828	3.09568	5.7624
NAFLD 71	205.749	44.7021	54.033	28.4894	0.6548	3.92408	14.0547	12.8375	16.4957	21.3687	25.2928	1.39401	13.3505	8.73251	7.61046	3.38948	6.45981
NAFLD 72	126.161	32.3614	31.5454	14.2997	1.14282	8.11665	12.8486	10.3108	12.1476	15.2308	7.60275	3.53187	10.6379	5.94023	5.74523	3.614	4.91045
NAFLD 73	715.325	71.8503	51.9309	46.681	1.41336	11.3927	18.1255	15.7857	21.6869	27.7133	34.2124	2.80168	18.4361	12.6873	8.79117	5.33335	8.09543
NAFLD 74	207.856	102.768	62.2599	49.4296	0.769188	11.9336	24.2731	17.6282	18.1685	27.8583	36.5648	4.81331	22.4188	13.2111	6.72356	7.04687	7.46338
NAFLD 75	484.475	50.9516	65.0338	32.5953	1.06355	4.72512	12.0343	8.8199	20.5707	28.6862	23.3199	2.09677	17.6633	12.308	8.54359	3.11015	7.34742
NAFLD 76	421.331	42.0055	49.1733	27.4083	0.627373	5.77227	10.7709	8.25415	15.4692	15.4335	17.1667	1.32684	10.0986	5.32547	5.09532	3.18199	4.46161
NAFLD 77	148.387	42.321	69.3229	28.1721	0.567899	3.46301	10.9427	14.2209	14.8504	24.2398	24.5036	1.39459	16.8239	9.68143	9.48602	3.0698	8.24891
NAFLD 78	203.193	41.5714	60.0839	30.7305	0.54947	3.94896	11.4436	8.33158	16.8766	24.1572	27.8652	2.05251	14.4618	11.8743	8.4075	2.92148	8.9103
NAFLD 79	187.582	54.0739	67.6099	34.202	1.13572	11.0276	15.3688	10.7644	23.8928	27.106	29.9153	3.00353	21.7019	13.7315	10.6634	4.55211	10.0843
NAFLD 80	1268.13	48.12	74.4288	39.3479	0.539644	5.58555	15.503	10.7169	25.0567	28.9038	29.2152	2.28988	21.0446	15.3553	9.04076	4.43977	10.719
NAFLD 81	162.41	51.3898	68.294	26.0622	0.717987	5.52564	12.4268	15.3232	22.9681	23.8281	24.2668	1.79827	17.0221	10.0065	10.0685	2.87188	8.79953
NAFLD 82	616.03	48.4129	50.7742	28.0411	1.20459	6.3949	11.9976	10.5253	21.9628	22.654	23.723	2.09298	17.838	10.9384	8.30887	4.19026	9.68875
NAFLD 83	975.271	51.8781	77.0312	33.0501	3.40134	8.62761	13.6821	12.859	21.9806	26.551	27.2842	2.63659	22.8764	12.739	10.8776	3.98925	13.3872
NAFLD 84	213.075	75.763	91.614	22.2272	0.590735	4.41668	15.2355	14.9316	24.1748	22.1248	19.0191	2.1267	22.552	7.40522	11.7948	4.92299	9.13731
NAFLD 85	637.111	61.5906	53.4937	35.6045	0.838882	5.74164	13.8718	14.2239	23.9843	25.7512	39.6861	2.03803	19.3925	11.3722	10.5923	3.7861	10.2029
NAFLD 86	210.338	39.9378	71.7104	27.5652	0.766011	5.48449	11.4387	14.8148	20.1556	23.1901	11.8425	1.70751	17.5042	10.4687	10.9542	2.75266	9.57568
NAFLD 87	546.146	79.5844	92.7595	36.6409	0.891754	8.78601	14.982	18.749	23.1121	31.7132	17.7006	2.36877	22.2989	10.5788	9.63665	4.4727	11.089
NAFLD 88	177.075	61.7071	73.5155	34.1111	1.29307	9.62437	16.8734	10.3244	26.075	28.8536	19.4575	2.85443	20.7995	13.9429	10.277	3.64876	11.2835
NAFLD 89	736.803	49.8619	59.5288	31.6649	0.686371	4.94405	13.5666	12.4512	24.8118	25.2161	15.2862	1.80719	17.2773	12.5303	10.2041	3.548	10.2613
NAFLD 90	110.255	57.0042	85.0706	33.9937	1.4626	8.78628	15.1446	13.3633	25.7108	29.8723	16.2325	2.87119	22.5373	12.0399	11.511	4.34015	11.3895
NAFLD 91	485.079	44.2734	56.6277	25.969	0.495515	4.72949	9.64509	10.1523	15.9378	19.545	16.6496	0.907599	14.9169	8.23833	8.06919	2.4857	8.10891
NAFLD 92	720.131	73.45	70.9474	29.1769	0.937524	6.88556	14.7661	8.92147	22.116	26.3561	12.5111	1.72242	17.5089	14.4112	10.8538	3.8314	9.16632
NAFLD 93	474.916	59.1989	68.222	29.482	0.491394	5.50604	11.19	13.8223	19.8393	22.9044	15.0843	2.08796	16.0222	10.9219	8.04284	3.12435	8.77408
NAFLD 94	829.19	41.3735	73.3176	26.5896	1.32956	5.76258	12.1511	12.3629	18.3111	19.6573	17.5426	1.3817	15.4012	9.05111	7.31883	2.24581	8.70185
NAFLD 95	274.525	40.4627	68.6718	23.0217	0.801435	6.93967	11.3848	9.8292	20.2691	25.3956	15.9695	1.53289	16.3984	10.1301	8.49457	4.05994	10.2989
NAFLD 96	661.517	43.9524	62.2903	25.6285	0.520063	4.23119	11.2172	9.83736	16.632	21.8086	10.1712	1.27239	16.1372	11.7463	8.42871	2.88641	7.74758
NAFLD 97	210.708	56.902	83.1949	22.8502	1.49898	10.125	12.5827	14.4452	27.2417	26.5734	10.9058	2.38689	19.5886	13.6344	10.5941	4.84582	9.61183
NAFLD 98	1286.72	41.4374	57.2137	28.4696	2.05625	2.29076	11.1212	9.67708	27.3543	24.7372	24.8452	2.71899	14.661	13.5252	7.93254	2.89442	8.5138
NAFLD 99	1025.03	56.7171	90.5451	36.6396	1.66428	9.13378	15.3445	14.6984	25.8594	26.9661	23.6294	3.40668	22.8875	12.9417	10.1586	5.33074	10.7139
NAFLD 100	541.53	52.9517	86.5511	25.4798	1.4374	7.27822	11.3808	12.0955	25.3411	24.9701	17.6593	1.78977	18.0508	9.85994	9.25287	3.85311	8.81037
NAFLD 101	752.649	53.382	68.5846	22.6438	1.61857	10.4387	12.8721	8.99302	20.2946	19.514	10.8959	2.55051	17.9524	14.473	9.06292	5.02006	9.23085
NAFLD 102	65.153	47.544	94.6919	30.8972	1.41375	6.70815	14.9862	11.9431	25.537	32.8786	15.2273	2.82384	23.9768	12.9901	13.2791	3.50782	13.9742
NAFLD 103	999.373	49.6749	60.1047	26.2233	0.581793	6.82938	13.4405	12.6856	23.1319	24.6923	9.88921	1.26773	16.2513	12.4793	10.329	3.69912	10.8047
NAFLD 104	453.238	75.0692	100.769	43.7739	16.927	16.4986	23.1072	19.1668	28.1318	18.9581	16.0076	1.98682	11.1089	5.37874	6.93478	4.11597	3.25137
NAFLD 105	1050.21	54.9642	110.935	50.7285	1.19942	12.2701	21.7395	14.4696	24.3585	19.6063	24.8602	2.29258	12.6672	7.23999	6.74029	4.11162	4.00273
NAFLD 106	348.666	48.9867	141.468	46.7478	42.5813	37.9716	21.1533	18.133	20.5041	15.5491	36.8263	2.00294	12.1913	5.23684	5.78747	3.60604	3.19249
NAFLD 107	89.3681	44.9793	113.108	55.1133	2.09778	13.6004	18.1202	18.9709	26.6166	18.7372	28.554	2.36088	13.5842	4.58493	6.08016	4.18978	3.74194
NAFLD 108	282.104	59.7305	103.001	42.4312	3.37627	11.137	19.3664	16.8972	23.1758	17.5201	22.1318	1.67063	12.2056	5.45295	5.75633	3.3771	2.84013
NAFLD 109	973.193	59.4552	102.09	45.208	2.75674	4.86661	18.465	13.1082	29.9186	19.7784	65.8432	2.22257	14.8982	7.26784	7.2802	4.25796	4.30701
NAFLD 110	598.005	52.6324	93.8447	44.4808	9.99373	10.7797	20.536	15.9763	21.7383	19.2469	29.0365	2.32829	11.6271	4.68788	6.67426	3.88911	3.58684
NAFLD 111	1260.31	43.9411	65.1236	37.0945	0.475043	3.2806	15.0915	15.4711	16.9281	14.1486	43.2996	1.93223	10.5771	4.99994	6.4237	2.78465	3.56635
NAFLD 112	1975.72	64.8662	77.418	56.9228	0.43586	2.42528	20.67	22.5421	26.024	18.07	47.0928	1.89948	16.1537	4.52426	9.03287	3.67248	4.38503
NAFLD 113	840.499	94.7535	113.212	53.8549	0.786918	6.14389	20.0344	24.4718	22.7237	20.5881	46.3143	2.08213	17.5484	8.52731	7.83587	3.92248	4.657
NAFLD 114	784.045	64.4639	98.7756	44.3975	0.394268	4.37268	18.2874	23.0766	24.9552	17.0746	78.4298	1.10969	13.9647	4.12115	8.45409	3.51566	4.8249
NAFLD 115	1073.66	58.4993	112.658	49.1462	0.839501	6.62939	18.2377	18.0121	23.1413	19.7731	96.1862	1.82928	17.4091	7.81626	7.88648	3.95769	5.1953
NAFLD 116	1318.28	63.0543	78.9859	40.8686	1.24226	8.33274	19.5568	20.3513	24.3315	16.8649	40.0611	2.85728	14.5568	5.35886	8.09818	3.50432	4.63108
NAFLD 117	1985.95	67.1311	99.1639	52.4517	0.662227	6.82107	19.4095	27.3816	23.2802	20.1681	56.3644	1.90308	16.4896	5.8436	6.99659	3.67919	4.54709
NAFLD 118	1915.1	44.9153	90.8563	51.531	0.443736	3.32315	15.138	19.3429	21.2525	16.6381	40.9239	0.886328	12.1758	4.8959	7.12914	2.47727	4.29545
NAFLD 119	1422.69	72.3056	87.1013	40.2384	0.897915	3.68481	15.8162	17.3194	22.1453	15.7732	53.9439	1.70979	11.798	5.53834	6.04334	4.27522	4.34958
NAFLD 120	1522.25	31.9499	122.615	47.3065	0.756554	4.96765	15.5858	22.0974	26.705	15.3809	34.1593	1.1579	15.3355	6.3311	7.64204	2.98338	3.44478
NAFLD 121	155.053	50.4584	123.472	43.1987	1.18677	5.68168	16.9782	15.2183	24.9016	19.5463	51.4362	1.61394	17.007	5.93851	7.95296	4.46395	5.11485
NAFLD 122	379.101	76.4039	120.595	44.5348	0.950572	6.39847	17.2071	21.5355	28.4853	18.3269	37.935	2.12441	13.7431	6.37631	7.65234	4.52062	4.35203
NAFLD 123	2089.68	87.9214	130.063	63.5189	0.267719	7.22396	23.5792	20.9348	22.1539	18.399	43.3618	1.82787	17.336	6.72388	8.70997	5.91202	4.68972
NAFLD 124	89.9878	74.4128	136.755	53.3556	1.76323	11.1803	21.87	19.4149	27.1903	24.3049	69.1259	1.9536	21.6568	8.97223	8.49248	5.83946	6.00317
NAFLD 125	277.356	65.2494	141.126	49.5694	1.66673	11.5364	20.6462	22.532	27.7527	20.7482	67.7225	2.33086	16.805	9.23815	8.493	4.52131	5.34198
NAFLD 126	1560.94	57.8207	112.623	53.5727	0.940425	5.87801	18.2171	14.4062	20.8671	19.038	28.3829	2.16303	15.1622	7.19042	7.92174	3.14362	5.07074
NAFLD 127	1300.82	54.998	100.962	43.8654	0.718432	4.38095	15.824	16.0227	24.4307	20.6856	32.3632	1.78289	16.1348	6.88373	8.0757	3.56518	5.44621
NAFLD 128	922.394	85.3661	80.8261	42.4976	0.514993	8.92395	20.9127	12.9449	21.7078	17.2049	40.0227	2.847	11.1307	6.47129	6.08098	3.54949	3.39605
NAFLD 129	1925.66	55.173	134.26	41.8986	1.65772	11.7439	16.5667	15.7332	24.2747	20.6662	51.8586	1.0624	13.8524	4.31301	9.21498	3.46797	4.48475
NAFLD 130	422.639	55.6917	138.145	42.1488	1.0434	9.21583	19.4259	21.6002	30.7079	24.3941	39.2027	1.06574	17.9474	4.26975	8.5891	3.7418	5.13838
NAFLD 131	1565.47	64.555	152.787	43.5018	0.694319	7.69432	24.1177	13.1083	20.2037	16.2099	22.0758	2.1918	13.0436	4.93137	7.30262	2.51789	3.44072
NAFLD 132	684.123	70.1656	73.0131	34.9331	0.399019	6.82228	24.1793	21.3813	26.3301	17.9794	21.1583	3.6562	10.6172	4.81247	6.80109	3.23672	2.58456
NAFLD 133	592.48	106.763	118.893	49.4307	1.93114	23.7301	23.1889	22.2991	28.0999	17.4628	25.008	2.73148	11.9322	4.37501	6.16608	4.28722	2.99032
NAFLD 134	587.814	69.2122	117.064	57.4552	1.10269	14.1665	23.0002	24.0898	21.5662	18.0277	82.3291	2.6212	12.2409	4.54057	7.01259	5.28551	3.87308
NAFLD 135	1211.11	69.5563	102.347	58.1399	1.78096	13.0322	21.1055	20.9498	28.1549	19.2604	37.7304	1.95938	14.2589	5.30793	6.84648	4.53269	3.50735
NAFLD 136	1462.54	70.4115	85.7026	48.0484	0.490199	10.7806	19.1199	17.3575	22.1843	15.7036	34.9218	1.34679	9.8379	4.7959	6.19205	3.39769	2.74604
NAFLD 137	1281.55	62.7345	57.9507	46.7422	0.475664	11.0512	20.0869	16.9938	17.5942	14.9417	14.9857	1.57199	8.02301	4.86837	5.06289	3.86525	2.04288
NAFLD 138	206.962	50.2862	61.9426	54.055	1.05996	6.83522	19.7342	13.6861	21.1245	16.3352	17.1608	1.3858	9.27977	5.83977	5.95146	2.97519	2.59876
NAFLD 139	306.506	53.2557	67.0209	43.0505	0.893552	5.05718	17.6457	18.4027	19.0692	13.312	14.4365	1.82536	8.76566	3.91599	4.71054	2.75406	2.72901
NAFLD 140	1819.4	56.9693	70.7293	40.6562	0.544754	7.07559	19.5808	16.1603	19.9432	16.7649	27.5405	1.16724	10.2698	4.31805	6.25411	3.9705	2.44093
NAFLD 141	1421.44	56.761	135.161	47.7195	0.448415	9.84384	21.5678	15.261	31.5374	20.4743	20.9292	1.17252	14.0893	6.0325	8.59513	2.85572	3.93257
NAFLD 142	1710.36	49.4849	92.1141	37.0463	1.65524	26.2084	20.6143	14.3741	26.9389	16.5553	21.7476	2.28015	12.7493	8.6757	6.76297	4.90365	3.31994
NAFLD 143	454.757	45.4665	154.212	44.9002	1.11457	12.7972	17.1714	13.9718	25.6851	20.476	26.6161	1.66171	13.7651	5.32265	7.61826	5.36725	4.12624
NAFLD 144	205.401	101.341	89.365	55.5527	2.20806	11.7914	24.7132	19.7091	18.2712	16.5991	33.7944	2.7123	10.7591	5.78889	6.5755	3.40405	2.40483
NAFLD 145	1448.02	63.9951	120.002	62.851	1.0698	15.0415	20.9207	21.0574	17.381	18.8422	26.9139	1.66508	11.0357	4.18005	6.09752	3.37491	2.74952
NAFLD 146	1277.86	45.9148	127.002	53.168	0.517593	5.83906	19.83	22.6084	24.5582	18.459	23.7709	0.981637	9.58526	6.18669	7.27627	3.74578	3.35485
NAFLD 147	216.353	84.5559	109.412	50.5063	2.54763	9.54428	21.1636	23.9003	24.1888	18.6133	47.8745	2.40163	16.3733	8.45156	7.74707	3.71541	5.44419
NAFLD 148	557.472	54.6579	174.222	54.0179	0.64336	13.0534	23.5657	30.2072	27.2876	23.1482	24.9228	1.97538	15.7874	6.11347	8.90724	4.51686	4.35133
NAFLD 149	562.111	81.2551	86.1063	46.7492	0.372659	4.52867	16.6606	24.9278	21.8396	15.8938	66.9098	1.31471	11.8079	5.16279	5.97829	3.36837	4.18576
NAFLD 150	825.561	106.079	62.7746	48.1042	1.97334	17.3316	26.6107	19.4416	18.0804	16.6898	42.2923	4.79718	10.353	5.23266	5.76925	5.14611	2.78507
NAFLD 151	646.977	93.5293	113.078	54.227	0.878058	9.41192	18.9462	14.9447	20.7744	16.8113	58.7398	2.33182	16.1692	6.82776	7.18209	3.82968	5.08501
NAFLD 152	193.912	64.3129	61.2259	39.3595	2.80163	11.2459	18.9773	19.0742	16.0879	13.2896	23.8166	2.33763	9.33187	4.28241	4.71968	4.13641	1.80873
NAFLD 153	334.668	65.7867	57.3067	38.7678	0.427004	3.71047	18.9786	19.7298	18.5866	17.5349	32.985	0.988595	13.3708	4.70353	7.12829	2.7315	2.60824
NAFLD 154	959.544	102.858	25.7173	37.547	0.181423	3.31892	23.5594	12.4676	12.4452	8.26367	20.0701	3.51397	5.24261	4.91648	4.88832	4.05137	1.55426
NAFLD 155	990.94	61.8753	78.868	27.8512	1.92739	12.6384	24.8259	14.9793	14.925	14.2134	30.0948	5.83607	9.63082	5.39271	6.7947	5.03072	3.1997
NAFLD 156	92.5257	103.42	97.0341	49.4937	0.930702	16.7334	26.3671	27.833	19.5943	21.3885	50.8273	2.51388	15.5436	6.52776	5.5781	4.8531	2.63593
NAFLD 157	1827.99	53.0097	77.3261	43.9146	0.785813	5.40793	16.2047	15.0298	19.0593	16.1259	32.4198	1.23665	11.4581	7.0513	6.45027	2.91307	3.22052
NAFLD 158	659.71	88.4032	66.0522	45.9567	1.22353	6.59584	21.135	26.1347	20.3579	18.6035	48.0174	2.60935	13.8754	9.02495	5.75084	4.84445	2.85233
NAFLD 159	676.171	49.8859	55.9293	37.2905	0.127134	7.28738	17.4033	15.52	13.4259	12.4818	32.0655	1.13888	10.5554	6.17686	4.29787	2.81274	2.078
NAFLD 160	1548.1	134.839	69.4266	60.818	1.38253	14.0592	35.1948	17.2638	20.4652	15.2266	73.6889	3.34726	10.3449	6.01342	3.98327	6.12085	2.39267
NAFLD 161	86.5203	39.9985	67.264	33.8057	0.531262	5.71914	14.1262	16.4142	15.7024	16.83	33.9754	1.18731	12.7002	4.503	4.61647	3.40953	2.7847
NAFLD 162	386.805	98.5254	83.3211	64.8098	1.07232	8.77453	27.4965	22.7617	21.6753	17.4005	53.9643	2.23134	11.0349	5.81466	4.36522	5.08763	2.5482
NAFLD 163	949.641	70.3016	84.0962	43.9871	1.2186	8.22046	20.5238	17.1865	19.9359	19.8082	43.6146	1.8071	13.8796	4.73236	6.11818	3.87401	3.03921
NAFLD 164	926.928	79.9685	80.5388	29.0239	1.42254	10.7468	19.6863	17.4288	15.308	15.3937	36.3898	2.94665	9.81217	6.26439	4.7614	3.59501	2.13806
NAFLD 165	917.654	80.7588	86.2355	62.689	0.99083	3.08142	21.6674	21.8652	17.7345	17.3511	58.3632	1.94312	9.19813	6.44423	5.12387	3.96429	2.06069
NAFLD 166	869.738	107.319	104.611	61.2863	1.90808	8.72649	27.379	25.5192	27.3836	20.1142	23.5488	2.30984	14.443	3.69342	7.34454	4.73437	1.93578
NAFLD 167	468.907	101.343	66.5166	56.9246	1.20965	10.7043	29.015	19.4763	22.6543	20.0769	40.943	3.9231	11.9567	7.57174	5.77196	6.19479	3.17743
NAFLD 168	1958.54	107.878	91.7284	58.0351	2.09976	13.3581	22.262	13.8568	20.6348	14.0872	23.9822	2.24485	10.6881	5.57608	5.73307	3.86358	3.53445
NAFLD 169	427.619	111.058	88.7288	44.4141	1.45124	15.9734	25.6758	22.238	24.2461	20.0248	64.7062	2.54737	16.0768	7.84447	6.42803	5.50629	3.50081
NAFLD 170	1064.13	48.8174	87.7606	40.4618	0.973019	4.77197	17.6454	10.1268	28.7132	19.0355	20.3474	1.65407	14.1686	6.26948	7.42829	4.22499	3.76655
NAFLD 171	517.667	43.2221	68.2901	31.1833	0.892891	5.14722	16.3757	11.8236	19.5222	13.7904	19.7097	2.20201	9.50188	4.94991	5.38645	3.3876	2.2541
NAFLD 172	833.043	120.444	60.8814	47.8969	2.40661	8.92231	19.5072	14.884	15.9866	17.1722	33.3669	1.87818	9.93106	4.4825	6.0157	3.70033	2.61471
NAFLD 173	660.415	104.003	68.9471	39.4182	0.74674	8.10221	20.9718	25.0814	13.6661	14.0623	27.6307	3.02986	9.06883	6.27274	3.84394	3.65774	1.87218
NAFLD 174	923.508	53.7516	80.6404	42.3152	0.779332	3.6991	17.1729	9.42207	19.8937	16.3148	33.5481	1.91235	10.9439	8.53138	5.69643	3.22719	3.1982
NAFLD 175	1644.17	54.7414	104.345	35.9615	0.609334	3.10831	14.0028	10.4235	21.0687	20.0444	37.1697	1.25965	12.3977	5.43011	6.36955	2.77665	3.69323
NAFLD 176	1028.25	84.3646	56.0549	40.6616	0.548838	7.27923	27.1225	18.9521	21.3857	19.4293	34.3974	2.51143	9.57077	5.48184	5.18959	5.07267	2.22722
NAFLD 177	277.982	76.6288	90.048	36.8804	1.39646	7.59671	20.9869	14.912	25.4875	19.277	37.4048	2.24212	14.4437	6.25978	6.81434	4.71108	3.28913
NAFLD 178	386.859	16.6172	10.5369	9.38327	0.0190446	3.60592	6.70608	4.04823	6.53897	4.37778	6.74356	0.55331	2.50234	1.86902	1.78485	1.70114	0.682678
NAFLD 179	336.987	28.4205	16.8317	10.9195	0.159925	4.3397	9.17908	5.3548	7.58314	5.47697	9.25864	3.12339	3.51742	1.96573	2.75971	2.33677	0.901371
NAFLD 180	1023.05	55.7565	109.555	45.5081	0.830518	5.31766	14.956	16.5235	20.3649	17.1724	34.1665	1.17295	13.9964	3.56354	6.74111	3.11967	3.01923
NAFLD 181	274.241	73.5064	56.1862	44.5499	0.608337	7.21145	18.31	17.844	20.347	22.1789	40.1986	2.10324	15.0411	8.50658	7.18362	3.78865	3.22573
NAFLD 182	1813.16	66.8823	107.456	62.3091	0.716798	5.16322	19.1115	14.8389	20.938	20.406	40.0805	2.09881	15.727	7.73308	7.50502	3.44592	3.56784
NAFLD 183	562.638	65.758	74.1457	44.1804	0.828648	9.448	17.9184	12.6509	17.9088	14.9631	30.979	2.28153	13.9374	6.5857	5.61166	4.07626	2.67844
NAFLD 184	346.953	59.1728	83.611	42.7555	0.50426	5.13655	14.662	17.9822	18.4955	15.7091	43.0495	1.18203	11.3723	3.90656	6.18355	2.88625	2.96872
NAFLD 185	661.995	67.6283	78.9538	51.6532	0.674595	3.63107	15.8823	13.0904	18.5759	13.6552	108.955	1.62071	11.6504	5.01728	5.19328	2.81653	3.14994
NAFLD 186	3113.54	53.7678	100.392	57.3746	0.399747	4.97682	20.9172	19.5653	19.989	16.2164	32.6211	1.54853	14.1968	6.73834	7.26236	3.05824	4.00293
NAFLD 187	519.034	40.2414	32.4588	28.9684	0.471405	10.1473	13.5555	12.9045	13.2243	12.3863	13.7091	2.51092	6.73258	3.26671	3.51334	3.19708	1.67918
NAFLD 188	405.546	66.7815	102.158	50.3529	0.627664	6.55451	20.0842	14.7128	25.1257	21.4051	43.063	1.57663	16.2701	6.00643	8.20212	4.13678	4.31592
NAFLD 189	1295.87	70.2723	85.1299	49.92	0.61901	3.5792	16.6351	11.5312	25.1185	18.3552	44.7363	1.17219	13.0021	8.08787	7.08145	2.57812	4.0446
NAFLD 190	870.719	94.8422	69.9355	53.5168	1.72231	8.28865	20.1527	12.9654	17.4041	17.3399	60.7909	1.70588	13.5233	6.92151	7.14046	5.37823	3.51449
NAFLD 191	1217.02	106.115	63.8304	79.3699	0.944685	3.404	25.0403	19.135	18.4643	17.5388	87.7602	2.61987	12.6088	6.43336	4.72379	4.63468	2.56541
NAFLD 192	167.113	75.3059	75.438	62.5053	1.09244	6.58328	21.9088	33.1071	10.3535	12.1025	45.3793	1.56362	9.95789	5.00045	3.85012	2.55115	1.58639
NAFLD 193	604.23	57.1722	89.0558	48.196	0.649965	8.13213	18.4462	25.3254	18.2535	17.7829	36.8475	2.10756	11.4708	3.76089	5.70294	2.96624	2.62975
NAFLD 194	3010.09	89.5999	55.2574	72.6105	0.974665	7.08967	23.0161	25.4171	11.3989	11.118	54.1147	1.63499	9.87001	3.73958	4.35752	3.39722	1.71865
NAFLD 195	606.063	72.6155	69.2962	47.9773	0.626555	8.83252	21.1963	10.6346	17.7044	13.7781	22.5283	1.65973	10.3381	5.70376	5.13185	3.79511	2.18115
NAFLD 196	1206.83	85.7984	44.8705	59.1277	1.0663	10.6426	23.7605	15.5014	11.6512	12.4346	31.6259	2.71071	7.92793	4.0066	3.79996	3.59896	1.65448
NAFLD 197	1359.2	76.0152	87.5046	55.1443	1.17499	8.42303	22.6786	25.5197	18.7199	15.2711	79.1715	2.71908	12.059	7.63245	4.71024	3.55951	2.69827
NAFLD 198	15.8397	53.3392	12.3707	6.35087	0.535245	14.4813	8.97375	4.23258	4.54636	3.60347	8.87517	4.82889	1.46449	2.02032	2.32898	2.30664	0.866919
NAFLD 199	1978.87	77.639	114.585	62.7231	0.966459	8.78652	27.0295	16.1759	27.7083	22.8228	33.0427	2.59517	15.9026	6.59015	7.74403	4.81417	3.7833
NAFLD 200	1457.96	83.0108	90.1083	55.3746	1.10028	11.1392	20.5817	13.15	25.0943	18.3659	64.8102	1.68916	17.3213	5.35109	7.3739	4.56041	2.91748
NAFLD 201	1390.42	54.5193	71.0426	35.732	1.15234	6.49984	15.901	12.1052	21.8941	13.8396	16.5489	2.2552	8.78651	4.80497	4.52126	3.3953	2.18658
NAFLD 202	1253.24	51.8469	39.626	55.0949	52.6813	15.914	24.5624	32.099	15.1097	11.9131	38.3728	2.03688	6.2202	3.98812	4.50165	3.56784	1.61606
NAFLD 203	1318	63.7278	101.838	62.7789	0.705661	2.96912	19.2183	18.6746	24.1652	19.5518	103.558	1.93059	15.507	7.02772	8.66041	4.46481	4.53407
NAFLD 204	2124.07	61.2939	82.1569	54.8789	0.800087	3.14909	19.0785	20.0145	27.5734	17.2804	59.0179	1.5849	15.0072	8.84877	8.28552	3.82	3.99292
NAFLD 205	591.574	58.516	78.9518	56.1238	0.385529	2.6196	16.6433	19.3004	20.5358	17.3005	55.9844	1.74014	13.6236	7.21206	7.30925	2.80142	3.30594
NAFLD 206	330.814	56.3657	88.5621	60.0484	0.75803	4.23446	18.9493	25.2605	20.8046	17.6472	53.8722	1.47478	13.9734	7.57756	6.65113	3.12355	3.2684
NAFLD 207	1848.45	68.3043	73.2743	52.5104	1.11224	7.87629	23.1825	14.5946	27.2708	20.7964	50.3104	2.91872	15.9311	8.12039	7.40957	4.36214	3.40943
NAFLD 208	916.71	90.4353	81.916	55.5748	0.961572	10.5776	21.0014	21.6451	21.0356	18.7044	74.9859	3.71267	16.14	6.73004	7.80061	4.66188	4.00481
NAFLD 209	478.329	83.0315	84.7403	56.5625	1.36369	5.42453	22.0067	19.6281	19.7168	19.5947	66.3528	1.91188	14.9468	6.67588	7.29246	3.69837	2.80987
NAFLD 210	1837.27	97.1436	78.7327	71.0922	1.08975	6.06866	23.4001	22.9838	14.1988	16.3693	101.021	3.53858	11.3524	7.15648	5.19236	4.6921	2.40625
NAFLD 211	491.676	43.8629	71.9819	44.6956	0.290274	3.04316	14.1871	16.4882	22.7942	13.9331	36.6763	1.31367	11.34	5.81542	6.38253	2.83939	2.99018
NAFLD 212	399.811	57.391	95.2533	48.9927	0.489018	4.63779	17.594	14.8749	19.2074	18.9517	37.9097	1.58901	14.4167	8.82562	6.34045	2.98552	2.93318
NAFLD 213	1582.94	65.5149	77.9168	48.1408	0.531996	4.4901	23.1091	19.0538	19.4735	16.459	41.5431	0.895763	15.2788	5.69418	8.40954	3.72001	3.41005
NAFLD 214	279.929	83.7358	59.64	49.0673	0.264593	3.65231	17.5613	15.873	14.9807	19.6874	38.7652	0.891032	14.7652	3.88316	6.4087	3.16321	2.96091
NAFLD 215	290.601	84.3744	89.8181	52.5569	0.607877	6.19858	19.422	15.2604	18.3134	18.4057	35.4953	1.2428	15.4662	4.92233	7.80697	3.8126	3.66975
NAFLD 216	1757.07	61.9876	59.124	47.6623	0.517984	3.68507	18.3089	17.7368	21.039	15.1994	62.1456	1.88115	10.6282	3.91869	7.73447	2.37412	3.64933
NAFLD 217	1802.84	72.3276	120.899	50.1131	0.742673	5.31807	15.8388	15.8501	18.5933	17.6577	44.053	1.81865	12.716	5.77905	6.50573	3.18531	3.40848
NAFLD 218	198.047	82.2678	170.924	48.3865	1.13994	8.21383	16.2635	17.735	27.5664	18.5358	37.5548	2.17977	16.2606	6.16033	6.79004	3.67986	4.30339
NAFLD 219	690.917	108.018	59.5734	66.7306	2.82001	12.4173	22.9236	21.2932	12.0993	14.3117	27.1954	1.46078	8.60454	3.35135	3.94386	4.27148	1.71509
NAFLD 220	638.444	99.7523	35.9171	64.0589	1.35223	8.35468	31.6088	23.2833	18.0453	13.4156	25.9691	2.16818	8.00189	4.63737	4.54313	6.75783	1.58756
NAFLD 221	1307.66	64.8683	21.8945	87.2845	3.00929	4.21088	30.8154	20.0413	11.8829	10.2534	26.0536	1.38962	5.11758	3.91163	3.1418	2.9051	1.11875
NAFLD 222	76.0355	96.8289	68.4961	65.7694	0.624508	2.45418	22.104	16.5072	22.9983	20.0556	72.9017	2.21761	13.1211	5.18461	7.50186	4.16082	2.62034
NAFLD 223	869.869	46.7137	62.838	48.7305	0.126074	2.81377	14.74	12.5493	16.3182	10.1283	18.0944	1.09886	9.09652	7.0283	5.05537	1.95511	3.12086
NAFLD 224	216.2	88.343	55.1918	57.9869	1.22944	9.12622	23.775	19.1744	20.3459	18.3356	50.3585	1.52838	11.6361	4.64061	5.99061	4.60512	3.01428
NAFLD 225	941.095	69.5315	109.93	53.4859	0.405778	9.83575	23.3677	14.8761	22.83	20.2598	31.535	2.06311	14.0053	5.36073	6.48911	5.13202	3.59829
NAFLD 226	340.916	63.4988	111.961	51.4369	0.487061	11.4283	17.5025	16.2159	20.5629	17.0225	23.1227	1.3997	12.2308	3.81831	5.44362	3.61239	3.05789
NAFLD 227	678	65.7214	90.6394	53.5349	0.716734	4.7257	21.7259	18.1518	24.7126	19.9178	43.947	1.69191	12.3774	6.62467	6.15741	4.24217	2.73687
NAFLD 228	413.289	62.74	69.2053	40.2331	0.312858	3.98727	15.3171	10.8434	20.0833	14.1569	27.2669	1.90881	11.5459	3.5851	6.61114	3.23446	3.66067
NAFLD 229	351.061	66.0024	27.9238	54.5695	0.621151	12.3575	20.054	11.9688	17.5885	17.4762	32.3168	2.88422	9.49222	4.36709	4.96005	4.21082	1.66544
NAFLD 230	188.113	101.655	143.767	67.0617	1.47681	13.9795	25.9317	19.6145	29.2945	21.4148	32.6918	2.36983	17.7858	5.45467	8.49518	4.58039	4.59929
NAFLD 231	548.616	85.48	148.077	59.5981	3.03976	16.6159	23.9094	14.4904	21.177	22.9339	52.2219	2.89675	18.0254	3.03614	7.52909	4.28405	3.92271
NAFLD 232	473.43	57.3897	145.193	54.7838	0.350091	5.30657	21.0124	17.0353	23.4286	23.3588	24.4428	1.21693	14.2713	4.55244	8.90563	4.34327	4.21979
NAFLD 233	258.171	62.087	104.77	49.1163	3.8465	7.90086	19.0176	15.8999	22.8534	20.1626	34.8281	1.20903	14.0134	6.21119	6.95685	3.25111	2.67763
NAFLD 234	328.384	50.0624	98.8283	52.9138	0.819837	6.68986	19.2246	16.3366	20.4587	18.6256	25.8521	1.58271	13.5206	4.9738	6.60748	3.37249	2.84542
NAFLD 235	1048.36	81.681	131.326	58.1528	2.74593	15.7372	20.2979	16.2991	24.4441	23.7958	29.7783	1.65167	14.6452	5.97342	9.10479	4.20507	3.65636
NAFLD 236	341.978	109.942	63.0681	64.4238	7.72922	8.88928	22.6788	20.9349	17.8514	16.31	36.4604	2.14653	11.6313	4.96692	5.55457	3.80739	1.9988
NAFLD 237	1425.37	130.69	77.9136	58.6636	0.433758	9.01513	22.3649	22.4231	18.14	24.7961	19.499	2.03034	14.0831	5.8983	7.1382	4.34985	2.9337
NAFLD 238	331.092	58.526	86.4955	37.0506	0.233942	5.63493	17.9032	16.4429	16.2591	15.0299	30.5172	1.69921	10.1942	4.91328	7.49101	2.16062	3.36669
NAFLD 239	577.958	66.9734	84.362	53.1357	1.16905	3.33376	17.6825	16.9463	18.2237	16.8355	28.7326	1.88139	10.81	5.87024	7.77986	3.41256	2.94568
NAFLD 240	1890.07	61.6945	135.306	60.8299	2.23749	7.35351	22.713	30.0063	40.4101	20.4839	35.0638	0.944865	13.1316	4.24545	6.83602	4.19607	3.11461
NAFLD 241	969.433	75.5128	146.958	54.0523	14.2236	29.4166	22.2586	16.757	40.7179	26.6101	38.6312	3.47015	17.6706	5.88961	8.33372	7.21422	4.41306
NAFLD 242	759.963	65.4492	105.301	58.8684	0.437856	10.0526	18.9803	17.9418	25.7875	18.2906	23.3742	1.22442	11.0623	4.31613	7.22518	4.37284	3.10208
NAFLD 243	2040.4	76.7962	89.2915	53.2713	0.37292	7.13886	21.4424	15.8949	18.6812	18.5452	32.7431	1.21889	13.2922	5.19734	8.52347	3.18898	2.90056
NAFLD 244	1040.09	78.1649	108.396	57.5733	4.29072	20.7069	24.8159	21.1459	40.3724	22.8992	37.5673	4.24456	17.4065	5.34249	7.76228	5.4211	5.44794
NAFLD 245	1147.23	56.449	111.431	60.5509	2.16598	12.6967	19.871	15.6672	32.63	21.1839	33.8341	2.19914	14.9017	6.97872	7.95918	3.85735	3.95379
NAFLD 246	1418.71	71.3335	121.815	53.6892	5.54819	10.0406	25.0904	30.3026	37.7687	27.3004	134.899	2.29658	19.1792	4.0966	8.24687	6.36507	6.46598
NAFLD 247	1303	42.3447	107.989	48.623	1.06127	2.08015	15.9244	22.2873	35.6014	18.048	62.0942	0.748817	11.7965	4.37563	6.62741	3.00944	4.10165
NAFLD 248	1639.12	48.3382	70.9323	31.0643	0.346178	5.06632	14.4762	15.325	19.1494	12.9436	19.3423	2.26297	7.47263	5.06156	4.96584	2.96029	2.77617
NAFLD 249	662.39	39.4991	66.7788	23.2007	1.22885	5.62006	12.3497	10.0667	17.3925	9.58164	8.68597	2.04257	6.43286	3.03278	4.24756	2.28678	1.83806
NAFLD 250	1878.06	68.6149	107.498	61.7578	3.92387	11.9725	22.1434	22.7634	26.586	18.1967	40.1042	2.41318	13.6788	4.50731	6.41344	5.04567	4.04864
NAFLD 251	1543.82	61.1499	77.8692	39.4961	0.930617	8.40585	22.6341	15.8889	21.1832	18.0647	31.911	3.48531	10.0762	3.50424	5.93775	3.58989	2.81271
NAFLD 252	519.948	56.0097	86.4112	34.55	1.27244	4.80735	21.0049	17.4981	18.5758	16.1641	15.0088	1.52696	9.521	5.51772	6.0737	2.55665	3.00277
NAFLD 253	1653.79	82.7649	90.6534	68.3317	1.69372	8.13961	22.8682	22.2392	22.1743	17.2581	21.4644	2.0894	12.9626	4.12154	6.30799	3.86898	2.72748
NAFLD 254	353.609	58.2513	43.8426	59.5235	4.46802	5.47262	17.4428	19.0055	12.7799	14.8475	33.6733	2.07026	7.53274	3.57129	5.01077	3.47239	1.78884
NAFLD 255	730.933	72.173	83.4131	45.4208	2.07743	7.69909	21.0462	10.8242	16.9049	10.4397	21.4113	2.26336	6.60406	4.97627	4.80743	2.94388	2.29533
NAFLD 256	409.759	102.192	82.7174	44.4774	0.517427	10.3744	21.9886	14.4353	18.7859	13.4523	11.7872	2.99157	8.41262	4.23064	4.70381	3.65898	1.91078
NAFLD 257	2096.94	91.6029	49.6078	56.4316	1.24831	8.02359	22.7144	23.7325	14.4343	12.6443	53.4184	2.74458	9.08762	4.66286	3.47811	3.97632	1.8369
NAFLD 258	375.756	67.6046	55.179	64.3856	0.339161	6.25624	27.6668	22.6561	19.5769	15.822	45.9678	2.25816	9.03383	6.44197	5.15575	5.89075	1.89247
NAFLD 259	433.841	105.619	37.3754	71.7413	1.13218	3.77688	31.4211	26.7214	13.0745	10.8924	97.7363	3.41031	6.56302	3.60637	3.2657	3.61478	1.34005
NAFLD 260	794.017	108.081	35.3695	66.8905	1.20267	10.0353	32.9646	29.1455	10.2084	12.9406	76.0707	3.15544	7.5366	4.86025	3.65579	4.14119	1.26993
NAFLD 261	990.646	95.0171	50.8255	74.5131	1.31486	10.3124	34.0328	35.1786	13.378	14.6178	68.8149	3.5966	7.67133	4.5569	2.98706	4.859	1.7786
NAFLD 262	963.124	109.179	55.1153	65.9208	1.62312	11.111	32.0278	23.8685	17.5379	14.989	44.5521	2.64309	9.54921	6.55986	3.69779	6.69057	1.88572
NAFLD 263	465.536	86.3336	45.8451	58.4538	1.07756	3.89669	22.0279	20.4301	17.2491	14.6435	46.7963	2.49362	9.52726	9.24061	3.95061	3.71516	1.8559
NAFLD 264	114.015	111.549	52.7324	53.971	0.806535	17.3485	24.8185	28.8069	13.2728	18.2488	54.2594	4.1007	10.367	6.82895	3.48331	5.11596	1.80366
NAFLD 265	2115.32	93.206	47.6229	62.6855	1.53371	9.90101	27.7291	25.6319	16.3404	13.9635	61.8684	3.62046	10.2108	5.74627	4.2154	5.76311	1.96492
NAFLD 266	1059.01	93.4377	47.6738	59.2943	1.3133	6.82941	28.2878	25.5993	18.1365	14.4527	58.3172	2.36708	9.64223	6.33414	4.39578	4.91807	1.91631
NAFLD 267	1681.29	103.281	42.949	59.8432	0.393293	9.60231	29.7709	22.3658	18.5631	12.1808	39.6728	2.32925	7.2243	5.08599	3.63528	4.86048	1.68809
NAFLD 268	107.067	136.905	57.2909	63.5721	1.11741	10.7692	31.1132	26.1975	15.0696	15.527	45.2064	6.90859	9.50517	6.62333	3.64887	5.10553	1.69583
NAFLD 269	276.656	137.225	74.393	50.7058	4.13911	21.6643	33.6839	21.1728	22.5226	20.4674	80.7606	5.48784	14.9569	8.87995	5.24477	10.0052	3.26605
NAFLD 270	1943.94	113.088	60.8106	63.226	0.378636	7.11317	30.818	21.4577	14.6693	15.3425	44.9784	2.91941	8.92679	5.86052	3.80202	5.14908	1.74337
NAFLD 271	1920.72	74.6394	61.9956	73.7884	0.739848	8.53164	31.962	28.5795	17.1288	12.9959	82.3919	2.43739	7.66823	3.73626	3.71453	3.57312	1.68882
NAFLD 272	944.693	72.6868	68.3382	46.8488	1.42548	9.97964	23.0346	28.2695	24.7333	18.5808	68.4273	1.75218	12.959	6.57449	5.88148	6.51273	3.05922
NAFLD 273	613.632	108.795	39.6645	63.7431	0.850352	13.0133	27.8762	20.298	10.7159	12.35	30.4274	4.03842	8.05285	4.88105	3.60157	4.26041	2.0019
NAFLD 274	180.718	108.421	45.1725	60.4196	2.5963	11.3991	32.0481	24.7406	14.1485	16.4368	91.4089	4.69089	7.55509	4.4665	3.42173	5.55623	1.08652
NAFLD 275	126.444	130.153	65.7055	73.6267	2.78223	20.763	36.0822	44.9767	18.081	18.2812	61.7775	6.31911	12.5893	6.77035	3.7102	8.84834	2.40446
NAFLD 276	837.574	105.053	50.565	71.1614	1.20751	10.0213	32.3796	27.2037	16.0295	15.2221	49.2085	2.90926	8.71532	6.61013	3.90367	5.49895	1.71306
NAFLD 277	881.108	122.172	55.6838	74.184	0.941832	9.52699	37.8482	32.1608	13.9967	14.1212	55.4584	3.60151	7.66717	5.24404	3.23587	4.69098	1.93911
NAFLD 278	470.394	132.987	47.4457	63.6179	0.905204	8.95254	32.6343	24.559	16.2234	15.4617	87.6726	3.82161	9.04157	5.43724	3.96718	5.40448	1.98018
NAFLD 279	921.025	60.5441	35.8438	35.4949	0.52353	3.81098	23.7008	16.7411	11.9671	9.57559	14.0678	2.74103	5.12176	4.01553	3.49003	3.88346	1.19504
NAFLD 280	478.036	110.362	56.505	59.4679	0.329011	14.4703	29.6242	21.3461	12.7547	14.0673	29.0882	4.04261	9.72674	6.24121	4.63437	5.86752	1.96564
NAFLD 281	732.858	147.94	50.522	60.8697	0.927431	7.95291	27.9861	26.0082	22.0116	14.8291	33.8698	2.62714	8.71554	4.66529	3.76386	5.58033	2.03076
NAFLD 282	117.243	57.8774	36.3437	33.6803	0.50211	6.74408	17.0412	13.739	10.4047	8.54454	7.40066	3.72378	5.27642	6.30727	2.98089	4.21293	1.32265
NAFLD 283	555.985	49.4263	90.0349	49.2178	4.78995	13.2916	18.8122	20.4454	22.8947	20.0307	63.6568	3.20547	12.529	6.30534	7.72803	6.1094	4.11327
NAFLD 284	151.08	49.4046	112.422	43.9581	1.85149	9.51371	19.8316	23.9644	26.2471	20.6401	63.6758	1.72056	13.0426	4.21371	6.29741	3.37792	3.54496
NAFLD 285	944.933	56.7868	114.449	43.6774	1.91651	6.56763	17.4529	24.8869	24.7637	18.9333	33.6895	1.96061	12.0203	5.94083	6.70391	4.26973	3.79739
NAFLD 286	1597.78	73.9122	79.4022	49.8504	4.20505	10.7223	24.0031	29.0869	22.3674	15.43	53.7069	2.63588	8.38319	4.77506	6.04445	3.91263	2.35707
NAFLD 287	553.349	123.559	88.277	61.7039	2.03556	13.642	29.5566	22.089	26.8388	21.2856	71.0975	3.92371	15.3745	6.09213	7.0491	5.94913	3.65366
NAFLD 288	1528.08	58.3064	90.6949	56.835	0.859831	7.55581	21.0447	19.3466	26.5089	18.7271	77.314	1.71744	12.6748	5.92926	7.80131	4.30497	3.82156
NAFLD 289	265.119	60.9595	127.935	51.5344	3.476	16.0284	25.2677	22.6989	26.5486	21.7521	41.0099	2.70693	14.2688	7.41859	7.14866	5.62386	4.38686
NAFLD 290	1271.84	54.7329	120.943	50.383	1.51256	6.96701	21.8122	27.0468	28.8017	21.5586	71.9303	2.07954	13.7637	5.23871	7.62118	4.38966	3.86369
NAFLD 291	327.212	59.6511	77.9562	60.6099	2.45038	9.43576	27.5555	31.4809	19.4959	18.7913	50.2604	3.01028	11.5531	4.41815	5.47794	5.44193	4.26602
NAFLD 292	1275.54	43.3359	108.906	50.7359	4.39603	14.951	21.6001	24.2999	27.5954	17.9067	46.5317	2.16982	10.2882	5.93771	5.50354	3.70616	3.29356
NAFLD 293	519.539	59.0882	108.653	64.2405	1.1713	6.93419	27.1154	23.1091	28.0692	21.439	53.355	1.9142	13.6151	8.86122	7.79741	4.56122	4.23609
NAFLD 294	1257.81	90.9081	59.1856	63.9924	1.2936	8.14507	27.2729	19.1329	17.5955	18.0338	59.8235	3.47427	10.2773	5.96588	4.60168	4.29204	2.2585
NAFLD 295	26.8146	96.2087	75.8802	66.0681	2.92496	24.6314	31.3409	24.427	22.5038	21.3245	66.6474	5.56527	16.3827	7.08031	4.72483	6.9814	3.22546
NAFLD 296	807.236	62.9466	110.287	43.9453	4.64542	2.38365	10.7302	17.894	48.4544	30.3411	32.645	1.04241	24.467	16.4159	13.1469	4.38094	13.0785
NAFLD 297	1327.43	59.2713	110.073	44.0091	40.1158	5.94607	12.8503	16.8309	50.5609	38.4355	43.4732	1.89487	27.2173	17.9062	17.3208	4.50991	14.7231
NAFLD 298	197.957	45.8052	123.897	26.5074	3.21735	6.29552	12.2369	16.4795	46.4492	41.1183	24.455	1.62694	36.9578	21.7814	15.8534	5.53251	19.667
NAFLD 299	1257.8	28.0363	89.2385	14.1517	2.18329	2.99554	4.94438	10.5954	39.5456	32.0587	20.9599	0.258554	29.6564	17.5362	15.4812	3.31216	13.7072
NAFLD 300	494.309	27.0239	90.9905	9.92102	8.14576	3.58074	4.52782	8.27036	37.5614	28.2768	3.88641	0.287211	17.6878	14.4893	13.9368	2.10945	11.5268
NAFLD 301	921.59	26.2081	78.7791	12.2564	1.38794	2.22168	6.61481	10.2405	45.6093	34.9321	9.54355	0.648069	20.7569	21.5888	15.3802	3.96651	16.6624
NAFLD 302	501.917	42.9068	87.4301	13.2804	1.91747	3.54954	9.23678	12.9393	36.4686	33.8754	7.43749	0.232121	20.7345	24.0591	12.6373	3.6249	11.8108
NAFLD 303	942.446	33.0104	72.9715	18.0087	3.71451	4.07102	6.39594	21.0542	25.7707	31.4487	9.10104	0.55904	16.8901	16.304	10.1815	2.84384	11.8711
NAFLD 304	760.446	24.5332	98.1159	16.4725	6.21532	3.84344	6.93372	8.81822	38.1873	33.7376	19.6237	1.01733	22.6668	19.5713	12.0425	4.15406	13.8544
NAFLD 305	1457.29	27.6858	64.781	25.1501	3.11799	5.945	7.56171	11.9217	38.7662	36.3994	19.4524	0.542254	29.4908	18.3485	14.258	3.35064	17.5241
NAFLD 306	391.122	46.2005	62.1731	15.8036	139.331	35.5352	7.69986	9.04133	25.9254	18.4781	17.6816	1.78925	14.5076	8.91102	7.01111	2.842	6.59544
NAFLD 307	525.529	28.1311	66.1016	20.1702	4.08301	3.50834	8.04243	8.74916	26.8248	27.6626	13.2433	0.688986	20.5746	14.2501	9.94605	3.56883	10.293
NAFLD 308	238.083	10.7962	30.1997	7.12007	2.39228	2.77171	3.02077	3.94833	16.9288	9.97029	4.22293	0.373262	6.53465	5.53624	3.81975	1.29708	4.69222
NAFLD 309	623.794	27.9691	68.6598	19.8533	1.0318	3.99534	8.91284	8.44127	18.4213	18.3121	17.851	0.512114	15.9052	8.61309	8.24827	2.65614	8.30448
NAFLD 310	1639.68	22.4263	77.8899	12.5433	1.232	2.97501	7.93389	10.8118	38.1375	27.4012	3.78188	0.393732	16.9901	17.2704	13.2947	2.75119	11.7823
NAFLD 311	455.195	20.2666	35.4106	9.3784	4.07554	2.03501	5.25472	6.35331	18.4676	16.1888	5.93778	0.643522	9.56049	10.0269	5.8651	2.49144	7.52369
NAFLD 312	289.398	14.9928	51.2697	6.58453	3.69449	3.59572	3.68214	6.35442	17.7805	13.9765	3.1854	0.317254	8.72303	7.45606	5.93928	1.45631	5.77297
NAFLD 313	496.437	17.5185	39.5083	6.72517	1.5668	1.46546	3.37737	4.79704	12.9766	10.6595	9.54815	0.282365	7.71918	5.30856	3.85236	2.06071	3.74877
NAFLD 314	81.9213	10.0367	59.6221	7.07748	2.91962	0.989092	2.81154	4.41251	26.0013	16.4147	5.00822	0.172792	10.2855	9.89004	8.69375	1.51593	8.11078
NAFLD 315	35.8043	8.92162	16.6469	3.78259	1.16088	1.35144	2.42724	3.07602	9.6263	9.45747	8.76885	0.372317	6.67492	5.8439	3.37594	1.674	4.55289
NAFLD 316	145.237	13.5699	23.4488	7.89172	1.1174	1.67726	4.6251	4.56162	11.777	11.7251	14.6007	0.697152	8.77729	7.93631	3.77845	2.33711	5.56155
NAFLD 317	251.164	12.659	40.3034	5.94953	2.71673	3.61449	3.05657	4.98103	13.7932	10.2732	3.13814	0.515737	6.60484	5.79056	3.69412	1.25433	4.57795
NAFLD 318	216.135	19.7658	35.7024	6.91825	2.86531	2.57927	3.94176	6.56163	15.46	10.605	3.61281	0.495518	6.53023	6.48391	3.91233	1.8432	4.53211
NAFLD 319	290.857	15.6575	36.6739	6.47487	2.79052	1.69224	3.7829	4.04053	26.693	15.0709	6.43472	0.414328	10.6967	10.1033	6.71874	1.88399	6.92898
NAFLD 320	166.3	39.974	52.7394	17.066	13.7026	4.9674	8.88657	9.42564	38.9544	34.0026	43.9669	0.888166	21.902	19.1932	12.9768	4.64032	14.3394
NAFLD 321	221.142	21.0093	110.936	18.1056	29.4314	10.6544	6.58347	12.4486	58.3143	41.9907	8.85883	0.452082	28.5601	20.9247	18.9134	2.9784	20.7026
NAFLD 322	343.579	23.7155	125.632	17.4307	22.4182	11.9643	6.47449	9.15819	44.5099	36.1693	10.2689	0.931941	24.1378	22.2905	13.862	3.16149	16.211
NAFLD 323	365.93	46.1815	93.1968	21.9454	3.03029	2.81797	12.7401	12.5033	55.8792	42.4332	12.8516	1.1005	22.3605	25.7796	18.1386	4.73061	16.6695
NAFLD 324	303.586	35.9333	59.5169	23.6258	8.27238	2.31928	8.24082	13.3122	37.4192	30.6838	11.3083	0.621571	19.2111	19.344	12.3379	3.32264	10.4397
NAFLD 325	247.642	77.4984	72.67	37.1716	2.98541	6.80197	18.7395	14.1793	17.0399	24.374	51.9603	2.22097	18.2023	9.94476	7.16432	4.46693	7.91145
NAFLD 326	126.367	53.3481	16.3158	16.9312	0.761553	1.85092	9.49759	8.37727	11.8426	12.9201	16.4931	1.10628	10.3606	10.0261	4.22407	3.1988	3.99549
NAFLD 327	60.4525	38.3503	19.3843	12.7284	1.01408	2.2654	7.60569	7.59147	11.1421	10.7697	6.27518	2.06803	8.41125	12.4287	4.24931	2.87906	3.8382
NAFLD 328	496.171	40.5873	50.9699	30.6928	1.24523	1.97924	13.5326	9.65433	13.8079	17.1318	26.4396	2.17958	13.032	9.82121	5.6506	2.83643	5.52954
NAFLD 329	1012.35	60.0123	60.419	36.8309	5.50594	6.86371	18.9811	15.1718	20.4826	22.5454	42.1946	2.42986	18.627	12.6206	8.02478	4.49618	8.51628
NAFLD 330	256.929	31.9314	84.4471	19.876	31.8561	3.3443	7.04355	13.1339	50.7563	34.5667	11.8922	0.368108	19.6049	22.0831	14.6974	2.33534	11.74
NAFLD 331	69.3299	42.5018	34.8188	19.6555	1.48834	1.47482	11.1408	9.28217	14.8108	18.4995	17.7006	0.960918	12.6889	6.82424	5.81884	3.09025	6.26348
NAFLD 332	170.783	48.002	23.7654	16.6858	1.16928	3.79378	10.0098	7.06263	12.0554	13.3917	21.0892	1.68255	10.2718	9.03201	4.54875	4.24238	4.73008
NAFLD 333	777.139	83.2713	49.7611	36.8431	3.2432	4.15691	15.4194	13.808	17.4409	16.8781	35.1269	1.98055	14.7041	7.77326	6.07071	4.47204	5.60256
NAFLD 334	113.445	74.9363	28.9307	28.6295	7.71287	4.24133	16.6008	8.99464	22.6005	16.881	38.8794	2.85108	13.0874	9.83756	6.00834	4.72739	7.14172
NAFLD 335	235.889	43.1166	26.6438	14.7934	0.639577	2.55131	9.59028	7.00691	10.7182	14.1804	9.51996	2.09046	9.84485	10.4612	4.44798	3.50448	4.5901
NAFLD 336	965.43	77.0448	57.4289	40.1789	10.7058	7.8858	18.3818	23.6516	14.5549	17.93	32.9148	2.91048	18.3306	7.18055	6.55028	6.61576	7.02864
NAFLD 337	243.144	40.2772	35.2122	19.1391	1.1128	2.70753	9.48478	13.0337	13.9213	12.27	3.5658	1.64887	8.14356	7.94836	3.80662	2.81634	3.86104
NAFLD 338	488.237	90.7692	41.9774	35.0545	4.71996	3.56177	17.0875	11.5037	25.357	18.4691	40.3846	3.34256	13.4281	11.1966	7.2435	4.78699	7.13483
NAFLD 339	528.061	48.5197	34.5539	19.8137	1.64713	2.12577	10.8008	6.33717	15.5921	13.4193	11.3616	1.39303	8.8812	9.62391	4.60687	2.9812	4.81474
NAFLD 340	1391.88	55.4868	116.11	32.5393	13.6208	10.843	12.6072	14.247	52.9195	40.2427	25.8492	0.979196	30.8727	21.6503	17.7849	3.80641	17.7173
NAFLD 341	526.721	44.4346	26.61	17.8543	3.56149	2.46734	10.3417	6.90828	15.5557	12.3842	5.53275	1.51536	8.31296	9.4536	4.01354	3.12427	4.08355
NAFLD 342	318.828	43.3894	48.459	13.1418	2.63407	4.06228	6.98792	8.52394	19.7887	21.8591	26.763	1.62401	15.2928	15.3673	7.66833	3.79984	8.03764
NAFLD 343	1041.94	48.1965	71.2604	21.3817	8.73564	4.29258	10.7337	17.8592	25.8132	25.1936	11.571	0.862427	15.028	16.0311	9.2922	3.96325	8.0307
NAFLD 344	927.141	69.5791	55.8644	22.4949	20.5049	7.23832	11.5557	13.2871	43.7795	38.4666	10.7132	1.9371	23.8401	22.5578	14.3557	5.83083	13.9275
NAFLD 345	1472.48	42.8126	55.4779	28.608	47.4194	11.6576	9.40944	10.4849	51.631	36.1447	30.1963	1.06016	26.9066	18.6988	16.265	4.01911	14.1578
NAFLD 346	1869.65	26.5067	57.8607	21.4035	3.93391	2.10568	5.64478	11.0948	50.0579	23.4926	4.55104	0.529137	12.76	14.4173	10.0266	2.386	8.4452
NAFLD 347	77.5358	15.181	37.9601	12.6981	1.30549	3.56245	4.88918	10.2903	25.1222	18.0446	4.6871	0.869204	14.9594	14.126	5.60769	2.72634	8.08645
NAFLD 348	1164.7	28.4835	80.8938	19.4941	2.91036	2.20672	7.12132	9.54575	43.3854	33.5659	11.9614	0.584103	18.8686	25.8845	13.0611	2.96927	11.8493
NAFLD 349	946.585	43.4565	70.8695	26.6617	1.22995	3.76448	12.4626	15.1439	36.2252	34.4087	13.7571	1.06515	23.7411	24.6548	13.8862	4.31356	14.5897
NAFLD 350	1231.08	19.8098	89.9781	20.5631	4.79833	4.51438	5.16385	11.2061	48.4638	32.8567	12.5053	0.622356	24.1615	18.2509	15.0969	1.8709	15.2646
NAFLD 351	912.535	23.7554	130.052	23.0799	2.84475	5.4318	6.49027	6.49623	45.9486	29.8427	8.52188	0.516559	23.1582	22.2394	14.0326	3.48511	17.5808
NAFLD 352	874.411	34.3097	34.5217	14.8083	8.35443	3.67721	5.08354	11.2968	19.0389	16.6037	6.23014	0.517082	9.44371	10.3777	5.20719	2.10409	4.29804
NAFLD 353	557.491	50.0229	51.0924	14.0568	6.56991	6.52243	9.24324	10.9436	26.837	29.9897	14.9942	0.931113	19.2583	20.3669	10.2711	6.11304	9.87601
NAFLD 354	116.657	34.9036	44.8475	13.9154	7.2937	2.85528	7.88161	6.81581	19.7825	18.687	7.75898	1.17726	14.755	14.9985	7.80609	4.0961	8.28266
NAFLD 355	978.006	33.2904	91.1701	18.6429	6.16261	3.88112	10.0024	11.0392	60.7851	38.2439	7.27696	0.623721	23.3453	21.9412	17.8373	2.63203	19.2516
NAFLD 356	843.885	56.0102	119.915	28.223	4.96561	6.74683	12.7838	25.0638	43.1836	39.3671	14.7341	1.26059	21.4821	23.8102	13.2157	6.57906	14.249
NAFLD 357	401.688	68.1493	111.404	23.4058	56.7369	21.1776	11.1275	16.3767	36.2381	35.9795	6.09737	1.44143	27.4852	20.4923	13.5062	5.39751	16.6401
NAFLD 358	637.183	35.0855	87.5539	14.4849	38.4298	25.7473	4.76617	9.95202	47.2873	30.1538	7.05909	1.4467	20.2305	12.9271	11.5982	3.0888	11.1931
NAFLD 359	563.786	32.0299	73.5743	16.7647	10.178	3.34195	5.34248	9.18382	35.145	25.9232	13.0006	0.463356	18.1806	20.518	10.2298	2.71606	11.1102
NAFLD 360	127.226	27.4839	67.3609	14.7466	11.0756	4.51927	6.06154	11.9857	38.4414	27.9075	6.92924	0.927069	17.1705	15.4454	11.1489	2.83493	11.9186
NAFLD 361	413.858	77.4813	97.6624	20.4997	70.7726	31.7917	6.1261	16.9149	50.5405	28.6517	4.05314	2.58415	19.9027	18.1333	13.0992	4.88918	10.9579
NAFLD 362	749.535	94.2799	116.595	22.0568	129.792	41.2588	10.0339	13.5487	117.639	36.5927	19.1723	2.3113	21.4397	20.8579	19.2251	5.10748	13.4245
NAFLD 363	245.649	58.45	83.5243	24.3745	106.239	11.471	9.2802	13.994	61.1247	29.2165	11.3367	1.2362	19.7274	23.46	11.6432	3.94514	8.98679
NAFLD 364	1275.67	52.4355	110.957	25.4115	24.7967	9.78108	10.7649	12.7226	121.818	37.0605	17.1178	1.00909	27.562	27.5401	18.1214	5.37964	13.9095
NAFLD 365	625.483	35.1792	95.1949	19.078	30.5867	2.69479	7.46683	7.91249	35.0295	29.6559	19.4317	0.553001	20.0454	17.1659	14.1489	2.68992	10.9033
NAFLD 366	813.708	42.382	73.4509	22.4101	5.80058	8.26809	8.32326	12.3796	62.8536	29.6838	11.1288	0.983071	22.0916	23.4105	11.5359	3.95795	11.3282
NAFLD 367	1342.83	53.4185	63.0701	28.1285	40.7367	6.8667	14.5668	13.4029	59.0232	32.1609	11.39	0.858038	24.7523	26.2672	13.0993	4.72764	15.026
NAFLD 368	1428.39	37.3751	107.266	50.7433	14.137	5.90418	13.854	14.3192	58.2945	39.3719	28.8257	1.22162	35.1871	24.9318	18.9121	5.8086	18.3698
NAFLD 369	823.551	42.0763	94.9182	27.5749	31.5148	13.0424	12.3151	16.8631	61.2108	49.8345	21.2763	0.659662	29.3792	21.8475	21.8111	6.47871	14.5887
NAFLD 370	1669.82	50.1048	65.1189	34.7717	26.1165	10.503	12.8484	15.0592	56.8298	42.9318	13.8503	0.684052	36.0785	28.4282	17.1678	6.29135	13.5724
NAFLD 371	1147.16	62.0188	83.2683	38.4316	1.16543	5.47708	15.9501	14.3404	45.7043	38.8483	14.7711	0.875684	28.6747	29.9996	13.4108	5.60891	12.571
NAFLD 372	1320.99	72.4488	69.7511	23.1127	19.8406	5.84768	13.3806	20.1368	42.9598	38.3791	28.0977	1.44109	26.0378	17.4636	12.7407	6.15363	16.0781
NAFLD 373	550.596	37.0197	102.865	44.2288	2.13912	4.91075	14.4082	14.8954	53.2894	41.417	24.9602	1.03581	32.9948	20.9346	18.1524	5.95808	20.2407
NAFLD 374	633.088	25.7728	125.182	33.0974	3.29122	3.76306	7.79226	13.6531	72.5772	47.1632	15.8553	0.747041	40.2481	36.1191	20.5863	4.21073	20.6601
NAFLD 375	496.525	43.9951	87.3806	26.3011	100.303	29.7726	8.82867	10.5519	80.328	47.7766	8.56742	0.598526	29.6574	25.654	18.4183	3.15212	14.5061
NAFLD 376	525.117	48.6193	88.9741	37.2952	1.11403	5.02468	11.807	16.2658	42.0449	38.5129	24.1533	0.864962	28.5511	26.5907	13.8351	4.59899	12.2244
NAFLD 377	105.246	50.6477	127.625	36.8018	43.4362	16.7409	15.2126	20.1603	47.298	41.7413	28.2752	1.56215	39.3533	28.3704	14.3692	6.46127	14.6747
NAFLD 378	1840.92	42.0167	107.191	35.6515	6.06562	3.6101	11.2312	12.3423	69.5006	39.4159	18.0111	0.965627	30.5337	24.7528	19.7183	6.13346	16.6346
NAFLD 379	1890.15	58.8695	81.4594	49.8149	4.23248	2.13946	15.3109	14.3259	44.134	41.1999	20.4944	1.42923	28.8454	25.9041	13.7814	4.32967	13.5723
NAFLD 380	1297.57	45.4639	62.0506	41.2507	1.00469	3.48445	14.6685	16.1887	45.2737	42.3047	26.7716	1.24664	34.1264	27.421	16.9681	4.77797	15.8978
NAFLD 381	386.1	36.0826	114.152	35.317	4.07694	8.33571	10.7365	16.0371	78.2512	49.6939	25.6155	1.36449	48.6363	23.0947	15.8401	6.59511	23.0326
NAFLD 382	874.269	26.5528	133.882	30.6583	1.9127	3.53476	6.45247	10.5968	66.5057	47.3519	24.5957	0.340228	39.9945	26.3284	19.8463	4.01944	17.8734
NAFLD 383	1325.98	29.1693	105.899	30.0308	0.688245	2.11078	8.85322	12.7531	43.5214	40.6457	20.5493	0.793952	32.1944	26.9187	19.5944	3.6414	17.3327
NAFLD 384	1284.21	35.1643	99.4647	40.5492	2.85026	3.81289	12.6683	17.4583	54.9327	41.8238	25.0876	1.061	36.3516	30.2894	14.99	6.27653	16.1691
NAFLD 385	897.157	44.4359	123.793	40.049	0.894307	3.09984	10.0093	13.059	55.9266	49.4107	21.483	0.683754	34.378	22.1534	20.9692	5.10949	18.6711
NAFLD 386	969.404	40.5827	104.758	43.3408	2.4271	3.86226	13.6825	18.4206	47.6794	41.4934	27.485	0.941816	33.9419	19.4616	15.4574	4.41352	16.4043
NAFLD 387	1237.21	40.9488	69.4522	24.3894	2.71996	7.10143	8.98039	15.059	28.2449	22.2493	6.36414	0.748042	14.0601	17.5584	7.51302	2.57176	6.58158
NAFLD 388	68.3456	16.0708	62.6333	10.1553	0.945281	2.39741	5.3269	8.69322	21.3148	20.0174	3.58667	0.46813	15.4151	15.2327	8.81596	1.46591	9.44474
NAFLD 389	82.9545	64.891	79.8962	20.8617	10.4529	11.2505	11.7735	11.7413	46.7555	40.3984	22.4856	1.4842	27.4778	23.1277	15.4022	6.21585	14.4983
NAFLD 390	1158.91	17.6642	86.1119	16.5169	2.47335	2.43637	5.28257	9.13605	40.1069	34.0356	3.26598	0.552763	19.1294	20.3703	12.7204	2.89144	14.1869
NAFLD 391	513.881	25.3173	47.0067	10.9625	0.67353	2.58163	5.30167	9.36392	17.0742	21.1489	17.6613	0.698869	18.5882	18.1313	7.87961	3.36226	7.39708
NAFLD 392	2027.47	29.3821	134.706	26.6583	1.44175	1.45904	7.68524	16.9953	44.6714	43.2782	27.8364	0.245087	33.6289	19.6214	18.5122	2.9684	16.5562
NAFLD 393	724.591	18.4113	79.8199	14.3962	4.15914	2.5606	5.61218	11.3004	35.3242	31.203	8.72263	0.66809	18.1857	18.3348	12.1944	2.10861	12.9696
NAFLD 394	935.972	38.2229	74.2237	20.693	20.9888	6.88171	10.6959	22.1665	46.5325	31.6877	9.50607	0.952805	18.3824	16.1091	10.5636	4.76264	14.3131
NAFLD 395	1204.37	26.1622	124.872	15.1198	4.91062	2.42696	7.194	7.30234	39.934	31.0295	16.0488	0.431462	20.4065	15.8793	14.3288	2.65305	13.9815
NAFLD 396	956.896	78.5383	87.0099	50.5966	0.193598	5.71089	23.2097	11.4863	18.4266	9.57211	12.6417	2.74203	6.77414	3.83643	4.74656	1.92144	2.11139
NAFLD 397	460.52	85.7625	61.5365	45.2872	0.484199	4.8226	21.7697	16.3962	17.2485	11.4782	41.7945	2.61814	7.29948	5.6079	4.3398	2.50293	2.63808
NAFLD 398	59.1954	50.0896	25.3083	19.3217	0.412275	2.72353	10.4117	8.83786	4.3166	4.71361	12.5199	1.99633	4.09549	1.50296	1.99324	1.50601	0.97594
NAFLD 399	579.79	67.3637	85.6641	58.2715	1.85267	7.28684	26.0523	19.9806	24.9161	19.705	67.0151	2.87073	13.8296	7.22612	6.67651	4.90334	5.01216
NAFLD 400	236.302	89.2617	105.335	51.7538	1.32889	13.7546	31.1916	20.3005	38.5973	21.0624	66.0107	4.31808	16.6017	11.9612	9.41091	5.2496	6.59898
NAFLD 401	5.78644	127.96	117.736	59.7228	1.56426	16.6494	36.6067	21.6087	28.0327	26.9161	58.5866	3.6151	16.4102	7.4734	7.94882	6.43939	5.77078
NAFLD 402	804.264	96.7989	95.7945	52.3737	0.687372	4.45828	29.8584	14.7232	26.3962	18.1101	40.4675	3.67639	13.1548	9.63425	6.23285	4.92277	4.3109
NAFLD 403	503.521	94.6529	86.3623	51.937	0.310029	10.5735	29.8565	17.0142	20.6277	16.9542	48.5986	3.92465	12.828	11.8952	7.50111	4.97267	4.35848
NAFLD 404	351.926	75.9182	84.2134	45.6749	0.705387	6.25357	25.74	15.0543	28.4157	20.5661	36.308	4.45348	13.9335	9.7206	7.5734	5.35165	6.14705
NAFLD 405	979.431	114.163	88.6016	57.6887	0.393354	5.39695	30.4225	27.1436	28.4744	27.912	49.076	5.14272	16.3292	12.5822	8.07516	6.30333	5.76426
NAFLD 406	301.465	76.3906	75.0758	69.7832	1.15209	4.60348	30.5396	24.1738	27.3544	17.9741	52.1671	4.40424	10.3055	8.96141	7.20499	4.92733	4.08061
NAFLD 407	416.882	98.8754	116.844	52.993	1.34824	9.74836	26.5317	17.4837	28.6848	25.304	39.4163	3.45079	17.1466	10.495	8.93951	5.37638	7.44701
NAFLD 408	1241.18	106.497	77.5622	59.2338	1.42608	8.62923	27.8137	15.92	31.0112	27.5464	42.6096	5.89615	13.834	15.5115	8.09617	5.5458	6.0468
NAFLD 409	1421.45	101.713	108.648	61.131	1.73504	7.71622	33.6871	15.6289	25.8237	23.4674	76.1212	4.0414	13.0393	11.1177	8.21044	4.75038	5.52348
NAFLD 410	94.9818	114.501	121.429	62.4033	2.67364	24.125	37.1406	17.7659	30.4459	26.0925	50.6874	4.93362	17.4618	7.67903	7.15918	6.27531	7.33095
NAFLD 411	260.44	87.6256	106.803	53.9274	1.58587	13.5925	33.1728	22.0623	23.2844	20.5436	40.3308	4.09556	14.9318	6.37824	7.88352	4.40856	4.84655
NAFLD 412	870.801	87.1263	94.2979	56.4632	0.962495	8.51038	29.0028	18.8434	19.2168	22.14	67.0395	3.26244	15.7258	12.2777	8.54793	4.2589	6.53148
NAFLD 413	2678.03	129.587	98.2248	58.3967	7.47566	8.17072	29.617	19.6863	30.2611	21.2912	44.4393	2.94499	14.1511	11.1656	6.89163	5.50176	5.63458
NAFLD 414	211.423	103.025	98.7608	56.4706	3.32253	13.3996	28.6483	22.8199	32.6065	25.1636	101.124	5.8869	17.9743	9.79317	8.25641	5.4335	7.32033
NAFLD 415	573.252	112.535	56.8642	51.0501	0.684857	5.63788	29.5794	19.3421	14.7121	15.759	50.4831	3.06752	11.7536	5.83291	6.01728	4.17741	4.3425
NAFLD 416	1329.59	96.8665	109.561	69.7165	1.18084	9.15244	29.5359	14.3781	28.3735	23.8202	46.942	2.93418	16.4741	15.5189	8.50808	5.47434	5.88482
NAFLD 417	379.682	90.2893	117.975	59.8834	1.98173	12.7512	29.8871	15.6342	30.2725	25.7719	67.4391	4.7649	19.2069	10.2381	9.72089	5.84967	6.93275
NAFLD 418	1247.15	104.825	96.2374	53.3646	0.870124	14.0077	32.7118	18.8178	24.4409	22.1783	82.4737	3.45494	17.7955	9.43196	7.3781	5.64932	6.29699
NAFLD 419	1131.88	78.893	90.7816	56.0668	0.659375	5.79926	26.5064	19.8745	35.6818	21.1159	50.1924	4.31034	13.778	13.2101	7.53777	5.9779	5.1972
NAFLD 420	615.675	131.529	127.793	81.0831	1.95564	15.7502	39.6695	31.5982	28.8283	31.2048	69.2288	6.02826	19.7556	10.387	8.9246	5.94714	7.32318
NAFLD 421	881.322	55.8048	88.1449	39.2129	0.4277	7.1536	18.306	18.1516	24.42	15.6601	33.9745	3.41718	12.147	7.87677	6.70789	3.86587	5.97141
NAFLD 422	750.188	116.579	99.5914	51.3939	0.658677	10.2925	25.4715	21.1799	30.6477	22.1778	53.5047	3.9071	13.4993	9.53052	6.99982	4.59654	5.53153
NAFLD 423	1269.72	77.5949	103.632	66.6493	0.509155	3.67401	25.0348	18.1106	26.8386	21.7096	49.7374	3.32836	12.8306	11.3996	8.57782	4.14091	4.59153
NAFLD 424	332.84	61.5364	108.437	58.9552	1.33002	8.86349	27.2091	27.0336	25.1415	24.4837	63.0153	2.94413	13.1882	6.62012	7.86474	5.73586	5.39732
NAFLD 425	263.61	68.8305	101.786	58.5769	1.33762	5.58556	23.6831	18.2207	19.9368	19.1058	43.8484	3.33709	10.1167	7.95333	6.03443	2.66958	4.58245
NAFLD 426	646.14	86.6694	107.855	56.2229	2.00099	6.43372	30.0173	17.5996	28.7334	22.5533	56.4119	4.13995	14.1851	13.1163	7.18463	4.62639	5.92607
NAFLD 427	507.224	59.087	60.8444	32.3756	0.843518	6.08673	14.242	15.682	12.2072	11.4579	27.9504	1.97418	6.39833	3.87785	4.36051	3.48827	3.7717
NAFLD 428	284.484	112.265	113.683	53.2164	1.15012	8.15305	30.4978	18.5567	25.3194	22.9906	65.7331	3.50858	14.2085	10.5024	7.77619	5.81445	6.33973
NAFLD 429	347.635	77.3917	91.1173	44.5571	2.52906	9.03291	27.5801	19.2254	35.8716	21.3453	39.1579	3.89257	11.8336	6.50395	6.9736	4.29551	5.15191
NAFLD 430	945.148	66.168	86.5727	40.9589	0.48161	7.48891	26.8593	17.0395	21.7352	18.5902	31.2683	2.2932	10.7608	6.47908	6.59131	3.91689	5.35653
NAFLD 431	317.632	50.8716	75.0801	39.649	0.434921	3.97818	17.5453	15.4613	10.3973	12.0387	25.5137	1.46667	6.86816	2.67894	4.65834	2.31244	3.26724
NAFLD 432	1721.94	68.7355	122.702	52.7159	0.588141	6.83218	27.2419	17.7737	24.0797	20.7374	42.2848	2.94759	14.1957	10.895	7.36248	3.3929	5.15133
NAFLD 433	449.525	59.8797	126.736	54.2504	0.904225	4.37868	31.0478	17.527	23.6781	18.8798	55.2849	3.01342	12.9597	12.216	6.35574	3.72831	4.22701
NAFLD 434	269.473	70.1965	115.037	57.939	1.53055	7.69988	29.0368	19.2723	21.3143	22.6794	33.118	3.25567	14.5208	9.39584	7.83076	4.84877	5.71197
NAFLD 435	211.176	88.663	93.543	50.9547	0.550523	6.54625	24.474	18.2861	20.5176	19.0165	64.4847	3.56243	13.2948	6.80069	7.18639	5.24658	4.46812
NAFLD 436	446.506	54.0381	100.488	43.3782	0.799117	6.16081	24.0306	19.9784	24.2352	16.6773	46.7248	2.19733	11.1684	4.55763	7.41284	4.0718	3.97638
NAFLD 437	1088.93	62.8571	84.0373	47.9263	0.720244	5.97311	20.959	12.1741	18.7747	17.4061	42.4086	4.35948	11.2191	7.5424	5.86613	4.37836	4.07568
NAFLD 438	102.546	17.2263	13.8393	13.0465	0.800891	1.78746	5.51616	4.12957	1.28385	1.69357	11.0848	0.814401	0.979116	1.30222	1.20094	0.357695	0.357508
NAFLD 439	1283.01	49.2106	60.7388	64.756	0	2.7082	23.1318	19.051	11.966	9.42808	30.7004	2.4073	5.26363	3.73379	3.20969	1.72695	1.71857
NAFLD 440	1068.04	44.6771	74.5854	53.058	0.375524	6.03557	23.555	16.8531	22.2544	15.193	26.9408	2.53273	10.4199	6.74452	6.123	2.79528	4.95268
NAFLD 441	110.65	88.5183	74.2083	72.6102	1.78734	18.4345	34.4903	23.6764	17.8238	15.0402	63.9773	5.64049	8.45022	5.01063	3.96079	3.67018	2.23014
NAFLD 442	821.623	47.6096	73.7312	52.6354	1.05028	4.05155	23.4706	14.7744	21.7871	17.1786	31.601	3.71476	11.3608	8.79049	6.60283	3.56905	4.70992
NAFLD 443	147.774	80.3895	113.422	57.511	1.91071	14.8069	31.3922	19.6189	26.2141	20.2672	49.2349	5.5127	14.2507	7.22751	6.39536	5.43228	5.67175
NAFLD 444	331.779	102.438	104.031	58.6278	1.09725	11.4304	30.177	17.9014	26.3112	22.1553	47.9302	3.14362	16.35	7.82314	9.50805	3.97036	6.01943
NAFLD 445	101.614	104.535	108.899	74.2836	1.32544	13.8105	33.9362	27.648	24.0935	22.5769	52.5272	4.64615	18.0904	8.85143	8.0627	4.03941	6.13878
NAFLD 446	2768.78	83.9921	126.262	54.1675	2.52173	20.4177	32.3649	20.2518	30.0701	21.5795	59.2896	3.35797	14.7662	8.13543	7.34639	5.01138	5.52728
NAFLD 447	399.339	124.26	140.037	63.9165	1.95311	15.4288	33.6303	20.8164	33.6231	26.5952	46.6953	4.94366	15.5193	9.29683	8.43906	4.36885	6.16456
NAFLD 448	739.509	69.1174	87.4353	54.1771	1.12686	4.12289	25.5475	12.7194	32.6491	23.0485	51.9205	2.45542	12.3921	6.8527	6.0138	4.11631	4.00125
NAFLD 449	69.0735	78.4018	98.1374	47.0219	4.11728	16.0719	30.305	17.0296	39.0052	25.4285	60.9768	7.24465	17.442	9.39529	7.25929	5.17989	7.62851
NAFLD 450	1076.89	118.005	92.6009	62.03	3.56662	9.78704	27.6358	18.728	28.6452	25.2205	77.2843	3.8614	15.9158	10.473	5.92389	5.80232	5.23415
NAFLD 451	525.594	90.6434	87.6527	78.1501	1.46093	15.1104	33.9115	21.4416	25.683	15.3033	54.6203	4.2853	10.0954	5.15545	4.57017	4.00829	2.98327
NAFLD 452	103.136	109.325	102.273	47.1748	1.17019	15.8226	24.0476	17.9379	24.4123	27.7851	74.3906	6.50393	14.2129	7.78505	5.41532	5.39671	4.76589
NAFLD 453	1105.85	71.058	66.1717	48.848	1.01548	6.57935	21.3832	9.71643	18.6523	17.1157	34.8067	2.21274	10.1884	5.24581	5.55159	3.91068	4.07796
NAFLD 454	107.585	124.353	124.593	50.1165	3.05619	31.2434	27.6018	23.9926	28.1369	24.58	75.0333	6.26771	18.3323	11.0312	7.10041	7.62026	6.56588
NAFLD 455	58.9305	91.501	98.1997	40.4294	2.43627	21.0989	29.8557	17.7003	26.051	20.748	32.5916	5.12039	13.5921	8.00688	6.15923	4.18001	4.97833
NAFLD 456	142.305	142.125	136.153	73.2449	3.61096	26.4232	37.062	20.4297	34.8549	28.5071	94.6593	6.78833	24.1071	5.59172	7.34657	7.02714	7.5183
NAFLD 457	810.251	168.63	121.513	54.3227	1.9803	16.5153	34.0482	20.0378	34.6655	28.1242	72.2225	4.99195	19.648	11.7195	8.28535	6.53937	6.55894
NAFLD 458	454.79	86.4408	108.172	60.0317	2.16616	21.0453	32.964	18.492	26.6011	24.456	59.9839	3.82708	19.5822	10.1481	9.28833	3.63157	6.13746
NAFLD 459	88.2095	139.529	121.393	60.5563	4.00609	21.4625	34.7365	22.718	42.6161	27.9586	168.898	4.78033	20.4665	12.3795	7.33656	7.24202	6.92858
NAFLD 460	2.06844	87.3461	113.07	49.7773	15.0974	23.0157	25.4802	23.0149	33.159	22.3399	65.4161	4.39501	16.4795	8.07131	7.4997	5.01697	5.7741
NAFLD 461	236.822	112.802	105.342	73.9899	4.10387	19.2068	34.6253	17.6337	35.6341	28.5396	77.5383	6.65708	20.4162	12.2135	7.21147	7.84911	6.037
NAFLD 462	297.902	82.8314	109.266	57.1269	2.56028	9.3142	27.3527	22.7506	31.6385	25.5703	61.3419	3.08527	16.5875	11.2521	8.43321	6.89404	6.43457
NAFLD 463	1501.5	117.201	90.6231	72.5542	0.958728	10.4137	34.7188	26.1391	27.0639	21.976	70.8324	4.83098	18.1254	10.3866	7.4007	6.05856	5.22797
NAFLD 464	964.394	100.777	116.663	66.0973	0.675754	16.8743	36.3034	24.748	24.3731	25.9637	56.4082	4.22109	18.9354	9.43752	8.59495	5.86845	6.01011
NAFLD 465	1072.07	85.9716	69.6813	63.812	0.69548	7.33691	29.8585	18.4448	19.3094	20.0029	42.1365	2.8962	11.5088	5.30412	5.33854	4.14154	3.26133
NAFLD 466	861.236	125.719	108.813	68.7026	2.40309	14.6172	35.4302	23.8995	29.8351	23.8767	74.253	3.53453	19.6486	7.29139	7.66135	6.298	5.48544
NAFLD 467	269.559	136.267	87.1754	60.8012	3.8717	14.5249	30.7244	13.077	27.6834	20.1289	79.7772	3.26047	13.2228	7.67358	6.23537	5.08174	4.38332
NAFLD 468	489.336	97.9557	109.189	60.1062	1.69058	9.85087	37.3037	18.0134	23.5332	20.6587	78.7374	2.1375	13.4316	6.81754	7.92201	3.72864	4.2137
NAFLD 469	584.549	155.807	96.4246	61.3797	1.14351	14.3943	32.3476	18.7335	30.5807	24.1859	59.6769	5.93264	16.1137	10.2135	8.52975	5.77594	5.63481
NAFLD 470	222.675	99.9096	112.077	57.3889	0.682166	11.9122	27.2296	19.0587	47.187	22.7735	46.0891	4.99985	14.862	8.22882	5.81201	5.42404	4.29922
NAFLD 471	806.319	110.03	103.358	57.0253	2.23631	14.581	31.6939	19.5314	33.414	22.8706	67.3203	4.70634	15.2815	12.1206	7.17811	4.76627	5.62346
NAFLD 472	459.131	128.244	91.826	71.4713	2.027	11.5739	37.5466	23.5964	24.2169	25.5428	60.1222	4.10453	16.4222	10.3797	8.16207	4.2674	5.27607
NAFLD 473	152.668	94.6797	104.32	66.3395	3.95389	11.8831	34.0893	14.3211	30.5591	24.6349	71.8655	4.43085	16.973	11.4966	5.93646	5.15051	4.83265
NAFLD 474	255.839	118.768	84.1603	56.8045	1.38249	18.4118	33.422	15.437	26.9833	23.1264	59.1158	4.29776	19.2865	11.4321	6.73742	6.07157	5.85334
NAFLD 475	821.289	100.139	87.4961	55.5671	0.376002	9.67904	24.8336	18.4337	20.3338	22.4382	59.3018	3.74542	14.8827	10.4962	5.84314	3.89838	4.34138
NAFLD 476	946.999	132.222	110.871	61.0448	2.3342	18.8871	41.3773	25.8534	24.9257	23.2784	87.2696	5.30358	19.2157	13.2419	9.03484	4.82639	5.64697
NAFLD 477	107.425	110.779	100.29	53.1468	1.47121	15.9144	30.7846	13.9792	33.533	26.4789	66.4856	6.03988	18.5635	9.37916	7.70764	5.55498	6.46781
NAFLD 478	1234.15	122.079	89.387	66.1752	0.860326	17.1309	33.388	16.9487	22.0416	27.3013	55.5989	2.73988	16.2568	9.49229	6.91107	5.62402	4.52074
NAFLD 479	469.231	107.083	98.2439	53.4798	1.66624	13.7754	29.6287	17.3427	28.2512	27.285	70.1482	4.46861	15.7976	11.4436	7.01427	5.32691	5.30968
NAFLD 480	470.447	108.565	96.2144	62.663	1.12391	16.517	32.5765	22.2594	25.1582	25.2164	85.7474	4.51705	15.7948	7.2445	5.81834	5.34496	5.52376
NAFLD 481	254.853	111.287	100.154	73.1838	2.03888	15.5057	37.5145	18.7979	31.8951	26.5616	70.7444	4.78122	17.9707	12.787	9.43713	6.4682	5.90994
NAFLD 482	149.637	149.462	96.5964	50.007	1.40074	25.1589	34.6438	22.7198	28.7229	22.5097	66.9495	7.58429	18.4958	10.4634	7.43756	6.59564	5.79195
NAFLD 483	341.322	143.707	96.1165	62.2351	1.17188	19.2943	33.9847	17.5335	27.7908	25.3572	53.9765	4.92787	16.8424	12.3746	6.81262	6.96317	4.985
NAFLD 484	371.522	107.457	103.386	43.5047	1.74131	11.0979	27.9521	27.1409	22.4197	18.4799	60.5014	4.03911	15.2585	9.06802	6.11037	4.59932	5.22377
NAFLD 485	926.305	107.576	107.367	57.8359	1.96221	11.0408	33.4797	14.822	36.0659	22.7617	55.3185	3.71421	14.5046	13.1556	7.1847	5.71701	5.30851
NAFLD 486	188.892	179.677	124.62	59.697	1.83096	28.2476	36.834	24.4878	27.004	26.4168	68.3663	5.76285	18.8452	10.8805	8.78408	5.60306	6.39819
NAFLD 487	877.556	105.272	100.753	53.2824	1.72067	21.4759	32.543	31.5103	27.5347	24.5749	84.2214	3.18494	17.8046	10.3627	5.6664	4.78584	5.21819
NAFLD 488	326.444	140.688	110.697	73.3742	2.8872	25.72	31.7739	21.4861	30.7281	25.3302	68.7024	5.88093	20.0079	9.42181	7.92012	7.90355	5.43372
NAFLD 489	130.03	112.197	102.615	51.3732	1.10697	13.5893	29.8451	23.8238	26.6932	20.1851	68.2438	3.21612	17.1909	8.66117	7.81983	3.68628	5.29996
NAFLD 490	210.657	109.139	98.9966	49.7202	2.03604	14.1792	27.7278	21.3315	25.0851	20.8369	68.0326	3.59628	14.4996	9.45866	5.88555	5.08057	4.89796
NAFLD 491	128.52	127.197	101.436	56.6576	1.47395	10.7856	33.4467	21.7053	42.4774	25.3938	65.5582	4.66466	17.1564	5.5788	6.1316	5.09395	6.12379
NAFLD 492	102.861	134.423	107.45	51.8005	2.00716	16.8368	33.718	18.1795	28.5802	23.0843	74.0842	4.23137	17.801	11.5561	7.4064	6.1038	5.6619
NAFLD 493	1257.64	130.72	96.9656	59.8211	1.64201	9.01159	26.7511	18.2767	27.4642	25.6064	63.5164	5.50455	15.7844	13.9911	6.17244	6.54224	5.21112
NAFLD 494	896.35	130.727	81.5851	40.2512	1.90604	25.0786	40.5198	19.7761	32.9523	43.738	22.8986	10.4364	25.8818	23.3288	15.9494	10.641	14.1805
NAFLD 495	1103.51	87.7042	118.9	50.9521	1.60144	8.84997	27.5175	16.7472	33.2458	39.8422	38.4508	5.96131	29.1233	30.9406	15.8126	8.73351	14.2386
NAFLD 496	323.152	127.158	94.6929	60.4729	2.43677	18.4441	38.3919	26.6268	35.5649	44.7135	30.6753	7.65487	32.1917	22.3046	16.3531	10.0518	15.0183
NAFLD 497	1136.68	108.761	111.925	70.9888	3.04316	12.5045	38.8563	33.6125	37.5504	39.6448	60.9535	6.08696	28.1367	12.5469	13.2102	9.72886	12.0168
NAFLD 498	370.804	103.266	102.569	42.7604	1.07282	14.1911	30.5511	18.7396	42.6811	40.0823	30.6658	5.93412	25.0573	23.7695	14.0044	8.90717	12.7259
NAFLD 499	230.893	136.173	140.533	61.4494	1.81066	23.6698	43.5186	24.796	36.5269	49.6056	30.1679	6.35655	33.6393	19.1891	15.9593	12.0272	15.512
NAFLD 500	931.071	159.712	57.2144	89.2751	2.36077	32.6065	49.4911	27.8117	14.8946	29.4457	26.3017	6.64451	24.0061	15.457	8.4154	7.2854	4.9298
NAFLD 501	845.915	113.881	146.821	58.0069	2.11049	14.0809	27.5757	26.2303	45.5503	35.0712	55.6596	3.92247	26.312	13.4812	13.3801	4.92856	11.6293
NAFLD 502	1009.65	103.606	120.878	66.3181	1.31793	8.39962	31.734	26.7481	34.9044	37.2847	85.1148	5.15686	29.5819	17.5161	14.6568	6.64567	11.9617
NAFLD 503	1073.23	168.175	41.5446	128.109	1.74364	12.1962	43.0925	36.8625	11.7203	27.8858	140.164	5.43836	25.0784	11.9718	8.47961	6.42593	4.33567
