# Supplementary material for: The ULK1-NCOA3 axis restrains de novo lipogenesis and prevents diet-induced steatohepatitis and fibrosis in mice
Source: J Clin Invest. 2026 Apr 2;136(11):e191101. doi: 10.1172/JCI191101 (PMC13221236; doi:10.1172/JCI191101)
Supplement: Supplemental data set 6 [file jci-136-191101-s162.xlsx]

## Sheet: Sheet1
Sample	AQP9	LY6E	SLC7A2	BST2	TNFSF10	SLC31A1	RAF1	FZD5	ABCA1	ATP2A2	SELENOS	ACVR1B	CD82	IFNAR1	CCL5	MET	ABI1	CD40	IL1R1	ITGA5	APLNR	HIF1A	IRF1	NMI	RNF144B	SLC11A2	AHR	NFKB1	ATP2C1	SLC4A4	CX3CL1	IL18R1	SRI	MMP14	EMP3	PSEN1	P2RY2	KIF1B	RTP4	DCBLD2	EIF2AK2	IL2RB	ACVR2A	ATP2B1	LYN	GNAI3	SGMS2
NAFLD 1	258.371	172.334	28.2692	117.331	54.6867	30.9638	7.09532	3.16134	0.789042	4.40722	4.44196	3.87541	8.77381	13.9314	7.87875	9.55415	3.42515	2.74157	7.32388	7.83877	12.8833	3.01798	2.97909	3.71452	1.20812	2.27353	1.10823	2.05243	3.63374	3.04687	1.92048	0.679312	3.23033	2.82002	3.9532	3.59284	1.12216	1.37792	3.26205	0.194843	1.46927	1.74367	1.18556	0.987892	1.74848	1.24054	0.73034
NAFLD 2	163.748	105.229	24.1412	108.808	38.2147	21.2397	6.43971	4.33802	1.46712	3.81436	5.49418	4.5636	4.41251	11.3166	3.27122	5.65647	2.97062	2.54448	4.62043	5.98377	4.47679	1.71239	3.06527	3.22158	2.96287	2.42144	2.06061	1.94987	2.37653	2.88718	1.72227	0.927934	2.25688	1.44039	1.53298	3.03318	0.864397	1.06998	2.44015	0.475275	1.57157	0.298168	1.26635	0.833638	0.999611	1.2286	0.798973
NAFLD 3	298.3	212.622	30.275	98.7562	48.7545	26.8377	9.4695	5.79186	0.992617	4.37553	5.3892	5.06647	12.5465	16.0526	6.30064	11.192	3.24053	4.13051	5.56709	6.02411	9.7289	1.86554	3.4521	3.76111	2.73731	3.23357	1.46592	2.33016	3.07749	4.02059	4.73528	1.02765	2.87407	3.35887	5.01908	4.25566	1.50565	1.42585	2.77198	0.698046	1.3944	0.705019	1.06456	0.680659	1.56706	1.58217	0.857149
NAFLD 4	298.479	252.94	30.6785	233.198	52.5045	38.1991	9.28928	5.63452	0.971838	5.47159	5.93979	5.01583	12.2343	15.4002	12.6518	10.8268	4.0049	4.45658	6.86084	7.77768	8.85262	2.39597	3.93639	5.27535	2.35505	3.43669	1.52724	2.68747	4.64638	4.79391	3.44228	1.43532	3.44078	2.98934	5.36755	4.24179	1.69854	1.37555	4.4673	0.663663	3.09173	1.44424	1.11658	1.00756	1.70858	1.62934	0.87895
NAFLD 5	396.129	174.182	70.2101	168.032	68.6679	64.6807	14.5941	6.52801	2.53674	13.1948	9.68564	9.4206	12.286	27.4313	8.08229	20.8595	5.61883	6.41129	11.9857	12.365	22.1417	4.67298	4.70077	5.77288	5.5279	5.6031	3.20778	4.70515	5.7828	6.5042	5.27652	1.57382	5.13478	5.06032	4.38737	6.13346	1.9739	3.64151	2.97873	1.45348	3.27165	1.95007	1.12134	1.75542	3.00863	2.60627	2.40087
NAFLD 6	366.856	115.832	89.0981	170.378	92.5944	44.882	12.4452	5.57471	3.0577	6.73309	6.71503	7.32858	16.2365	27.5534	5.15997	22.5752	3.84814	4.01008	8.8879	7.5628	15.4739	2.75071	3.33456	4.32922	4.69611	4.1192	2.53017	3.22475	4.83432	7.91265	2.69794	1.44208	4.5505	2.55128	2.95874	6.66242	0.783613	3.29455	2.4814	1.15337	2.7521	0.915847	1.70876	1.5398	2.34885	1.95035	1.6796
NAFLD 7	353.318	160.284	66.0549	386.184	73.6561	59.1296	14.3596	7.84496	5.13286	20.1197	11.3315	8.78503	19.1902	36.9833	11.9714	14.3901	7.0764	11.9066	16.9409	13.4791	18.1829	6.60916	7.60827	8.06039	3.08078	7.69216	3.21895	5.80491	8.02147	5.30718	3.08547	2.28565	5.94128	4.6993	7.119	7.25477	2.55583	3.08475	5.32252	1.12706	5.97523	2.88204	2.35495	1.99514	5.3492	2.95998	2.66906
NAFLD 8	269.447	133.544	92.3544	161.816	63.1544	46.8478	9.20642	5.87057	1.90294	6.75956	7.41607	7.16629	12.148	22.3248	6.46503	15.6064	5.6723	6.37344	10.8566	11.0212	17.1349	4.48222	4.0705	5.32361	5.30694	3.3678	2.48841	3.00551	6.08787	6.21159	3.68776	1.66816	4.21867	3.83731	4.07681	5.32541	1.23651	2.3169	2.99538	0.908338	2.74449	1.18846	1.81517	2.34384	2.82977	1.80889	1.91436
NAFLD 9	451.141	56.9668	103.746	104.77	90.929	71.3307	10.9384	9.59674	5.25798	9.99686	9.48836	7.02453	4.29356	28.8229	5.48189	21.0908	7.7729	5.90404	14.1076	7.09832	12.787	6.59743	4.07399	7.01304	6.99394	4.71145	4.94612	4.62172	9.43299	8.71952	1.92411	1.71371	4.04291	2.92957	3.64626	6.3144	1.03008	4.11625	4.20772	1.65011	4.1196	1.25407	2.92476	2.63879	3.60343	3.16543	3.3292
NAFLD 10	230.326	348.714	30.6083	259.242	48.192	29.675	8.56789	5.71351	3.61552	4.57219	9.76572	7.03055	12.7326	14.6022	8.87608	12.5763	4.16075	6.74075	8.74508	10.2016	7.59492	3.65764	5.54301	4.89479	4.53838	1.9716	8.06429	3.44421	3.40267	2.88345	4.76665	0.681834	1.49237	2.45716	5.4962	2.906	0.856989	1.87158	2.24209	0.789788	3.0602	0.631495	2.28735	3.61591	1.48135	1.72382	1.31833
NAFLD 11	264.978	177.19	40.2712	278.602	67.4893	42.6795	10.3553	7.81282	3.13989	7.08111	7.02437	6.10532	19.6745	16.5874	8.913	11.3738	4.70965	7.82171	9.75283	6.66646	6.40935	3.43023	6.65589	4.67574	4.43669	3.63091	6.94245	2.93558	3.59152	6.30783	5.53938	1.9722	2.87437	2.37041	6.58717	4.32541	2.30286	2.57451	4.17546	1.01827	3.08212	0.658424	2.15281	3.00749	1.75925	1.71556	1.67357
NAFLD 12	134.124	67.1288	23.1744	203.039	24.1953	27.847	7.15597	3.71057	1.42106	3.63624	6.9265	3.11459	15.8651	7.96369	24.8905	5.60115	3.21015	3.15194	4.63863	6.41233	8.36341	1.15972	5.46384	4.63478	1.88542	1.35432	2.75979	2.48229	2.17022	2.93864	1.69736	0.869137	3.28975	2.54257	7.52537	3.62334	1.46159	1.60692	3.45968	1.11272	3.12954	1.48284	1.32357	4.59371	2.47899	1.38494	1.61698
NAFLD 13	516.323	368.389	83.5937	398.611	108.389	67.2726	15.8138	11.6558	6.95541	13.5329	12.8921	10.0842	20.9662	27.5593	17.0146	24.1324	5.85995	12.1268	12.8726	8.25522	15.4852	7.85883	8.95808	7.53752	8.84587	4.81064	5.44634	6.34875	7.62592	9.2006	6.42873	2.17279	8.15523	4.63302	6.88415	6.73204	1.98353	3.25235	6.49207	1.6555	4.66764	1.55623	2.83139	4.31742	3.2623	3.52235	2.1142
NAFLD 14	494.651	330.887	151.616	506.926	92.5904	95.3321	20.0032	20.3959	6.64274	21.5746	15.7916	17.9624	22.7661	42.5758	18.5917	19.5984	9.36105	10.7383	16.1273	13.6605	24.8211	11.2932	10.2715	12.14	9.67086	4.72492	8.36475	8.56984	11.4255	10.0817	9.20673	3.80747	6.97972	7.60759	11.0146	8.52714	3.35088	5.57525	7.11022	2.19074	6.76976	2.86949	5.37631	6.11068	5.64838	4.34118	3.38386
NAFLD 15	155.469	274.008	50.8939	367.387	53.9697	44.0455	8.64026	6.65802	2.05441	6.6161	11.0972	6.36763	12.7865	15.998	17.9128	8.94406	4.33743	10.8599	8.35671	10.2028	10.4126	3.96965	6.76156	6.70043	2.87678	5.55157	3.8177	3.78396	3.53139	3.67231	4.97654	1.03012	4.99531	4.82165	6.13307	5.03096	1.8181	1.94346	3.57807	1.17731	2.98581	1.75549	1.40419	3.15538	2.78401	2.37622	1.90289
NAFLD 16	392.502	103.016	86.3573	212.069	86.9718	69.0942	16.6745	8.70876	4.04994	13.6262	10.7455	9.35505	8.24163	30.531	19.6957	17.4535	7.69979	5.42013	12.7451	13.8451	16.4888	6.66772	6.43943	7.51385	7.92005	6.05495	5.03341	6.11929	9.32684	10.1153	3.17375	3.24184	6.48976	5.09051	6.03778	8.95027	2.35742	3.70665	4.13982	1.491	5.50995	3.51027	2.57491	3.36658	4.57998	3.47861	2.81321
NAFLD 17	309.586	152.121	42.6339	99.1531	42.079	54.3647	13.3071	6.42625	2.13638	14.2496	10.2324	7.83425	9.58606	24.463	7.6135	10.7519	5.36155	7.1724	6.99662	13.027	6.39949	3.69302	4.73169	6.05281	4.18073	6.63925	3.26328	3.69264	5.49196	5.34555	2.49717	1.59422	6.89829	2.99941	5.43631	5.97525	2.59681	2.41426	3.57252	1.11522	3.53053	1.4244	1.86922	1.43625	2.42882	2.39454	1.82854
NAFLD 18	161.6	118.606	32.2743	71.4582	41.389	28.8173	6.73914	3.40219	0.765281	3.77922	8.32117	3.4721	7.33092	9.19001	11.3767	7.58531	3.33115	3.87534	6.31188	6.18133	8.47462	1.6036	3.1228	3.96417	2.87968	2.08169	2.11811	2.96693	3.35316	3.64627	2.47655	0.704256	3.97945	2.38453	5.36377	3.54426	1.45846	1.24947	5.58941	0.61182	1.71057	0.978391	0.855337	0.735575	1.56957	1.32871	0.624591
NAFLD 19	233.108	142.276	74.5267	130.798	78.2413	48.1096	12.1727	5.592	3.05072	8.12208	7.97895	6.69739	8.63928	27.5711	10.7264	18.0792	5.40192	6.41802	11.1678	13.8934	19.804	3.86329	3.67428	4.94636	4.24914	6.2475	2.21629	4.03912	6.4366	7.16617	2.84378	1.32574	4.69667	3.87832	4.2975	5.85171	1.42589	2.63347	4.28986	1.1738	2.82221	1.84179	1.91062	1.71893	3.26569	2.53746	1.78538
NAFLD 20	165.462	277.589	26.4727	200.821	48.0654	22.0545	8.33173	4.78001	1.35351	3.64541	6.52199	5.13291	8.83463	12.4597	8.68347	7.24524	2.47746	3.81721	6.98587	9.25338	13.9541	2.37551	4.12279	3.51616	3.91781	2.51792	2.6084	2.46949	2.65864	2.59909	7.12078	1.1285	2.23447	2.88115	6.69734	3.6635	1.37361	1.2601	2.64384	0.570404	1.59478	1.21621	1.22694	0.86559	1.3141	1.39361	0.620004
NAFLD 21	393.83	198.179	39.8402	409.623	73.1919	60.6306	14.831	7.38103	4.99189	12.0692	12.1983	7.8045	15.3608	30.7021	14.5163	12.6901	5.92963	7.47368	16.7189	18.2562	24.5794	6.4411	8.96644	11.8808	5.62215	8.15082	3.28455	6.11834	8.19515	4.66826	6.22791	2.3452	6.62586	8.34712	15.3099	7.03018	1.96252	3.65829	9.19698	1.44881	5.74373	3.80109	2.33728	2.31208	6.43714	3.39988	1.73821
NAFLD 22	397.179	141.491	57.5599	145	67.146	47.0251	11.2319	6.2116	3.07748	11.799	8.65797	5.68955	10.8512	26.0826	9.57864	13.4234	7.25278	3.95365	11.9513	9.76158	15.8088	5.83384	4.36946	6.69887	4.89386	4.45836	3.35442	4.74075	6.47145	6.68077	2.87374	2.54426	4.9902	4.73645	5.66811	6.27563	1.48888	2.39077	4.58512	1.09228	4.01901	2.10924	2.29944	2.21911	4.0947	2.69335	1.90705
NAFLD 23	271.509	386.302	49.1998	163.46	57.61	45.2292	11.9525	7.43323	5.46083	12.1228	14.1786	6.92175	15.1953	21.4763	8.09829	7.47822	4.2796	5.79464	11.9051	7.89686	12.7989	5.66101	6.63618	8.81456	10.2206	3.57111	4.12394	4.98315	5.51798	5.86429	4.45181	2.26193	4.14123	4.04376	6.66378	5.77421	1.98549	2.187	5.60495	1.44439	4.3553	2.09493	2.47991	2.59301	3.55126	2.71289	2.28162
NAFLD 24	185.787	214.493	30.55	216.048	34.9173	20.0606	5.04116	5.52977	1.23413	4.85012	7.47332	3.8294	11.1974	10.6212	9.17838	7.38869	3.19787	2.56625	11.7192	6.12801	12.6992	4.20493	3.19298	4.77051	2.13031	2.18614	3.6433	3.89696	4.13429	2.68239	4.20549	0.685288	3.79575	5.7818	9.41421	2.95984	0.634664	1.80055	1.33537	0.586714	2.27964	2.73194	1.11115	3.42929	2.76801	1.92347	0.883341
NAFLD 25	238.998	331.779	42.415	586.03	44.9918	43.8983	13.8639	7.14731	3.15759	9.88492	14.1688	8.00613	18.3486	19.4395	50.3553	9.5719	7.09938	7.87905	14.5048	10.0905	26.3341	6.24639	7.29119	9.79498	4.09365	5.1184	6.5834	6.74604	5.35734	5.34695	4.76544	2.12231	6.80439	13.4877	21.9766	6.53337	1.67022	3.37083	6.9699	1.8932	5.67333	2.27063	2.1175	6.24178	7.23662	3.25318	2.08622
NAFLD 26	215.007	326.339	58.569	575.889	47.4357	44.3902	12.0583	9.28916	5.5995	9.58344	13.2461	5.61594	19.7057	22.6521	16.7898	15.3844	6.48152	8.0087	10.7523	9.04383	5.84155	3.79108	6.89709	9.38644	6.51787	3.60477	5.71177	5.2489	4.74346	6.08851	4.21339	1.67208	10.0977	4.13591	11.3949	4.8009	5.46044	2.49458	5.14072	1.00778	5.92689	1.81303	3.01559	3.98326	4.36281	3.69111	1.04632
NAFLD 27	446.868	371.708	83.0377	474.917	102.241	64.2994	16.8045	12.2368	8.70189	15.5175	18.2104	13.3093	19.3987	26.8529	23.2041	24.4325	9.82445	9.79731	16.4676	12.8603	31.4517	9.99836	10.3553	11.4514	11.0521	3.60187	14.827	8.20987	9.75932	10.4573	9.07268	2.494	7.56184	10.7066	9.13341	7.09424	2.31378	4.46795	7.58245	2.44262	4.90031	2.16902	4.63479	5.20207	5.75815	3.89281	3.52012
NAFLD 28	438.224	266.088	108.476	442.549	112.91	87.3722	22.4859	18.8474	12.5025	26.2474	19.3721	16.5614	21.0975	44.8443	14.5301	28.3452	12.7756	6.88952	20.8928	20.0047	36.1882	13.1708	12.1006	14.6114	12.7894	6.93249	12.0886	9.42943	11.1083	10.3537	10.785	4.03124	6.1961	10.2454	8.28873	9.69587	5.79545	7.4233	8.26905	2.14478	7.81263	6.43828	4.89831	6.15688	6.72435	4.81526	5.71876
NAFLD 29	291.396	320.116	38.756	279.572	73.6642	47.705	11.2014	6.04526	2.89006	8.51101	9.95036	5.09325	16.9158	20.2675	18.2543	13.0452	6.92103	7.01545	16.4862	10.1434	38.0832	13.3133	6.20684	8.26674	5.23087	3.46354	5.05755	6.36223	6.68062	5.48322	6.72457	1.41444	5.63727	10.2732	17.0665	6.29657	2.04075	3.28293	6.01141	0.922768	3.8008	3.34278	2.97927	4.84204	5.09755	2.75801	2.1551
NAFLD 30	532.738	136.072	136.472	291.025	111.168	44.9646	15.1171	13.8469	17.6492	17.2607	24.3669	11.4073	28.7089	25.2201	20.724	28.2993	10.6126	9.29997	15.0098	10.6341	17.3642	8.69032	9.61398	9.64738	8.43377	4.63302	8.58606	6.08107	7.7378	14.5382	7.66888	3.85629	11.6215	7.7715	9.39852	8.55045	3.5204	6.63121	9.36181	3.27569	11.7602	4.524	4.95907	8.72359	6.15186	4.85955	4.54381
NAFLD 31	240.531	461.415	42.5923	381.29	72.2538	42.7749	13.8843	8.90683	2.53913	16.6713	21.8375	7.78261	16.2983	29.1158	19.0603	9.28687	7.499	5.28501	9.12994	12.7093	29.1467	7.23238	9.46341	8.88732	5.70474	4.9193	2.78344	5.50462	8.40225	4.74838	5.28677	1.45329	3.98153	5.19621	18.1314	5.65321	1.96548	3.37173	6.78481	1.87043	4.44505	2.54243	2.38801	3.40605	3.75035	3.49203	3.31429
NAFLD 32	313.088	91.846	166.273	76.1894	103.935	65.354	16.0651	20.1027	51.3025	21.2868	10.6515	10.1075	4.39136	31.9596	7.64558	47.5527	15.8684	8.18861	33.7354	11.7478	11.4581	27.0432	9.41233	9.36768	19.9482	7.57191	19.2907	9.81973	10.1268	19.7274	4.46329	3.864	6.86186	7.4193	2.80855	9.32643	3.15166	11.1524	9.37307	5.6806	17.76	3.40655	6.98388	8.12241	6.99027	4.53276	7.41907
NAFLD 33	488.06	51.4991	171.863	89.3603	88.8402	73.3935	19.1864	23.8587	60.4311	37.1471	10.9942	12.6409	3.43714	34.1506	4.03736	46.1427	13.7803	5.30405	29.5652	14.1253	11.1476	22.1435	4.88354	5.8345	15.0785	9.66683	14.8537	9.51235	10.4744	21.9637	3.23836	3.38396	4.65114	5.15783	2.46784	8.43173	2.36561	11.0277	3.58666	5.99733	14.9392	15.5859	7.4488	8.25483	5.24603	4.70044	7.10895
NAFLD 34	348.768	93.3582	138.503	59.5505	89.0582	73.8589	19.3397	22.839	55.9631	22.7794	11.0893	10.2139	4.44709	35.1313	10.6659	45.3673	16.5918	7.61599	39.3612	12.2181	14.6523	26.7743	7.55917	10.1645	18.8594	8.73545	19.5328	12.0359	10.7779	24.8637	4.47543	5.81925	8.58184	8.45218	4.6089	9.37583	1.64848	11.9256	7.73423	7.43558	17.5513	4.111	7.69685	7.5725	8.21576	5.55112	7.70161
NAFLD 35	350.34	84.0254	216.177	101.95	106.196	75.4548	21.7868	20.229	67.109	23.7174	10.4428	14.0091	4.42956	38.4419	9.13585	46.0012	20.2849	8.77828	39.383	14.0162	10.5428	29.2936	9.84566	8.07883	18.7005	9.45109	17.2546	10.6358	13.1886	27.437	2.96067	6.45861	9.28194	8.35488	4.19194	10.6358	1.27805	12.5964	7.7386	6.19829	17.4858	4.85803	8.82166	10.3228	8.17151	5.32253	7.85415
NAFLD 36	110.142	28.6863	61.3758	63.2883	54.0787	33.9179	18.624	13.4745	73.6779	32.0997	14.5875	9.8995	4.34202	48.9727	20.6305	45.106	32.3569	10.1733	83.4213	20.876	14.7186	78.3597	11.4216	11.3869	16.1846	12.186	26.1696	18.0834	20.3793	21.7061	4.46104	9.19724	13.7774	42.2567	10.2156	15.3752	1.23052	13.4313	9.4306	12.2438	20.017	3.20522	9.20308	13.0057	16.0038	8.43008	10.8734
NAFLD 37	335.189	39.2985	141.829	84.6031	99.0788	64.4099	18.663	24.1858	55.2052	24.737	11.5762	10.3244	3.26398	30.8002	4.39686	33.5192	11.8512	5.43869	22.9414	11.5243	8.27689	21.9159	6.25384	5.74945	11.6607	8.06527	11.2406	9.53184	7.90336	16.3164	2.46805	3.37754	4.60153	4.00954	3.33614	8.39933	2.94929	10.3677	3.86668	5.0463	13.1259	13.8048	6.23184	5.38701	4.57852	4.54009	6.03653
NAFLD 38	239.293	85.1711	33.6138	87.8769	89.8813	31.9781	8.34649	7.08759	18.418	7.95207	10.7861	3.67174	2.76565	18.4259	13.8986	15.2233	10.4291	6.42496	19.1683	4.77881	8.55581	16.0573	4.55637	6.65491	8.98589	3.43629	10.6826	4.16153	4.91116	8.0357	2.54982	2.8431	8.02536	4.48801	6.28479	4.72425	0.770929	3.92084	8.75249	2.96175	7.2076	2.35945	4.58827	4.49841	4.66564	2.3809	3.69932
NAFLD 39	228.245	41.8407	95.9916	88.5923	98.0243	54.7905	14.876	15.9474	32.379	13.9558	8.51239	7.79783	3.75327	27.5676	9.41037	28.3818	11.9924	5.76848	25.2374	10.2247	13.408	27.9384	6.01679	7.25943	10.7061	7.37321	11.9299	7.81517	8.22843	19.1754	2.41698	3.62888	6.96302	5.29496	4.25027	6.91277	1.40063	6.61706	4.52196	4.61554	10.0024	2.81728	5.04407	5.54265	7.40849	3.27414	5.93305
NAFLD 40	416.661	64.6738	169.942	58.0716	127.872	62.698	21.615	21.8683	68.9445	23.7672	10.2718	11.5052	5.03886	33.3257	10.0529	42.6967	20.0582	7.03347	36.5045	16.3776	14.4151	31.3044	7.61027	9.17474	23.1402	10.5593	20.2029	12.9433	11.1498	20.6199	4.71814	5.43177	9.01608	7.49466	4.10077	9.91245	1.60228	11.6187	8.12515	6.86959	17.3068	4.43184	8.99269	10.6661	7.87981	5.21773	7.97387
NAFLD 41	355.148	71.91	253.604	51.1435	132.53	87.9018	20.0951	22.9975	74.6296	17.7859	8.99245	11.7891	4.37762	33.4752	6.03019	58.1037	17.4279	6.34638	32.0895	13.3871	8.75491	24.8442	6.0646	8.51505	23.2818	10.2953	22.3037	9.70594	10.2177	29.0113	3.02064	4.9933	7.43562	4.04849	2.0999	9.35446	0.93899	11.5955	7.12447	5.95718	17.3142	3.11774	7.90026	9.52742	6.08089	4.57757	8.83915
NAFLD 42	327.854	64.6483	139.665	51.5846	107.327	76.183	19.692	25.044	67.3487	27.0149	9.42863	14.4565	4.48944	37.5217	5.07449	44.2851	15.9059	6.07252	36.5532	11.6216	8.61616	20.6457	6.68067	7.48599	23.6187	11.2125	18.3269	10.9649	12.6616	26.8985	4.2051	5.63624	4.90618	6.95506	1.81966	8.69115	2.12049	15.2202	4.47805	7.35954	16.8095	3.60663	10.3844	10.4695	4.63032	4.10723	7.56034
NAFLD 43	364.741	73.6376	147.166	91.783	144.88	69.3629	21.7419	21.3676	69.4962	30.1832	12.5506	11.5925	5.15071	31.8803	8.24327	40.8177	20.4541	4.13157	31.0115	13.6083	12.8394	32.493	8.8001	10.233	22.3644	9.54933	14.5122	11.4733	13.8953	21.0956	4.92394	7.25115	10.2576	7.83232	3.8355	9.43836	2.29138	11.5966	8.33297	6.66912	15.7984	4.28778	9.33669	14.1867	7.73354	6.00735	8.2365
NAFLD 44	287.661	35.1388	97.0216	58.8619	116.138	58.0737	21.7828	19.5351	41.6518	34.2096	15.2653	9.67129	4.41729	29.9695	7.11639	28.6726	16.2533	5.17044	27.5939	12.2837	14.0226	28.2003	8.43565	9.29793	19.812	8.53799	14.894	10.5146	11.1327	22.9724	3.28855	5.26152	8.77951	5.81937	3.31956	8.22889	2.28341	9.464	5.73707	4.58115	12.8655	3.90826	5.85794	8.67101	6.63567	4.86473	7.18741
NAFLD 45	333.979	72.3824	223.37	57.1864	106.45	73.99	23.788	22.0083	69.559	31.3916	13.6546	12.3196	5.69824	33.8947	12.1758	37.5837	24.0681	7.70552	30.4775	13.7955	9.32913	33.3689	10.4975	10.4277	20.25	9.34376	19.4519	13.4948	14.397	39.9585	3.23973	6.81146	11.7189	8.56532	4.7254	12.0746	2.35115	13.0015	6.26507	7.40317	18.1824	3.05071	10.8511	15.3279	10.2175	6.76173	8.65956
NAFLD 46	316.288	80.2515	139.707	36.1117	98.2647	64.3296	15.9381	15.4259	56.7368	25.1861	10.145	9.54644	4.25412	20.7277	6.91033	32.799	14.1613	5.9779	21.6028	10.4502	9.80001	17.4616	6.83577	8.71787	17.3684	5.97471	9.13641	8.35945	8.72621	16.9163	3.31386	5.03192	8.28931	4.17359	2.37874	7.16936	2.15601	9.56212	5.83249	4.10348	13.9137	2.3436	6.19196	8.16864	5.02724	4.51209	5.38328
NAFLD 47	533.199	40.7232	232.123	84.0667	88.4633	71.0898	22.0555	18.6945	74.8289	17.669	10.6855	11.4436	4.85333	35.1261	6.23633	78.1811	17.1447	4.64226	29.8329	11.7392	8.64027	24.6768	7.29235	6.27257	17.4749	14.7176	16.7035	10.2761	10.4675	25.8343	1.84903	3.75242	2.62851	4.40757	4.0976	11.5472	0.570929	11.7404	4.87334	4.87997	14.6933	1.18479	6.61311	9.04132	6.47033	4.8853	8.03246
NAFLD 48	389.124	78.671	150.518	105.035	118.266	82.364	24.7814	21.6974	89.0261	29.2375	14.4087	13.1978	5.43388	41.3613	8.75096	45.1036	20.9238	7.85405	32.2439	13.5986	12.389	26.6436	10.2064	11.5682	23.9496	15.8867	11.6792	12.9467	13.7411	27.3269	2.85849	5.82054	8.02303	10.7525	4.17974	11.5402	2.60758	13.1704	7.01989	7.96567	20.7612	2.08145	9.35628	12.2922	7.99954	6.40501	8.30549
NAFLD 49	314.736	70.1764	181.726	41.206	96.9212	84.3304	23.581	23.0435	50.4203	26.4103	14.3808	10.3642	3.11714	28.364	5.92005	35.2107	15.9784	4.70308	27.5688	13.4714	7.0229	25.2922	6.46199	8.53785	18.169	10.0317	12.2868	11.7812	11.9181	26.6419	3.3945	3.59422	9.16056	6.6053	3.70006	9.25593	2.83947	12.7347	3.63029	7.12564	14.4241	2.03253	7.78861	9.1677	5.70379	5.03512	6.66976
NAFLD 50	386.676	46.0102	155.922	79.2815	134.428	83.4182	24.3733	20.1798	49.2758	30.6531	13.7809	15.2408	3.90257	28.1476	6.16083	34.9012	19.7357	5.14906	23.871	13.299	12.203	24.5716	8.4746	10.346	27.972	11.6014	11.7011	11.2012	12.6841	30.1268	2.5949	5.85937	7.08416	5.86273	2.74965	11.1709	2.53238	15.1949	5.61373	5.79689	17.9101	2.97293	7.88441	10.4046	6.51445	5.82484	8.04661
NAFLD 51	492.693	83.5437	209.184	56.0164	99.8267	74.2156	22.5869	23.2386	72.427	21.7577	8.83868	12.6725	4.99045	33.2057	8.29132	52.1158	15.2911	6.29535	31.4317	15.1077	9.96885	20.3935	6.37435	7.13033	24.4088	9.11883	16.4978	10.5569	10.0917	24.3237	4.14734	4.25042	7.01952	5.0744	2.6451	10.0913	2.02472	12.6419	7.06578	6.45716	14.4084	3.36636	7.0878	9.72691	6.20655	4.41614	6.14891
NAFLD 52	451.546	114.615	224	116.913	107.531	101.41	24.5478	23.5112	74.8444	27.3221	9.59042	14.3736	6.86991	38.5447	5.99835	58.5168	19.3137	9.90957	36.1362	15.8361	17.4135	25.3981	8.71665	9.45605	17.0758	9.37501	13.0607	12.8787	12.0867	24.4403	3.59518	5.67894	10.3997	7.13792	3.85176	10.538	3.02978	13.1081	6.92084	6.20077	19.4588	5.27674	7.30293	11.7775	6.77386	5.41986	8.78825
NAFLD 53	357.761	72.906	223.819	99.0303	104.603	85.5901	24.333	22.0987	78.1681	20.161	10.0793	10.8406	7.21122	35.3438	7.79468	63.5808	17.3634	9.60027	44.0831	17.736	11.7722	29.9522	8.6254	8.57659	15.2763	11.519	18.988	11.8029	11.5516	27.9967	5.50021	5.55556	10.9638	8.28042	3.39723	10.8251	1.60495	14.7445	5.76188	6.00072	14.3551	2.14934	7.83383	10.1738	7.04048	5.13126	8.83072
NAFLD 54	450.678	127.498	186.437	52.722	122.361	78.8281	23.5369	22.019	63.1893	23.7409	9.20825	12.6407	8.32175	30.331	7.02219	50.8473	15.428	9.8603	26.7647	15.5384	13.4233	18.3518	8.7393	6.59414	20.3019	8.84528	13.3826	11.6457	9.82389	26.8836	5.79613	5.3897	7.17418	5.58176	3.03053	8.66842	2.36435	11.3797	5.9508	5.44557	13.6485	3.88047	6.64008	8.2261	5.92525	3.90724	6.7962
NAFLD 55	379.667	76.9861	150.97	57.8843	106.927	71.9685	22.5719	19.7393	60.214	22.9546	9.63248	14.0892	5.19116	31.8009	19.3886	48.4295	18.2683	9.36499	32.845	14.9681	11.26	22.6378	10.6047	8.00045	16.3932	8.53174	19.0303	10.6923	12.9937	35.633	5.52939	5.54943	7.49873	6.87894	3.24207	9.10495	1.11625	11.9134	5.69099	5.9051	15.6341	4.54734	7.54763	11.7573	7.57306	4.41468	7.66852
NAFLD 56	330.346	56.8967	145.791	68.6374	127.829	63.983	23.1813	17.1697	53.2246	20.5601	9.37327	10.6133	3.73644	31.7496	9.84167	36.2323	17.0857	4.43629	26.3883	12.6994	11.4786	20.5978	8.44489	7.63167	17.7687	9.46509	15.103	10.974	10.6197	26.3741	3.4017	5.4113	5.90593	9.31279	4.76351	9.21073	1.16619	10.804	5.28165	5.49862	12.7091	1.88829	8.10212	11.1977	6.28991	4.953	7.61246
NAFLD 57	386.169	74.2511	179.264	119.334	134.218	76.429	21.5607	19.7714	56.3584	23.2738	11.3431	12.7594	4.07738	32.8896	12.5615	50.1432	20.9005	9.56817	30.6769	13.9107	15.7287	29.3091	10.8301	10.8037	17.048	12.1466	15.0244	13.2193	12.77	27.4394	3.80289	5.09287	7.40478	8.3061	5.59954	11.1372	1.40475	14.8265	9.76091	5.84747	21.087	3.83418	8.26319	11.6015	8.64649	5.33865	8.54111
NAFLD 58	258.643	50.0827	214.735	24.2478	111.039	67.3955	19.6387	18.2244	57.6583	23.0887	9.93147	13.8711	4.34488	27.4311	14.5743	28.3672	14.8735	4.38985	21.8734	14.7791	9.60483	19.5861	8.94755	8.22768	21.1753	7.98669	8.31067	10.5297	10.8746	23.5097	3.157	5.59613	6.52772	5.77601	3.46217	9.78083	1.6505	11.5815	5.20914	4.98628	14.2686	3.54037	7.80538	9.54589	5.67152	4.37465	5.17363
NAFLD 59	291.5	59.9178	142.816	28.49	95.692	53.8738	19.5535	18.6374	53.8992	16.1752	8.17575	8.99616	4.43038	22.0198	7.25456	34.3738	13.1089	5.1022	20.92	10.6669	6.07478	15.5165	5.78207	6.11963	19.1011	8.01741	9.07293	8.39623	8.05108	18.3264	3.25928	4.03765	4.90516	4.3827	3.11685	7.35156	3.40794	11.8119	5.44866	5.59297	14.5972	2.53853	6.39561	8.68293	4.95741	4.29384	4.36879
NAFLD 60	385.532	86.963	130.732	108.727	173.825	78.4881	22.5746	18.7333	66.2254	22.1815	10.04	13.6555	6.76339	27.809	12.0013	52.5123	19.198	5.78895	28.8694	13.2404	11.1417	23.7595	10.6393	9.69365	23.0778	10.8423	15.5009	11.1788	10.2956	19.2576	5.18402	6.15191	7.94287	5.33637	3.35673	9.02488	2.06761	9.29303	9.25924	5.67948	15.8122	2.95941	7.55693	11.6375	7.48329	5.37745	8.62725
NAFLD 61	263.147	83.592	240.525	68.7863	125.872	70.5892	21.1907	19.3151	44.4819	25.3067	11.1883	11.1738	4.52859	27.1065	7.26537	37.0167	15.323	5.53814	23.8482	11.1219	6.28018	17.1926	9.85981	8.38898	14.9901	7.62426	8.14703	8.65811	10.6341	22.7476	2.71638	3.73355	6.39294	5.5622	2.93383	9.44772	3.86595	12.3095	4.30919	5.22565	12.2592	3.05768	6.09044	9.84407	5.8271	4.6434	6.74068
NAFLD 62	354.094	54.3207	178.843	57.1329	156.533	71.9148	20.2187	23.2583	56.6118	19.6826	8.31281	9.9473	4.9191	28.2746	4.02463	48.9434	15.0874	5.25138	25.0391	15.7238	8.17894	17.3505	7.59578	7.5423	17.0292	10.2115	9.88013	8.63578	10.5081	27.0802	4.66881	5.44019	6.835	4.61511	2.55089	8.81534	1.7682	12.0318	5.00098	5.56667	14.141	2.18389	7.27747	11.0828	5.92694	4.46524	7.68212
NAFLD 63	455.77	144.414	146.688	131.903	143.333	101.542	24.8685	23.9396	75.1309	29.0439	12.3246	18.6364	6.12843	38.7845	10.4565	47.1197	19.0359	8.49099	32.8921	17.2145	12.9003	28.3476	10.7732	9.47575	23.8954	11.1539	10.8444	11.8218	14.3462	25.6798	5.98343	7.1084	6.66333	6.62807	5.6228	10.4222	3.23673	13.6064	5.37763	6.86155	17.4126	3.77235	8.2404	10.659	8.16165	6.02178	8.3274
NAFLD 64	347.699	116.781	237.702	43.2464	113.272	73.4041	21.1914	20.6258	63.6475	24.9052	10.8232	11.2019	6.88983	30.9397	3.16836	49.2089	15.0726	6.32987	24.4516	14.1667	11.0129	25.9303	6.85048	5.55305	17.6356	10.8448	11.6252	9.74558	10.2768	37.4335	3.29778	5.93161	7.07134	7.18467	2.72763	9.4689	1.53253	11.7074	6.1132	5.37273	14.883	2.72956	8.55135	9.90465	5.34304	4.57462	7.72079
NAFLD 65	432.275	109.749	265.493	135.958	109.034	103.179	32.6262	27.6614	90.2	37.4729	15.3065	15.2406	6.30026	45.1175	14.0881	56.4072	23.0245	8.86889	43.2862	17.5739	13.3416	29.065	10.006	11.1687	25.2823	11.802	19.776	13.2142	16.4332	37.2149	4.79204	7.76922	8.38698	8.59371	5.08704	13.4882	3.42275	16.9148	6.56133	8.10386	26.879	4.05962	9.31993	13.793	9.56488	6.52368	10.578
NAFLD 66	410.655	90.0273	164.227	80.5502	129.925	79.998	27.9512	31.18	50.2017	30.467	10.6888	18.6129	6.28788	40.1063	4.85156	52.6016	16.1085	7.07576	33.8142	20.1614	12.6086	22.4653	8.25357	7.21963	21.0144	13.9643	13.0149	12.9401	12.7661	27.7885	7.80085	6.34047	4.43648	6.16227	3.19033	9.23675	4.26263	16.1345	4.95646	6.44155	17.2338	3.60925	7.48997	8.587	6.41936	4.77133	8.01051
NAFLD 67	410.736	86.1031	150.567	95.4811	157.026	86.1447	22.6154	24.0526	69.518	26.4931	10.3466	12.0315	7.23432	34.0714	8.29721	48.2865	16.25	7.82489	26.5562	16.1186	11.4243	26.3553	7.84053	7.80684	18.1576	11.5553	13.0673	10.3305	10.7491	24.8503	6.17942	5.7831	5.6473	6.71877	3.43891	8.90373	2.3522	11.3136	6.62945	4.59847	20.9849	2.28034	7.37552	11.7101	6.98506	5.10893	6.80108
NAFLD 68	360.322	112.795	160.052	84.0133	114.677	74.1587	21.0691	20.3663	84.9915	24.3262	10.5755	14.5688	5.71174	29.693	8.88236	46.8437	16.3592	8.06361	27.5263	13.3242	7.18573	18.7005	8.07574	6.92	16.1976	9.72321	10.8886	8.06757	10.5289	16.7493	3.17356	4.57469	8.41617	5.91334	3.0559	8.79938	2.75178	11.5777	5.66219	6.2027	17.0548	2.26627	5.7461	11.3179	5.69057	4.85706	6.12625
NAFLD 69	429.352	103.518	205.507	69.2589	140.271	79.2498	20.1563	20.6803	59.6058	24.7843	9.50911	14.0814	5.91135	33.0959	5.80156	42.9359	15.3508	5.43955	29.3271	17.9863	15.7253	22.0332	7.72254	7.61401	17.2652	8.56636	14.0556	10.4062	11.8697	24.7745	5.04838	5.13137	5.54932	4.96326	2.49544	9.16417	2.30744	14.8612	5.64476	5.15772	15.3482	2.78994	7.9212	10.4884	5.93624	4.43277	7.71075
NAFLD 70	280.923	33.9963	162.809	49.3725	108.085	45.2046	20.1479	13.0324	30.6168	98.4694	7.13213	8.57108	4.41697	21.7758	2.69593	35.0766	11.8728	4.49358	15.6309	8.86702	11.8591	14.7672	4.14397	5.06185	18.2011	6.77318	6.55752	7.38721	9.30671	14.8425	2.93205	3.46142	4.27773	3.14707	1.96494	6.51285	2.16259	21.7508	3.65356	3.67373	10.8783	2.35407	6.25759	8.64925	3.71895	2.93582	4.67154
NAFLD 71	334.461	91.9991	138.612	42.5996	114.015	70.0174	21.0009	20.9374	53.2718	22.3298	9.60976	14.9436	5.37428	22.1621	5.31898	39.2097	13.468	3.18255	24.7009	12.9106	13.8478	18.1963	8.25895	6.86999	13.1954	6.87518	9.62641	8.72855	7.74559	19.0796	3.89816	4.76999	4.38291	4.73327	2.76308	7.6956	2.68324	11.334	5.6457	4.52653	12.327	3.22003	6.18805	8.37941	5.56761	4.19719	5.39122
NAFLD 72	182.774	61.3445	74.77	37.6731	54.6744	39.8524	19.2976	12.1363	33.4342	118.991	6.49284	7.82963	3.16792	18.079	4.65484	24.1104	10.0804	2.46932	15.8064	7.87154	7.27909	11.114	4.50289	3.48195	18.5776	7.55976	6.45578	6.79542	8.62226	12.2312	3.33502	3.20035	4.50383	4.07976	1.87162	5.47084	3.14477	24.4781	2.47463	4.35065	8.69778	1.77535	4.38349	7.42166	2.81551	2.48856	3.27865
NAFLD 73	308.25	81.6553	152.018	150.555	144.675	100.959	27.581	30.6723	66.1855	24.6594	13.3166	14.4438	10.301	41.9139	14.3771	66.3566	20.5468	9.73425	37.4075	16.0436	16.6557	25.7098	15.1468	10.3836	17.9816	10.3942	13.0018	11.1693	13.0059	28.0618	3.72893	5.69472	10.5761	11.2558	5.03309	10.8791	4.63217	12.9832	8.52809	6.59636	18.8416	3.44857	8.49213	13.5487	10.0815	5.55763	6.88066
NAFLD 74	387.112	111.614	194.471	128.666	83.3814	82.0606	25.3919	25.6763	71.1656	38.7983	16.2793	19.4786	8.50657	27.9581	8.80641	48.3526	18.1231	9.85607	29.4697	18.9261	15.9656	23.5067	13.4497	7.10193	25.2858	13.7198	8.83135	12.2325	11.3834	27.5573	5.55579	4.5553	8.20699	11.9313	5.45913	10.8342	3.34825	13.7203	6.65746	5.79485	17.5231	4.40242	8.12192	9.31395	7.26388	5.37238	5.98474
NAFLD 75	367.114	93.5486	228.776	63.3096	124.657	92.8858	25.8304	27.9428	95.0128	29.0994	9.5363	13.3151	6.55311	41.3813	4.22989	45.849	17.3787	10.513	34.8678	15.6479	18.5574	25.31	9.20983	6.36166	23.6715	12.6084	12.663	11.165	13.1453	22.4459	4.85144	6.7811	5.5734	8.2656	3.24634	9.19937	3.09522	14.1038	6.96481	7.68019	17.2484	2.40751	9.73764	12.4378	8.6701	5.17786	7.66788
NAFLD 76	238.198	52.9133	72.0378	94.6145	74.5432	44.5401	14.3146	11.8463	23.2465	13.571	9.48735	7.7179	2.60864	19.4577	7.27093	27.7902	10.9071	4.46869	22.7588	8.12202	6.07391	19.2897	5.69978	6.07782	8.48596	5.17679	10.8834	6.78934	8.25536	20.4356	2.43666	2.30592	4.52658	2.75719	3.72753	5.76037	1.60804	8.3418	3.88324	3.14798	8.82358	3.24165	4.66865	6.55196	4.8977	3.2673	4.12406
NAFLD 77	348.256	74.231	171.917	38.0308	134.536	81.1258	21.7824	20.4814	49.8386	21.7367	9.74233	14.7429	4.03912	30.1008	8.74489	39.4346	18.7876	5.99473	26.0728	14.3302	12.6966	26.2983	7.82569	7.90095	22.1661	10.2799	11.3993	11.1817	12.4579	24.6623	4.61021	5.6727	8.63867	5.47279	2.784	10.2028	1.9588	13.2731	3.94435	5.25823	14.4136	3.09271	7.39837	11.77	6.10192	5.05268	7.06481
NAFLD 78	445.798	100.224	244.705	92.2186	139.88	73.8992	21.0107	17.7075	94.8301	19.7553	8.59379	8.36807	6.1024	31.2888	8.40506	65.5975	16.4505	4.92849	32.6907	11.5171	6.11964	21.1355	7.61519	6.67072	33.0052	12.3264	14.1852	11.5636	9.21399	25.9311	4.63053	5.72216	5.75885	5.84559	2.54118	8.45782	1.71756	11.5705	5.56097	5.61363	16.0102	1.83867	8.4723	11.397	6.10937	4.95106	7.22393
NAFLD 79	545.942	95.2224	184.771	105.754	137.327	94.3858	28.2028	28.0998	85.3795	26.5765	12.494	15.6107	6.04746	35.4818	8.79327	76.5174	22.4222	6.04495	40.444	16.6013	9.28307	31.5594	8.19736	9.53776	36.2598	15.0108	24.6907	12.9754	15.1502	32.7902	4.19224	7.51664	8.70165	7.58322	2.77168	11.1101	2.80146	15.1498	6.18917	7.57763	20.6599	2.90906	9.2901	12.2076	8.21736	5.26399	9.70726
NAFLD 80	466.827	130.565	238.985	62.7905	132.667	95.3389	26.3231	30.2305	88.8633	21.8057	12.1857	14.7244	5.87552	38.5177	10.6443	68.0702	20.5606	10.263	32.0189	14.5166	9.71825	32.8873	12.594	10.333	28.9317	16.3265	23.6717	12.7433	13.2135	27.4027	3.07427	4.64798	8.59542	6.22176	4.46869	11.9362	2.79661	14.122	6.39151	8.38582	18.2257	2.56333	10.4193	12.7783	8.49037	7.06993	9.96155
NAFLD 81	414.217	100.603	163.397	38.0417	172.268	75.4605	21.4541	20.5317	61.8381	21.1601	9.83461	12.8352	4.50865	27.5324	4.87789	45.0092	18.7208	7.23311	32.5852	13.3629	10.1227	30.0218	9.72407	8.50047	21.5792	9.97247	15.7834	12.0693	11.7531	22.4538	5.33285	5.91169	7.47368	5.19002	3.5587	9.9292	2.5779	12.2286	6.70638	5.74552	14.9554	2.33678	8.32458	10.024	6.10488	5.13324	9.09294
NAFLD 82	410.72	202.439	127.311	176.539	130.63	65.8438	22.6603	18.071	98.0219	25.0054	10.5195	9.44906	5.77276	32.7111	8.54831	46.8287	17.4608	7.56624	45.512	16.271	4.52167	27.171	9.80633	13.7136	32.2175	15.1828	18.1333	12.4919	11.9653	15.8809	5.04921	6.04387	7.49092	6.68168	7.0653	9.84924	2.2722	12.866	17.422	6.47166	52.4255	3.82398	8.42744	10.4411	9.45948	4.81551	8.50441
NAFLD 83	338.99	94.3386	166.919	46.8957	124.955	80.3117	25.9831	20.8749	71.7981	25.4657	11.4275	13.4678	6.64338	34.6643	13.65	50.6997	26.3522	8.75331	38.9907	16.4043	19.3371	37.7138	13.386	11.5156	26.0752	14.7789	25.4597	14.0076	13.7855	26.6918	6.63618	7.18634	11.861	12.7299	4.6081	10.2627	2.45853	12.9529	8.15923	8.15996	20.7084	4.17463	10.8819	14.3413	9.71146	6.34851	10.2188
NAFLD 84	392.766	71.8559	216.566	130.656	116.379	86.8798	27.7358	23.9528	36.1164	24.6742	15.1049	14.3822	2.48224	30.3835	5.77536	41.2577	20.5251	4.24547	35.5298	17.7482	13.9498	26.0264	7.40051	9.51142	17.7419	11.0504	15.5812	11.5769	14.6194	30.113	4.82338	5.23484	5.26039	5.51453	3.04324	11.7637	2.12201	14.6994	7.59939	6.14481	42.677	2.14106	8.29195	11.5115	6.76347	5.64044	9.61818
NAFLD 85	375.154	113.995	182.71	91.1544	172.686	86.9608	25.7589	27.2702	71.8295	26.0246	10.5703	16.0663	6.2382	37.6535	13.2569	44.3777	21.651	7.96917	30.0449	12.5473	8.56972	35.2405	11.3734	12.2465	20.5431	11.6239	15.3694	12.2003	12.4917	29.2327	4.99403	8.21967	8.53313	5.70722	3.53985	10.4146	2.75005	12.8235	6.63012	6.23107	19.8515	5.06192	8.43958	12.1559	8.79865	5.88382	8.45259
NAFLD 86	399.885	89.4815	200.552	94.2425	142.589	81.4753	23.772	24.2001	70.5332	23.0546	10.2199	13.1375	4.47266	34.179	5.31728	48.1534	19.9933	5.78768	34.6439	16.9433	10.7998	28.4599	8.03857	9.21649	22.3615	10.0831	20.8716	10.9491	12.9802	21.9734	3.6882	6.16957	6.21736	5.69044	2.46274	9.94844	1.82358	12.2164	6.6596	6.36499	19.3918	2.58407	8.98245	10.0098	5.90475	5.08315	8.72654
NAFLD 87	371.314	87.25	132.115	98.2775	155.997	89.5158	27.8504	25.0157	77.7026	35.3768	15.3127	15.3256	3.8055	43.0372	6.76587	42.885	22.9036	5.55006	39.9746	17.2251	7.41573	38.6473	7.89139	10.431	24.9971	18.0044	18.4275	13.8577	13.9321	36.3199	6.57738	7.39145	5.89981	6.94892	4.70156	12.0014	2.76826	15.7178	7.43243	7.65434	24.3288	3.65106	10.3338	12.4623	7.25626	6.29057	10.2544
NAFLD 88	442.106	107.504	196.617	106.014	176.888	92.3131	26.3334	29.7889	99.4423	28.61	10.9216	13.173	6.94605	38.0714	10.3707	69.5475	22.3636	9.61643	46.9888	15.8408	15.3081	30.0273	12.7477	13.3762	26.2869	11.7501	19.8715	14.8397	13.3637	29.4959	6.1885	8.6001	10.4825	8.25752	4.08762	11.1504	1.8078	14.9878	9.82629	6.85234	24.5154	4.19219	9.98019	13.5776	9.0924	5.81271	9.37637
NAFLD 89	415.496	66.2952	205.284	37.4053	180.006	80.9711	26.6232	23.0955	69.5623	24.2135	8.75375	16.3072	5.29943	32.1266	6.73698	48.0314	18.5294	6.33965	33.6262	12.3316	9.4882	29.789	7.93162	10.1384	19.1111	11.775	23.9729	12.0767	12.1655	33.0202	4.27184	6.65856	8.1522	5.64247	4.11075	9.73787	1.97441	15.2387	5.66105	7.11319	15.6305	2.95541	8.31648	12.496	6.69256	5.55127	8.92675
NAFLD 90	377.939	69.9138	173.222	105.464	115.688	84.1084	25.8703	23.1647	67.5173	39.4097	17.4697	11.3376	4.98856	32.4819	11.8516	55.0977	25.1868	5.92628	35.7989	14.5955	9.75905	30.9123	9.69952	10.9607	25.7479	9.74018	24.2025	15.0766	13.6503	31.7134	3.76526	6.38077	11.389	8.20056	3.99273	11.2595	3.40015	13.9699	9.30742	7.26614	20.8667	3.21356	10.0205	13.4429	8.15377	5.92555	9.55581
NAFLD 91	226.337	83.2891	102.491	77.4279	90.4288	66.1543	18.0734	19.3847	41.1307	22.4328	9.46557	10.1268	3.68244	25.6189	6.50539	32.1496	14.769	5.35553	21.8745	11.5085	12.1679	23.0231	7.85347	8.96054	15.4887	7.27511	8.8743	8.81894	10.8323	23.0769	3.10148	4.90387	5.6967	4.10996	1.7576	8.07916	1.90188	10.5073	5.65621	4.44276	15.4791	2.73103	6.03831	8.89176	5.72968	4.15623	6.77955
NAFLD 92	440.879	85.4975	163.876	81.7053	122.552	88.136	24.5543	29.5621	74.4883	31.258	11.7593	13.228	4.9554	38.8542	4.36979	60.2762	19.2626	6.28919	37.8293	13.4099	12.5401	26.0524	7.14374	9.64692	24.051	10.3763	17.8549	10.2314	12.3051	34.1942	3.05925	6.42001	8.7452	5.0003	2.62446	10.5649	3.08957	14.1889	3.8495	6.17727	19.8698	2.83053	8.12404	10.9197	6.91474	5.18482	8.67711
NAFLD 93	280.059	95.3776	196.572	41.1647	130.479	73.7998	20.429	22.7711	56.4256	20.3045	9.75974	10.5143	4.88644	33.0423	7.94514	44.7005	16.6733	6.23357	32.3483	12.2742	9.30077	28.9437	11.2006	8.59578	19.7393	10.8611	15.5057	10.4262	10.3863	34.1063	4.45454	6.52463	6.47794	6.34457	4.34293	9.43771	2.6695	12.5531	6.29696	5.63121	17.6234	4.50257	8.22595	10.2578	6.70154	4.73112	8.87784
NAFLD 94	317.649	76.0668	101.715	44.0957	107.082	58.5717	18.0119	14.5241	42.2136	17.8675	11.027	9.05602	3.95368	25.0171	19.6682	37.3362	17.5552	6.31657	33.7754	11.9405	9.60351	26.6935	7.43086	8.05065	17.9819	7.18795	19.105	10.0666	10.5407	21.7172	3.69741	3.98641	8.44122	9.08023	4.21153	7.66396	1.852	8.06972	6.4357	4.07122	12.017	3.19888	7.66025	10.4306	7.88148	4.22635	6.68829
NAFLD 95	416.731	73.8867	148.316	77.6117	104.335	72.6329	21.6061	21.4964	95.5404	23.6754	11.5994	12.2683	4.58753	29.9824	9.78291	48.1479	17.8212	3.66271	35.4042	16.1769	10.0433	30.3956	6.98756	8.40158	27.9981	13.4975	19.6745	11.2395	12.8642	27.5543	3.15182	5.28587	5.87974	6.43336	4.25502	9.78327	2.1769	12.2723	4.95408	8.18672	21.0442	1.08587	8.19017	10.7614	7.31452	5.9272	8.62183
NAFLD 96	290.464	76.7117	175.959	63.6803	101.058	83.3054	21.3922	24.4168	71.9892	22.2525	9.03713	14.2836	5.31254	32.5768	5.97899	48.7533	16.1164	6.59374	29.0928	13.2178	7.23169	19.4431	8.28453	8.25174	24.2511	8.53536	12.3277	8.68308	12.0278	26.8782	3.73303	6.20999	5.87797	4.42752	1.91402	8.70526	2.10654	14.5449	4.90486	5.81746	16.0725	4.75206	7.25272	8.89752	5.37367	4.61837	7.08109
NAFLD 97	336.948	94.825	158.153	33.0319	110.111	75.4804	24.7535	25.5336	79.3514	33.5943	12.5907	16.8143	4.48972	34.5155	5.49422	41.3062	20.8676	8.90184	45.9123	15.6942	12.735	35.716	9.19159	9.60223	19.137	12.7612	18.6195	14.7089	13.8375	26.8709	6.95799	7.76226	6.47675	8.69836	3.02361	10.9321	3.5235	16.1185	6.84734	7.21949	18.3069	2.87964	10.1199	10.6289	7.57586	5.69507	10.2692
NAFLD 98	476.569	71.0047	326.012	57.9752	119.722	72.391	20.625	28.5427	100.621	26.8721	10.9024	10.0213	6.52735	39.1378	4.62936	57.0568	14.2066	6.7559	32.9609	13.181	12.1487	24.1947	5.7024	7.43228	14.8289	8.90209	25.6896	9.79528	10.6839	23.1367	2.66797	6.0986	6.58791	4.6849	1.68981	8.29837	1.22328	12.1538	4.99861	6.57204	14.4319	2.36104	7.65348	10.062	6.43139	4.3695	6.95409
NAFLD 99	394.497	119.692	246.284	114.442	125.798	88.5016	27.1579	37.1006	76.0968	34.0954	14.1533	15.4461	6.91229	42.6381	8.42426	55.0105	22.1838	8.49139	37.3635	18.4918	8.57133	34.8857	11.7969	11.3748	27.1506	14.7961	20.8789	13.8742	11.7352	24.154	3.8321	7.33785	8.02437	8.36259	3.87925	12.1158	4.86307	16.3172	6.55726	7.63925	20.1556	2.75179	8.48104	13.7067	8.53865	6.6092	11.9348
NAFLD 100	333.144	82.7978	225.997	73.2342	125.207	83.9394	19.7534	21.8685	65.1427	35.2949	12.2043	11.9776	4.18228	34.6907	5.4419	40.8656	18.1279	6.87398	28.6781	11.7369	9.04945	31.3831	8.95174	9.81589	23.4643	9.70808	25.5272	10.2413	12.068	28.6083	3.51454	5.63249	6.21825	5.43658	2.49288	11.021	2.23687	13.4143	8.02246	5.964	20.3047	3.37756	7.72199	10.5587	6.38294	5.34632	8.65417
NAFLD 101	267.34	41.2519	290.019	35.9605	95.9911	69.8924	24.0328	34.5492	42.239	23.5888	9.19902	11.5525	4.68908	35.5966	6.99121	40.3954	17.311	5.97587	38.2131	14.209	14.9	23.1947	11.5949	9.01058	14.7105	11.2865	12.927	9.95197	13.8142	28.4897	3.39996	4.20374	6.96044	10.6858	3.67681	10.0823	6.17863	14.8634	5.48754	5.75178	19.2479	2.79718	7.88575	9.97496	6.92253	5.04394	8.78406
NAFLD 102	498.66	73.7664	212.104	108.92	165.227	88.0958	30.2259	31.1214	83.5213	36.635	14.6624	14.0958	5.52829	42.2886	10.5335	78.0944	25.7754	8.15183	43.4633	17.873	12.5781	28.7162	10.0273	9.92056	27.2746	12.6532	27.5922	15.242	15.01	40.6076	4.71823	6.68218	13.9553	10.4684	3.60422	12.8284	2.46672	15.0588	7.5485	9.16976	24.7624	3.99738	11.5795	14.2456	7.72511	6.46111	10.8922
NAFLD 103	360.318	38.6224	257.167	69.0238	144.398	99.0393	24.7674	30.7515	66.8613	29.5643	11.7761	17.4093	5.16965	34.2576	3.42631	44.5157	16.7483	4.65929	35.9499	17.1242	11.8853	27.1245	8.87695	10.6914	20.8558	11.8069	20.6603	11.579	14.295	28.3073	4.98538	5.19323	5.74298	5.97845	1.97764	10.2112	5.32253	15.1804	5.10158	6.37751	16.3659	1.30266	8.88125	11.1708	5.36827	5.19362	8.74892
NAFLD 104	520.29	167.252	60.3052	260.814	128.677	73.3447	22.4631	11.7006	20.3206	20.0274	23.1464	14.7957	12.1787	22.1987	12.8179	17.4668	12.1626	12.875	30.6433	13.0438	16.0939	10.896	8.59076	9.70194	15.7089	7.14011	16.6796	8.08699	9.27005	10.0346	7.97365	3.92847	9.31389	4.83268	6.41803	7.62608	2.85064	4.66192	8.01336	3.27477	6.00241	2.68684	5.23323	4.26791	5.61478	4.21793	3.13567
NAFLD 105	495.566	142	60.4685	135.631	104.587	76.3283	23.926	13.4229	22.4487	17.0648	21.6564	14.0282	13.8405	30.429	24.8072	22.9263	14.3685	8.37199	29.71	12.1667	18.1275	13.4525	7.90209	11.9531	13.4493	8.97614	9.2199	9.57184	11.8816	11.4609	5.82504	3.94443	11.8437	7.46375	9.38036	8.62052	2.78638	4.96019	9.20748	4.59614	6.46313	3.32703	4.6799	3.82198	5.88266	4.26504	4.31033
NAFLD 106	463.383	169.874	58.1465	326.442	142.865	67.357	20.4105	9.95337	19.1007	14.4966	16.5328	10.688	12.4811	26.529	20.9087	25.679	15.0091	11.7146	27.0299	8.81183	7.55358	13.3836	9.4893	12.6905	20.5187	8.30987	15.8974	7.90668	11.275	15.3578	5.23017	3.89923	7.99298	7.64059	11.0023	8.79877	2.72734	4.87103	12.1647	3.31074	8.64047	3.4402	4.52712	4.55894	6.81517	4.48481	3.49796
NAFLD 107	577.977	123.926	107.098	255.751	101.682	74.047	22.0117	15.1447	31.5543	16.8241	19.3448	15.4273	19.0569	31.5943	26.8067	25.9912	12.3522	14.5921	21.9516	9.83168	7.02907	10.2887	8.42245	9.09455	12.1882	10.9336	12.904	8.75638	9.49123	10.0539	5.41459	5.83022	12.8429	4.83246	6.58228	8.94497	2.13939	4.68842	7.01288	4.23075	5.33816	3.44633	4.64182	4.23032	4.12744	4.74388	3.17738
NAFLD 108	441.604	152.08	72.3379	234.23	100.435	77.0298	22.7264	12.4065	16.6935	22.7228	25.1646	12.1284	12.1014	20.2455	16.4492	20.5302	11.2097	7.59793	15.9363	9.32433	9.70621	9.15276	4.766	9.5619	10.3514	5.69114	9.06409	6.82509	10.0493	11.9583	4.95639	3.10793	6.75694	4.16331	6.55811	7.17825	3.72564	4.24154	6.63927	3.21212	5.38841	2.63133	3.47188	3.45487	3.81131	4.05579	2.72056
NAFLD 109	631.409	187.385	193.229	155.632	130.052	84.0226	21.2152	13.3602	25.3791	21.4764	14.8851	13.0993	22.1507	31.4213	16.5893	37.1433	12.7398	12.222	38.9038	14.137	26.459	19.4955	7.46244	7.6438	12.8332	6.37908	15.2657	8.845	12.0092	13.0156	6.26618	4.81894	8.63769	7.27863	7.65725	10.7417	1.9344	5.47064	6.3185	3.8638	6.86512	8.43252	4.23242	5.92392	6.49449	4.36231	4.88697
NAFLD 110	493.474	212.366	69.8901	238.918	134.906	64.8281	22.1948	13.926	24.3081	16.2746	18.5227	15.0897	13.0275	22.1535	11.761	21.1211	14.0952	10.6311	19.5137	11.2007	9.02447	7.86759	6.17489	10.3295	14.9543	7.58311	7.55551	7.17216	9.70436	11.7074	5.48515	4.57605	7.40325	6.53097	4.66985	7.71104	2.50754	4.25532	6.58101	3.48633	6.26715	2.67932	4.54313	3.85902	3.1836	3.94323	2.45904
NAFLD 111	367.287	126.464	113.696	111.412	90.6837	66.5739	18.4163	11.3392	15.7343	13.7424	14.9694	8.06941	18.6108	27.0483	18.8713	28.7577	10.1014	11.7479	17.7642	11.4902	16.4189	12.0194	7.81027	6.07762	8.21854	9.31708	7.78517	6.64984	8.56252	9.08015	3.72785	4.09901	7.7327	6.97767	7.15115	7.73966	1.47851	4.53992	6.68133	3.36999	5.57885	4.36911	3.02185	4.2777	5.94385	3.45009	4.20056
NAFLD 112	570.997	193.076	142.307	176.887	214.698	96.299	26.0039	15.3061	25.3767	15.6927	12.7728	14.1793	22.5414	50.6014	10.812	44.9119	13.551	8.65667	33.0263	17.1983	23.4401	18.0604	5.51931	8.71933	11.6814	16.1257	7.7572	7.33063	10.2407	20.0946	6.76211	5.94397	4.58003	5.50636	4.65641	8.82043	3.61749	6.42472	5.90319	3.58859	7.0218	4.87955	3.2486	6.1326	6.50323	3.9385	4.82146
NAFLD 113	508.624	183.933	160.165	187.94	110.365	89.9898	24.2261	12.1688	31.5739	22.4243	16.4557	15.4495	14.7704	41.7096	20.5235	44.8867	14.7354	9.14696	31.2589	18.0634	19.3299	19.9811	5.15741	8.42025	15.1054	14.2535	8.40083	10.0935	13.2882	15.3308	5.08014	4.74554	7.62462	6.64572	5.07687	9.7433	2.64003	7.15892	4.80188	5.6664	7.26116	3.94985	3.29326	6.28853	5.45862	5.20076	6.37666
NAFLD 114	494.649	125.216	108.577	243.007	156.8	107.554	23.2954	13.453	29.6664	23.4175	17.8818	14.724	20.0164	38.2425	8.12677	29.8915	15.3981	9.06203	29.7509	14.7849	23.6723	17.0392	7.16157	10.0196	12.0109	11.3806	8.79754	7.79155	11.5295	13.4006	6.29465	5.18736	7.85283	6.59555	5.98306	9.47342	3.45822	5.72759	8.1125	3.3759	10.1212	3.85369	3.55932	6.8586	5.58595	4.49836	6.4271
NAFLD 115	855.629	82.9564	106.096	160.248	107.125	88.6131	22.5631	12.1705	39.0861	21.55	17.1789	11.4815	20.518	38.4816	13.6634	36.8027	14.2854	12.8726	37.3033	10.6431	12.2656	18.4879	8.12111	7.16029	17.8944	10.3338	7.88256	8.68885	12.0523	10.6694	5.64894	4.89166	5.75269	9.23558	6.68569	11.0222	2.53366	6.39691	6.12231	4.22751	7.45745	4.26061	3.60032	6.49056	5.94789	4.84495	6.83582
NAFLD 116	582.806	154.542	84.3718	108.611	121.915	88.2257	22.3229	11.7074	17.7875	17.0293	18.2339	10.7386	17.222	36.6917	16.2788	33.9605	16.3254	6.48084	25.1364	12.564	16.6282	19.5412	8.3259	10.513	10.0862	7.89214	12.6456	7.82159	13.3787	13.8353	6.0348	4.20228	9.69704	10.6414	9.65193	11.1399	2.91234	5.68581	6.22459	3.68682	6.29695	3.32147	3.21128	5.99271	6.41064	4.84607	6.81132
NAFLD 117	447.475	153.794	86.6845	180.961	120.88	105.25	22.2055	13.3285	27.5337	31.7979	24.929	12.8621	18.9956	38.2478	11.6538	23.8539	13.0628	4.5748	24.706	13.6701	23.4447	20.4885	4.44693	9.53733	14.9168	12.4705	6.14919	7.86726	12.8378	8.63313	4.78382	4.96884	6.71115	6.41165	5.81639	10.1412	6.41955	5.37178	5.99936	3.7378	6.18181	4.24494	3.42899	6.60948	5.41141	6.06575	5.95891
NAFLD 118	540.195	197.801	116.418	178.88	188.29	76.542	19.8325	13.2935	24.8832	13.5894	13.3056	11.0476	14.642	32.1523	15.2044	37.4182	15.1372	8.88416	27.677	13.5822	25.8497	17.5906	7.59953	7.66406	14.3682	9.24124	9.35683	7.62097	10.2083	10.8262	4.89306	4.80672	7.92675	4.22452	7.11083	8.22447	1.78912	4.54073	6.87666	3.25782	5.68721	2.67493	3.40899	5.38258	4.167	3.84003	5.32808
NAFLD 119	493.874	100.814	171.255	94.5905	89.2591	76.342	18.2555	12.5343	30.6288	13.6464	11.7682	10.2609	18.7048	34.0957	9.45866	41.4723	11.9043	6.81003	26.8922	9.9145	13.6642	17.2689	5.47105	5.71283	10.9328	10.7277	10.2394	6.78169	9.32863	12.6828	5.03025	3.62842	4.00595	4.31273	2.26264	8.55552	1.67541	5.13961	3.18566	2.9971	5.45885	4.0293	3.71425	5.96818	4.434	3.09414	4.88872
NAFLD 120	481.696	194.234	104.556	260.281	124.748	80.5448	17.5939	10.4211	16.2724	10.6999	21.0246	7.10376	8.9346	25.9652	20.8888	26.6236	13.3371	6.64744	17.9353	7.34376	9.08136	16.0339	9.26616	13.928	13.4067	8.8913	9.35421	6.47401	10.7863	10.884	3.33407	4.30114	9.29208	3.74341	7.03279	8.26788	1.77365	4.73493	8.38869	3.49215	6.33007	2.19656	4.47143	5.34544	6.49279	5.33492	4.69822
NAFLD 121	612.182	146.674	136.175	206.265	118.274	86.7203	24.6835	8.25165	36.2413	22.2946	21.3412	13.8806	13.8554	34.7623	16.7631	29.4915	16.5925	11.1948	32.1595	12.6466	15.6172	19.6823	7.3699	11.1129	18.4535	11.0976	8.93389	9.3299	14.0947	14.131	2.78777	5.14644	9.47476	7.16139	8.53412	11.9678	3.05781	5.77678	9.25991	4.27152	8.75167	3.11387	3.52646	6.80407	7.78611	5.26839	6.15749
NAFLD 122	430.472	113.809	119.646	355.184	145.027	82.8779	22.5189	11.73	22.6892	21.4344	17.0376	13.2322	15.4184	38.1395	16.0767	35.1499	14.875	12.4613	36.6809	15.1553	24.386	18.6158	5.69727	7.48397	13.7103	11.1556	17.179	8.65277	13.7348	17.3887	5.75128	3.68048	8.45658	11.4387	7.90639	10.6001	2.48269	6.4536	9.75096	3.52117	7.62576	3.39196	3.57888	5.52029	6.32906	4.59172	8.43487
NAFLD 123	367.437	103.927	395.319	314.368	92.4783	112.32	33.2852	20.3149	18.5748	25.8896	20.8087	14.9151	19.309	41.9336	9.45994	51.7489	16.5648	10.7373	27.9657	22.1381	24.0721	19.6229	10.8596	13.0529	20.7212	12.4071	7.16585	8.74218	16.092	13.6761	1.8401	3.28588	11.1914	5.67042	7.33229	12.2619	13.3622	7.86645	7.25185	4.79034	8.03752	4.11304	3.44445	8.22768	6.05481	5.62094	6.7329
NAFLD 124	504.481	132.69	243.861	427.631	113.347	111.792	28.425	11.0357	38.5538	29.2382	22.5604	15.9693	15.3483	47.1939	30.4641	31.0555	22.5976	18.5342	38.404	15.6449	17.526	29.4194	10.6459	15.3773	15.0528	11.0933	10.2145	10.8414	18.5417	16.7449	3.39651	5.69094	10.3688	10.9471	10.9713	12.9777	4.16026	7.33407	10.3369	3.81957	14.5607	7.30909	4.2881	7.99181	9.669	6.30308	7.26237
NAFLD 125	434.225	168.454	94.9281	296.647	127.818	93.4647	23.62	10.5791	23.278	20.7339	16.2555	13.9866	14.5245	36.7149	22.9078	22.0172	18.8485	8.82962	37.3695	15.1597	29.8023	27.1785	7.98377	10.2771	7.16003	9.72638	8.64214	8.63821	15.387	14.1059	5.95073	4.44109	10.5892	11.765	11.9352	11.1833	4.64551	6.60949	8.60447	5.24427	7.52093	3.5305	3.66462	7.56883	6.68105	5.10146	7.83875
NAFLD 126	463.824	160.938	167.546	194.571	135.464	88.4961	22.5182	10.6804	23.4083	17.5511	16.0592	12.3386	17.2969	29.6273	23.1605	36.0022	15.4413	10.5774	28.5178	11.4203	15.0028	16.3556	7.75471	9.28501	12.0627	9.87184	9.15886	7.58395	13.9275	17.4851	5.00475	3.30338	10.8602	8.22364	8.27086	9.19247	2.60174	5.41312	6.85832	3.74387	6.09636	3.0235	3.97317	7.11937	5.44304	4.26447	6.81341
NAFLD 127	633.376	170.249	117.062	228.505	124.865	92.3722	21.7277	14.1173	25.2441	17.531	16.9097	10.272	13.9152	41.3957	14.6803	36.7251	14.5462	14.499	30.8589	11.2318	20.2258	16.5405	6.15202	9.10793	19.3108	10.3473	9.90755	8.82998	13.7106	18.7672	4.89259	5.32182	7.20615	7.29569	6.57043	10.4948	1.76172	5.34966	6.05023	4.13541	5.34535	2.43352	4.4527	6.13652	5.7828	4.16977	5.92869
NAFLD 128	408.139	192.653	106.447	66.4801	153.193	79.6317	21.18	13.3687	17.9325	16.0413	18.179	11.5599	15.5164	30.1699	12.3155	34.9035	11.2233	14.481	26.0019	17.1907	17.3486	13.9025	5.42854	9.82321	14.8943	7.29627	7.01605	8.11373	11.5951	13.8163	7.60271	4.25645	8.92088	9.38038	7.00231	8.92235	3.2057	5.24377	8.34609	3.44304	5.98772	3.21289	3.58524	4.92826	3.43006	3.5933	3.97989
NAFLD 129	569.547	136.704	70.765	222.725	141.887	90.6121	21.4065	10.4339	22.0605	18.3697	18.3892	11.7827	9.39814	26.7089	19.4905	29.1419	15.72	8.32994	27.9356	10.8069	17.4852	19.6562	7.36836	11.7044	15.7009	7.41773	9.03882	7.83857	14.8629	16.9435	4.4506	5.99626	8.49542	7.56829	5.30348	11.1312	2.17046	5.5119	7.72096	3.62219	6.59701	3.51576	5.11475	6.15328	5.3773	4.33017	5.43131
NAFLD 130	595.585	206.48	72.5366	205.875	173.584	110.172	24.4204	14.5746	30.6971	32.6609	22.7643	17.7945	11.459	37.3323	10.6138	25.7536	16.9708	12.4924	32.6889	15.9686	15.9584	21.6857	10.0313	16.5347	13.5468	10.6672	11.1446	9.82055	16.9511	14.3304	6.63511	5.67553	8.74637	5.08503	5.38347	11.0175	4.28074	6.23824	10.3949	3.79277	9.21966	9.27751	4.95927	6.81767	6.45255	5.17135	7.06628
NAFLD 131	537.26	142.576	91.359	170.853	112.263	55.1334	21.003	13.0065	15.5645	12.7644	26.772	9.68033	10.4514	24.0429	25.1059	25.7971	15.8671	12.079	27.0286	9.93994	11.0342	11.4319	8.79219	13.4674	17.9957	7.54317	16.9065	7.39351	11.0861	13.2912	7.37079	4.39002	10.0612	5.48182	9.75181	7.85849	2.38766	3.93309	11.2399	4.55587	6.77892	2.33652	5.95196	4.34488	4.18017	5.11358	3.68076
NAFLD 132	557.792	165.983	101.599	277.553	130.636	58.9494	21.1388	10.7713	7.76702	11.2293	19.3178	10.6024	13.3365	18.5965	18.2734	29.6507	10.6266	11.6023	21.6228	10.1787	19.5157	7.58277	7.7098	10.1671	13.8277	5.59385	10.1711	7.87847	8.53746	13.4484	8.37217	3.08228	5.74691	9.12822	7.39286	7.74348	1.59796	3.98779	8.76186	2.87386	4.28859	2.9393	4.59497	4.02026	3.92082	3.13805	1.71827
NAFLD 133	468.405	187.398	52.8007	264.33	94.0508	72.7765	20.0895	11.3701	15.3172	26.4279	28.751	12.3487	11.9945	26.69	9.03303	14.7278	11.6256	8.17232	23.5574	9.92489	9.7068	10.622	4.87394	11.6322	11.8447	5.02825	9.96769	8.00807	10.1243	10.5775	6.09203	3.83693	5.22361	4.60779	6.07081	8.3046	4.3137	3.92347	4.55328	3.44462	6.35076	2.90594	3.25704	4.01286	5.01509	4.09658	2.73717
NAFLD 134	508.913	180.985	121.573	192.464	111.944	71.1292	21.7994	15.4723	23.4364	12.7169	16.8933	13.1919	16.3537	32.4026	17.7109	28.7978	12.8321	7.06474	32.9267	10.3028	14.7621	12.3038	8.0118	9.09419	14.6615	10.0385	14.2293	7.37946	10.8223	17.0359	5.08617	4.38084	7.27786	6.59874	7.73998	9.42255	3.09163	5.04199	7.15398	3.275	5.29768	3.74663	4.03943	4.84683	6.11399	3.7776	3.86875
NAFLD 135	548.782	184.355	70.9767	138.538	106.635	71.3905	22.8575	12.1367	19.9498	21.064	26.1216	14.3379	11.9656	28.1024	20.4721	20.5296	14.0739	12.2157	22.1382	12.1438	13.3401	8.49533	10.0148	14.2073	13.1591	8.31751	8.54243	9.2978	10.8926	11.8279	4.64919	3.79899	8.40646	8.5869	10.6324	10.1371	3.23095	4.36948	13.3156	3.77614	7.15319	6.38745	4.77264	4.08258	6.14272	4.83727	3.22115
NAFLD 136	441.801	116.614	52.8433	108.482	112.429	75.9032	19.4977	13.0451	16.1432	17.8893	18.2699	13.4142	10.5202	19.9554	7.43973	19.8828	8.99865	8.68446	21.4644	11.212	14.4189	8.052	4.69869	7.97201	10.295	7.36031	8.762	6.79416	8.07142	8.99401	7.3706	3.47198	7.78557	3.69483	4.42965	8.02717	3.88355	4.30737	6.21725	2.54646	4.86475	1.54174	3.35373	3.22776	3.14652	3.62149	3.03705
NAFLD 137	511.956	213.936	45.6118	381.609	118.165	66.706	20.8448	9.41387	8.07418	17.9849	30.2233	9.16271	9.51703	17.3062	10.543	14.8353	8.74533	8.47202	12.6665	11.3223	14.339	4.57485	4.99642	12.1047	9.1668	7.05198	6.99485	7.32315	7.28315	7.85147	5.70206	2.81291	5.47086	3.64004	8.73119	7.03751	3.79532	3.34203	7.23518	1.776	4.79836	2.68716	3.57181	2.16598	2.86375	3.62747	1.24063
NAFLD 138	555.775	238.138	98.7748	90.0212	113.647	66.5243	22.6565	11.6401	13.4111	13.7835	20.2776	14.0393	12.1488	21.5701	6.98007	21.905	10.1305	11.6465	17.0202	16.2956	8.9752	4.09779	4.33475	9.54198	17.4426	6.52938	8.74921	6.73321	7.2802	7.16072	5.32061	2.87787	8.01943	3.36373	3.8604	7.54784	2.81914	4.15461	7.23314	3.45529	3.94986	2.11771	4.15711	2.6664	3.4266	3.73541	1.7644
NAFLD 139	369.882	160.66	66.3625	196.831	141.703	59.3781	19.807	12.3062	10.8738	12.8273	18.2225	12.5693	11.5976	19.8454	10.106	21.3228	9.49607	9.98264	15.8417	12.0881	12.7715	6.38935	6.84006	9.04163	9.5221	5.18702	5.40417	6.48824	7.71394	7.47988	8.10014	4.27883	7.53291	4.98262	5.8578	6.58102	2.40183	3.53603	7.21469	2.37389	4.21264	2.40469	3.2053	2.90498	3.72775	3.00123	2.29741
NAFLD 140	447.086	137.104	59.3438	80.2352	119.05	63.7514	21.5123	10.5972	17.2506	19.0957	17.9623	14.1671	9.28949	22.4653	8.74958	21.4882	10.622	10.1912	25.551	13.0949	11.3489	10.5985	5.11148	8.00858	10.7369	9.68458	6.1009	6.45575	8.96117	8.48776	7.68009	3.80905	5.16227	5.05782	5.13196	7.27058	2.31202	4.24554	5.39163	2.76932	4.37165	2.90858	3.56952	3.48398	3.73602	3.06708	3.76579
NAFLD 141	440.452	181.423	78.1974	292.642	182.614	75.5767	25.9295	16.1474	18.7029	32.0147	31.1264	16.8588	10.2672	26.4078	7.17021	21.3975	16.3624	12.1811	21.7703	13.7206	8.93398	8.32487	6.56572	13.6018	19.7337	7.3469	6.83969	8.77167	14.645	13.2793	5.8729	4.64754	13.045	3.38272	4.64536	8.31058	4.8382	5.84501	8.40907	3.5975	7.66064	3.5012	5.03291	5.71018	4.0378	4.85521	3.84148
NAFLD 142	574.616	124.226	47.7647	208.022	90.1731	62.9392	22.0804	12.2467	18.2781	19.396	26.7949	13.236	7.18021	28.466	8.8619	20.8736	16.4091	10.0929	27.4628	11.8422	11.0504	12.0197	5.39117	15.1358	13.4282	10.6117	8.13046	8.6545	10.6237	12.8691	6.40973	3.90607	7.89515	7.72138	5.09991	9.14141	2.93923	4.66734	9.81168	4.89335	6.90075	2.35936	5.35067	4.58488	4.67644	5.54639	3.63097
NAFLD 143	583.666	90.728	75.6661	233.401	101.782	78.5607	22.9596	12.3318	25.1197	21.6134	26.429	12.9858	8.504	28.608	13.9444	25.3792	15.9864	7.667	33.6153	11.7949	15.8034	17.94	5.80871	11.8716	16.6455	10.7003	13.5508	7.37684	13.1112	11.657	4.47642	5.0181	9.84026	7.08468	7.46339	9.91073	3.18679	5.98673	7.39494	4.81857	7.90485	2.14195	5.68155	4.72214	5.38974	4.83009	5.63494
NAFLD 144	442.38	222.433	86.402	160.58	99.6632	70.2593	21.9477	12.6805	11.311	13.5932	20.1296	10.5882	12.7084	20.3077	16.4807	18.6416	11.1923	13.8138	21.2423	15.3059	14.7954	8.12403	13.0906	10.8164	11.7435	4.94363	5.23047	8.68769	8.19407	9.26638	9.96423	3.71973	8.83428	7.58423	9.20867	7.90659	2.79303	3.97549	9.60765	2.53671	5.2019	2.93058	3.43228	3.16769	4.26691	3.33142	2.06568
NAFLD 145	482.226	181.749	55.4019	285.949	98.7727	65.19	22.2489	11.9658	11.2575	15.7405	24.9927	13.3065	6.68929	21.5034	10.7351	18.3068	11.6383	11.7498	20.9877	10.4236	11.3323	8.06995	7.09392	15.7275	16.4284	8.63385	8.92844	8.7789	9.76615	9.25743	6.12063	2.95575	8.40925	7.40518	5.75903	8.56691	3.2172	4.49061	9.74437	3.40617	5.06228	3.89571	4.03491	3.58648	4.56056	3.766	3.16296
NAFLD 146	456.682	145.942	63.8161	210.765	104.235	72.5152	22.331	10.9932	14.4135	14.9774	21.4601	13.5328	5.37434	20.8502	21.6762	21.3229	14.8339	8.91668	24.0825	12.7185	10.0383	12.7616	5.56339	11.4246	8.42032	8.84745	11.2916	7.75291	10.7153	11.6991	6.25605	4.40627	5.6037	4.02556	4.91519	7.04849	3.22189	4.48207	7.24982	4.03028	5.00485	3.24892	4.9374	4.73736	4.38073	4.24532	3.85364
NAFLD 147	502.294	109.099	97.1941	120.54	126.09	86.183	20.6226	12.0752	32.0412	20.1629	18.5256	14.1276	15.1747	37.7995	13.2333	31.7544	15.9787	5.86904	34.6174	16.6667	21.7399	20.223	6.18884	8.87665	18.3825	10.268	6.32038	8.94829	13.9664	16.344	4.91373	5.08039	7.55997	8.57132	7.79133	11.0105	4.78511	5.68048	6.4943	4.09443	6.56979	4.38789	3.65549	7.01655	6.03024	4.74087	8.25279
NAFLD 148	537.674	132.926	62.9955	152.064	97.9354	72.6388	25.7995	13.7067	20.1646	18.2079	30.9266	13.9457	6.09628	26.6896	10.4586	24.1335	18.5655	7.2695	41.0554	15.7089	14.7432	18.0521	7.3577	16.2444	17.4561	11.3872	12.6434	8.41428	13.5384	10.0773	3.30777	4.26359	12.0012	5.53636	6.64597	11.3568	3.73997	5.35442	7.67764	4.98903	6.70136	1.85352	5.97238	5.12705	6.18514	5.73916	5.81664
NAFLD 149	515.519	139.505	143.433	204.116	131.805	73.4983	19.134	11.8596	29.5403	17.8339	12.0841	11.6638	18.7519	34.1972	18.5834	29.6812	11.5248	10.4711	29.7159	11.2047	18.5386	15.6285	7.58134	6.29093	6.56215	9.32848	5.36492	6.84622	10.6867	13.0334	4.50906	5.58369	5.79758	5.27107	5.99768	9.27155	2.74147	6.01195	4.38164	2.55346	6.10782	3.44763	2.81361	6.89126	5.19792	3.46362	4.54943
NAFLD 150	397.956	123.881	58.3053	158.544	90.2258	59.0583	22.9577	9.93367	8.01365	15.7962	21.8836	13.1891	11.821	19.019	26.0889	19.0072	9.321	7.84369	22.3043	16.0141	22.5185	6.05046	12.7576	9.64895	9.39897	5.48855	4.9782	9.73269	9.41371	9.50702	11.6714	3.78952	10.9565	14.6497	13.6894	9.0653	2.55242	3.93338	6.83894	2.27861	3.7533	5.82644	3.64045	2.80226	4.69107	2.55054	1.42613
NAFLD 151	415.322	124.657	160.534	279.011	111.796	90.5121	21.4677	13.3511	24.9637	20.588	14.9339	16.3019	19.2863	38.3962	25.1502	32.0986	18.4943	7.73513	31.1967	14.6693	13.4295	17.3695	8.62397	9.11463	14.4733	8.39003	7.22354	7.72472	13.2861	15.2452	3.34129	3.49026	10.2542	9.41428	8.20796	10.0934	6.17995	5.67587	7.03241	3.6173	7.99	6.54076	2.90037	7.51557	6.37813	3.95623	6.2258
NAFLD 152	438.965	111.862	54.4297	50.9196	63.1858	65.1896	20.7137	8.31537	12.4117	13.8381	17.8771	9.26285	10.6337	14.4805	10.6608	15.3481	8.51394	8.06985	17.6449	11.2503	9.90807	6.70982	6.31579	6.80784	5.08509	8.69813	4.55531	7.8603	7.59125	5.85941	6.00231	3.16906	5.92772	7.00347	5.12709	7.12265	3.6949	4.08287	5.98236	2.02161	2.27295	2.83938	2.19269	2.83526	3.85469	1.97267	2.2585
NAFLD 153	682.557	107.135	162.827	61.0078	140.309	103.556	20.4061	12.5861	24.2038	15.4597	14.3872	17.4045	14.8359	28.485	9.03012	38.929	10.8787	7.96781	27.1091	11.7242	13.8476	11.6092	7.32404	7.47439	13.5258	12.5129	3.31501	7.085	11.626	11.9177	5.87846	3.15644	2.54941	5.49772	3.36951	9.52153	2.47676	6.05197	5.00472	2.91269	5.27988	4.22881	2.68052	5.55284	4.62463	2.94155	4.4028
NAFLD 154	210.555	391.113	72.53	418.494	78.6535	32.5596	24.7796	7.5168	3.02782	5.52759	16.0147	12.9053	7.14869	11.514	9.38934	18.2908	3.2961	17.1639	13.4083	18.3747	7.91018	1.61564	9.56609	10.044	8.41915	6.61085	4.04669	4.31879	3.16684	3.45965	7.72399	3.17139	5.569	3.96984	7.57657	5.15772	1.5742	2.4698	10.7737	2.24058	2.23077	2.02066	1.83668	1.55737	2.24785	0.864722	0.512943
NAFLD 155	347.001	86.6688	90.9652	114.441	110.409	54.0179	23.085	9.11033	14.0178	9.78267	15.4741	10.2132	8.7968	15.127	15.3846	27.6924	10.3379	8.17882	25.8039	16.4626	22.29	6.23102	7.36823	9.15312	8.0659	5.12108	12.798	8.58822	7.60828	10.1503	8.10099	4.76658	7.68995	15.9777	7.63343	6.96674	1.81308	4.67458	7.77125	3.19198	4.50741	5.44935	3.77118	3.11634	4.48169	2.07891	1.85774
NAFLD 156	461.27	237.615	79.105	320.903	93.3077	101.78	24.0749	11.5684	17.9473	28.9481	24.6567	14.0187	13.8917	23.017	13.3913	22.6107	12.7264	11.2176	30.142	15.2381	22.3471	13.8767	9.09272	10.067	9.13547	8.12257	4.85969	10.2047	11.6436	9.67006	9.93226	4.62981	9.69093	8.37537	7.62668	10.121	4.34504	5.80359	7.09043	2.78166	5.79784	4.14773	2.49002	4.44439	6.85189	3.50377	4.40349
NAFLD 157	417.186	155.243	94.2803	128.744	148.901	89.698	17.7416	10.0971	18.7566	13.9765	10.569	12.766	13.3299	26.6328	11.259	31.7673	10.212	6.83261	27.0966	9.49874	21.9121	12.0436	5.36767	7.25945	10.6063	6.68826	4.14579	6.83574	10.0107	13.6503	5.75144	4.21697	5.13314	7.12495	6.21452	7.47308	2.56221	5.67533	5.49686	2.34828	7.61718	4.74348	2.49668	4.7353	5.5538	3.10782	4.13405
NAFLD 158	400.595	220.472	103.669	345.987	108.394	106.801	25.0506	11.5105	22.4362	21.1638	18.0852	14.7995	16.842	35.1568	12.2649	26.4652	12.0705	8.2392	27.7765	19.2016	23.9936	16.0372	9.47882	9.56778	11.2717	8.78246	3.36923	9.80751	11.706	9.61025	6.53721	4.10526	8.19657	11.2731	6.3713	9.99114	3.32931	6.94516	11.0655	3.05801	12.4641	5.61358	3.0256	4.86598	7.35949	3.37186	4.89089
NAFLD 159	335.478	86.5421	65.7371	51.5034	77.48	68.3824	14.724	9.71667	15.3904	17.0614	15.4491	13.5291	10.4252	17.9664	6.53428	15.7708	7.41729	4.07261	18.8307	13.492	10.866	7.37913	3.95877	6.82156	7.82219	3.76019	2.88669	7.19324	7.33297	8.27141	5.642	1.76529	3.7244	3.53501	4.03346	6.98032	4.98807	4.58432	2.64903	2.28821	3.95593	3.70785	1.76339	2.86206	3.01728	2.40364	2.37237
NAFLD 160	437.203	281.95	81.7698	306.239	127.331	79.1997	22.9874	14.1454	33.6956	18.1365	12.9125	25.2378	26.004	23.111	20.2607	24.7781	9.51022	17.3331	37.1779	22.3584	30.7384	10.7016	7.52954	7.28953	9.37985	7.45824	5.98505	10.1848	9.09351	10.0986	8.40653	3.87163	5.73855	12.1716	9.2674	8.75388	4.63276	5.91455	6.32627	2.46031	4.13049	6.64865	2.10043	3.72634	6.31541	2.17391	2.98913
NAFLD 161	351.163	98.4921	70.8915	145.274	58.0661	63.1042	18.2544	9.2024	18.6713	16.2603	11.1735	14	8.9925	34.6826	7.04509	24.2975	9.80361	3.6917	37.112	11.6398	13.5228	10.8409	3.81756	6.50219	7.21077	6.73039	4.37209	7.23274	8.87803	9.14532	3.61611	1.96071	6.23056	4.65391	4.92152	9.67795	2.86759	6.05993	4.08727	2.47655	4.66393	2.98436	1.95458	3.31754	4.93144	2.60765	2.74703
NAFLD 162	410.76	334.776	61.1252	322.201	114.108	88.6808	22.459	11.1078	36.8507	28.7979	16.7202	21.0609	17.1528	21.6846	9.2477	25.1171	10.8126	13.2575	30.1149	19.7791	20.5108	11.1132	7.49633	7.06515	12.7299	7.57585	5.38831	10.5736	9.117	9.79192	8.70509	3.55709	8.90363	9.90139	8.61301	8.12289	4.62488	5.76718	7.91079	2.57205	5.2188	4.83189	2.39804	4.10246	5.59868	2.38629	3.22026
NAFLD 163	624.628	173.19	86.6242	196.953	115.981	92.402	22.9318	10.343	24.3717	20.7051	14.7776	17.9434	11.3959	30.0586	17.9415	28.764	11.6739	11.776	30.4655	16.8271	18.297	16.2143	8.27421	9.51967	15.5513	11.9195	3.43833	10.2345	10.809	12.1145	7.04846	3.0593	7.15919	9.26275	6.16411	10.4956	4.16626	7.27872	5.76596	3.22285	5.48132	3.00834	3.1449	4.7887	5.68853	3.10075	4.53282
NAFLD 164	477.546	138.16	77.8758	210.314	72.3807	59.0293	21.882	9.84227	17.7965	14.5962	15.2661	11.0935	9.88921	16.1231	14.5551	25.7874	8.27112	7.96626	23.4716	14.1509	19.0544	8.2468	6.72642	8.08876	10.17	5.55772	6.00613	8.16598	7.74725	6.96794	6.14477	3.21368	2.95942	9.26755	4.7076	6.63737	1.99758	4.72229	6.58685	2.48923	4.2519	3.88386	2.24274	3.25276	4.4822	1.89597	2.16741
NAFLD 165	476.337	236.187	74.8605	125.436	117.598	81.3497	22.5076	11.4787	21.0448	15.7906	18.3587	13.8989	17.7668	16.4718	9.65463	26.6181	9.96416	12.5057	18.911	18.4614	20.3416	9.62305	10.2021	7.69809	10.2604	7.49501	3.39451	8.30663	7.42577	8.05244	6.3276	4.3485	5.11118	7.36674	5.87003	7.93449	2.29886	4.3725	6.81301	2.04895	4.40087	6.51901	2.55906	3.78521	4.33134	2.59153	2.89945
NAFLD 166	624.838	164.99	63.5682	290.789	191.832	105.242	29.3945	12.8946	22.6812	31.6897	20.507	18.64	11.4301	21.2449	6.12932	23.9914	12.2063	14.6696	28.9306	21.6084	20.9361	16.9922	11.3549	9.46875	12.7348	11.4696	3.82277	11.0263	11.7055	9.20354	9.9823	3.54833	8.74915	7.8429	3.70627	10.9733	8.27812	6.15976	9.93944	2.55742	3.35166	7.0109	3.04203	5.96597	5.16112	3.0694	3.37173
NAFLD 167	613.215	252.221	89.6492	130.651	80.3886	88.4068	25.9211	12.8188	24.1086	29.0267	23.4376	18.9383	17.2113	24.7493	20.8446	27.8354	11.5104	17.4826	36.3175	20.9421	24.8559	13.1037	10.6752	8.3237	13.7646	9.84971	7.15776	10.7729	10.5789	10.281	11.6774	2.82497	5.95511	9.69255	8.14178	9.20328	4.13899	7.86496	6.27193	2.71475	5.26901	5.56228	2.78516	5.31588	6.40646	2.88279	3.6746
NAFLD 168	381.897	186.065	130.058	370.567	135.014	70.5676	19.0911	11.2404	17.2777	11.9606	12.2116	10.4991	15.339	28.8067	28.496	41.1542	11.1022	12.0622	35.4195	8.51954	14.5716	12.2503	11.8523	10.2078	16.814	8.84795	12.1005	6.73953	8.97063	25.1284	6.43529	3.87847	7.75295	5.4249	6.50743	8.63239	1.36179	4.53102	6.34155	3.7133	6.17372	1.78794	5.21327	4.84451	4.57003	3.23016	2.29131
NAFLD 169	431.925	166.011	121.267	303.335	125.382	99.7348	25.4108	12.8079	23.3368	29.863	18.9661	21.2795	11.3208	27.059	22.5321	24.4668	14.5199	10.6924	37.108	19.453	21.6852	18.5343	8.94751	11.2976	14.347	7.62725	5.36918	11.09	13.1249	14.9848	8.3646	4.37201	7.78192	12.0881	7.23517	12.3221	5.83076	8.97655	6.60212	3.06354	6.83182	4.3325	3.51681	6.18759	6.66054	3.67757	4.54421
NAFLD 170	627.475	79.9847	169.397	256.338	133.008	92.1908	22.2196	11.4123	23.6541	24.4925	20.8438	12.0521	11.0953	33.7461	14.3203	39.1504	12.3326	12.7597	26.6322	14.8367	12.5175	12.7537	4.84775	9.76627	13.8862	8.29262	8.98387	7.97089	12.8995	12.9583	3.82064	3.74212	6.50255	4.20469	5.14724	9.03726	2.36648	6.31761	7.33328	4.09082	9.34485	3.1378	4.04981	6.48951	4.3895	3.9988	4.42509
NAFLD 171	425.431	135.823	96.1643	211.805	131.066	70.3186	18.7221	9.10122	8.90961	11.295	18.5321	11.0131	9.81849	17.9163	25.1248	26.9463	8.03398	13.4899	23.2381	13.0001	12.2494	6.2133	7.8884	8.03749	10.3421	5.72622	5.42487	7.31792	8.58878	10.915	6.96754	2.98109	8.71205	7.29	4.92075	8.45613	1.22206	4.34459	9.64851	2.30802	4.44577	4.69227	3.67468	2.44356	3.67438	2.24667	2.29847
NAFLD 172	455.631	155.155	89.6958	213.807	110.279	77.3703	21.3299	9.68899	19.7135	14.837	14.2423	12.3549	13.3941	20.1034	9.32079	27.1819	9.59111	10.3666	34.5154	14.8032	20.2039	11.3946	6.12265	7.86123	7.36891	7.41158	7.71451	8.2675	10.0067	13.518	7.87018	3.82792	5.12623	9.69397	5.7687	7.59245	1.82549	4.94501	5.0679	2.21332	4.63341	5.96176	2.4368	4.59344	4.20868	2.14465	3.3551
NAFLD 173	285.493	230.519	66.1745	85.9107	57.7136	64.0088	20.507	9.42159	13.12	14.2915	23.7336	12.9535	15.4045	18.6444	6.39668	21.1553	8.8754	9.7664	23.6371	15.3616	14.9223	7.31636	9.3865	4.95952	6.13851	6.38583	3.91041	6.82263	8.54977	8.04138	7.10721	2.29848	7.41875	10.5529	5.50181	8.65039	2.27313	3.64658	6.59937	2.03377	3.15583	3.1577	2.38925	2.72274	3.86892	2.26439	3.59282
NAFLD 174	465.06	205.846	137.396	238.86	136.345	79.1235	19.1387	11.8449	18.1832	16.8558	13.673	11.9983	14.384	27.8718	9.51762	34.4353	10.2837	15.168	24.4384	12.6917	14.8337	10.9764	6.104	6.85941	14.7211	8.39669	5.62091	8.1315	9.3675	16.1397	7.66034	4.01097	7.5333	6.6002	6.01422	7.69991	2.5984	5.43846	7.68042	3.16994	6.02548	4.13566	3.53603	5.11534	4.35567	3.1147	3.92151
NAFLD 175	599.437	112.42	137.938	127.561	143.381	92.1224	19.7861	11.5503	36.6323	18.9313	14.3872	11.8296	12.4292	30.1446	10.088	37.4522	12.0359	10.1801	30.3521	13.2702	13.7032	15.9108	6.99599	7.54494	16.2916	9.07335	5.19301	7.95603	9.84475	14.1092	2.65086	4.0793	7.7193	5.72881	5.59923	9.57438	2.36065	5.64859	5.61572	3.35205	6.18206	3.21303	3.23943	5.65964	4.14702	3.71413	5.16836
NAFLD 176	489.138	202.654	45.9628	280.467	111.423	73.2415	22.9644	11.4979	7.39038	12.6449	16.2094	12.4931	11.8797	21.7312	12.4	24.3255	8.6371	8.89623	27.2479	15.4212	12.5037	6.83116	8.9324	10.9028	10.2336	6.72667	12.8651	7.73965	8.09115	8.90231	8.36142	4.06214	6.29149	5.47393	4.10436	7.29828	2.36041	3.94139	6.34692	2.55363	3.11532	2.15525	3.32065	2.21838	5.01391	2.45898	2.0483
NAFLD 177	416.113	207.726	73.9194	236.426	137.848	86.5542	25.5869	11.2583	21.9813	23.4378	19.6952	13.9975	11.956	25.2426	9.65372	31.7584	12.5632	14.0638	27.7196	22.4574	20.0549	16.7404	9.50029	11.147	10.5311	10.8456	4.19171	10.0793	12.6249	15.1534	7.88909	4.95689	7.71379	11.9597	6.80502	9.30696	2.07956	6.71964	8.78024	3.43377	7.07486	3.67949	3.37468	5.47352	5.1432	3.54984	4.23916
NAFLD 178	106.12	71.0566	11.1397	34.1122	31.9252	15.2632	7.51282	3.07965	2.04287	4.00641	7.76152	4.27005	2.34253	4.14959	1.42746	4.60812	2.29531	2.75754	4.55337	4.99712	1.28678	1.06549	1.48651	3.2428	2.53816	1.9512	1.96118	2.20765	1.54654	1.07669	1.56666	1.16165	0.640388	0.939363	1.29474	1.61807	1.18548	1.21802	2.46031	0.765771	0.951979	0.616664	1.29345	0.604127	0.6381	0.46521	0.35538
NAFLD 179	199.025	95.5472	17.8399	113.584	26.4908	17.4846	11.6439	4.81195	2.56004	3.23583	9.91553	7.70538	2.356	6.15463	3.53902	8.29672	2.6327	5.25967	9.15499	8.82389	2.93999	1.42978	2.93627	4.62946	6.35971	3.64111	3.10437	2.64836	2.29934	1.51887	4.7411	1.38788	1.05922	2.01072	3.52059	2.66083	0.844662	1.75015	3.36932	1.12789	1.40192	1.02833	1.46181	0.763692	1.17215	0.514522	0.339121
NAFLD 180	485.518	155.626	148.579	233.714	105.028	90.5963	22.333	10.0336	17.9347	17.6031	17.6337	10.6734	10.4662	25.6668	7.85541	24.8329	12.4501	6.65121	22.137	9.74054	16.3869	15.2707	5.39253	8.95117	11.8366	7.54	2.91185	7.13934	10.7678	11.3658	3.80806	3.51794	9.00919	5.58915	6.94575	9.14699	2.97653	5.10088	8.07573	3.71051	4.99485	2.73372	2.74748	5.57125	5.03639	4.31588	4.80392
NAFLD 181	455.434	170.507	148.663	222.293	125.436	100.645	26.6488	11.9809	22.6518	18.1316	18.3485	12.0473	16.8506	29.7486	14.1742	38.6515	13.8979	14.031	27.6545	12.333	17.4742	15.2811	11.497	9.78105	10.6731	8.48109	4.57287	8.47481	12.3733	14.7069	4.43805	3.76492	9.78157	6.63659	6.42813	11.3748	2.80908	6.58525	8.06171	3.30571	5.23911	3.90606	3.4566	5.20409	5.33772	3.87667	5.82038
NAFLD 182	598.857	145.556	136.795	364.988	110.081	99.9335	22.6087	10.4125	18.9283	14.7437	17.1602	12.3392	13.9373	27.9833	17.0774	32.9218	12.3808	13.3179	31.4782	10.7691	24.7591	14.8272	10.1184	9.19143	16.5665	8.90104	5.37632	7.15225	12.0021	11.4578	5.30981	3.73236	9.1755	7.00288	9.52867	10.4126	3.11825	4.99776	8.44795	3.46764	5.54454	8.19446	3.17122	4.89754	5.57029	4.60425	5.99438
NAFLD 183	410.079	108.655	120.812	112.196	59.3627	73.3771	21.0011	9.17196	16.8945	15.6713	15.0116	10.5388	16.4078	27.4215	12.3808	26.6741	9.88208	9.95126	23.4779	13.0859	22.4857	11.8959	4.3525	6.95714	11.4428	9.2999	2.86475	6.6817	11.1592	10.4863	2.94109	2.49424	7.46669	6.43002	6.85005	10.564	3.92584	6.15188	5.94277	2.52939	4.14331	2.45614	2.10148	4.17396	3.88418	3.72457	3.84938
NAFLD 184	442.463	152.091	125.443	136.696	115.761	78.7779	19.2568	9.72534	22.7624	13.5801	12.7507	11.1914	12.6321	29.9652	8.54095	32.5804	10.135	5.22786	25.5252	12.5084	20.133	13.6592	4.96753	5.88625	16.0053	9.43727	3.37981	6.15616	10.0894	10.2819	5.25964	3.47817	4.93969	4.87138	5.52071	9.73705	2.20501	4.82082	4.91921	2.60691	4.05842	1.5949	2.86128	4.25309	3.33591	3.6844	4.98675
NAFLD 185	540.099	153.578	167.357	214.5	121.508	68.7246	19.6034	11.084	17.9721	11.3566	10.8864	8.40131	21.511	33.4932	12.5019	41.929	10.8153	8.644	28.0044	13.0948	13.71	11.7269	4.8583	5.5043	7.19184	6.65811	5.92593	5.86762	10.6136	11.8484	4.38109	3.18451	9.24005	4.9497	4.18301	9.05419	2.14364	5.10147	6.21718	3.98678	5.24252	2.16289	2.34542	5.664	4.27876	3.17205	4.4895
NAFLD 186	410.076	148.233	149.187	154.809	131.024	86.062	21.7828	13.325	19.1338	15.0778	13.9772	14.0534	15.3611	34.0206	7.41929	31.179	11.9509	9.16305	27.5031	15.6499	29.3565	14.1838	6.13157	8.43083	7.60092	13.0282	7.50156	8.47014	10.8122	10.5302	5.73309	4.50986	6.56813	4.78433	5.26276	9.25352	3.19209	6.96374	6.84857	3.12541	6.71419	3.3048	2.82542	5.57524	5.23193	4.41929	6.65886
NAFLD 187	229.347	237.943	27.3035	159.052	70.3213	34.5355	14.0055	7.40299	9.34226	10.9794	14.186	9.96146	8.48424	15.1325	4.30733	13.3869	5.66946	7.08741	15.3438	8.4476	4.05627	5.86739	4.25362	6.81329	6.60707	6.08859	4.53333	5.67596	6.28477	7.879	5.23856	3.08578	4.44318	7.06672	2.25864	5.32998	1.13818	2.86561	3.73254	2.2114	2.9526	1.14752	2.23964	2.3583	2.00725	1.62149	1.33282
NAFLD 188	516.156	124.682	147.554	152.262	145.811	97.3013	22.015	12.359	29.3516	24.1201	18.3711	15.3738	16.3558	38.2488	21.7867	38.726	14.7963	13.0693	30.6305	15.0097	20.6155	18.6758	7.75268	10.0986	19.031	12.3705	6.20368	8.52643	14.3304	15.3136	4.52922	5.01908	9.07382	7.64493	8.68667	11.1866	3.28547	6.75738	6.70266	4.34153	7.97761	4.10799	3.22718	7.38617	5.682	4.25063	5.34602
NAFLD 189	626.975	179.964	178.068	223.069	180.104	99.6481	21.1185	11.0556	28.867	15.9938	12.9444	12.7946	17.5517	38.5016	14.9607	46.3227	14.4933	10.7645	29.3593	13.4344	17.063	15.6482	7.02165	8.49547	11.4811	9.96321	5.97051	8.34023	13.5064	15.6753	6.30533	4.0783	10.8804	5.62859	8.33072	9.86647	2.52709	5.91013	7.55456	3.89858	6.67044	3.13752	3.80654	5.57259	4.52536	3.64585	5.25981
NAFLD 190	357.3	212.78	152.873	308.201	110.032	80.4557	22.0559	11.4692	16.8176	16.0542	13.3444	11.3604	12.5684	30.2735	23.1363	29.4944	11.5388	13.0157	27.1459	12.6713	19.5477	15.1697	10.4254	7.6485	10.9112	8.13327	6.00717	6.92781	12.4994	23.2035	3.14589	4.44035	11.9208	5.47986	8.21153	9.23808	1.68346	6.40528	6.23945	3.15349	6.73632	4.22039	2.54616	5.54758	5.74817	3.62413	4.26639
NAFLD 191	649.915	303.642	144.276	667.493	150.957	102.89	25.4089	11.1238	33.4269	19.3345	14.2265	17.2192	31.9192	27.7007	17.8398	37.5568	10.9439	27.4009	28.3329	20.3322	24.0289	11.6789	16.1403	8.12401	10.156	9.93178	3.38381	11.0663	9.07057	11.512	7.82388	4.79119	7.85391	7.18459	9.9533	9.53308	3.4019	6.25106	11.7507	2.73789	6.94793	4.53607	1.87578	4.55022	8.12287	2.40484	3.69075
NAFLD 192	498.713	298.246	81.402	246.291	73.3337	54.1808	20.2855	7.73935	15.7113	10.4985	13.1499	9.45313	15.1414	15.8016	20.5051	22.4958	6.46237	10.4574	18.7867	9.65284	16.6719	6.38253	4.97585	4.9329	5.85032	5.21991	4.96958	6.0691	6.37672	7.37422	4.4864	2.07935	6.23695	7.13172	5.36735	7.64579	2.40007	3.93964	6.82883	1.62417	1.82865	2.50137	1.64434	2.42207	2.72504	1.82243	2.05762
NAFLD 193	393.594	124.22	140.943	98.9422	122.344	69.5343	21.1689	10.0286	21.5757	11.6478	12.6537	11.836	12.756	26.2674	6.36308	31.6929	11.6363	9.6669	21.0115	8.32288	12.6077	11.411	5.88859	6.91162	6.31812	8.63143	5.40406	7.89238	9.23142	11.1316	4.09551	2.64187	5.53484	4.66406	6.44777	10.2767	1.55004	5.04344	5.75579	2.97349	4.38974	2.46281	2.2094	3.99058	4.84889	3.27497	4.15444
NAFLD 194	150.934	161.982	39.8096	394.647	75.6613	64.0326	19.7742	7.27	6.2497	13.2571	17.8178	9.13853	9.21203	18.1624	25.8922	24.937	8.76478	10.0804	15.9026	12.5749	11.016	7.33769	9.78898	9.84619	6.86805	6.4291	1.89691	5.47623	8.65634	8.84023	2.42394	2.6411	12.0773	5.99251	8.38417	8.61183	3.99216	2.89627	6.86626	1.69293	4.03208	4.23673	1.5428	2.68336	5.38204	2.6076	1.23022
NAFLD 195	398.231	261.961	66.3202	276.861	109.616	74.3461	20.4097	9.53583	8.92686	11.8342	13.341	14.0104	11.4218	18.7126	15.7857	22.3286	7.7523	13.8845	23.6558	13.372	11.3657	9.05883	6.77878	7.95601	9.59334	6.70517	7.32493	9.09785	8.08375	9.82306	8.05841	3.07055	5.32341	5.72106	3.93744	6.89863	3.83757	5.09822	6.98839	2.42406	4.08418	3.09777	1.74515	2.85371	4.41858	2.23538	2.59469
NAFLD 196	339.962	118.782	52.4767	733.713	84.4732	54.825	19.6964	10.1125	8.55339	10.3433	16.9069	11.4577	16.2819	11.8778	9.7385	13.7053	5.97064	15.5518	16.9607	17.5168	14.507	3.60774	8.54163	9.13358	7.55486	6.77661	5.86851	7.18975	4.54609	4.34818	8.6562	2.51948	6.97446	5.93735	6.21356	5.93144	3.1235	2.74503	9.80204	2.22482	3.8814	3.65145	2.86497	1.34786	2.98819	1.43874	1.39655
NAFLD 197	459.737	247.641	85.7258	269.154	128.936	89.8426	20.3185	10.8159	20.2606	22.9357	18.8189	13.0153	17.9403	23.1695	9.59696	32.4931	11.3274	15.406	27.0697	16.4067	20.167	13.6386	10.1878	9.38185	9.88232	7.46557	5.1351	7.42394	10.7424	8.56103	8.01534	3.84162	5.19975	5.98583	7.3777	8.21015	2.59778	4.68361	6.49076	2.15037	4.4433	3.10619	2.36555	3.89596	5.2501	3.46441	3.73154
NAFLD 198	116.199	90.1804	6.13883	97.6568	17.5185	5.49757	11.6477	1.89016	2.28243	2.60146	9.47048	5.62692	1.08002	5.05233	15.2028	5.63708	2.89784	4.80089	9.29813	5.36925	2.85511	1.4521	4.04681	3.04057	1.81553	3.38074	1.61416	2.12845	1.89211	0.938524	3.43036	1.29921	1.27019	1.57341	5.6908	2.63188	1.24343	1.13249	2.46532	1.10846	0.805879	1.28092	1.09137	0.653403	1.62229	0.359175	0.346469
NAFLD 199	540.81	117.424	111.673	186.694	196.65	74.1883	30.7923	17.3601	14.6381	20.953	20.6229	14.8995	16.6549	35.217	21.2615	28.3183	14.8383	10.0196	34.2743	16.3453	24.9887	14.8569	13.7521	10.5458	14.733	14.2829	9.17673	11.6397	13.1026	16.4292	5.05613	4.92341	10.7879	8.05121	10.6947	10.9731	2.71795	6.59851	11.1062	4.07112	6.22617	2.38084	3.89406	4.43533	5.41229	4.58202	4.4341
NAFLD 200	634.124	99.1583	101.764	126.485	94.0266	100.601	23.9084	10.5136	23.8275	23.4635	23.199	13.0634	14.4006	27.5513	12.9596	30.8514	11.7674	11.3429	31.2657	11.0604	19.5387	18.0459	7.99428	11.9595	19.0887	10.1762	4.06807	8.0233	14.1483	9.25667	5.61638	3.92483	7.62504	7.05591	8.8888	10.6148	5.80181	6.1322	6.30466	4.25897	5.67013	4.56536	2.61929	5.12623	5.43295	4.0971	4.93141
NAFLD 201	369.089	178.122	68.5074	184.599	91.9176	66.1055	18.9012	10.9394	21.4232	22.1544	20.8063	10.146	9.79192	20.4134	29.1333	18.5824	7.22426	13.9863	13.0088	8.2211	4.82462	6.90169	7.8409	10.1561	7.89112	5.74166	11.1714	6.11242	7.61586	10.1793	4.34818	3.90488	8.63514	3.36664	4.16574	5.35579	2.391	3.52116	11.4718	2.71205	4.85796	2.95502	2.74042	3.12259	2.51365	1.98337	2.52497
NAFLD 202	331.705	250.701	39.2079	99.53	70.22	50.2413	20.8883	9.14418	4.62062	13.2531	34.2975	10.3893	11.9993	13.5141	8.15041	11.7549	5.66752	9.5334	14.7561	13.7818	22.9041	2.68024	6.62941	11.4224	8.52268	4.74932	4.5291	6.60463	4.56066	3.52448	8.44029	2.87359	7.04169	4.23434	7.17024	6.03618	3.69204	2.67723	7.27426	1.75058	2.10252	2.62201	2.13509	2.15709	3.7003	2.05269	0.728152
NAFLD 203	640.934	69.9616	242.955	267.086	183.185	87.826	23.091	13.9317	29.6336	15.8313	13.2064	13.1715	22.545	43.7211	9.87316	47.22	15.222	7.44464	32.5605	14.6659	24.1452	16.5903	7.04122	8.97339	14.4087	12.8455	5.5891	7.40098	14.1386	16.9395	5.60126	4.70669	9.2936	7.59255	5.71119	10.9189	2.20959	8.49757	7.84189	4.16154	8.54928	8.84803	3.16133	7.92694	6.4281	4.69195	6.30464
NAFLD 204	732.273	260.525	203.747	373.866	197.496	96.4667	22.3601	13.2013	30.6345	17.049	12.1948	13.5488	21.4564	41.5141	16.3034	39.3699	14.0335	14.2285	28.4185	12.7026	14.4074	14.5855	6.41211	10.129	12.1665	10.4158	6.50894	7.9296	11.7395	14.8983	5.73407	6.43843	6.7444	6.40144	9.18331	11.1677	2.85375	6.01196	11.5182	4.02485	13.2729	4.14242	3.75713	6.67375	7.20956	4.18326	4.81213
NAFLD 205	531.145	176.848	191.464	209.571	145.137	86.3498	20.6129	14.0238	23.2699	16.2311	15.3663	11.2203	15.6384	32.3499	3.83325	42.3225	12.8318	6.73959	22.6223	15.0515	10.7821	13.6581	5.44219	6.43132	15.6107	11.804	7.30463	7.42467	10.5124	12.2047	5.49937	3.62568	4.92451	4.57422	3.53032	9.15249	1.83882	6.69258	6.54123	3.92292	5.58073	2.99754	3.01615	6.08663	3.74834	3.54385	4.79997
NAFLD 206	557.777	117.412	106.158	137.484	126.582	92.7047	22.7893	10.0102	18.1037	18.4123	18.575	11.493	17.1689	30.9686	7.07316	33.2137	10.703	7.73579	32.4876	15.3294	18.0809	14.006	6.78896	8.86684	13.5006	11.0948	3.92689	7.56542	12.4613	9.8484	5.17203	4.79285	9.95158	5.93046	7.36203	10.6018	3.06399	5.83251	5.58457	3.04021	4.92394	4.60685	3.15941	5.90992	5.13067	3.89044	4.22517
NAFLD 207	547.335	232.659	86.9514	189.109	205.155	102.081	26.9378	12.0799	26.792	21.7559	17.3214	14.8026	24.0718	49.929	19.401	42.4249	12.7661	13.4703	40.6851	16.1759	34.98	17.2538	10.3231	12.402	11.6624	14.0739	7.36069	11.6788	11.1233	16.167	7.55343	5.29768	9.73383	12.7262	9.89616	10.6925	3.1064	5.87433	8.85893	3.52421	6.44998	4.98071	3.12318	5.77633	8.72489	3.64678	5.09741
NAFLD 208	521.149	164.027	181.679	348.686	106.26	86.2829	22.2304	14.1935	20.7186	20.5421	17.3837	12.1104	17.7858	40.4674	14.794	32.1272	14.297	8.00878	30.1462	12.1006	26.3256	19.3109	7.7429	10.8542	15.1206	14.3358	8.03036	8.76062	12.8382	11.002	5.50531	4.72454	7.07779	8.11284	7.07786	9.96709	3.32212	6.65846	6.48528	3.57571	7.20836	4.27113	2.80785	6.53382	7.03444	4.68568	5.93459
NAFLD 209	605.309	211.29	142.608	262.641	126.875	94.4169	23.8827	9.35345	23.6501	14.2323	14.2881	16.2786	19.3776	31.7144	19.9673	40.9355	11.9779	11.0125	33.5917	13.2274	21.7575	15.1711	9.50652	9.41315	11.8464	11.1647	5.10839	7.82845	13.1174	12.0063	4.39384	4.38781	9.79144	7.15418	5.72889	10.5094	3.37391	6.75127	6.80628	2.61413	5.19509	5.30924	2.63927	5.63583	6.44192	3.49552	4.81501
NAFLD 210	413.175	199.625	103.113	319.325	81.9386	84.8765	22.1532	11.5572	18.8546	13.1682	19.4559	15.2118	25.0625	20.918	14.9634	23.5904	9.86651	6.81755	25.1582	15.601	17.075	12.3306	7.90448	6.85921	12.9152	8.32718	6.10034	7.38108	7.77186	6.51474	6.76506	4.36303	7.51979	9.16005	7.47087	7.38698	4.353	4.83188	7.27949	2.08044	3.51316	6.18281	2.39145	4.72287	5.23529	2.8644	3.49341
NAFLD 211	477.496	134.934	212.548	146.345	127.801	76.4182	17.9945	13.1279	20.1868	13.8078	10.2326	12.1475	16.7465	37.1772	5.97722	40.2537	10.6959	6.98113	23.1406	12.3952	13.4234	11.622	3.9585	6.3159	10.9394	9.69945	3.83825	7.48773	8.56625	9.41514	4.83373	3.75371	7.64471	6.34897	3.72996	8.37339	2.37548	6.30385	2.65195	2.68706	5.5202	2.69204	2.90483	4.38692	4.72262	3.12626	4.14769
NAFLD 212	586.155	141.834	162.06	245.772	93.4174	100.878	24.3103	9.34272	19.5094	17.2802	15.7118	11.4829	14.0406	24.1513	11.1339	40.3612	10.7681	12.1035	25.1911	13.0117	15.3613	14.8201	7.37324	7.47177	9.09885	9.72631	3.03201	7.91168	11.5637	10.6707	3.95592	3.54186	10.2674	4.72329	5.89922	10.7494	2.85467	6.57024	6.06004	2.92729	5.21595	3.40449	2.25274	5.11815	5.3089	3.26314	4.5408
NAFLD 213	378.963	59.081	128.093	246.726	178.695	87.9522	25.7242	10.2603	14.5287	18.685	16.4044	14.0362	12.6509	24.0952	9.11431	24.8282	11.2308	8.73789	32.1691	14.6018	28.4252	18.682	9.18639	11.25	13.1938	9.02247	4.33117	8.15914	13.9386	13.1178	4.94693	4.85666	10.5152	5.22703	7.09258	10.2411	3.36628	6.4823	6.14712	2.93087	4.28164	4.1649	2.62543	6.74703	4.78536	3.43467	4.99439
NAFLD 214	352.669	84.0527	119.101	82.0629	103.924	90.3893	22.3228	10.7518	15.5773	13.628	15.718	13.442	9.91355	28.0471	7.77837	23.6128	12.0763	6.56504	23.9389	14.5864	13.3353	10.3123	6.01203	7.94534	10.1591	8.40669	2.9493	6.41068	12.368	17.1364	2.6036	2.30815	5.80887	3.73381	4.39193	11.8157	3.78408	8.29854	6.31514	2.90158	5.7439	1.85602	2.99122	6.07964	4.15564	4.11303	4.14171
NAFLD 215	324.321	161.209	147.617	100.067	142.253	81.8439	20.4013	11.2915	15.7105	13.9807	10.6079	12.9017	14.0622	32.6495	17.2608	28.8535	13.7401	13.6742	29.2404	13.2485	17.6692	14.4781	9.6465	9.53149	8.67759	7.89722	4.54668	6.59446	12.422	26.7144	4.41081	3.78485	10.375	4.81755	6.07866	10.942	3.26153	6.47133	7.83419	3.24604	7.01003	5.55283	2.4336	5.46003	5.79901	3.95433	5.31833
NAFLD 216	569.101	109.274	130.51	205.262	186.305	80.4576	19.6405	11.5572	21.4929	11.5856	12.7918	12.1019	16.457	34.3822	10.1068	42.281	12.9011	6.85849	26.0214	16.7617	13.5357	13.5853	4.55205	8.67534	14.7827	6.76918	7.31046	6.76099	9.21641	12.1341	5.55994	4.43101	7.8511	5.38538	3.63328	8.35591	2.60551	4.96923	8.3346	3.13243	5.27726	2.53766	3.12434	5.58508	3.52531	3.30555	4.97934
NAFLD 217	475.305	89.0079	122.509	198.571	149.147	84.3872	23.282	9.75103	16.726	13.7966	13.9751	12.3288	12.1518	31.895	10.5425	30.4251	13.406	8.51031	28.3445	10.8997	11.9292	14.7927	7.4355	8.15412	13.5159	8.18805	6.20675	6.37994	11.5063	16.3451	4.18012	3.44092	5.17295	4.30963	5.15206	9.69798	2.11335	5.43226	5.8804	3.47988	4.89447	3.61082	2.57781	5.71781	5.49885	4.20733	5.26445
NAFLD 218	573.641	157.848	134.639	298.825	53.292	84.5412	19.2474	8.09662	27.9348	20.612	19.2823	10.2998	8.75183	37.9095	15.6935	33.8279	16.8052	9.62851	32.5224	12.4968	14.0864	26.2649	5.79528	10.0222	7.93319	8.52416	7.14977	7.88564	17.6383	11.8841	3.32389	2.97647	9.26277	11.1711	9.03766	14.4342	2.39599	6.93774	8.57994	3.8954	6.40292	2.90096	2.82623	6.23707	4.70121	5.66616	6.21575
NAFLD 219	282.832	261.501	33.0507	253.977	52.1967	55.6805	20.7022	10.0457	10.8453	16.9893	19.322	14.3311	10.9826	14.4804	5.85189	12.7712	5.73929	5.51822	17.9784	14.6016	22.7806	5.46928	4.1387	6.56994	7.0169	6.27258	2.26868	6.90084	6.88517	9.55613	5.4659	2.65056	7.48442	6.39027	4.75577	5.88507	3.66169	3.44336	4.37279	1.63243	3.61394	1.74702	2.37343	1.90886	2.49491	1.71921	1.44629
NAFLD 220	494.454	253.316	41.7299	274.049	92.1044	58.556	26.499	10.6777	9.22212	12.2312	16.4963	17.5535	12.9605	17.0445	6.17414	16.7832	6.09121	14.025	16.7023	17.7285	19.1836	3.86523	6.09086	7.28801	7.08798	5.67585	4.60042	7.77677	5.99292	5.98435	8.65762	3.13145	6.25888	3.84937	5.00536	6.93497	4.04259	4.07472	5.74146	1.7147	2.75813	2.79479	2.37956	1.91456	3.17897	1.73289	0.973831
NAFLD 221	361.31	58.3462	63.6243	356.272	53.5121	39.2318	18.6593	8.11921	1.56351	5.08919	21.8985	7.85933	11.8905	11.9516	6.91397	15.2456	3.54933	9.06541	8.27243	6.25971	12.7403	1.39058	4.99761	9.71665	8.84098	2.84964	3.25008	4.5688	4.24254	3.06489	5.34967	1.58621	6.51853	4.35118	5.38076	4.98883	1.71419	2.54553	6.3949	1.9232	1.26624	1.23569	1.80151	1.32555	1.74237	1.57681	0.693057
NAFLD 222	560.125	118.3	208.635	415.836	149.94	90.8319	28.4995	16.0776	15.0845	13.7802	18.0972	13.6759	22.8527	34.4104	12.6806	38.2826	10.4938	14.5225	22.6915	16.2995	14.4861	7.13906	11.178	7.51099	15.0802	11.5166	3.6794	8.21125	10.9889	18.5485	6.23392	4.23251	11.4012	6.409	6.2899	10.7896	2.19894	5.73545	9.78354	3.58729	6.58193	3.44197	3.80558	4.91514	4.35927	4.19205	3.71776
NAFLD 223	233.074	79.6352	128.732	187.515	65.8712	61.2938	16.4394	10.1387	13.4805	10.2703	10.7314	8.25064	10.0899	22.3517	12.5816	21.1682	8.18777	5.07255	16.8755	9.30997	12.1442	10.9685	4.15608	5.48995	7.85689	5.76226	7.7695	4.59313	7.53974	8.4768	3.99835	2.17571	5.93505	2.6703	3.4774	5.05616	2.22592	4.64439	5.09627	2.49122	4.51772	4.56867	2.74965	3.13062	3.49815	2.74615	3.55027
NAFLD 224	603.104	213.024	63.3951	375.12	128.006	78.2437	21.7269	11.5154	23.0344	23.7718	22.3815	14.7058	13.8043	27.6653	15.6455	21.317	9.67391	7.24059	23.3031	13.1248	16.7736	8.72425	6.8517	10.2075	18.7434	8.91209	6.26207	7.36566	8.96283	8.6486	7.03761	3.81639	8.52835	5.59081	7.16425	8.53534	3.98703	4.27281	6.69992	2.78412	7.6535	2.8505	3.87871	4.12096	4.10941	4.69357	2.92789
NAFLD 225	494.583	205.243	72.4316	324.465	122.408	90.0797	23.8324	13.9178	20.7151	18.9856	19.5183	16.1769	11.8837	29.8189	8.11054	28.1755	12.6331	9.61904	27.2584	16.2907	21.09	10.3307	7.60929	9.56485	17.3072	8.25285	8.61739	8.90125	12.96	11.5615	7.08842	4.27606	11.4566	9.10801	6.87474	9.13629	4.00566	6.04309	8.36106	3.59989	6.33351	3.09063	3.64435	5.04421	4.43752	4.10721	3.98676
NAFLD 226	277.479	145.84	51.256	190.512	107.86	65.6942	17.9485	8.26966	19.0002	16.6922	17.6249	9.67688	7.98345	25.9435	18.3669	18.119	10.3228	5.75258	35.9838	10.3348	14.455	12.3401	4.44002	9.63523	9.06313	7.76605	9.19806	5.87396	12.3511	18.2149	6.87645	2.80391	10.9563	5.25332	4.68923	7.62422	1.62976	5.08855	5.69208	3.07147	5.20347	1.60482	3.22085	3.41657	3.79157	3.62102	3.64627
NAFLD 227	477.07	239.404	81.6165	253.026	149.044	100.943	25.5828	8.69256	18.9139	12.7056	17.1522	16.1619	13.3099	24.0482	11.3839	30.4701	11.9441	11.059	31.5915	13.4642	19.9969	13.479	5.25715	6.94679	13.3043	11.0568	7.01223	7.95911	10.6751	11.698	7.80642	3.11002	9.03775	6.23867	4.3506	7.98132	2.77153	5.74084	6.53374	2.66751	3.50718	3.10672	3.37091	4.65518	4.45583	2.85394	3.9009
NAFLD 228	439.472	123.278	206.032	147.625	127.526	77.9418	17.8069	13.7024	19.0766	13.2909	15.1354	11.0383	13.1106	34.995	11.6133	39.347	12.1846	10.4764	26.793	11.1861	17.3988	14.3043	6.71978	7.23872	6.69483	8.30797	8.19853	6.45457	9.9566	14.3115	3.39766	3.28912	7.47561	4.52355	3.28157	9.26093	2.5258	6.01036	4.34592	3.52234	6.4816	1.85363	2.76327	6.42416	4.97918	3.89198	5.67882
NAFLD 229	443.846	254.186	48.5511	212.414	88.9571	60.217	20.624	11.383	9.57544	12.6888	21.0192	11.7152	13.1118	19.5283	9.40652	20.7566	8.61707	9.9774	21.0333	9.78359	18.2558	5.95459	5.01044	8.79318	11.0072	7.0805	7.7245	6.99144	8.54437	8.27908	6.57926	2.31023	10.4772	5.02049	6.59283	7.06257	2.20943	4.21585	6.97978	2.45938	4.30202	3.27063	3.05576	2.47434	3.68159	3.44699	1.61821
NAFLD 230	535.343	333.875	99.9109	321.299	163.337	105.047	27.7771	16.1473	22.7902	26.6833	17.4814	20.7757	14.5387	36.4456	13.3125	32.5929	17.19	12.6302	34.4315	15.9539	20.2601	19.1715	7.74275	11.0249	17.4494	10.041	12.5506	10.9306	13.6843	18.6194	8.21557	4.93064	12.8347	8.02169	8.13876	10.7552	4.47007	6.55823	7.9434	4.47829	7.48761	4.06972	5.55216	5.70505	5.68174	5.54524	6.49621
NAFLD 231	453.175	177.229	184.947	292.169	93.1165	74.6721	28.3178	15.0488	17.6354	12.5632	19.5287	11.749	14.5092	25.8308	9.7386	37.8329	17.3053	13.2743	30.5385	12.4291	15.7779	11.1746	9.99546	10.3406	18.3047	8.5844	5.98288	9.02318	14.8016	15.516	4.86956	2.80382	14.4401	8.44925	7.88838	12.2938	1.87153	6.08784	8.81668	4.30937	4.89895	2.17797	4.28022	4.29668	4.57048	4.81308	4.62036
NAFLD 232	726.185	214.021	118.891	226.994	174.625	89.5939	23.5267	13.7486	22.3794	13.8908	19.544	12.1385	13.4219	27.2944	10.8175	36.2465	14.9733	9.70882	32.5919	10.9001	11.1774	12.7328	8.00469	10.1214	16.4445	12.3232	10.9017	8.33391	13.0476	14.4741	7.24042	4.33408	7.16641	4.80674	6.21732	9.76828	2.83016	6.51149	9.22256	4.51036	4.91714	1.08536	5.01135	5.19449	5.09259	4.46958	6.75553
NAFLD 233	610.607	129.312	110.41	230.16	120.401	93.2507	23.3629	14.311	16.8004	20.8361	24.5817	12.4423	11.6063	23.9859	9.48989	31.4254	10.9824	8.964	20.6179	8.44964	14.6724	8.49825	5.21125	10.5068	21.2667	6.88515	4.50663	6.9146	11.5746	12.2327	4.54084	3.49707	7.85605	3.91592	4.67514	9.88527	3.25866	5.05989	6.4212	3.04291	4.24702	1.84415	3.47505	3.79027	3.60353	4.0259	3.64419
NAFLD 234	536.8	151.996	131.702	276.126	122.318	81.8493	22.7996	11.9347	13.1962	11.954	18.3644	10.0307	9.39147	23.6595	16.3558	34.061	10.9972	7.10475	23.0397	9.58863	10.4657	9.80545	6.61056	10.0372	14.5387	6.7001	7.64201	7.46931	12.7797	13.0976	5.301	3.56275	7.69979	4.8826	4.9031	9.18621	2.19758	5.19998	7.01285	3.51958	4.27481	2.5714	3.62192	4.12103	4.02097	4.21867	4.04421
NAFLD 235	513.773	143.19	105.36	79.6441	126.526	91.7781	25.0519	14.104	17.4363	15.9092	19.9758	14.1247	9.49255	23.0516	8.13165	30.2861	12.7795	10.4457	26.3026	10.0936	19.9768	11.7323	7.98933	11.1182	15.0874	7.44962	8.88817	7.60469	12.74	18.2936	5.30584	4.19686	5.78726	5.1662	6.00045	10.8941	2.93782	4.9236	9.69987	3.75845	4.40567	2.06913	5.7151	4.31723	5.04271	4.66771	4.28518
NAFLD 236	469.388	209.257	143.82	270.444	82.3417	79.4852	26.465	11.3849	17.2512	15.2427	20.7918	14.3111	17.8168	15.0846	7.36338	25.7251	8.44205	13.2174	21.863	13.3458	10.683	6.21629	10.7243	8.0907	14.633	7.46434	3.89408	8.70561	9.69397	8.72114	5.69018	2.87471	7.10122	4.59647	4.91245	8.33444	2.63718	4.75637	9.47355	2.35049	2.32746	1.33123	3.23468	3.95458	3.31748	2.38376	2.60309
NAFLD 237	285.171	179.554	75.0571	191.41	137.611	99.5024	26.8182	14.5053	11.2952	28.3842	31.0373	19.8705	10.201	21.5472	5.10899	18.2461	12.2462	8.67666	23.4536	20.421	12.6498	10.8006	8.54419	11.8388	14.6105	10.8678	5.47482	9.36538	12.2533	15.5213	8.2032	4.55299	11.3074	4.71945	5.42968	10.0879	5.20915	6.23962	5.77429	2.98298	3.95475	1.8594	3.65361	5.55642	4.52904	3.92524	4.56825
NAFLD 238	523.268	192.341	95.6345	230.915	82.18	81.3601	19.3605	9.285	21.8983	16.8886	14.3035	11.3604	11.1905	26.4885	8.2386	24.8592	11.3141	8.92633	24.3007	11.8414	19.1392	11.0131	5.32049	8.58603	11.7428	7.51657	7.68661	5.9322	8.89709	9.98076	5.69744	4.93054	4.64837	6.8631	3.43334	7.15849	3.05956	4.7261	8.55755	3.63575	6.44189	2.82945	3.30702	4.48632	3.63341	2.84027	4.85051
NAFLD 239	612.715	174.425	162.765	174.581	127.225	66.3478	22.6633	12.2931	13.7918	12.2472	17.2058	9.48336	14.9582	25.8209	11.6342	38.7197	10.9452	9.66342	24.06	11.5297	13.8995	8.74656	8.80325	9.12861	7.61595	7.68937	7.87147	7.04629	10.5511	15.3353	6.41374	3.66598	3.87145	5.68646	8.14808	9.24526	1.60847	5.08505	7.78532	2.87702	4.10703	1.86348	2.80667	3.36987	4.10418	3.47162	4.22883
NAFLD 240	588.016	185.848	71.4343	180.835	144.134	84.5399	20.9134	10.8382	15.9284	26.0915	31.7873	12.5848	13.7982	24.7745	9.91763	19.6039	13.7811	8.56777	19.5059	7.44933	14.1083	10.5489	3.65105	12.4187	12.9419	6.85911	7.20365	8.38806	12.025	10.3401	4.08337	4.27704	10.2795	2.86853	8.08582	8.06278	2.7679	4.16942	6.83061	2.93666	4.19145	2.47355	4.41753	4.7034	5.20311	5.03468	3.18881
NAFLD 241	480.282	131.093	112.599	210.295	120.115	94.486	26.4962	14.1402	29.1836	26.5488	24.5059	15.5981	13.0397	33.825	17.4811	28.5832	18.6314	11.5091	39.1265	12.5769	16.3177	18.2428	9.91789	13.4123	21.0792	12.3908	14.3632	10.921	14.6901	17.1801	5.15652	4.12247	12.247	9.34691	9.49222	12.7529	2.56455	6.11614	10.9788	3.8813	7.06177	3.89334	6.56795	6.05285	6.20298	5.69292	5.25651
NAFLD 242	462.629	128.593	105.262	217.671	180.212	74.8571	21.6994	13.717	21.9724	14.2809	13.327	13.8289	13.2545	25.1447	5.48545	29.276	11.3778	10.8002	28.6037	11.6386	13.0854	8.97292	6.44444	9.9611	19.3009	8.21039	9.32494	6.86569	9.47898	15.8841	6.69433	4.1364	9.9047	4.00179	6.03852	8.70165	1.80877	5.04463	7.75489	3.23194	4.27851	1.73451	4.13605	4.58504	3.43842	3.75653	3.45392
NAFLD 243	605.971	218.764	88.8588	187.918	139.845	83.7949	23.8848	12.9351	16.9842	20.4505	18.345	14.8855	12.1271	22.2027	7.81508	23.22	12.085	11.1952	21.4806	12.9314	14.6521	9.42717	6.43648	11.7976	23.0003	8.28929	5.61416	7.23698	11.0581	11.2946	8.07297	5.13187	8.14266	5.00426	5.07055	9.6509	3.91913	5.40286	7.99238	2.88422	5.25383	1.74337	4.38262	4.00682	3.73731	4.5833	4.37186
NAFLD 244	565.082	213.056	63.8429	152.57	116.502	74.8947	23.2993	12.7955	18.7292	20.2779	23.8776	13.362	15.159	30.3417	21.5907	30.4663	17.5603	8.23008	38.0629	14.6015	18.5611	20.6511	9.0055	12.7608	20.8682	9.16626	9.38738	11.2248	16.2519	19.2935	8.13461	4.26862	10.8631	19.7813	15.8506	12.2964	3.48568	6.04151	9.70827	4.89154	5.94499	1.84979	6.37061	6.26717	5.95338	6.37681	6.36334
NAFLD 245	538.384	100.123	118.906	215.996	98.1699	85.195	23.7763	12.0742	21.8931	24.9805	26.7131	14.7116	11.831	23.4822	20.2998	30.159	15.0541	13.7278	32.1968	13.0383	18.7828	12.0931	7.54231	11.7454	16.0882	6.18472	7.08313	8.59354	14.282	14.382	5.4452	4.52169	9.37996	6.03105	7.82635	11.0084	3.79571	6.00924	9.22043	4.56869	4.79005	1.98963	5.61423	4.58375	5.09666	4.80943	4.55345
NAFLD 246	486.962	258.917	101.706	450.995	222.513	110.508	26.7591	11.7349	36.2773	20.1043	21.6716	16.6862	15.7721	37.4941	233.097	26.2631	25.28	24.2326	40.5	16.7245	14.8316	28.914	32.8188	22.4813	20.997	12.4244	8.11559	11.67	17.9974	12.5978	7.07083	8.58693	12.9709	12.2247	21.4958	15.3128	3.44348	7.69093	20.7592	3.4183	6.2786	10.9533	4.46551	9.48261	11.6029	5.84337	6.21138
NAFLD 247	624.366	125.109	120.316	124.33	156.307	76.9264	21.9964	10.0701	25.5536	15.8864	15.6947	12.4929	11.625	33.4705	25.1302	29.6962	14.6181	9.48029	35.2228	13.6837	17.4145	19.5947	5.41335	8.94369	12.8824	9.00052	11.9433	7.87725	12.2887	9.60199	4.16823	4.30806	6.95184	5.1247	7.24447	9.50541	3.05428	5.47986	8.78215	3.17872	5.33237	2.90371	3.17609	5.59539	4.73057	3.92386	6.50696
NAFLD 248	352.686	236.589	35.8651	146.465	70.1067	53.3616	16.907	9.29805	17.417	13.3162	15.4562	8.31616	10.4477	19.0984	7.67828	14.7984	8.86458	6.65368	16.2438	7.63992	6.89706	5.33151	5.11256	7.98358	9.63885	8.82343	7.39131	5.56635	7.44079	6.31574	4.93804	3.20043	4.68642	3.55131	3.65028	5.57008	2.6586	3.38428	5.40986	2.70579	5.17491	1.89092	2.81472	2.62304	2.56314	2.61347	1.74079
NAFLD 249	265.937	47.6507	55.2333	42.6703	64.0488	40.0879	12.0332	8.23598	15.3106	10.455	13.2476	7.92089	7.56888	13.7227	4.50411	15.2843	8.23607	8.32719	8.39411	6.67537	2.35412	4.5457	2.96305	6.66246	7.99941	5.0686	4.21372	4.87953	5.81091	6.48132	3.49152	1.98637	4.06345	3.06831	3.53449	5.06949	1.63149	2.82845	5.46567	2.42983	3.10261	0.68379	3.44733	2.45042	1.97948	2.75958	1.43317
NAFLD 250	579.666	216.747	72.6206	401.131	106.653	84.6371	24.8073	18.1943	23.7041	20.127	25.6109	17.9451	16.0821	25.6984	13.4327	22.174	12.7744	8.6245	29.0151	13.733	19.7986	14.5116	6.77809	13.4847	13.1002	7.47778	9.98448	8.41886	11.8467	10.1589	5.68877	5.0706	9.49954	7.43755	9.79148	8.55898	4.44093	4.69461	8.23568	4.87807	6.08038	5.8999	4.5891	4.533	5.11312	4.37187	3.58331
NAFLD 251	401.817	217.476	108.343	271.645	105.202	61.7494	20.6286	10.2898	9.8647	12.1468	15.9278	13.4051	15.6093	15.2436	28.3995	21.1906	10.1802	16.0236	27.0681	10.2407	21.4886	8.22657	10.1424	10.6885	9.8807	6.43249	10.4992	7.99146	8.56363	8.97433	8.16858	3.0502	5.46732	9.32387	8.47332	7.84803	1.57987	3.70928	8.66529	2.2719	3.8532	3.34593	3.76946	2.71797	4.14121	2.82078	1.77604
NAFLD 252	546.105	81.7652	105.318	226.042	179.885	70.7883	19.8952	12.9252	9.50926	11.3386	14.175	11.4912	13.5877	22.4739	10.8999	34.6237	10.3626	12.5474	22.3574	13.9726	15.1198	6.90326	5.42074	10.1151	10.7136	8.20199	12.9349	6.37015	10.1923	15.5642	8.4284	4.01237	5.47516	4.55467	2.84771	7.30271	1.15835	4.32679	7.26232	2.60586	5.98901	2.36308	3.82353	3.36837	3.18595	2.92365	3.09707
NAFLD 253	595.882	164.113	112.799	163.835	120.289	73.0952	21.1889	11.3941	16.6358	14.0791	18.3073	13.5244	13.5066	22.0082	6.16043	22.2608	11.1859	8.68109	19.9225	6.93934	10.0373	8.29791	5.11217	10.8315	16.3338	6.51281	10.5785	6.65029	8.98779	10.3409	4.65597	3.37969	6.67734	3.64667	3.60323	8.92662	2.70801	4.06275	7.39438	3.24302	3.79684	2.16704	3.9347	3.96149	3.43423	3.87624	3.11266
NAFLD 254	288.634	170.324	95.6839	175.58	86.8331	52.5603	17.9601	9.61858	5.55285	6.95657	15.7638	8.92835	13.9261	13.3409	13.2528	17.2222	6.30791	9.31158	15.9883	10.0737	13.1237	3.74489	4.95743	8.17126	13.0945	4.76994	4.9079	5.6609	5.57361	6.0748	6.57332	2.75053	6.45624	4.69374	5.43667	6.92119	2.03434	3.4394	5.40397	1.95439	2.92284	2.56515	3.34058	1.92691	3.01128	2.27647	1.0999
NAFLD 255	307.224	136.867	56.7051	236.205	76.0885	29.3055	17.3811	11.947	25.9749	10.3659	15.6906	13.9214	7.85296	16.1331	8.7827	15.6609	10.8609	9.31677	16.3741	11.5335	5.53826	5.97788	4.88507	6.39877	8.39298	5.93321	6.35789	5.54217	6.74826	6.43651	7.06567	2.27799	5.31029	3.65028	4.45265	5.64906	2.20929	3.4754	5.26154	3.15302	4.67556	1.36952	3.29774	3.61018	2.51269	2.8318	1.57979
NAFLD 256	306.498	276.624	72.5871	310.112	50.808	42.4952	16.5856	9.94069	13.9053	14.1348	22.4221	13.6979	10.5799	15.5391	5.71774	13.0912	10.4704	12.332	15.4036	11.9847	9.68146	5.98484	8.85084	8.28086	9.71264	5.85946	6.70918	4.99121	8.67069	5.33519	5.92547	2.50949	7.1968	3.31783	6.51277	5.71334	3.0686	3.29791	7.71948	2.82954	4.83636	1.49719	4.51401	2.79562	2.91473	3.01866	1.69408
NAFLD 257	246.517	306.132	46.5169	270.523	87.8861	51.5858	17.973	9.47826	6.6509	12.3352	16.7956	13.3435	12.9886	15.7252	19.7969	16.2182	7.74396	7.4357	23.5979	11.3757	27.7641	6.87151	9.11886	9.66874	4.51754	4.83496	4.46115	7.4203	5.35147	4.79121	9.34866	3.83974	6.42006	9.54419	7.01208	6.05143	2.67287	3.04552	5.6239	1.67636	2.43826	5.27626	1.53297	1.99086	4.75129	2.00607	1.84578
NAFLD 258	315.033	172.634	55.1996	232.35	134.522	68.5619	22.8588	9.90479	8.36151	19.7882	18.2742	16.6146	16.4117	14.9599	5.87113	15.7837	7.81084	12.4944	18.7479	17.2236	20.2963	5.52548	6.60649	8.07348	6.08345	5.24114	4.52998	8.33701	6.13474	5.1741	10.6461	3.88942	6.99823	7.07288	6.03891	6.34832	3.55064	4.15751	6.18358	1.21763	3.11496	3.11547	2.83878	2.30407	4.09866	2.17898	1.59421
NAFLD 259	348.969	219.936	69.3864	276.738	110.556	53.1232	20.405	8.5031	5.01594	11.6257	18.6673	11.5214	25.7458	15.1272	40.4339	14.0466	6.39069	23.5958	15.2838	16.863	19.3552	3.57947	13.0096	7.8699	5.72977	5.34602	5.11032	8.53009	4.39736	3.3842	8.81261	2.477	6.05666	6.37667	9.76688	5.18144	2.22356	2.81121	9.02001	1.29113	2.35642	7.93766	2.03862	2.16942	5.40426	1.61097	0.960317
NAFLD 260	287.827	197.963	44.4071	345.17	115.516	52.7659	21.8461	8.05644	4.61441	11.0206	17.4101	13.5763	21.4859	14.7446	15.0854	14.0116	7.10333	11.9825	15.2149	17.2018	26.9592	5.35384	13.9913	9.11215	9.10692	4.6533	3.57	8.75145	4.88041	3.61773	13.7616	3.5967	9.49116	10.2013	10.4408	6.47971	2.9723	3.07672	7.56899	1.09265	2.79376	8.31944	1.59653	1.97577	5.21691	1.91564	1.26992
NAFLD 261	352.094	510.436	38.1136	450.742	75.0142	53.8001	21.795	9.96604	7.07925	20.3447	24.7992	17.3052	19.9315	15.2246	14.139	11.2605	6.57164	12.2239	18.6977	15.5778	26.1239	5.04719	11.1504	9.03253	4.67369	3.78593	4.00186	7.86127	5.50966	2.8055	8.94803	3.87065	5.94354	10.5724	8.04239	6.29282	3.00791	2.6736	9.73475	1.31773	2.79684	6.1868	1.8465	1.6222	4.95035	1.83345	0.984755
NAFLD 262	293.691	212.532	38.1326	159.841	76.0308	61.7703	22.1996	11.8914	11.4419	21.1968	19.0201	21.736	18.0662	15.7672	9.19451	12.5124	8.64168	11.5396	25.3481	23.3151	32.1795	8.93603	8.47797	7.77048	6.55218	5.53149	4.29037	9.4564	6.88443	5.1626	11.958	2.8821	5.30181	9.20988	7.06831	6.41711	5.30361	3.35344	7.85503	1.32334	3.46864	8.18831	1.66533	2.76818	5.82486	2.35833	1.6543
NAFLD 263	407.269	242.291	75.415	302.237	105.651	70.7447	23.5559	11.673	13.7264	22.2087	14.7376	15.1305	22.2572	17.4751	12.9335	19.5508	7.29092	17.2432	16.8861	14.8321	25.3978	6.30112	6.33619	6.87848	6.72661	4.99894	4.25746	8.48128	6.47582	5.83567	3.18712	3.82133	6.99011	5.74397	7.30139	6.24865	3.26159	5.15156	8.19782	1.57622	3.78057	13.8288	1.89373	2.7267	5.73313	1.83044	1.65793
NAFLD 264	284.007	200.686	44.1734	132.652	65.6632	67.6153	23.1035	12.4457	8.66191	18.4669	21.3853	14.5539	17.7881	19.8543	14.6535	10.2088	7.60952	9.23449	22.2771	11.83	20.644	8.42276	6.82679	5.88255	8.00928	5.6218	3.5132	8.81889	6.4074	5.94488	8.84258	3.67708	7.29703	8.28474	6.51918	7.12266	4.41684	3.34218	6.12584	1.77096	3.32964	8.29892	2.16521	2.41382	4.8081	2.25072	1.46751
NAFLD 265	372.83	369.748	66.6527	255.443	98.1978	66.5372	25.6435	12.2297	14.9776	14.8275	14.7844	17.5061	18.1394	19.3249	17.5594	22.2103	8.69443	16.251	23.5555	20.5703	37.3785	8.30621	15.3804	7.29994	7.43723	5.75183	5.80274	9.00539	5.83113	5.71707	10.5192	3.48839	7.59605	11.2533	10.255	7.2969	4.0391	5.14703	6.94455	1.64339	4.18319	9.61125	2.21476	3.46076	5.69775	2.43203	2.20151
NAFLD 266	440.364	236.338	47.3593	215.981	119.723	70.9775	23.6339	10.7066	13.2035	22.373	18.6314	18.504	15.2682	17.2971	12.0312	18.2134	8.15873	9.75409	18.356	17.2008	23.7639	7.30776	8.79482	8.48594	6.78691	5.82956	2.88453	8.4325	7.32768	6.80935	8.16057	3.45535	5.42715	8.78523	6.09399	7.12522	3.826	4.08857	5.97969	1.55767	4.6138	6.21618	2.34969	2.9781	6.3789	2.1503	1.97003
NAFLD 267	320.589	260.485	46.2476	237.416	128.931	60.2626	23.1699	9.56528	6.05886	17.3185	21.1215	16.2004	19.0894	17.6611	15.5492	16.2965	5.78285	13.1027	17.0113	18.9275	25.4466	4.18389	10.9654	8.36039	7.5718	4.65419	4.83679	8.45429	5.15459	4.98862	12.2962	2.54296	7.02853	5.68362	7.63936	6.52936	2.15711	3.37775	7.06019	1.37287	2.84233	5.71087	2.28622	2.76554	4.02294	2.33599	1.06492
NAFLD 268	308.608	304.087	51.6872	373.338	78.1094	65.2177	23.628	9.9588	5.99463	18.465	24.5341	17.8977	17.2839	18.1229	15.8169	14.0289	8.26408	15.7149	23.8592	17.8545	21.696	7.4011	11.7453	9.25588	8.28762	9.0205	5.38376	9.75987	5.18131	5.0443	11.8883	2.95984	7.35225	13.2846	7.88778	6.74257	3.73226	4.72614	5.73554	1.52637	3.10217	5.61406	2.24204	2.66798	6.66317	2.05567	1.84933
NAFLD 269	452.404	266.163	78.8649	134.125	89.003	88.7547	29.5777	12.4953	23.5979	35.9154	22.0589	31.3685	18.7339	27.9384	24.0596	25.3719	13.0628	19.9099	43.9111	26.8554	32.3545	17.2015	13.8161	10.3006	7.50233	8.40884	9.7668	13.022	9.8478	8.26894	12.0005	4.30069	11.9749	16.918	9.76269	9.02535	7.84474	8.746	9.65121	2.91537	6.57818	12.0627	2.49817	4.36993	11.2818	3.08843	3.65011
NAFLD 270	349.776	296.253	47.9243	375.974	93.7664	67.159	21.7175	9.12446	8.15964	15.5067	18.0806	16.5415	14.7722	19.727	14.5955	17.6185	7.42313	14.0699	23.9402	17.9856	22.9845	6.75601	11.1251	7.88623	9.49473	5.92165	5.53183	8.99836	6.91876	6.04749	9.96216	2.20987	7.05596	12.2112	7.75069	6.77906	2.86785	3.84263	5.76538	1.29661	3.82395	10.3139	1.68559	2.44392	5.90102	2.18994	1.30934
NAFLD 271	349.955	406.984	38.0439	343.15	111.277	60.176	20.5854	7.89512	6.84465	14.6155	18.811	16.5402	17.8334	15.3165	15.5612	13.5162	8.2556	11.41	19.2062	14.1938	26.4365	7.83992	6.54932	8.58039	6.91078	4.96734	4.92322	6.97373	5.43449	3.73461	8.60872	3.00721	8.01665	8.08815	9.34108	5.5307	3.31945	3.09496	6.27646	1.44949	2.36313	8.11892	2.17371	2.23516	5.5886	1.98042	1.80417
NAFLD 272	382.63	136.709	70.674	268.988	120.302	85.9589	27.3632	12.1739	15.039	22.1957	18.0308	17.6747	13.3561	19.6235	24.4804	23.6947	12.2686	13.6992	29.638	21.1336	34.0522	13.872	15.7177	9.66707	11.4063	8.03203	5.48113	11.0227	10.8809	8.03503	6.89872	3.48692	7.22762	9.90239	7.88063	9.00397	3.97125	6.67731	7.82536	2.58244	5.67929	8.76304	2.37315	4.3012	8.30948	3.0607	2.85997
NAFLD 273	227.156	410.89	44.129	609.478	62.9982	59.8394	21.7282	7.57793	6.17682	17.2894	32.1979	19.2075	18.7561	15.076	36.071	12.5625	7.25594	19.6968	14.7272	15.2067	31.9575	2.8372	10.8088	13.3594	7.46939	3.98762	2.6079	8.31032	4.88987	3.62104	5.77034	4.08717	12.4473	9.94013	11.8163	5.50428	2.59109	2.55789	9.67698	1.70021	3.67351	5.43027	2.29949	2.85587	4.52029	2.0577	0.943197
NAFLD 274	286.41	367.201	66.2416	438.748	93.1637	65.1172	22.9937	8.71011	5.96255	16.4757	22.8531	17.1756	20.4001	21.7976	7.64509	15.8695	6.85122	17.8816	23.7677	14.604	21.0845	4.56981	14.121	8.63632	9.17846	4.21584	4.96753	8.48139	4.03937	3.62589	5.55022	3.25902	9.82152	7.95673	6.68209	5.94782	2.16709	2.99481	9.06141	1.66846	3.03929	6.08153	1.8161	1.82651	5.0971	2.23907	1.73422
NAFLD 275	294.571	484.297	50.9402	381.2	67.6903	70.202	23.9271	10.5522	10.4445	26.5501	26.8074	17.3658	15.7672	18.7683	13.146	17.3897	13.12	11.1478	25.761	20.2503	36.1512	10.4937	11.1846	9.61538	6.3002	6.87856	4.67163	11.2899	9.45164	5.57308	9.17787	3.74495	9.65244	20.0851	15.0118	9.1575	3.64867	4.33351	11.1343	2.29578	3.94963	9.31008	2.38682	3.57005	7.53716	2.94163	2.06022
NAFLD 276	397.167	379.541	44.6117	350.69	119.5	75.4242	24.3544	10.8898	7.98199	23.5131	25.1704	17.8996	19.0775	18.2676	11.7943	14.6588	7.32524	11.812	19.1724	17.1672	25.9712	6.46126	8.27815	9.07052	7.37111	7.04066	2.72603	8.88558	5.95674	4.91586	8.49555	2.65082	9.97077	6.28068	8.00896	7.08493	5.53317	3.71337	6.93443	1.25189	3.7248	7.85229	2.26788	2.65206	4.87226	2.49517	1.48635
NAFLD 277	282.59	209.256	45.5683	483.427	77.8671	59.3072	22.1753	11.125	5.97444	12.5815	18.5774	22.3057	17.9878	15.2174	22.9578	10.9077	6.61341	6.14062	24.5925	26.067	25.3154	5.58965	11.9265	8.50562	6.53435	5.26945	5.57198	8.22843	5.98111	3.53301	10.5842	2.71992	4.23392	7.49473	9.20093	6.4925	4.07565	4.34305	7.09946	1.79805	3.39497	5.07639	2.68954	2.59837	5.55431	2.23463	1.89142
NAFLD 278	388.296	304.485	54.8529	195.06	95.9206	70.4786	24.7577	11.4153	8.99006	17.2662	17.0008	15.4859	21.2156	16.5136	18.416	16.9554	8.03468	13.4838	20.3416	18.9066	27.5668	7.02391	9.70096	7.0539	7.02674	4.64974	3.27572	9.25176	6.6445	4.59786	9.2468	3.57712	9.74971	12.9678	10.8794	6.14196	3.48965	4.13523	5.77628	1.58427	3.07504	12.531	2.23238	2.61481	5.55348	1.88759	1.4996
NAFLD 279	296.658	208.982	55.0499	235.443	78.3205	43.7822	20.3698	6.6758	4.44334	7.98057	13.9915	10.1791	8.95543	11.8039	8.73568	14.7005	5.12415	8.04997	11.6176	11.9788	7.53946	2.81105	5.67852	6.43409	8.36675	5.11035	3.17284	5.10245	3.97325	4.22094	3.76599	1.70376	3.35077	4.82595	4.15238	4.87833	1.16034	2.94171	4.09071	1.33447	1.90491	2.72012	2.32661	1.3765	2.11271	1.42441	0.999129
NAFLD 280	302.065	390.321	59.7918	443.256	81.9529	62.0598	23.5097	12.2421	8.06433	13.5379	20.3676	17.2875	18.6578	16.1889	24.8954	17.1528	8.01907	17.7064	24.2532	21.2308	27.5502	5.48077	14.1949	9.89825	9.02363	7.40328	5.47104	7.17943	7.30367	5.79429	10.4907	3.91578	9.26125	13.0661	7.72215	6.66706	4.03396	3.6874	9.1406	1.9214	2.93918	6.91336	2.64892	2.33799	4.20566	2.34246	1.66277
NAFLD 281	336.18	346.712	47.3151	304.327	86.8783	48.9374	21.3162	9.68102	8.44682	21.1653	19.8553	15.5297	19.4263	22.388	6.40525	12.1162	7.03054	12.8939	27.4948	18.1323	17.0717	7.11257	10.483	8.8451	7.74692	6.21621	6.08519	6.77923	6.79225	7.36555	8.46999	2.60427	6.16622	7.29901	8.28668	6.70977	2.65034	3.38941	5.94227	1.85791	2.9184	3.57807	2.50621	2.53863	5.13451	2.25166	1.63229
NAFLD 282	208.066	200.182	37.3023	83.8113	45.6801	42.2092	16.0192	5.81693	9.52203	12.4262	13.9057	10.7677	9.22401	11.3396	3.28245	11.9499	4.56455	10.6666	15.5846	10.8191	13.6665	3.32246	4.01573	7.54886	3.96847	3.39075	3.17671	4.67716	4.21182	4.22426	6.40739	1.88714	4.52388	5.65483	3.28524	3.93999	2.90119	3.17266	5.56151	1.07779	2.88072	3.34998	1.2134	1.52337	1.95075	1.17457	0.717287
NAFLD 283	397.45	233.81	83.1218	366.368	94.6858	75.7983	25.9503	13.8858	19.7683	25.8581	33.4793	17.1665	13.6698	29.6209	31.8108	17.5902	16.7534	17.5854	22.2787	12.6613	23.1239	12.873	20.4121	16.7508	7.03807	9.12137	5.55303	8.21625	10.9773	12.2252	4.89337	7.70655	16.9867	8.608	11.5517	8.31308	2.58874	4.58781	9.75632	3.90302	8.99458	4.24547	4.4661	4.67199	7.05807	5.13685	2.67051
NAFLD 284	373.694	174.123	44.6228	107.546	113.041	55.9729	22.5493	12.8539	14.6033	19.7174	24.4405	16.1608	12.4395	25.6054	19.9418	17.5476	15.8018	9.2455	28.5291	12.4153	27.1473	14.7025	8.01488	13.5539	11.4655	4.8666	7.88793	9.31376	12.0885	12.0215	4.18494	4.15198	13.0675	9.14422	9.78422	8.96971	1.75649	3.52257	10.0985	3.02638	5.72289	7.29695	4.4147	4.6529	9.52197	3.9809	3.14087
NAFLD 285	421.484	150.606	70.885	199.646	121.329	73.4929	18.6459	10.8278	23.1947	18.5936	21.8626	10.3226	9.91756	28.8942	21.851	23.8781	14.6295	11.6216	32.7749	11.5354	21.395	16.8835	10.5683	12.9599	11.941	10.3472	13.1306	8.81442	12.0561	10.3827	6.96835	4.47762	9.48921	6.40257	7.49775	9.06814	1.40531	5.25804	13.3862	3.47321	7.28298	4.77932	4.50575	4.29976	6.57119	4.23928	3.96093
NAFLD 286	398.611	230.642	50.0336	73.0911	138.534	61.3366	23.1159	13.0964	11.4295	23.1979	30.7317	13.1285	11.0421	21.1356	13.6929	18.1777	11.9394	10.8502	23.3051	13.5637	24.6747	11.1347	7.73679	14.9002	8.10956	7.10596	9.11711	7.82507	9.02762	6.59081	10.1007	4.07062	9.86086	5.91231	8.78333	7.27553	2.57516	3.97355	8.70186	3.11859	5.04764	6.5282	4.29795	4.10646	6.2123	3.7271	2.89491
NAFLD 287	409.645	211.015	84.8546	472.01	147.264	87.073	30.1739	17.6298	12.4519	26.4203	30.0558	17.2642	16.1958	30.3957	20.9578	23.4634	16.3174	19.9133	29.5989	19.7565	29.8741	12.3529	17.7802	17.6653	15.4308	10.0203	9.19158	11.7292	11.9132	12.4355	5.14807	5.38692	17.0519	9.00104	11.2534	9.06014	3.45569	6.8169	17.1288	4.18237	9.24153	9.97841	3.72582	4.52641	11.21	3.80622	2.98828
NAFLD 288	467.936	198.565	90.2258	148.039	186.47	94.7399	26.9523	14.5711	18.1959	17.6803	20.0662	16.1645	13.3428	24.5072	15.4543	27.3622	15.7236	12.08	22.4613	15.0259	18.9397	14.6901	16.5106	12.4006	12.4123	10.0364	8.66242	8.20003	10.6623	12.1734	7.94403	5.7563	16.0051	4.56627	6.02445	8.51686	2.84989	5.39813	9.2139	3.73073	8.03567	5.0986	4.2887	4.94391	6.47884	4.16409	4.25864
NAFLD 289	494.228	186.181	69.7964	277.071	116.101	79.9359	27.5334	14.2361	18.9846	20.9443	26.559	16.1101	17.6026	38.727	20.1831	28.1389	20.9895	16.163	31.9285	15.6202	17.849	18.8997	13.9556	15.071	14.507	10.1565	9.53427	11.3493	13.6934	12.5778	6.84605	6.39745	15.8016	12.9446	10.5802	10.732	2.35231	5.34986	10.0801	4.10657	7.42409	7.13484	5.89595	4.57144	8.77992	5.21371	4.39211
NAFLD 290	426.099	126.715	75.3435	174.76	211.481	84.6265	25.8908	13.768	18.0619	20.7304	24.3378	18.4139	10.8082	31.6188	15.2705	25.8933	18.8684	14.0515	26.3004	16.933	26.4621	17.3524	9.39736	13.0433	14.1792	7.81046	9.14518	10.8047	12.9655	11.9162	7.07501	6.02744	11.6006	8.71839	7.0827	9.34634	2.59837	5.06883	10.4117	3.14179	7.57217	7.18274	4.87027	5.61067	8.27212	4.68928	4.74233
NAFLD 291	292.986	204.518	54.7209	543.522	104.696	53.2666	22.9065	11.5361	11.1332	12.9205	31.3684	11.9818	11.6705	23.039	30.3193	15.1545	15.3969	15.9317	31.1165	14.169	18.8153	10.3641	15.2729	17.5925	8.80174	8.68993	8.40028	10.6299	9.94127	5.6806	7.26925	3.78047	15.1891	15.0531	21.6241	10.3893	2.12275	3.98563	22.1249	3.64051	11.0408	4.58512	5.17988	3.27101	9.53416	3.83543	2.1169
NAFLD 292	407.071	142.093	67.6398	208.801	120.489	59.9447	20.5953	13.1423	16.6917	19.4533	26.6041	13.8351	11.2901	25.5112	16.748	15.9654	13.6105	12.1061	20.5517	9.89133	17.6094	12.5041	10.8097	14.689	9.36116	6.96894	8.73918	6.98824	9.29927	7.39678	5.06059	4.26366	13.4382	4.21049	8.30303	8.39637	2.96869	4.05641	12.7023	3.93424	5.2804	4.066	3.58946	3.47941	5.97609	3.90118	2.41027
NAFLD 293	436.552	174.19	75.8589	86.3341	169.207	93.1052	25.1599	16.7263	14.7957	22.2738	24.17	19.8669	13.8512	30.447	14.5626	22.7946	15.9602	9.33869	32.3657	19.5354	32.1299	15.0941	10.5771	13.4718	9.62929	10.5508	13.1152	10.1362	10.4327	9.0768	9.63189	5.15507	9.07565	9.29855	8.02623	9.1827	3.13	6.17725	9.2878	3.2613	7.3579	6.67977	5.50881	4.88307	6.69416	4.63295	5.38145
NAFLD 294	374.316	301.715	63.7698	418.109	131.994	66.9924	24.9765	9.07598	8.76267	17.0371	19.477	17.2908	21.9138	21.1332	34.0808	20.08	10.1614	22.3193	22.9808	16.8544	29.4734	8.56669	13.302	10.9167	12.4799	7.09576	4.15873	10.1816	8.73306	8.22048	10.0944	4.11752	12.3229	9.60141	11.9207	8.29465	2.31525	3.52921	10.8443	2.37608	4.02217	11.5649	2.44606	3.36571	6.85103	2.64909	1.72239
NAFLD 295	376.366	191.386	72.4464	263.851	68.5319	66.2814	34.4116	13.5358	14.5122	26.3188	26.6523	19.0513	19.7055	27.6276	37.3792	19.3051	13.8872	19.3508	29.5191	26.0592	35.0314	13.1106	15.1271	11.1229	11.339	7.77296	4.33135	15.2683	11.3406	10.6776	9.85928	4.2096	13.8978	26.9126	20.3175	10.6185	4.06603	5.95484	10.0694	3.27813	5.36127	10.2727	3.05645	4.94505	9.87017	3.4285	2.17083
NAFLD 296	492.304	90.2364	416.178	105.571	153.032	113.395	33.1326	40.5998	64.1735	36.6385	18.1521	12.9599	7.9034	52.7905	8.08807	84.487	25.5136	6.77516	53.0051	20.2878	27.4158	37.2264	7.71477	9.55842	19.7084	16.2734	26.0443	14.5413	19.8636	48.6523	6.05019	9.07424	8.9186	7.7528	3.66801	13.5975	2.82113	16.7012	7.476	9.5781	26.3621	1.66525	12.1208	19.6197	10.5979	6.85398	12.5895
NAFLD 297	588.383	102.707	354.409	70.6636	245.621	95.3187	45.5838	35.4666	98.6569	31.4743	16.0691	18.3749	8.94967	51.4715	18.5923	112.787	30.7954	12.6589	85.1453	29.2424	30.7488	49.8165	9.35753	9.39123	26.1441	19.6016	46.2003	16.3999	19.0689	62.9798	5.53183	12.5024	8.23629	11.9123	5.15046	14.7572	1.21007	18.1932	7.21811	11.7673	28.1134	3.18211	14.9527	21.9399	14.1727	6.90009	13.7483
NAFLD 298	410.165	54.4966	208.241	78.9574	171.853	122.843	39.2906	33.4198	100.373	53.4487	18.0683	17.266	4.13112	72.8522	25.4671	51.2008	34.2026	9.44543	56.8033	16.9342	20.5673	48.2067	15.184	16.5596	38.2234	19.5759	26.9094	20.2748	28.2039	57.4793	3.94532	12.36	14.099	14.416	7.43602	17.3936	3.77959	23.5313	12.644	14.2936	32.9646	5.44318	15.7583	23.1013	16.6517	9.5261	16.011
NAFLD 299	484.213	24.8864	349.809	35.5713	152.755	138.921	26.3518	51.2281	68.6502	30.4629	8.81461	20.2977	2.4641	61.1347	32.2209	62.8689	24.7214	7.45007	63.5632	16.9667	15.5206	37.9213	8.97592	8.17	25.0053	18.1255	63.2824	11.2862	18.794	49.0506	3.39066	7.71423	7.32694	3.66653	3.68769	11.356	2.65899	17.8576	6.47769	8.28129	27.3839	10.6271	12.5989	17.7272	13.567	6.29182	14.3419
NAFLD 300	299.416	20.6608	307.471	13.1586	152.85	81.8878	24.0348	28.7075	70.3367	24.3502	12.5115	9.99107	2.0845	42.1241	8.46816	70.9951	18.365	3.29344	33.623	10.4263	7.26169	25.8762	4.48193	9.71328	15.9337	14.2742	15.1472	9.8019	18.1412	57.1264	2.61085	8.29472	6.34603	4.27369	1.68977	10.4908	1.56636	17.3488	5.10836	7.96125	18.8968	1.55281	12.1608	16.1178	5.42379	5.49397	9.08932
NAFLD 301	445.941	38.1808	202.068	33.4206	171.735	87.0929	27.9611	39.552	92.5415	51.4971	18.5821	12.4398	3.48408	50.9714	19.6385	57.5757	23.935	5.65293	47.1794	13.0488	15.5868	27.4208	8.31441	13.5599	27.4797	17.5614	21.3517	14.7756	21.3493	32.4613	3.72893	9.43931	10.5311	4.35061	3.75507	12.5377	1.85133	22.3638	6.50696	10.9623	23.3451	2.5954	13.9168	18.1758	10.2505	6.7453	8.85038
NAFLD 302	554.434	39.6447	226.707	101.987	238.534	133.844	31.8187	35.9653	106.254	45.4507	15.4265	24.5254	4.01112	54.7345	7.72381	59.5806	21.694	9.35989	58.9183	18.2614	16.1748	30.4208	9.34468	13.5509	25.5092	15.2709	28.7753	14.4355	22.0711	40.4061	5.01572	9.64464	10.746	6.35819	2.03962	11.6069	3.35855	21.1314	9.32248	9.8211	23.096	5.37842	12.6211	17.4721	10.636	6.3431	12.1205
NAFLD 303	298.541	30.701	121.721	93.8315	158.214	93.8371	25.187	30.7882	89.807	46.6615	18.1553	14.5681	4.35671	37.6608	6.95144	43.8721	16.5694	5.66009	35.2774	12.3558	13.4214	18.0279	8.80857	11.7386	23.3045	14.0879	8.87663	12.2089	20.6986	29.82	4.12925	9.75781	6.95609	4.87896	1.43002	10.5666	5.45381	20.9069	6.90302	6.42027	21.4335	2.95099	10.1634	13.2178	7.44568	5.1399	9.56546
NAFLD 304	506.493	36.1833	145.438	43.9492	158.785	92.2178	30.2526	35.6219	105.228	31.7584	17.1231	14.8452	4.47485	50.2263	21.559	60.3834	24.0915	9.47837	55.8063	15.9178	18.5405	45.8941	10.013	13.236	27.9346	18.6361	30.0255	16.0369	20.5789	36.0724	3.67168	8.66054	8.4628	6.57201	5.10114	13.0371	2.13011	18.8116	7.75211	9.00092	23.1181	5.48815	12.6654	16.0493	13.8404	6.92622	11.1562
NAFLD 305	401.583	24.9385	277.758	15.6303	162.424	98.2101	31.8935	42.0574	96.2061	37.5539	16.4249	12.5704	3.22699	50.4159	6.4892	69.3314	27.3406	6.75258	53.5024	13.6061	20.352	42.4303	6.30857	9.72504	35.5564	15.9509	28.0842	14.1812	21.0639	52.493	2.73321	7.31733	10.3704	6.05234	4.35039	13.009	1.64017	19.8933	7.22886	11.8814	25.5092	1.36147	14.0518	16.8067	9.47221	7.44114	12.0687
NAFLD 306	300.373	30.3102	170.297	56.8895	62.2453	68.0975	19.6113	16.655	74.1582	21.2204	11.0218	9.36644	4.04791	28.6643	5.44346	45.4933	15.2609	6.01143	36.8687	14.2151	5.73568	24.7863	5.4851	4.93457	12.7922	6.35007	16.9247	10.6288	11.0506	28.724	3.71085	4.59853	4.05294	6.41899	2.59057	7.60015	1.01221	10.2328	2.94241	4.94807	13.7727	2.27004	6.22125	9.4354	5.19145	3.8178	8.61732
NAFLD 307	325.128	43.0728	177.154	16.8272	136.12	87.8438	26.1828	28.3491	78.8318	36.5702	9.29059	15.7013	3.75529	32.1089	8.96472	51.7934	20.1677	8.614	35.4551	13.3773	16.291	22.1795	11.6866	8.97964	24.7346	11.031	11.948	12.7738	14.4921	39.2844	2.67846	7.53157	6.90253	7.00026	3.12429	10.3376	2.6606	15.7999	6.40218	7.82379	18.7716	4.87291	9.46837	13.329	9.17639	5.47954	7.96713
NAFLD 308	161.248	11.3889	43.6678	14.9217	53.0177	28.27	8.40911	10.5127	27.8252	12.7449	5.45454	5.79844	1.44368	15.5901	4.02263	18.1863	7.06019	2.56584	19.8474	5.01321	8.41196	9.66905	3.41377	4.35292	8.79262	4.99418	7.17863	4.8695	7.21529	11.2707	1.46733	1.99042	2.88454	2.91781	1.13588	3.65147	0.782172	6.33375	2.21542	2.82978	7.49726	1.465	4.67002	5.59106	3.62738	2.10311	3.26164
NAFLD 309	330.69	50.2624	102.596	49.1643	108.32	69.7803	16.8887	17.1747	54.535	22.5811	10.4092	8.82708	4.50519	23.3832	10.459	33.1456	17.9141	7.66826	27.6646	11.1704	14.7326	25.2417	7.43963	7.07238	18.6148	6.97616	14.4427	9.64686	11.0022	21.8172	3.85305	5.75634	7.99039	6.22442	3.57414	8.31859	1.5181	8.06021	6.4856	5.18108	15.504	5.08256	8.14272	10.1887	8.37271	3.90564	5.7324
NAFLD 310	439.64	18.6164	194.833	24.2419	211.809	86.7405	24.7477	31.5903	65.2615	32.0647	12.2452	14.2743	2.04676	35.2769	12.4531	55.993	19.5583	5.36737	40.9116	12.0251	10.2879	24.4728	8.32729	11.9218	23.1876	14.7536	25.0776	14.5619	17.0359	34.942	4.34727	7.14816	5.64912	2.46645	3.06311	9.67327	0.892381	19.5049	7.49583	7.33162	17.0357	6.3488	12.5392	16.1704	7.7914	5.63723	10.4289
NAFLD 311	197.798	30.9823	126.253	40.3362	55.014	46.8532	12.9908	17.6011	51.2091	21.4515	9.88607	8.51516	3.2552	26.478	4.68018	23.6657	10.4439	6.33228	22.7356	9.43191	8.57867	13.9484	7.73292	7.0713	10.0524	8.35149	6.30337	8.60958	11.4608	17.0808	2.79173	4.58402	4.06253	4.34151	2.63879	6.44759	1.78264	10.2715	4.0614	4.23541	12.2606	2.22452	6.91192	7.72299	5.46295	3.23051	4.38371
NAFLD 312	232.404	22.3889	82.5987	6.74086	70.4681	39.9302	12.1359	14.504	38.3381	17.4239	8.0117	6.2244	1.87517	22.184	2.92311	26.9659	10.143	2.63517	25.6253	6.20642	6.51098	11.9782	3.86116	7.04449	12.8336	5.41376	6.67983	6.94123	11.3122	21.3683	1.94036	4.61637	4.28378	3.23428	1.80289	5.5393	1.21526	9.03901	3.29916	4.36459	10.9278	0.902755	6.32821	6.78503	3.83973	2.55679	4.30686
NAFLD 313	173.073	13.2207	98.1444	8.86301	37.3542	40.0794	9.32358	13.2495	28.9297	13.4458	6.16843	5.62455	1.15734	15.5462	5.3736	17.7746	7.68688	2.32463	13.9752	4.0778	1.84704	8.61984	3.07156	3.39798	8.79362	5.99717	8.91199	4.38939	6.62945	11.6314	0.867077	2.38352	2.70085	2.59769	0.915297	4.52893	0.759967	7.43311	3.11739	3.51202	6.7152	1.51768	3.71308	5.6657	3.70657	2.35546	3.97188
NAFLD 314	354.057	12.9445	169.511	8.57355	117.593	48.3379	14.3143	21.3382	47.551	19.3551	7.54946	6.99047	1.55464	32.8411	3.38097	40.2816	11.9369	3.10372	21.8299	5.20333	6.68804	14.7234	2.55903	5.65454	17.2667	8.56623	16.1702	7.465	11.8751	22.8162	1.27579	4.58486	4.9583	2.40014	1.05021	6.36424	1.00354	11.915	3.74022	6.03752	12.9662	1.59425	7.4579	9.77423	4.1326	3.92994	6.11768
NAFLD 315	82.3179	15.6437	44.2598	17.0141	44.3896	24.6705	7.6769	11.3383	31.428	13.791	3.70732	5.68821	2.21569	14.5809	2.45378	13.6347	7.34922	2.93638	16.4034	5.46996	10.9441	11.0031	3.47399	3.59116	7.11271	4.22009	6.43367	3.52652	5.2576	8.51335	2.30909	1.81677	2.79977	3.8494	1.49351	3.31764	0.921404	5.587	3.04716	3.16962	7.60884	0.87248	3.47562	4.7722	3.35446	1.69048	2.35295
NAFLD 316	127.889	21.3308	77.094	28.5201	41.9123	32.9692	9.26314	11.5483	43.1866	14.4171	5.99849	5.54357	3.48987	21.0768	18.7142	17.0416	8.89682	3.83649	18.9004	8.35657	10.2751	12.9407	5.38273	4.23878	9.59106	5.42282	9.36802	5.9605	6.92565	11.0254	2.84538	2.85587	3.99602	5.65285	4.67484	5.11106	1.15115	6.08628	3.97003	3.34919	8.83904	2.70424	4.88533	6.02982	4.86741	2.36593	3.36584
NAFLD 317	158.721	12.7794	66.4778	7.41461	51.3056	23.0849	8.23579	11.3852	26.3824	10.2654	5.9325	4.82248	1.63975	19.1566	3.27261	21.9908	7.5482	3.14487	21.4096	5.32997	5.97694	11.4693	2.91597	4.53856	5.05128	6.26187	9.56832	5.61564	7.92513	15.2771	2.13861	2.42273	3.13786	6.62839	1.70903	4.47709	0.768679	7.23211	2.60522	2.97921	8.14822	1.79721	4.79144	5.25457	3.90317	2.07291	3.46304
NAFLD 318	162.776	26.4041	62.8566	18.2933	35.7463	32.8698	8.88324	9.8281	36.3261	13.3643	6.92151	5.185	2.42177	17.9576	4.7401	18.3693	6.40093	3.6715	18.6363	5.68184	4.83276	9.14885	3.51222	4.18952	5.49231	4.55328	6.36016	5.60953	8.03101	12.0912	2.36298	2.67268	3.08184	5.21244	1.73741	4.69327	1.16675	7.84542	2.27441	2.99134	7.00297	2.47535	4.40136	5.44517	3.68269	2.08829	2.78398
NAFLD 319	260.638	19.42	140.574	12.6252	89.0327	53.7768	12.6218	16.8338	45.3731	15.6791	5.84576	8.90506	2.16726	25.2417	6.50425	32.3398	10.7819	5.43263	25.3728	7.22098	9.61559	12.9091	6.22172	5.07817	14.4409	7.01206	17.6061	6.50241	8.74041	17.4116	2.63664	3.71569	3.32256	3.66803	1.91658	6.22318	1.58784	9.83206	3.79065	4.99475	10.7335	3.1652	5.88433	6.58391	4.22129	2.91729	6.01536
NAFLD 320	251.16	65.3291	328.267	73.3693	123.764	75.1831	28.3604	42.0298	118.64	25.5954	10.0808	19.9958	6.00369	48.977	20.3333	55.4229	24.1026	9.49331	62.2306	23.6536	27.0107	46.8214	10.4076	9.10218	18.6777	20.0193	27.2366	13.3447	16.5681	46.9593	5.21641	9.20291	7.14612	9.83496	4.68053	11.9065	2.40154	18.3225	8.09335	8.60444	28.0062	4.90595	10.7682	19.2721	13.4812	6.28684	8.55676
NAFLD 321	682.623	26.2829	200.173	32.1617	178.608	121.1	32.8198	44.101	147.698	46.8891	17.9276	18.1906	2.91179	69.225	4.18919	80.3937	31.9106	7.91843	75.5042	15.0663	17.0221	51.87	8.23239	16.2985	37.6928	23.3991	43.324	17.1634	31.6997	53.9648	2.93542	12.4676	11.8576	6.06266	2.33162	16.6142	3.16995	23.5269	8.98567	14.4033	35.5171	2.20528	20.7322	25.7644	12.8711	8.06289	15.9134
NAFLD 322	555.765	26.6656	187.072	65.4892	215.027	105.051	31.1199	37.3158	97.7743	40.1757	17.5897	19.1058	2.44817	55.5506	16.5628	70.5975	23.8034	11.7826	69.8168	13.1901	25.1928	42.3444	11.1425	17.7751	30.4403	16.3467	28.0052	17.0424	25.9672	51.7897	4.08924	10.207	10.9495	9.17763	3.80762	11.602	2.70261	23.2699	10.8425	12.0073	30.92	3.80592	16.109	19.2322	10.5983	7.04986	11.926
NAFLD 323	550.306	61.4495	324.339	62.6957	282.949	107.205	42.8479	51.6105	117.385	48.1741	13.1141	22.504	5.72816	57.28	4.32632	74.2516	24.8908	11.0663	56.4049	29.7415	27.9995	26.3827	15.8104	12.4531	31.9486	21.4715	25.3569	15.917	23.0938	47.8945	7.32531	11.6462	8.37552	7.21693	2.84494	15.2405	4.287	28.1479	10.6287	12.4602	28.546	4.5233	15.7737	19.5181	10.021	6.28286	13.4084
NAFLD 324	627.222	53.1024	188.691	40.5377	165.038	111.956	27.3083	36.9174	96.769	36.2055	11.1185	18.7761	5.74658	43.3251	6.99121	68.8611	15.8882	9.62521	42.4249	19.6127	20.1248	17.0748	8.25079	10.8232	25.4241	14.7797	22.7329	13.2365	16.8862	35.2191	7.2387	7.63877	7.38769	4.16123	2.0932	11.1945	2.43926	19.1357	6.47205	7.56467	18.2771	3.79943	10.6115	10.5623	6.47131	4.83419	10.3636
NAFLD 325	367.419	159.359	99.5041	127.906	121.306	87.0396	23.9437	15.5724	68.8893	29.3805	12.8653	16.1859	12.1104	31.6595	23.791	36.1722	20.2649	9.83008	47.7012	17.9463	24.0897	33.1773	10.0811	8.09771	17.4684	11.3303	22.1049	13.5955	10.9991	24.3978	5.88507	4.97977	7.93688	11.7461	7.83728	10.1953	2.45731	7.72004	8.89728	6.27748	15.1519	6.39464	7.10478	10.541	11.7741	4.80566	6.89838
NAFLD 326	150.383	66.7717	111.515	86.6987	71.2863	46.3238	16.323	15.2714	54.4331	14.2857	5.575	13.6823	9.68011	20.6969	5.68482	22.3805	8.48528	6.05011	23.7236	12.1252	10.4796	8.71278	6.83858	4.33255	11.8718	7.91007	4.60339	6.41826	8.28148	20.7805	4.09797	3.99776	3.79128	4.87689	3.42341	6.16929	2.43796	10.1785	3.85369	3.75583	9.7495	3.43278	3.9338	7.08033	4.48813	2.32567	4.10639
NAFLD 327	190.628	60.3711	164.075	31.8832	55.7457	36.7149	13.8732	19.3824	43.5789	16.6673	5.81826	9.4663	8.23978	22.7188	2.2552	24.6788	7.111	8.27116	13.0874	9.4756	11.352	7.98055	7.67561	3.6835	6.45489	7.2949	3.64918	5.13683	6.99316	14.2934	4.94991	2.87224	2.42925	4.72461	2.76523	5.46581	1.78777	8.99078	4.22597	3.08055	9.26661	2.0959	4.04804	6.0598	3.21599	2.25869	3.18416
NAFLD 328	329.719	79.2938	146.204	69.1707	90.4413	57.0228	18.9949	16.6726	54.7952	21.4094	7.61736	14.033	9.8154	25.8794	8.34981	35.3267	11.6904	8.16102	25.6445	16.2521	15.7732	12.5243	8.26344	4.12169	19.3891	9.40828	12.4247	6.94056	8.17233	15.9237	5.8001	3.58359	6.19337	8.15873	2.85491	7.15015	2.42586	9.22104	4.29601	5.14182	10.1795	5.23167	6.40487	7.17181	4.78777	2.83622	5.27234
NAFLD 329	339.894	199.886	133.558	141.912	126.602	84.7909	27.2446	22.2825	80.5996	31.5784	11.7851	16.6842	11.8942	32.8309	11.0449	35.0848	19.2431	11.2524	40.7825	20.7893	32.7422	27.8788	10.909	7.717	23.6503	10.8258	18.6456	13.2848	12.2627	27.4176	8.58739	5.92741	7.38575	14.4248	6.04685	9.62711	3.20776	10.2054	8.47123	7.21953	14.8238	2.06467	8.10025	11.6486	8.85424	4.61745	7.45841
NAFLD 330	712.209	23.4432	225.224	45.2523	236.119	131.139	31.9368	40.8194	117.391	41.2409	15.9981	18.4167	3.72986	57.1105	8.45009	77.0172	19.6194	7.6536	48.9352	15.2534	13.1703	27.1934	8.91256	14.2815	32.4807	16.9036	15.6365	13.4694	21.0997	42.6251	4.46686	10.2056	7.38652	4.70019	1.75789	12.3143	2.66307	21.9879	7.69371	9.0662	21.3873	2.02011	12.8297	15.1382	7.73227	6.0864	11.9596
NAFLD 331	260.908	81.0814	122.564	78.957	114.749	63.0174	21.5209	15.8853	41.8647	19.771	9.18876	12.4222	5.74569	26.695	12.7493	36.895	13.8533	6.59539	33.3678	18.6041	19.697	16.6328	4.20537	4.50073	13.0376	8.20098	14.495	8.8468	8.63639	25.6759	3.75895	4.19779	6.11363	6.37252	4.37661	7.32795	1.73125	7.99657	5.21172	4.68431	10.4824	3.16156	5.8629	8.26363	6.42826	3.17748	5.53181
NAFLD 332	154.134	54.3347	105.875	84.3316	62.3858	52.863	14.5021	15.8356	40.1805	17.9253	5.97514	10.094	8.01762	20.5771	17.0558	27.9087	9.73821	7.01075	26.4141	11.6719	15.7664	13.4523	7.32772	4.72135	9.78709	7.35134	12.1815	7.04428	7.24993	21.4709	5.73113	3.2001	4.58594	6.38508	4.24246	4.65372	1.42323	8.32884	2.85009	3.39629	10.1378	6.33806	4.37902	6.35874	6.64119	2.64987	4.35073
NAFLD 333	314.241	87.2337	175.551	44.413	77.3271	65.6882	20.5089	18.9457	56.3749	27.9817	9.75086	14.518	11.632	28.0144	10.7499	29.8665	13.2096	5.95564	25.913	16.8435	13.7069	15.5047	4.52841	4.7091	16.9322	9.90305	14.7749	10.1984	7.65066	22.2521	4.23712	4.90177	4.73602	7.55192	3.29025	7.21537	2.92242	9.31606	5.46643	4.39634	10.2015	5.9488	4.78198	7.78592	7.23498	3.37716	4.24897
NAFLD 334	232.198	138.324	79.2364	120.094	70.9681	54.5393	18.6697	17.4408	60.4776	23.2962	7.5394	10.7116	10.0107	29.1368	23.203	27.8454	12.8462	6.67689	41.7552	19.1388	27.0827	18.3836	7.38612	5.25424	16.3019	8.41825	27.842	8.75498	7.69153	16.7629	7.96329	5.0201	4.6488	9.65734	5.79644	6.86716	2.7019	9.87408	5.93095	5.67648	11.1703	8.96683	5.88478	8.44835	6.50147	3.36985	4.83839
NAFLD 335	150.476	63.1701	81.2429	100.504	69.2702	54.3847	13.9729	21.3709	41.6218	21.4495	5.14774	12.9712	9.9756	22.6874	6.1255	22.7605	7.4738	8.42294	17.7542	13.5673	16.667	9.96186	5.15591	4.47979	10.5493	7.34319	5.73769	5.53475	8.72368	14.6118	6.79779	3.96461	3.48933	6.40471	4.55518	4.74808	2.79489	10.0476	2.81339	3.1738	11.7482	3.65966	4.13816	4.74488	3.9157	2.26939	4.79952
NAFLD 336	422.673	75.8806	139.623	92.4094	59.8882	70.6168	26.222	16.3727	55.38	29.7066	10.7186	13.9582	5.54434	25.7606	10.0982	39.5842	14.7745	5.96433	25.9788	21.3186	15.5498	20.3421	8.12507	4.31217	23.9706	10.0249	7.88207	10.9443	11.0663	18.4494	3.17628	3.55273	2.90763	7.72149	4.16687	9.53928	4.46638	10.5136	2.36144	5.30679	9.03146	3.26255	4.72357	6.70969	5.58355	5.36316	5.25269
NAFLD 337	176.833	69.2262	70.7979	38.1256	49.157	38.8086	13.4542	15.5453	38.4072	23.064	7.34812	10.7274	5.99061	17.3958	3.1457	20.2507	8.3888	5.61806	16.2383	10.6143	16.58	7.49891	5.81215	3.78963	7.92368	5.92433	3.93277	6.56499	8.4708	12.635	4.64936	3.17861	3.31666	5.76327	2.07506	5.36123	1.93954	9.57344	4.68377	3.26	8.10255	4.90656	4.31113	4.7674	4.28779	2.09772	3.65281
NAFLD 338	261.728	170.229	140.033	80.6501	98.7051	52.5538	22.5636	23.7861	41.9851	23.9228	7.77148	11.7512	10.028	26.4261	6.26693	48.8416	12.8991	11.4307	34.7395	18.6275	28.2114	20.1759	5.90831	5.5775	10.8828	9.93523	25.2388	10.3077	8.77626	25.7474	8.34026	5.67021	5.51884	11.2296	4.99662	6.72972	2.75109	10.8457	4.47482	4.57521	11.0506	4.35735	6.27583	9.1123	6.51113	3.48701	4.84419
NAFLD 339	237.926	84.1302	119.475	44.5936	73.3339	53.5663	12.6997	17.3938	42.1498	17.4718	6.7512	12.1083	9.53354	25.5787	7.44134	24.9001	9.49197	4.91503	24.1266	14.2611	16.7894	11.0208	4.82448	4.97567	10.1791	6.92076	11.0662	6.51554	7.80008	18.7777	5.2753	2.78613	3.19004	5.15548	3.11175	4.78892	2.0174	9.96541	3.00893	3.8753	8.95505	3.40431	4.4678	6.34171	4.08713	2.4574	3.54059
NAFLD 340	560.971	72.7543	217.668	83.1324	200.803	127.185	39.3244	49.7266	121.906	60.4623	21.0241	21.4546	6.8691	58.2659	13.0416	101.171	30.8689	6.61195	69.7482	26.2234	27.9468	42.1391	10.3838	12.2843	33.1303	18.0572	32.8397	18.6684	24.1322	46.4156	4.60409	9.30198	8.49085	9.87996	3.8828	15.8289	3.36724	25.5351	9.20205	12.6573	33.4005	2.72228	16.4978	20.9623	12.339	7.62213	15.5159
NAFLD 341	163.643	90.0008	152.479	56.407	69.1607	44.9858	12.6352	15.8386	50.189	13.6127	5.50826	10.7812	7.69226	17.0566	3.52018	26.2227	6.85932	6.93984	19.3064	10.9871	9.93073	6.0673	6.10714	3.9609	14.3595	6.64548	3.52966	6.09631	7.25316	16.8572	4.1743	3.19789	3.25323	3.91325	1.84204	4.91182	1.3595	8.96866	2.28336	3.30473	10.5659	2.93275	3.84024	5.36237	3.03399	2.17212	3.1996
NAFLD 342	200.651	41.5111	135.358	41.3897	79.0436	66.4267	18.9707	27.7804	69.9124	35.6585	12.7722	13.3513	5.28416	34.1079	10.298	31.9972	15.4007	6.82888	33.6467	16.3221	14.1149	16.7892	8.8761	5.64276	26.4852	12.0243	11.4259	8.57505	12.2037	22.1192	5.37071	4.48831	5.43044	7.35376	3.33164	8.764	2.49586	13.0238	5.48849	6.06103	13.521	4.00923	7.2514	9.82042	7.47226	4.08397	7.10532
NAFLD 343	359.342	53.9534	153.123	33.2949	144.045	82.4168	26.691	27.8388	71.4096	32.4737	14.7787	17.922	5.12572	40.2278	8.41543	45.2696	15.1265	6.62917	51.7217	19.7409	25.2238	20.4016	7.18333	9.9958	17.6005	12.7769	16.5273	11.3091	15.5982	32.5462	6.83914	5.76202	5.91977	6.02888	2.80058	9.85622	3.90351	13.3488	7.4222	5.69996	16.1832	6.40783	8.43741	9.4308	7.3706	4.55445	7.12181
NAFLD 344	429.515	55.6616	230.573	39.5983	146.826	92.9699	36.3164	33.6612	97.3383	43.4331	18.4195	18.2122	6.42535	57.4716	16.5723	69.9891	22.1178	9.18758	78.9682	24.6813	22.9507	46.6669	9.00337	11.2684	22.3772	20.9595	41.3087	17.2406	21.435	53.0546	4.40105	7.57756	9.3888	15.1271	5.18032	13.6913	2.57305	24.7423	11.7517	10.372	27.8316	5.33136	18.3807	18.6261	10.9637	5.66289	10.9397
NAFLD 345	455.57	64.9722	308.314	81.0724	228.987	113.002	36.1083	48.821	129.269	39.6097	14.4168	20.4413	5.45941	57.3348	11.4358	79.8348	27.1103	8.30223	62.3807	23.581	15.3266	36.4103	11.6618	11.7261	30.9177	20.2026	28.6008	14.1674	15.576	57.3731	5.02863	8.18273	9.98473	5.62938	4.56391	11.5887	2.41748	23.4255	11.2751	9.01819	32.3104	5.34672	14.9327	20.7281	15.0591	6.91453	14.0109
NAFLD 346	401.252	28.4139	301.843	8.43214	162.385	69.4371	22.0408	29.7077	80.1732	26.4978	9.39548	11.6411	4.4222	37.6464	3.55706	58.5249	12.0126	5.41416	34.4892	12.5899	11.5105	14.0315	3.59323	10.0321	21.1685	11.9421	12.4936	9.39485	13.2582	28.1047	3.62724	6.04761	4.36481	4.05831	1.35845	9.25818	2.34158	16.8211	4.18954	8.36932	14.9698	1.92727	9.31013	11.2913	4.57667	4.17021	6.5499
NAFLD 347	213.014	22.15	219.549	31.8581	83.7808	56.4228	17.3551	19.0206	49.5405	21.4357	12.1412	10.7103	4.32728	34.919	11.9751	30.4572	13.0617	6.24514	26.6175	9.47493	21.3734	16.8234	10.5332	9.02931	19.8221	10.2433	5.95463	9.95372	17.5203	44.4742	3.53266	4.83929	9.21193	7.97015	4.56444	9.88763	1.72377	13.4982	5.16836	6.12417	14.6436	2.90806	10.9374	13.1584	6.89152	4.25196	6.86536
NAFLD 348	557.008	24.1418	195.022	30.1404	190.404	97.3932	32.1409	42.4968	108.713	62.1743	17.3187	18.1092	6.36194	56.0455	3.44435	74.4791	18.3731	9.76468	40.4744	16.3976	24.9121	19.8116	9.20555	13.7893	20.3426	20.2159	16.7252	14.1297	21.9715	41.6759	3.60612	7.43468	7.57969	6.30539	2.08273	12.3411	2.81712	24.8693	7.66003	9.35969	21.3676	1.68847	13.0773	18.0516	8.09938	7.18226	10.1179
NAFLD 349	534.812	81.2294	180.129	93.2194	208.351	102.446	31.1544	38.5451	98.3157	53.8817	14.073	20.0555	8.01017	48.0117	7.59799	55.6863	20.4089	3.45509	42.7758	23.3291	29.4631	28.1015	16.7729	13.2928	31.6119	16.1404	26.8972	16.5	20.7513	38.1745	5.86281	9.81759	9.21873	7.30878	5.05378	14.9372	6.31762	21.6105	11.0397	9.18455	28.1337	2.80279	13.1002	19.2821	9.41095	6.60638	11.917
NAFLD 350	622.063	28.2911	222.041	36.0011	207.929	109.68	28.2714	44.5204	124.159	39.5066	13.143	13.1848	4.46213	64.9385	7.26645	81.3695	21.338	10.1009	54.0713	10.6921	16.6854	30.8525	6.87301	12.214	30.0017	17.7872	25.2005	15.4132	20.5752	37.8194	3.02348	8.54073	8.93171	6.28977	3.26212	13.0648	2.09466	21.1623	9.92665	11.6058	27.9381	1.7001	15.3763	19.4765	9.42016	6.79168	12.079
NAFLD 351	490.284	18.6668	264.133	54.7409	174.353	106.427	28.6129	31.1368	80.2944	28.8167	11.5263	13.7198	3.57863	54.6194	13.4788	70.8938	27.0792	7.60924	67.6249	12.7647	17.3728	42.4263	10.1426	13.4	26.4101	18.5906	36.6753	14.74	23.1416	54.1721	4.13761	7.19466	11.6853	9.20819	2.62469	13.497	2.25372	19.3959	10.2249	11.653	30.2281	4.70364	17.5008	19.358	11.8585	7.18625	12.2606
NAFLD 352	349.996	66.797	73.5278	94.3363	107.954	62.9719	14.7054	15.4235	70.4508	27.1392	11.7198	13.3572	5.21785	26.1683	3.99079	36.8225	8.34221	6.06351	31.3579	9.01953	11.1547	11.2932	5.80708	8.1631	8.22754	7.85247	7.86131	7.62829	12.5379	19.7928	3.33157	4.37661	5.82456	4.57154	1.09812	5.90264	1.04269	11.4362	6.54426	3.43383	15.1007	2.56769	5.96868	6.25635	6.46745	2.35526	3.93383
NAFLD 353	289.825	51.3458	148.57	86.5931	105.55	71.4993	24.3165	29.1802	99.7611	38.0606	9.47207	16.5963	6.71936	43.9522	7.37801	38.091	18.8208	8.41843	35.1806	17.7702	11.9375	18.1063	13.389	10.5487	25.2664	15.2156	16.5014	11.029	12.0093	22.8506	3.27379	5.81083	4.22487	5.89881	2.2566	9.55882	1.85891	18.4032	8.43069	7.38669	36.3826	2.31832	7.26178	11.5464	6.41763	4.92628	8.78363
NAFLD 354	254.044	56.657	136.348	38.2156	100.771	58.0823	17.1292	23.5729	58.2622	27.0674	8.87762	12.691	3.85976	31.8206	5.84936	40.6624	10.8065	6.46134	32.9179	17.3933	12.8702	13.868	5.39595	6.22794	21.2971	11.8792	25.0761	7.93731	11.4582	30.585	4.8083	3.43836	3.80775	8.25151	2.09887	6.94698	2.27602	13.7721	4.25282	5.93964	14.7144	3.10179	8.4269	9.92062	4.13271	3.38342	7.72677
NAFLD 355	448.872	59.8487	295.073	47.7968	201.803	81.5097	30.6405	43.2068	99.6645	37.734	12.3779	17.8509	3.75215	64.4019	6.16601	92.5509	22.1805	7.24927	72.8326	20.4641	23.7598	33.8491	8.72441	12.0321	20.0699	19.3791	38.1529	15.5536	25.2061	54.3279	5.30352	10.3705	10.1526	8.24404	2.94352	14.2563	3.31582	22.3836	9.26218	14.3773	26.1626	3.27123	17.5883	26.93	9.78461	8.70355	14.2032
NAFLD 356	335.031	42.2188	238.41	69.8907	168.149	122.215	36.4446	46.7518	88.4768	45.8145	17.9067	21.2619	7.31614	58.3188	9.91132	74.1152	26.0912	7.90709	66.9108	25.2172	20.0871	31.2146	15.0319	14.9823	25.2178	19.3109	22.0024	16.1667	25.5019	41.2079	4.33113	8.5708	11.5318	11.0503	2.71565	15.5052	9.33018	26.0231	8.43801	9.02779	28.1924	6.6759	14.1577	17.4636	11.1304	6.58903	12.5128
NAFLD 357	459.358	62.2241	128.186	94.8251	72.0169	70.0906	32.3149	25.5697	158.495	49.244	24.5443	18.4457	6.5435	49.6835	20.0509	43.5615	23.8282	11.28	66.4368	18.3315	16.2209	38.2887	13.7956	12.4521	27.7316	18.3849	17.7795	19.5655	25.2758	36.9362	3.80039	9.68989	10.3052	16.6464	7.21531	14.6761	3.97374	22.1579	8.80025	13.7232	23.8269	3.04992	19.8109	19.4741	11.2952	6.97288	8.6753
NAFLD 358	406.526	17.3522	143.904	29.6653	57.9497	70.5551	23.1944	22.0427	76.1846	32.8177	13.3729	12.0514	2.62026	43.6515	6.27277	65.7402	20.9341	5.89258	69.2418	15.7969	14.0313	40.0662	9.08432	9.89324	22.0112	15.7435	21.9359	17.4015	20.6072	29.7583	2.77415	6.47111	7.90182	12.5992	2.27581	11.2703	1.06082	17.7967	5.55394	11.458	16.9261	1.39239	11.1516	18.5632	7.52927	5.29821	13.2794
NAFLD 359	473.876	32.8269	220.782	19.9701	116.007	105.504	26.0966	41.5995	91.9819	37.482	14.5103	15.5608	3.65937	59.158	3.47751	61.0657	17.2738	5.90778	47.47	14.4365	11.8057	20.0873	6.53722	10.4146	21.6997	16.2242	26.2124	9.87398	20.9507	38.5154	3.42113	6.01794	6.75887	4.1646	2.7599	11.4688	2.55982	20.8398	4.10857	8.4282	21.7247	3.37615	10.1243	14.2031	8.54675	4.84425	11.7566
NAFLD 360	321.901	38.8341	168.6	25.7344	116.236	63.2658	22.9362	30.6068	74.4469	28.8849	13.346	9.79387	4.24225	43.6496	5.64311	50.0394	16.6885	8.07192	37.2494	12.7037	9.62975	24.588	7.28218	11.0716	18.8063	10.513	15.2604	10.7601	16.9207	36.2462	3.29787	5.69659	7.74047	7.1378	2.79913	9.40883	1.58435	15.2729	6.77745	9.41295	18.4982	2.07069	13.5879	14.3107	6.7252	5.09254	8.81806
NAFLD 361	468.365	44.7781	192.277	56.0682	105.686	100.352	30.2653	47.3466	229.778	46.1101	19.3892	21.7102	4.67782	40.5602	2.10991	53.5299	16.5131	5.04976	46.8417	15.1573	1.42241	26.4249	9.90812	7.99584	18.9391	16.2471	19.2563	13.5962	11.8806	36.8022	4.05831	8.63159	4.81042	3.73205	1.1695	11.3855	2.16817	21.2339	5.24627	12.0576	21.5751	0.754181	8.66529	17.7737	5.47315	5.73296	14.7868
NAFLD 362	479.118	91.4265	248.878	65.0317	205.341	101.616	43.6765	39.3995	265.572	46.1121	16.758	26.9591	4.86087	44.6426	10.1368	70.629	22.3212	5.86137	88.4106	24.3588	8.06275	35.3061	11.6263	12.0655	30.762	18.8911	39.8298	18.2173	15.3355	51.294	8.37408	9.26109	5.83646	5.51081	2.78146	13.039	2.65608	22.1179	7.4593	12.8752	27.525	3.53507	14.2114	25.9277	7.78822	7.52668	17.6453
NAFLD 363	673.17	66.9462	266.336	34.1287	161.548	103.303	32.3429	36.4366	137.512	34.1646	13.4782	22.8541	7.22624	44.268	6.33048	71.3418	18.0394	10.0625	49.0448	23.0959	10.6047	30.6888	5.91334	5.86214	26.6417	13.3423	36.1323	12.6089	11.6025	40.1827	5.09032	6.48556	4.83761	5.34966	2.20395	12.2568	2.29797	22.2449	4.97728	8.34427	19.691	2.0571	10.6823	11.0504	5.89325	4.69649	9.02888
NAFLD 364	859.42	45.4397	433.151	65.4185	324.96	108.933	44.0557	76.085	183.748	41.2676	12.7776	24.9639	5.75001	62.4155	10.819	77.4262	30.347	14.1875	61.3753	22.6688	7.98658	33.1866	11.676	13.8278	50.4709	25.8932	37.4831	18.3008	16.1193	48.5093	6.4252	8.83114	4.82602	4.27524	2.6168	17.1581	3.43061	29.1639	8.24581	15.5617	30.1086	3.07443	12.9271	21.3963	7.05288	7.44953	14.9085
NAFLD 365	477.019	54.4456	288.88	60.2503	231.223	108.419	28.3161	35.8246	66.5026	31.3955	14.9992	13.0545	4.65337	59.4873	8.43594	76.0916	22.9213	8.10152	43.4767	14.8394	18.3518	31.3588	5.75855	10.9958	22.4935	19.1128	27.6421	12.3169	19.8093	56.5673	3.22472	8.05188	9.76488	4.99433	2.89344	11.627	1.04901	16.7796	15.7951	9.63096	22.129	2.4858	10.022	19.0819	8.69966	6.9422	11.3433
NAFLD 366	414.255	59.4653	192.456	57.3483	236.829	98.515	32.1335	30.6131	115.479	34.72	13.4242	22.0337	5.79128	38.4777	7.5568	53.8333	22.3015	12.7594	48.6373	19.9135	17.2095	28.4414	10.5564	11.514	30.3964	17.5881	16.9477	13.358	15.3896	33.9325	5.1798	7.55088	7.90537	7.22287	4.03738	13.0131	3.22776	20.5895	7.35256	9.74599	24.25	3.03047	11.4442	13.7014	9.23677	5.42005	8.58958
NAFLD 367	662.843	64.4066	240.726	33.5219	274.282	104.812	35.8051	41.6087	87.5481	34.2121	11.0417	22.3796	11.7487	48.585	11.0987	103.951	21.7061	13.8675	57.2273	28.9384	12.6759	27.6679	9.69854	14.6439	40.7013	16.1157	35.8829	15.7173	16.8899	47.115	6.20773	6.51965	6.902	8.65178	5.10738	13.633	5.60674	27.6447	10.9575	7.27828	32.44	3.28169	12.2662	15.9227	8.5985	4.97671	10.2947
NAFLD 368	697.816	107.102	281.437	110.753	367.612	143.973	46.5557	60.1438	147.98	40.8423	14.5	31.5589	8.31431	61.7394	14.018	104.699	28.7887	13.5132	63.3184	29.935	36.7775	40.9477	19.8164	11.1237	56.913	25.7671	25.1356	20.9127	22.4587	55.2837	7.57716	12.7814	10.9775	7.84743	6.53387	17.6088	3.54982	24.2629	10.5135	12.925	35.3291	5.7936	16.7626	22.8698	13.6361	8.73144	17.1576
NAFLD 369	569.201	51.2964	211.769	60.0506	192.848	155.642	44.2034	43.3137	177.833	73.2572	21.6302	28.2449	5.15034	60.9063	4.18166	55.0429	31.4784	7.91344	106.06	14.4962	14.2004	66.0546	10.2563	15.5067	19.1505	23.3349	30.8234	17.6484	19.403	37.6995	3.02286	13.1399	9.12702	5.8631	1.5877	16.5265	4.88244	23.4415	7.7588	14.0335	30.3157	4.50501	14.8125	20.5541	11.6965	8.2626	12.7491
NAFLD 370	603.158	64.1534	255.112	27.4617	227.891	168.098	39.2208	46.4224	104.041	50.8663	18.4996	29.6623	4.57119	58.2441	16.9882	72.516	28.8634	10.7217	62.4944	17.4145	14.716	42.0791	13.5351	16.1441	48.3207	24.0705	21.6261	18.8952	21.2777	67.3599	5.05774	7.46358	8.58142	6.64741	3.30688	17.1564	4.7555	29.1766	10.9439	12.0264	33.7806	4.01776	16.0947	16.0248	10.3161	8.17922	16.5449
NAFLD 371	645.203	83.3501	220.993	84.0765	183.594	136.649	44.2931	48.0312	106.165	46.7112	12.9228	25.8881	7.19003	62.1824	11.3603	79.4736	24.1249	12.3587	82.25	29.9513	28.0235	35.9737	9.5939	10.8065	30.7526	22.2415	29.452	20.8386	19.1843	57.5981	9.83073	9.47626	8.04654	9.47383	5.07393	13.2782	4.77571	28.5956	8.12245	12.2463	27.8212	5.84186	10.3217	14.5301	11.7608	6.18693	10.2942
NAFLD 372	585.767	65.2533	274.527	92.4969	158.501	124.145	34.2189	38.3797	121.14	47.337	19.9652	21.3477	6.80835	73.2022	19.5923	71.5443	26.7951	13.8414	61.1563	18.6691	30.8087	38.4095	22.1801	10.7005	29.3804	23.1842	30.8872	21.4097	21.5131	40.4686	5.09048	12.6267	10.8384	7.75544	7.92183	14.6754	3.99201	19.9402	8.26819	9.27574	25.1814	4.5563	13.7246	18.5229	15.0997	7.4515	13.463
NAFLD 373	629.231	85.1917	403.762	100.251	257.978	144.528	41.7633	42.4567	135.574	49.5725	18.1757	25.7066	7.26971	67.6586	19.851	96.6647	32.1018	15.3172	67.6476	23.8932	36.9144	43.3726	19.4516	13.2691	25.6667	15.9709	29.5962	20.1864	22.0758	47.4117	4.60806	12.8231	12.2126	12.0783	5.62153	18.1457	2.04123	22.0811	13.4589	13.0103	38.2949	6.53058	16.5503	23.0194	14.1632	8.22654	12.5051
NAFLD 374	594.668	42.575	408.737	43.0053	320.181	152.972	48.2973	63.5231	147.634	48.0587	15.5638	22.7678	4.92892	80.2582	8.81034	143.356	38.0561	14.5627	73.184	19.1195	21.2488	58.0266	11.4654	13.4935	31.7264	25.3589	27.7766	21.4764	28.4908	96.9811	5.78893	11.8967	14.9734	8.31831	4.29524	19.854	1.74605	32.1472	11.4653	15.8037	39.5499	4.35774	23.6368	29.4686	15.0227	9.30804	20.1738
NAFLD 375	639.037	32.4545	324.467	60.6716	309.573	159.308	45.9798	54.8036	127.377	40.2051	15.7839	28.7091	2.96177	52.321	14.3137	113.108	25.3735	7.62585	62.0104	19.8964	21.6919	33.4975	10.2067	13.3752	39.5007	20.5001	23.6633	18.0289	20.3947	76.4283	5.4755	8.44527	6.6473	6.04363	3.29016	16.2437	2.5388	28.2332	8.0127	10.4661	29.5836	2.90162	15.0643	18.6133	10.0421	6.54603	13.9789
NAFLD 376	625.896	74.1612	360.133	64.4724	238.388	143.626	41.1506	44.9856	166.975	39.6012	12.2538	20.7458	5.33877	56.7747	22.0475	92.6321	24.1815	13.1426	61.3946	20.7996	16.971	34.9665	13.0464	11.8668	32.6171	21.3831	20.5952	18.6471	18.2506	43.0352	4.1996	7.45809	8.13199	8.1643	3.28316	15.2936	2.13036	25.6496	9.76527	10.2498	29.7405	4.0492	11.2077	16.6933	12.3482	6.70136	12.4306
NAFLD 377	482.462	64.0854	267.348	114.219	227.452	137.456	47.5758	42.6057	95.5729	50.6164	14.6122	32.3256	6.73655	63.9949	21.223	67.6833	33.4738	13.5091	74.7815	33.7005	34.9229	59.3546	16.6682	14.2828	36.3342	19.934	25.5324	20.3177	27.7645	50.7344	8.37604	9.47349	11.4409	17.4052	5.65204	20.4406	4.29552	31.8719	12.4775	11.5063	41.6266	7.03087	15.7527	18.6708	17.8829	8.15561	15.1484
NAFLD 378	598.226	69.9626	464.597	91.2454	240.501	155.724	43.0812	58.438	145.061	47.0564	15.8599	26.3137	7.46617	55.5517	26.3353	110.31	27.2046	15.2783	85.4852	28.2647	30.9498	44.2928	14.2131	13.3364	30.0242	19.2669	49.7244	20.9407	20.1478	57.3914	10.5002	10.6	9.96943	7.14206	4.76119	14.5384	2.82119	27.3375	10.6476	14.1874	34.4285	5.23784	15.2209	20.7886	11.745	7.75737	12.8797
NAFLD 379	522.862	144.762	355.223	45.0144	197.789	130.628	44.7349	46.1658	157.607	52.4338	16.0886	23.1984	15.7166	60.6334	9.62057	100.765	22.8293	12.3215	51.8345	28.0671	24.6352	28.2164	10.4818	9.36176	32.6155	18.1541	23.3413	17.388	19.6394	44.0789	6.40972	9.11365	10.3562	9.34485	3.67792	17.186	3.27751	24.9119	8.27751	12.508	30.4205	6.57359	11.5068	15.6271	9.91283	5.9945	11.0376
NAFLD 380	575.255	80.6619	359.08	79.8273	322.382	153.606	47.1234	53.3062	135.394	45.4723	12.8134	33.0654	9.76327	70.2376	17.9297	96.3613	25.8051	11.8009	63.2294	31.5214	29.5176	30.1044	15.903	15.035	27.4765	23.0213	26.2006	18.934	21.6357	53.8843	8.31464	11.3658	12.7327	8.44144	4.22828	16.557	4.02714	29.1828	11.601	10.6525	32.9513	4.64327	14.0154	18.7196	10.3223	7.80651	14.5402
NAFLD 381	673.079	29.8065	179.784	59.449	218.786	129.625	50.387	43.5076	129.936	60.3095	17.458	21.0852	6.48072	97.4831	63.2563	119.457	39.8578	17.2086	125.586	22.6324	31.8537	63.9451	27.4478	19.4506	32.312	30.6558	46.4616	30.1787	29.1213	53.3725	7.74418	13.4686	15.0591	17.9754	14.6736	21.1823	3.12135	29.3101	15.0744	15.5321	46.5913	7.51754	18.9642	27.6215	26.3659	10.3304	14.9341
NAFLD 382	646.507	35.9554	291.131	51.1678	320.954	201.117	40.4295	50.5917	122.686	49.8773	16.3111	26.3896	4.02193	68.162	11.3688	101.274	32.6624	17.056	81.6756	17.1651	22.9255	58.7191	14.3265	19.1045	45.0136	25.1668	28.2632	18.5845	29.0028	70.0806	5.97855	10.8595	10.6199	7.53158	3.79108	21.322	1.54625	29.5872	16.755	14.2942	41.4106	6.0508	17.8857	23.074	15.4085	9.85612	17.879
NAFLD 383	645.119	39.8733	367.998	50.14	365.226	128.84	43.8527	58.4513	130.559	54.6774	14.5849	21.7255	4.46237	68.7803	17.8602	81.1237	25.7643	11.9833	74.068	26.7475	21.2873	45.0711	15.7833	17.5164	34.1215	22.0314	23.0029	19.9453	26.0706	61.458	6.13493	12.317	12.8089	9.30906	3.30282	17.5675	3.66558	29.3178	13.4971	11.2788	40.1086	3.73747	16.3427	22.1499	14.0098	8.0032	16.1395
NAFLD 384	437.065	63.4067	289.104	98.4567	256.34	147.316	43.2819	46.3831	106.654	38.3653	14.8264	33.0684	8.73628	61.8292	37.997	85.9948	29.183	12.1893	75.5577	28.7155	28.1158	44.5243	17.4844	14.5863	27.7766	25.5519	22.9844	21.2955	21.7669	58.1258	6.72943	12.244	11.109	12.6632	6.98969	19.0322	2.86294	29.2187	10.3932	10.9388	34.8357	5.67004	15.2172	20.2705	15.3695	7.58652	12.3448
NAFLD 385	690.15	69.854	434.534	97.5198	257.16	180.59	50.0325	61.8451	169.288	49.6313	14.9738	27.5889	5.48882	82.4812	10.7855	124.023	28.4366	12.9671	79.6364	24.2583	16.513	43.5834	10.2791	12.9635	48.8003	27.7175	30.1574	20.7288	26.1308	61.6795	5.01831	11.204	8.74093	5.76996	2.3771	18.218	2.92991	29.8969	9.70944	15.7357	38.8357	4.7344	17.6047	22.252	12.2223	8.31759	17.2071
NAFLD 386	607.903	62.8406	302.202	117.278	234.812	134.492	39.5945	50.426	183.083	41.8879	15.4939	21.2286	8.89616	59.2189	21.7165	77.8176	30.6278	12.866	61.5117	22.023	16.618	37.0769	15.6675	12.6218	43.2708	23.4627	20.5962	18.8576	20.9813	39.7196	5.16422	10.14	13.4412	7.16265	6.07063	17.5983	3.08559	23.9433	11.7771	12.1656	32.9288	5.33703	14.121	20.4585	12.1321	8.12161	12.493
NAFLD 387	389.579	57.9439	194.562	30.1834	140.189	79.603	20.9327	26.5393	93.9371	26.3831	12.238	14.4415	7.00254	37.2236	4.29797	54.7371	12.2037	8.66236	31.7135	13.8919	15.8524	15.7701	6.47963	7.71528	14.7386	8.87519	9.0787	10.9327	15.482	24.4115	3.73012	5.2251	5.08562	6.09122	2.71858	7.82259	1.55413	17.0387	6.10764	6.21924	13.3513	1.8011	7.64132	10.3134	6.02765	3.38264	7.23477
NAFLD 388	353.691	23.3461	139.216	24.2449	126.109	65.86	18.2975	24.0177	77.1763	23.3112	10.1225	9.09591	2.9171	39.7225	13.8944	42.9106	17.3498	5.45061	30.112	7.32641	4.0942	17.1513	6.31509	9.63503	23.7392	11.1769	9.24537	10.006	14.4949	29.2369	2.41841	8.91725	5.94341	3.89584	3.92263	7.95858	1.79928	12.2876	9.31103	8.32992	20.6499	3.67062	12.3099	15.1102	8.75035	4.92535	6.96097
NAFLD 389	449.812	77.6948	202.042	93.8112	223.635	125.902	35.2522	42.1485	111.166	35.8907	12.6701	20.8418	5.74378	55.0285	14.5588	70.3908	26.3956	10.6748	56.8574	19.161	21.2411	36.2878	11.8285	12.1026	31.9888	15.9288	34.2629	13.8895	19.0721	47.0645	3.67924	10.3477	7.14742	7.58208	3.96916	15.8749	2.35716	22.0448	9.82564	9.94326	25.9738	5.1709	12.7994	16.1784	11.7881	5.78288	12.3992
NAFLD 390	443.711	20.8852	262.145	43.7679	155.167	87.776	27.9489	49.2256	104.309	30.0968	13.8637	13.3442	3.30518	60.6913	6.21351	86.1855	19.2061	8.28882	46.0975	12.5617	17.3049	23.6806	6.31931	11.2412	22.4398	17.9746	24.4714	13.7842	23.0849	36.4946	5.19986	9.80054	8.72392	5.00268	2.86408	10.6681	2.09945	18.9909	4.65807	10.6555	22.3007	1.01583	15.5606	18.2843	6.5739	6.28546	11.6998
NAFLD 391	241.925	41.1081	229.446	39.8145	90.5153	88.7816	22.168	31.7841	59.4838	27.3211	7.28012	14.3823	4.483	38.2378	11.5391	38.8172	12.7291	5.21931	32.2274	13.4869	14.9193	17.0163	7.81653	7.60984	18.6432	10.4006	15.82	6.09136	14.3005	22.2771	5.15528	4.93851	5.39236	4.51328	3.73792	8.81181	4.13811	14.8686	4.81167	5.32432	19.2869	4.50762	8.39099	8.53308	6.91787	4.4294	8.63733
NAFLD 392	728.389	43.0041	326.316	76.781	322.978	167.037	38.2397	41.2974	119.936	36.8186	16.9853	20.8255	3.77316	62.0459	6.96341	83.0148	31.2252	7.70404	70.4671	13.712	23.2507	62.2072	11.9717	15.8124	31.228	19.3857	36.2106	15.5253	25.0035	62.8356	3.1709	16.5887	11.2057	4.58364	2.97922	17.4349	4.68688	19.8542	13.4226	10.96	33.8634	2.51488	16.9458	25.5406	14.8228	10.2054	16.4049
NAFLD 393	549.276	20.2088	250.108	70.2435	144.035	93.4514	26.8822	36.3307	84.2676	41.1232	17.2956	14.2465	3.76917	58.0778	8.13615	63.045	19.8016	6.35424	49.8192	11.1771	10.3581	22.7261	9.56381	13.5075	19.4678	16.5169	15.3834	12.7486	25.3888	34.8698	2.59722	8.68643	7.51837	4.72836	3.41794	10.9614	2.39886	19.7455	12.4993	10.0043	50.4341	2.56231	12.3372	15.3188	9.589	6.48086	9.66748
NAFLD 394	348.683	64.5469	132.389	75.1363	176.153	79.875	28.7368	25.6079	98.7219	55.5707	21.6288	21.2314	6.47144	37.9289	14.7899	36.7033	17.3563	5.68536	44.9062	19.1261	20.2534	31.8205	11.165	14.0366	19.4335	14.7157	17.8095	16.7917	20.0432	35.9909	5.76309	8.69599	9.90709	8.61969	4.64645	11.3538	3.62431	21.0166	5.78824	8.24442	18.2521	4.59847	13.5448	16.9503	9.61463	5.93523	8.09956
NAFLD 395	472.887	9.86015	393.922	51.2234	180.106	124.379	25.5905	40.1055	113.295	34.4716	14.1646	15.0316	3.25795	60.2384	7.88719	88.9179	22.1926	5.12516	71.6012	11.9312	17.0837	32.3875	4.9819	11.9018	23.5151	16.7098	28.7848	11.7635	20.6479	44.898	2.48617	7.51178	9.77542	5.14186	2.38461	11.8343	2.10655	18.9162	9.32436	10.8735	31.8042	2.34634	12.2548	21.7072	10.3248	6.61113	12.7139
NAFLD 396	436.92	184.084	63.143	118.764	117.64	46.1258	16.7962	12.3823	12.5098	10.4326	10.3618	12.8624	9.16183	22.708	4.14597	21.7744	9.02854	9.17855	16.9705	13.0925	2.22205	5.08092	3.67731	8.06105	9.9633	5.57664	8.4361	5.15963	5.39962	8.74634	7.80575	2.44815	2.99602	5.16073	2.72634	4.99442	1.2051	4.63431	3.83222	2.11292	4.47431	1.03367	2.47692	2.32773	3.16729	2.13386	3.03788
NAFLD 397	415.828	331.846	56.878	330.972	134.929	61.0241	17.3161	14.2833	15.3637	11.3939	11.7493	15.5222	13.364	20.6247	12.904	21.1599	8.75564	10.3406	21.9384	15.3811	6.19827	7.71084	7.28177	8.76026	9.15624	6.18171	10.5846	6.65411	7.10454	10.7542	10.1325	3.92189	3.00139	4.839	4.91157	5.65677	1.82668	4.13882	7.51073	2.58046	5.68638	1.51965	3.21647	3.10128	3.80235	2.32708	2.80643
NAFLD 398	180.286	225.637	48.1853	121.552	40.7441	15.7672	7.69329	6.14714	4.48249	4.98562	6.26236	6.85591	6.62241	9.5809	6.67081	8.80819	2.60224	3.58052	8.04147	5.93153	9.84088	1.15183	2.90987	2.30163	3.58279	2.54401	5.10271	1.612	2.225	2.94435	6.1235	0.851869	0.980214	3.45566	3.7371	2.68412	0.67398	1.30582	1.52718	1.11831	1.68287	0.788976	1.07357	1.20312	1.65474	1.15719	1.02965
NAFLD 399	599.646	215.34	113.857	246.069	200.022	77.1854	23.5972	20.9563	27.5898	28.0925	22.1416	14.8304	22.6896	42.2715	23.2763	34.4022	14.4118	9.8914	46.1305	18.3681	29.5293	22.3218	8.35856	9.8833	19.4748	8.49529	16.5297	10.9298	10.8735	12.7186	9.49188	5.60433	5.85216	10.3924	8.75669	7.57883	4.40327	7.59459	6.17651	3.91983	8.38687	5.8713	3.42627	6.29826	9.69917	3.32612	6.96667
NAFLD 400	684.732	275.796	159.432	240.233	144.307	104.29	27.0137	21.6072	36.0757	28.7351	16.5974	20.5774	17.2618	45.4666	14.5289	42.9519	16.8591	8.96203	44.6354	23.4331	30.4748	24.3134	7.86941	9.43627	15.9295	7.63459	18.1322	11.7995	14.5177	22.6659	10.3337	4.37021	8.28485	12.8354	7.20032	10.291	5.46189	9.90489	6.55803	5.06214	10.7412	8.1433	4.68329	7.01383	8.86109	4.59208	7.94946
NAFLD 401	490.778	253.515	117.78	281.461	159.232	97.8938	26.8167	24.1282	38.0133	40.7362	18.6458	25.7745	20.2175	50.7522	18.4245	32.2826	17.2482	11.1152	49.8296	24.1868	33.5675	28.5609	11.8082	11.1807	18.7743	8.19252	12.8491	14.0559	15.0555	23.736	9.96651	5.76501	5.4338	11.2949	6.21497	10.5544	6.19634	10.3552	4.00014	3.81879	13.7029	6.46604	3.87684	7.76084	10.4599	4.24469	6.78478
NAFLD 402	549.97	227.323	308.305	314.807	156.545	107.542	25.1407	20.1794	25.4927	19.7995	14.99	17.709	22.1104	43.4796	13.1145	46.5097	14.2951	13.692	40.1075	20.5355	21.3272	21.0547	9.44362	7.55858	16.969	8.19721	11.1672	9.66899	11.8562	21.3861	7.13575	3.81155	4.871	6.52701	7.16131	9.41814	3.7483	8.22138	3.64572	4.00224	13.0589	5.25216	3.52671	6.73534	8.01498	3.89425	7.71188
NAFLD 403	325.256	160.576	185.608	209.285	141.098	98.656	22.79	21.4432	18.1696	19.1666	12.9854	16.4582	18.1474	36.1656	10.8127	29.9086	13.1239	10.1585	40.5956	20.1384	26.971	18.1247	8.27475	6.84085	10.2258	8.34029	8.67811	9.25969	12.4873	15.8881	14.5975	4.71117	4.73861	8.96316	4.90366	7.82869	4.31084	7.56709	3.59911	3.25644	8.37551	6.56027	3.38932	6.29961	7.41979	3.39871	6.02944
NAFLD 404	507.154	164.914	165.738	254.986	221.478	87.4537	23.6664	19.8797	27.8791	16.1315	11.3367	17.971	19.6758	40.1526	16.0357	38.0395	14.9537	11.472	40.5814	17.9939	24.9583	21.1135	5.40671	7.57308	14.6328	7.20447	12.5233	9.29443	10.9539	20.1223	10.7479	4.52054	5.59804	8.7769	5.90219	8.97289	2.45642	7.70403	5.76607	3.9272	8.80683	3.47653	3.55543	5.40431	8.23795	3.3427	7.61692
NAFLD 405	393.063	137.339	141.654	265.967	151.829	112.454	25.9973	25.8546	29.2329	52.9117	27.3382	20.7803	20.3169	45.4477	9.1258	30.8815	18.923	9.32453	50.53	23.1415	26.4072	25.2214	8.49229	11.224	17.8438	14.4798	16.9173	11.5012	12.4636	14.9139	11.5312	4.58404	5.26066	9.4632	8.78664	8.98461	6.67781	10.3504	6.0105	4.02944	11.9633	5.37475	4.32713	8.40802	9.26687	5.10897	10.2317
NAFLD 406	446.881	236.725	86.4596	243.716	186.787	75.6336	23.8952	19.3473	27.5223	16.6272	11.6261	13.8025	16.9994	34.3387	9.73914	28.2559	12.7543	12.5093	36.0638	20.1861	16.2304	16.4666	5.63924	9.87347	14.6829	9.50256	8.21226	8.09589	10.2853	11.2026	10.6654	5.54789	5.79246	9.19249	6.47796	7.75732	4.39211	6.63704	5.8119	3.74431	7.28542	6.4333	4.23424	4.77771	7.20605	2.90458	3.8831
NAFLD 407	564.089	118.117	189.136	62.7933	194.598	105.302	31.4996	24.3278	39.3794	25.3185	17.4987	20.6791	19.3836	54.4049	18.4238	50.207	20.0592	10.5301	57.0566	21.2633	19.9099	29.2599	9.46272	11.5293	14.9839	10.8195	17.9048	13.6221	17.8578	28.3894	8.96452	5.06225	5.69149	15.368	5.48711	13.71	4.50506	10.9926	5.61856	5.21837	12.8177	6.8116	4.88242	9.74503	10.7893	5.06443	8.93082
NAFLD 408	603.791	207.337	132.892	201.726	272.309	91.5548	27.0465	26.6879	33.7365	24.1626	21.5518	19.8827	23.4816	44.5061	14.2128	42.1107	16.5475	13.0021	44.9333	23.088	25.9893	16.0328	7.46934	12.7587	21.1063	12.7621	15.3624	12.2053	13.0084	22.3156	11.3394	5.58958	4.86235	8.63342	8.3101	9.40948	5.15237	9.52154	7.88579	3.92255	13.8904	4.15663	3.64648	5.85582	8.04017	3.99333	6.37366
NAFLD 409	567.047	213.319	286.044	157.37	208.285	102.059	24.5892	19.8405	21.5574	16.7722	13.7862	17.2958	24.5145	45.0112	14.9907	58.7041	17.5906	10.8094	49.0675	20.6587	25.2394	22.6033	7.55133	9.1853	13.2895	9.08958	12.6578	9.13366	13.7354	23.496	10.4262	3.38231	4.6637	10.2418	8.2511	8.99785	2.03139	7.32487	5.85916	4.07248	9.62056	5.02864	2.51816	6.97929	7.76785	3.45762	9.38818
NAFLD 410	531.824	305.591	132.751	477.996	184.529	123.174	27.1043	19.9169	30.0153	23.1852	19.1359	21.6297	19.277	47.9025	22.748	39.6226	19.0822	11.6666	60.9807	15.9342	27.7921	22.6666	9.57039	14.2539	19.1253	8.99478	14.9115	13.7987	14.1764	20.4993	9.30756	7.20268	8.72522	15.9341	9.96553	13.8548	4.00734	7.60565	15.6589	3.83947	20.2363	7.16873	3.93998	5.37317	12.9379	4.59796	6.77269
NAFLD 411	468.149	179.381	193.099	127.302	145.228	94.63	29.3267	22.7386	25.4198	25.1415	18.5844	21.0577	15.763	46.2112	15.7232	31.3422	15.4657	8.50462	50.8294	20.6578	24.8801	21.9319	7.5597	9.72798	13.0099	8.07992	10.7556	10.4562	13.1056	19.845	11.3483	5.81092	6.59843	8.39313	6.38902	10.5734	4.05503	8.15702	4.03873	4.28487	9.88699	3.88468	3.90488	8.19411	9.96293	4.25532	7.79681
NAFLD 412	447.59	208.243	267.855	194.773	162.543	98.0295	24.6243	22.5487	31.4493	21.0265	17.4889	18.3671	19.2703	42.7676	16.6272	37.0439	15.9596	11.2642	49.0166	15.4382	33.6835	25.694	9.37752	9.13474	9.83648	8.68356	13.6783	9.06527	14.7312	17.3394	9.89715	4.77304	6.47291	10.6119	6.23187	9.77548	3.41322	8.04349	6.28392	4.12814	13.4482	6.85201	3.959	8.01054	11.3543	3.99882	7.29306
NAFLD 413	544.137	166.208	264.771	157.29	167.335	116.713	26.0637	23.6697	28.412	22.133	11.3844	19.6485	18.4188	51.3738	13.7029	45.055	14.9792	9.41667	35.5942	15.8381	17.232	23.3771	6.39163	8.25265	10.6235	9.60475	12.7433	8.49138	11.4673	23.4942	7.64593	4.4298	5.22889	6.43352	4.79925	10.2703	3.51336	8.63614	5.54425	3.34799	9.21429	4.53921	3.424	6.18027	8.02639	3.97834	5.83036
NAFLD 414	533.71	167.204	238.517	292.36	139.162	96.7157	27.3787	22.8664	31.5095	27.2644	17.9193	21.056	24.8086	54.7145	24.3645	44.4159	21.2162	10.7079	53.1844	20.8893	33.8831	30.8542	7.23167	10.3986	10.237	8.93355	10.8926	13.4427	16.1229	31.4084	9.31769	6.6655	7.11729	20.8503	7.52933	11.7825	4.50101	9.12534	8.07683	6.33282	14.871	6.86702	4.06911	9.78752	10.6737	4.75687	8.43314
NAFLD 415	350.058	374.915	94.5611	615.165	166.812	58.2831	24.8453	18.2373	17.1284	19.562	17.7633	16.1089	24.9344	32.4957	32.0218	24.3631	12.793	9.50679	36.2133	18.0968	28.7232	13.8123	7.89044	12.5853	7.46331	7.92379	9.49027	8.565	9.09585	12.0612	9.60588	4.62736	6.19335	8.48644	9.86621	7.61706	2.26071	6.2051	13.3187	3.09799	21.5508	11.9922	3.27558	5.91788	8.36593	3.39346	3.94525
NAFLD 416	566.955	311.007	210.455	361.297	178.062	139.577	26.8252	20.37	26.7906	20.6145	14.3208	17.9312	24.125	43.3396	28.6155	46.429	18.9885	13.3788	50.6296	19.8133	32.0864	24.7301	8.05063	11.4499	18.6657	9.52145	17.5316	12.2539	12.4994	17.7983	9.38425	3.97579	7.45685	8.15959	6.51887	10.1358	4.29068	8.50613	6.86339	3.56998	12.3705	8.39213	3.21033	7.54676	9.69596	4.36931	7.59098
NAFLD 417	735.288	183.721	146.73	310.055	185.082	112.771	27.1829	24.0798	35.5982	27.1255	18.6252	24.6936	18.9395	51.6566	20.6343	40.9282	22.6096	10.5075	61.6983	17.843	26.6377	23.841	9.75984	10.8728	19.4547	11.2325	13.4717	12.9431	13.7694	21.5245	11.8716	5.59148	7.31127	12.1441	6.76952	10.2772	5.72317	8.52864	7.54654	5.25993	13.2931	8.80373	5.26211	8.27462	11.5554	4.25864	9.15801
NAFLD 418	474.309	259.264	163.238	204.784	163.818	100.785	26.3064	24.1929	29.0434	24.1058	15.3616	18.453	20.2935	39.9748	23.7273	37.8117	18.5248	7.87894	47.256	21.443	33.9683	24.3221	8.88698	8.04218	12.2317	8.44267	11.2731	11.8576	14.1099	18.8573	12.2123	5.00537	6.87132	11.4028	8.33802	9.32828	5.51478	8.46935	6.2852	4.14847	12.0353	6.9937	4.1062	7.71664	10.1432	4.02287	7.97082
NAFLD 419	462.295	205.854	115.557	184.049	152.649	89.7255	28.0667	19.4643	33.6139	28.0317	14.5657	22.6869	20.7421	37.4032	13.5776	33.3417	16.1587	9.94379	38.6763	15.0211	35.325	17.8551	5.8332	7.31507	13.8053	7.73823	12.1332	9.86933	11.3943	17.888	10.7056	5.20662	2.59706	9.85999	3.54677	8.94897	5.05162	8.13761	3.69899	4.1809	9.28624	6.35974	3.54185	8.28701	7.96613	3.77739	6.49627
NAFLD 420	492.945	317.087	112.676	315.107	207.591	131.222	33.2633	22.4489	25.8003	39.6205	21.982	22.2851	21.9824	51.9648	26.0478	42.2379	21.6769	12.4683	49.3676	23.1152	34.9967	23.4176	12.6149	12.9151	13.7287	13.1079	11.0853	14.218	17.4847	18.8445	10.8679	7.4155	5.723	13.7011	13.8049	12.9962	6.80198	10.4418	10.9326	4.32904	14.7654	7.09804	4.40303	6.94716	11.5618	4.99595	9.40647
NAFLD 421	431.032	167.041	81.4142	257.778	178.189	61.1237	19.9682	16.4868	26.4254	15.027	16.0753	19.8885	11.5172	41.289	15.7017	28.3314	13.9305	6.73304	50.7244	14.4915	16.8308	26.3482	5.75844	11.2565	12.7307	8.77563	7.73642	8.31587	9.66835	12.5219	6.11745	4.3177	4.5293	7.71157	4.62857	9.26855	4.14907	7.07854	5.72901	3.80802	12.5479	5.43012	3.85747	5.43945	7.86889	3.10152	5.20841
NAFLD 422	451.008	205.941	133.957	215.217	153.578	99.1797	25.7302	23.7401	36.4862	23.5727	18.3113	17.0549	17.142	40.8439	7.40554	36.8646	12.641	7.80703	50.9888	14.0272	18.9715	20.1852	10.1868	7.66091	15.9702	8.11142	14.9559	11.3054	11.6434	13.6874	11.8825	6.5328	3.9431	7.68425	3.73165	9.3807	4.22434	7.44232	4.34611	4.3984	8.57839	2.76053	3.8592	6.85245	7.61508	4.35601	5.86624
NAFLD 423	687.318	213.505	176.161	260.614	225.642	91.3234	26.5658	18.5149	25.6294	14.4601	15.322	15.1633	20.8758	47.3293	16.2344	46.4528	17.5018	18.1226	34.8624	16.5123	19.0632	16.8922	9.86495	8.89595	15.1148	9.82271	8.70464	8.578	13.4387	13.0029	7.07258	4.92359	7.4795	5.58084	5.93393	10.0735	2.75318	7.37073	8.95875	3.34714	7.01863	6.15806	3.24696	6.34859	7.16738	3.93006	6.50197
NAFLD 424	512.09	118.308	132.671	288.647	189.311	94.1185	24.697	17.426	28.4939	15.8004	15.9552	18.237	18.1605	41.7249	15.3265	31.5234	17.114	11.3616	45.8332	17.8092	24.9077	20.1056	8.44078	8.48593	21.5578	12.9778	9.89728	9.96377	12.233	12.2765	8.26065	5.98317	5.66296	8.45298	5.90503	9.17454	4.65921	6.3421	6.59835	3.89271	8.37242	4.5815	3.33212	5.81119	9.8145	4.30168	6.63444
NAFLD 425	545.206	163.775	187.313	198.915	188.422	81.7603	22.9902	17.1526	21.5689	10.6864	16.8012	13.6353	17.4192	37.9555	4.48365	37.1865	14.2865	8.42081	36.3439	13.4456	14.3074	13.7826	4.87746	6.71001	12.7362	6.73807	5.8491	6.6814	11.2551	17.0856	8.12048	3.24454	7.24453	5.23092	5.08344	6.51249	2.10627	6.34441	4.24129	3.14022	6.21698	3.20533	2.67032	5.31633	5.38908	2.97293	5.94414
NAFLD 426	580.339	149.188	155.979	192.655	233.764	80.6113	25.5214	23.0058	27.5221	24.3835	13.2422	19.979	18.985	41.4117	12.8555	42.6206	17.2228	13.6746	43.5201	18.6829	20.3798	19.592	6.44478	11.4531	14.0378	8.57352	14.1891	9.22547	13.7136	17.9566	8.92601	5.00659	4.49491	9.85215	5.06454	9.67189	5.21559	9.0746	6.56991	3.50046	10.2798	6.30792	3.88618	6.515	9.49159	3.81494	6.14605
NAFLD 427	264.407	161.97	67.7981	276.63	134.744	70.8532	15.4311	13.6403	13.0082	11.2825	13.4575	10.7204	11.1166	29.5484	7.32605	13.7102	8.31006	7.14563	25.2578	9.27219	14.695	8.13048	4.20256	8.80787	5.71772	5.90804	3.69913	4.80173	7.30868	6.26071	4.74265	4.4619	3.54548	4.31696	4.00512	5.59851	3.50046	3.42527	4.97987	2.09964	6.46301	3.8742	1.59136	2.95711	6.05977	1.80921	3.67673
NAFLD 428	478.32	167.444	183.661	231.3	230.545	89.0167	28.5465	23.123	21.5571	20.3613	15.1792	21.2712	23.0575	49.8832	20.4432	32.1144	16.3779	8.84235	52.578	19.316	15.4922	18.3639	8.83394	9.25675	14.4646	9.72782	12.3507	10.8325	12.3729	19.3133	11.1418	6.11701	6.7679	7.42485	3.23932	9.8653	5.79247	8.44859	6.11098	4.8558	8.13879	4.87303	3.0805	7.00255	9.57368	4.01546	7.17018
NAFLD 429	465.658	120.901	235.356	252.479	142.15	68.3395	24.0027	20.3175	33.2408	17.7601	12.9951	14.9746	22.4124	49.3248	16.1193	35.428	15.994	11.8052	44.7875	15.5427	19.404	16.5416	8.02515	8.51631	9.15552	9.20599	14.0666	10.5015	9.93973	13.0094	10.1677	5.06147	5.29208	12.4919	6.66693	9.31083	2.99862	7.75733	6.52438	4.06422	9.8822	5.84936	3.74405	6.61362	8.29092	3.86025	5.03088
NAFLD 430	415.319	227.224	107.778	270.206	174.121	88.8838	22.1476	17.6941	17.0678	17.8504	22.6368	14.4648	14.361	47.4637	11.5744	22.1053	14.3778	8.5025	42.9329	15.3217	28.1371	13.2873	5.7765	8.8628	12.0203	7.73707	8.96275	6.50777	12.8335	10.8768	6.1397	5.2145	6.09338	7.68548	7.37994	8.08269	5.5113	5.33899	4.79455	3.58103	7.41239	2.94932	3.60878	6.58922	7.19985	3.60905	7.35303
NAFLD 431	259.609	148.41	110.797	217.363	101.431	62.6659	14.5496	8.24763	11.0429	8.52591	13.8359	11.0137	10.6447	25.7025	11.1768	16.134	9.32459	7.72246	25.8756	9.20016	11.3562	9.52989	3.7791	5.78109	5.98687	3.65876	5.4646	3.55292	8.84136	7.4539	6.45612	4.45993	7.09859	4.5969	3.49987	5.12714	1.68765	2.94621	4.72532	1.81125	4.01317	4.10925	2.65964	3.05175	4.73274	2.41724	3.13565
NAFLD 432	602.874	182.505	172.155	267.876	221.202	113.328	26.1379	17.2611	21.3763	18.3443	16.283	19.5795	14.1397	45.0335	16.4998	41.0966	18.6918	11.0782	47.0521	13.3713	24.9131	22.035	7.643	8.5917	14.4624	8.39101	9.23803	9.10047	12.4981	16.3483	9.5809	4.68116	8.76465	5.29001	6.39751	10.9512	3.19508	7.37257	5.51468	3.59799	8.12909	4.25451	3.23495	5.95815	6.98948	3.84749	7.45797
NAFLD 433	584.032	148.547	232.034	174.999	199.949	116.801	29.279	23.2359	21.502	14.51	12.2563	16.2542	18.9476	43.6789	8.54307	34.2059	15.8427	11.3819	45.7622	18.548	19.3054	14.9124	6.18335	9.65072	15.2093	8.2167	10.1235	7.04658	10.4956	13.9436	8.43438	3.52132	7.47935	6.7132	4.85586	9.9732	4.63529	7.97965	5.76311	3.72749	6.72704	3.95758	2.84927	4.62638	7.68553	3.54927	6.7222
NAFLD 434	398.039	329.121	132.395	402.554	238.663	116.134	29.2552	17.1773	26.573	18.6591	16.2616	18.4774	18.9921	38.7928	14.5157	33.1666	16.8269	13.8684	47.6041	13.8056	17.6145	16.2875	10.9616	11.749	12.176	9.03741	10.0972	9.27842	13.3583	14.1826	9.76251	5.08262	9.065	8.64368	6.58298	9.96466	4.45432	7.52138	7.40336	4.49008	14.0735	7.56946	3.89551	6.1715	9.3292	3.94717	6.25923
NAFLD 435	387.477	123.443	163.94	255.029	126.452	85.0886	22.9234	18.2154	24.9292	21.9413	17.2123	17.8288	18.388	37.7037	10.0748	33.2212	11.6027	9.74761	44.4087	16.169	22.4569	15.9506	8.08296	8.1027	10.052	9.00921	6.37708	6.8634	11.4898	15.4947	8.26115	4.39292	3.82473	6.17141	5.15229	8.91159	3.96497	6.1639	4.17127	3.30605	7.65586	5.13746	3.20757	6.36744	7.96514	3.59603	5.13649
NAFLD 436	489.97	233.411	139.349	200.681	222.183	92.0336	21.7163	21.3259	19.9643	12.6936	15.0176	14.5196	11.6256	39.7749	7.57878	28.9354	14.4599	6.87514	31.8348	11.7329	14.0423	10.9438	7.41762	9.61299	9.25015	8.08891	7.11303	6.853	10.3751	10.6991	5.80762	3.60902	6.15063	6.58312	6.54147	7.48811	3.35927	4.93352	5.11419	3.4755	7.87218	3.34257	3.19416	4.20542	6.45466	3.45517	5.93084
NAFLD 437	428.942	244.169	200.91	346.661	135.511	91.5211	20.4872	15.645	17.5476	12.9404	13.9128	13.0065	18.447	35.8773	20.2572	25.5115	12.1639	11.3823	37.9966	10.2598	12.894	10.4436	6.33948	7.14835	14.2708	5.50183	7.02252	7.00726	10.5497	9.32343	5.37919	3.46456	6.49501	5.8861	5.50277	7.08062	3.15192	4.93981	6.00296	3.47526	5.79802	3.8373	2.75586	4.7005	6.58608	3.06101	4.35783
NAFLD 438	56.7236	102.002	16.4684	103.453	32.5262	6.39343	2.90823	2.14947	1.03274	1.35843	3.19512	2.62519	1.97023	4.37908	5.0768	5.9094	2.36089	2.29876	3.96883	2.42318	2.8583	1.99367	1.36996	2.14617	2.38532	0.807766	3.45301	0.563667	1.79916	1.89739	2.60065	0.285958	1.22411	1.25482	2.73796	1.81454	0.253799	0.661493	2.33629	0.450846	0.627038	0.816609	0.720144	0.830463	1.12369	0.526788	0.394003
NAFLD 439	231.111	194.31	55.6069	253.316	127.722	45.4639	13.0015	8.16986	4.41246	6.32948	16.3379	7.26766	10.6241	21.8007	13.8169	11.2008	6.54726	6.34194	14.9494	8.25264	11.6371	5.19468	5.284	8.14132	5.17059	3.49791	5.64852	3.63613	5.68469	4.07469	5.62028	2.39962	5.94379	3.14131	6.95278	3.697	1.15032	1.56656	5.9851	1.63727	2.36864	2.07024	1.39497	1.55254	3.79414	2.27478	2.32392
NAFLD 440	364.488	209.566	67.6807	195.129	187.811	96.8311	21.3619	16.1588	18.7481	14.2302	14.4832	13.7072	11.8261	36.4726	13.2118	28.4781	12.3547	10.7922	40.9067	11.2794	19.8894	13.624	6.05823	9.18448	9.83498	6.21542	8.70575	6.32972	9.44566	9.91113	9.69714	3.75107	5.73965	4.74735	5.00175	6.56616	4.3715	4.58773	5.81257	2.83502	5.41167	2.698	3.69479	3.71457	6.12256	2.61448	5.02805
NAFLD 441	405.98	359.899	51.9553	530.036	85.6186	46.3202	21.6682	9.87715	6.71667	11.2959	23.3693	9.46974	12.3067	20.8086	23.0979	21.4337	8.61096	8.0553	26.7948	21.5185	24.6655	10.0732	7.16483	9.2328	9.718	4.83916	11.6317	6.41086	6.31464	6.65773	12.9086	2.20059	5.08689	10.7741	12.4504	6.62077	2.16237	3.81788	8.47578	2.35429	4.00877	4.45839	3.12467	3.53177	6.16283	3.3709	1.64671
NAFLD 442	291.333	239.545	86.6401	275.901	178.003	82.7985	23.1203	15.3636	21.7948	11.22	14.7232	13.5127	14.6985	43.436	26.9904	18.2331	11.568	12.2291	48.2222	10.0304	19.7385	12.1997	6.76833	9.05009	8.74306	6.00479	7.30063	6.59311	9.96365	11.4484	8.15544	3.83833	11.3068	5.4984	4.16883	6.5554	3.92779	5.02325	5.51861	5.32477	5.95403	4.81333	2.35878	4.22103	5.88096	2.97092	5.07393
NAFLD 443	357.528	288.512	159.596	308.545	124.452	90.873	25.5366	16.038	18.3214	21.6932	23.4559	15.9474	15.8546	36.2753	36.9403	26.0997	16.8272	9.92925	40.4713	16.1039	18.988	17.3826	10.2026	10.4201	12.2542	6.70829	8.25155	9.20126	11.7821	12.4848	8.84709	5.56672	9.97804	12.7815	10.0001	8.36223	3.90449	5.98398	7.96251	4.05483	6.77649	6.28926	3.55392	5.70264	8.91937	4.25628	5.85239
NAFLD 444	466.643	190.43	168.569	306.395	173.57	90.3184	27.8958	17.2431	29.7728	19.602	17.3484	18.663	17.6253	44.514	19.9734	46.016	16.7996	6.95178	58.577	18.1571	21.5971	25.8657	8.65563	12.1947	14.7227	7.70468	11.2602	9.40073	16.1229	22.3395	8.97349	5.6227	7.59348	13.9283	10.6566	10.656	3.79452	9.13401	5.84276	3.7817	12.1334	6.1315	3.46952	6.96551	11.9356	4.02409	6.6958
NAFLD 445	591.062	288.735	141.041	174.927	150.655	102.926	28.6546	19.1106	27.9324	24.6401	22.1482	17.9385	18.9177	43.2072	21.9674	32.7126	19.2439	7.01502	42.1252	19.0614	9.73433	17.0986	9.49866	11.4212	13.3775	9.01269	7.06589	10.1695	15.0233	14.8356	8.01539	6.38717	5.90142	12.8329	9.40274	12.0623	6.65262	8.63497	5.40346	4.353	8.67663	5.9156	3.55559	5.97559	9.14142	4.49091	5.96336
NAFLD 446	649.294	213.413	123.455	233.505	171.5	109.448	27.5752	16.4105	25.7791	19.494	20.2765	18.1506	11.8611	44.948	16.6012	36.7124	17.315	7.83878	51.9406	16.7236	34.8698	25.3926	7.0574	11.8622	10.8112	6.58798	12.3685	9.69082	14.1057	14.7879	8.66877	4.27266	9.45735	12.8719	8.07303	11.2492	3.17114	7.19359	8.46546	4.8955	8.28262	6.49884	3.73001	5.90953	9.65694	4.31251	5.6444
NAFLD 447	477.357	242.456	138.622	383.455	170.563	105.483	30.2348	18.9985	19.7552	23.7165	25.0875	19.5684	17.4435	50.5185	28.8984	26.2456	18.4463	14.94	59.3081	14.2397	24.045	21.616	8.55127	11.4545	11.48	7.21609	10.0078	11.0875	17.5853	16.9892	9.4812	4.7107	6.78458	12.2352	8.85209	11.6754	5.82763	6.81345	6.28941	4.8106	8.48336	7.33948	4.64243	5.61218	13.7883	4.8591	7.37953
NAFLD 448	642.653	282.334	120.625	237.852	233.527	113.512	22.1644	15.0793	26.8433	16.8125	16.5784	17.4209	18.0008	44.6211	18.9034	34.3272	13.0237	11.7919	43.4438	15.3028	16.4857	14.0885	7.04374	8.32971	15.9033	8.57192	10.0338	8.61764	11.4266	13.7569	7.31826	4.93617	4.44936	5.94867	4.98564	8.2127	2.90495	7.00101	6.26128	3.4522	7.37089	4.09731	2.87446	4.24935	8.29189	3.63286	5.41619
NAFLD 449	564.707	192.537	153.899	327.383	122.622	78.1189	26.7527	16.8792	28.7199	21.202	16.9522	20.1301	16.628	57.0078	83.0813	38.1731	22.3919	16.3473	71.5773	19.305	26.7742	29.272	11.0751	13.2735	12.3367	10.6425	12.3616	12.6041	15.4477	19.8075	10.8589	5.00378	9.74974	27.888	18.0224	11.7416	2.49399	8.76336	10.1498	5.29637	13.2189	10.3474	3.13414	7.3977	16.1814	5.42432	5.14004
NAFLD 450	560.411	163.26	156.623	314.29	117.263	97.2837	26.4357	17.801	29.9877	30.0415	20.1931	16.9265	17.0923	49.867	19.4554	33.154	16.0145	11.8133	46.4841	14.4653	20.869	22.3357	7.79512	9.95578	16.8846	6.83019	9.32972	9.71618	15.0663	17.4148	7.17472	5.35615	9.10274	9.03036	5.75141	8.78435	5.25519	7.48878	6.87073	2.91848	10.6995	6.25883	3.99108	7.32225	10.0759	4.93952	5.47961
NAFLD 451	272.828	214.54	56.7345	353.315	128.244	52.2723	28.9363	11.5273	13.6416	10.5631	21.1605	10.9677	15.5283	28.2109	22.8631	16.8527	14.1481	16.0558	26.9201	11.55	16.5003	11.6561	9.23822	10.9792	11.2153	5.97206	4.93073	8.34542	10.4905	7.39339	7.38958	2.21523	9.31823	10.76	6.87602	7.86518	3.49766	4.64095	6.43938	2.42073	5.02527	2.94204	2.17685	3.39236	7.56007	3.30085	2.43065
NAFLD 452	417.532	188.642	135.149	99.2278	97.3366	90.8376	24.8362	11.6164	36.7657	52.5208	47.7689	13.9553	20.3184	65.9124	18.6315	25.0892	19.0597	11.6695	61.9845	8.9361	9.78401	18.8697	13.0965	17.6103	14.0389	10.7013	5.74894	10.1894	13.167	9.63932	3.82736	5.82821	8.24291	9.66898	7.60954	10.5996	2.47602	6.91692	8.90495	2.90789	10.0043	4.76699	3.2121	5.55328	12.4655	5.2016	8.26405
NAFLD 453	295.355	170.582	75.5652	311.353	121.541	93.2341	23.4133	15.4407	25.3973	20.7526	19.6086	15.4582	14.7009	40.6167	24.3746	21.2349	13.4796	8.89151	44.7013	14.6643	25.5465	12.9531	5.92009	10.1966	12.2312	8.38642	6.42556	7.81698	11.5121	13.4841	7.25901	4.50075	6.46709	8.25591	7.3968	7.05204	4.30985	5.33485	5.55427	3.68215	7.50452	5.13041	3.27841	4.69048	8.01874	3.10573	4.98853
NAFLD 454	446.617	259.746	124.081	344.205	89.0015	95.9781	24.7524	17.1244	31.0461	35.0101	21.4853	18.5853	17.2308	50.719	24.8964	30.5157	20.471	9.90537	53.0913	16.1848	35.2985	32.1325	9.72802	12.0995	14.0607	9.14244	10.9253	12.8697	16.2589	19.0569	9.40514	6.86465	7.55635	23.4289	11.6399	12.0359	6.37524	9.75664	6.4929	5.07727	13.5879	11.9726	3.69732	8.4622	11.7332	5.36971	7.19224
NAFLD 455	341.342	157.671	116.1	198.142	106.515	82.8905	22.7584	19.8169	33.8053	22.1756	15.7771	18.9967	16.478	41.2083	6.43844	32.9058	15.5587	6.50916	45.4265	18.4967	20.5202	18.7687	6.02592	9.0674	12.0653	9.03327	8.80653	10.73	11.2512	25.712	10.9408	3.20032	4.35751	17.1077	4.32949	9.29745	3.34396	7.31236	5.50837	4.80871	9.31856	2.53551	3.89238	4.93293	7.02853	4.28039	6.52907
NAFLD 456	546.114	254.965	218.24	437.623	137.041	122.836	32.2256	26.7265	37.6512	32.9421	23.4374	23.0066	23.1296	48.7192	38.2101	56.8021	23.5891	15.4231	41.9162	18.3057	33.0581	31.2891	13.6398	13.2418	19.4927	10.2145	11.7453	14.9127	17.8131	15.7733	6.20762	5.84606	9.73964	22.2378	11.965	13.9442	8.65436	9.72933	12.6875	6.12093	17.9946	10.9752	5.04576	7.8972	14.6415	6.21789	7.9573
NAFLD 457	470.757	190.166	134.938	383.255	200.378	118.078	33.7436	18.4714	28.4968	29.006	20.1314	26.1513	16.5148	49.7151	36.2969	32.3656	23.7419	15.8219	70.4798	20.3354	32.5928	31.3774	14.7993	12.4645	21.8295	10.6706	13.8861	14.1664	17.1509	32.3797	12.7663	5.84889	5.87548	15.2515	10.8608	12.2291	5.2076	11.0474	7.64571	5.4534	14.4168	8.46667	4.9586	9.17839	14.7277	5.51055	8.76895
NAFLD 458	577.612	243.71	186.762	264.955	207.362	110.147	29.8593	19.7538	24.719	25.0459	19.279	17.6908	18.2367	46.7527	18.5556	55.0741	18.022	12.1528	54.4376	23.7179	20.8941	22.1181	11.3269	11.0581	16.5941	8.24047	9.89949	13.3004	14.0627	18.3027	11.0262	5.35651	8.85874	9.21512	7.61912	10.6914	5.49953	9.98121	5.97738	4.05233	11.7059	9.35741	3.16414	7.14899	11.2178	4.24844	8.24317
NAFLD 459	336.022	241.465	138.965	455.41	219.673	121.335	31.8572	20.0283	37.6009	28.5684	21.3063	26.445	27.152	47.232	62.7506	25.3258	28.7324	21.853	50.808	15.2367	18.4418	34.6445	37.0668	22.5781	19.4442	7.47087	9.74594	16.6741	15.9619	20.665	13.0086	8.59929	9.14087	14.3217	17.8974	13.5625	4.92261	8.92042	16.5754	4.6681	16.2511	24.4452	3.69526	8.19871	28.3733	6.117	7.20854
NAFLD 460	565.718	180.469	185.474	197.284	141.931	100.873	25.834	18.3637	31.1751	23.1602	16.2774	19.774	13.5419	47.2582	17.0639	33.705	15.7749	8.06051	49.4629	18.1777	27.4014	23.6885	12.2378	8.75183	13.0076	8.60477	16.3479	12.1224	11.9808	16.0885	7.10074	5.57057	3.20493	10.0819	6.74949	10.6678	3.66146	7.68514	5.11813	4.06081	11.1671	4.74656	4.75662	6.70269	9.25254	4.48316	6.55525
NAFLD 461	624.914	242.697	151.346	135.377	158.786	114.818	30.4253	26.9412	36.6649	27.4725	23.6998	19.0723	24.9115	58.9796	47.7513	45.339	17.6947	19.2813	55.2508	21.6299	28.6764	27.2164	17.1805	16.9286	20.5423	10.2604	12.47	12.8133	14.3789	19.4726	10.994	6.66502	9.35651	18.4064	15.5442	11.5556	4.64464	9.04886	7.55343	5.81477	13.3876	9.3301	4.87435	6.27578	13.4638	5.02864	6.90378
NAFLD 462	539.904	333.006	170.609	277.821	210.385	115.87	29.5573	20.9254	32.0219	24.249	15.6094	19.5698	20.124	47.8433	23.3024	45.7181	17.4208	10.0656	46.4449	21.037	29.7388	26.7751	9.78424	9.7455	14.09	12.1461	14.4557	11.2018	13.3366	20.5606	10.3922	6.44924	5.29175	9.79207	7.00756	11.0051	4.21476	7.91079	7.88085	4.36188	14.2804	8.2581	4.84252	7.97872	10.9057	4.36815	7.50197
NAFLD 463	565.695	296.913	208.062	320.77	144.917	106.945	28.8549	21.4906	28.4794	27.3142	18.547	20.6639	18.5217	40.7075	18.2217	34.4549	16.7435	12.5151	40.0208	16.1579	14.0145	22.0729	10.996	12.4331	12.7849	9.21823	8.83558	10.6671	13.3472	14.4579	6.38851	6.64125	6.13619	12.4741	6.98342	12.035	4.67933	8.37626	5.49356	3.8894	12.0892	6.56375	3.69704	6.82646	9.91288	4.76239	7.14085
NAFLD 464	511.817	203.31	115.259	342.586	189.45	119.882	28.3585	18.6255	27.7415	23.3057	23.1243	24.842	27.6345	48.6166	15.3398	38.9188	18.7788	9.52474	56.3782	19.0595	19.4341	20.0501	12.9619	13.0154	22.1135	12.0566	7.39202	12.6593	14.6163	15.8047	10.7887	6.68542	7.33323	10.7346	8.66311	10.8888	4.74176	7.64351	7.74421	3.88166	11.2325	8.05404	4.13701	6.96096	12.1344	4.37232	6.44821
NAFLD 465	409.461	265.686	95.2633	268.33	109.151	75.9	19.3045	14.0552	14.4311	17.0283	15.1088	16.1213	18.072	23.8742	22.8374	24.4637	9.96602	7.42634	27.1096	12.2847	12.9326	9.67647	6.96851	6.98885	12.1265	5.9638	6.96685	7.91805	7.44233	9.7206	7.57806	3.58686	7.26383	7.46619	5.04339	7.30505	2.67622	4.92246	4.63725	2.43693	5.2217	7.31489	3.1268	3.96954	5.55861	3.14914	3.14616
NAFLD 466	544.263	272.195	146.519	325.955	192.178	116.862	29.7484	19.5168	21.0127	26.1119	17.7691	21.0256	19.9616	38.4676	16.3395	41.3435	18.7243	7.1592	44.4922	22.0538	37.2094	32.2517	10.7504	11.5153	13.9084	7.70833	9.29199	11.8453	15.2514	19.1861	10.0793	5.22858	4.72896	17.7796	8.86879	11.3233	3.39968	7.48699	4.75685	3.70977	11.7047	7.11897	3.73543	6.92628	10.6307	4.44554	7.41431
NAFLD 467	461.834	185.957	163.946	225.691	158.357	113.224	22.4825	19.1765	25.3565	19.167	15.583	20.1806	21.5572	43.6851	22.7112	36.1108	13.5255	17.831	44.1719	15.7782	23.1851	23.0683	7.31511	8.6668	15.132	7.02043	7.91421	8.62423	11.1999	17.0511	7.83485	4.59128	5.23156	10.7044	8.0654	10.2836	4.5724	6.22379	5.14436	3.38432	8.71867	5.37337	2.60323	5.56954	9.04776	3.69076	5.02115
NAFLD 468	639.006	231.544	120.108	129.909	191.186	115.865	24.8554	16.4118	21.0247	14.7652	18.4118	20.2745	17.2038	42.0226	23.734	26.3548	16.3907	9.86846	42.3064	13.2452	21.5871	18.7748	7.92885	10.6616	16.0629	6.37512	9.10733	8.19792	13.9472	13.6118	7.59064	5.35622	7.17765	5.85888	7.29735	10.2116	3.47238	6.84206	6.52332	2.94927	8.31493	6.21175	3.89318	5.98004	9.60456	4.26022	6.18723
NAFLD 469	499.74	296.401	179.441	295.124	112.756	92.6469	26.177	20.9227	29.1585	24.4626	17.276	14.9979	19.1366	39.7072	17.3753	41.9065	19.0614	9.76831	54.6902	19.9891	34.5278	23.1736	8.1388	8.61324	10.3235	8.29016	11.0403	12.0044	14.0096	23.8035	12.8783	6.5213	4.16139	18.406	9.4135	10.1923	4.62211	8.11939	3.63075	4.70744	11.7075	5.36457	4.53166	7.93088	9.92056	4.09423	6.05047
NAFLD 470	428.798	295.883	100.771	312.243	167.386	95.1738	27.7908	18.4999	24.8574	28.2836	21.4882	18.7394	12.3336	41.4293	8.63249	27.9855	14.9485	10.6481	39.4069	15.4241	20.4136	20.9342	5.79319	10.7904	13.581	7.85801	11.1572	9.94878	12.7783	13.7738	11.2099	4.70528	7.10898	10.3911	9.03441	9.75055	4.21122	7.39986	7.36543	3.81162	8.34742	4.74241	3.52966	4.75941	7.40235	4.02733	7.18006
NAFLD 471	694.186	200.44	251.695	248.889	184.014	85.0314	28.2517	20.0397	22.2315	24.2068	14.3962	20.6229	22.396	49.4161	33.1556	45.7122	17.5635	15.5767	48.3904	22.2257	23.1965	26.6017	12.832	10.0839	12.091	7.41221	16.3591	11.1278	12.9032	17.5791	10.4271	5.80089	6.74849	11.0221	7.57387	10.6023	3.82894	9.79698	6.81033	5.08891	9.96301	8.17743	3.86701	7.80394	10.8671	4.54373	6.44438
NAFLD 472	322.714	252.758	107.409	334.507	178.79	116.068	27.5259	18.7684	18.9604	25.2358	20.2799	21.8116	20.4092	39.0775	16.5743	32.5787	19.0026	9.60219	42.7098	19.2145	37.4584	26.0632	10.3284	11.7735	16.7184	9.90045	8.49121	10.4261	15.2204	18.6861	11.4687	5.71133	7.08817	11.9852	7.87452	10.1375	3.89301	7.46404	9.98296	3.58124	13.2249	9.0559	4.49489	6.66253	10.1295	5.25517	6.12174
NAFLD 473	654.58	213.863	251.82	293.712	178.736	123.429	27.3167	23.5845	32.599	23.8051	17.4348	19.8646	27.1592	45.4554	20.9266	49.1862	18.3416	18.0218	46.2727	19.0692	36.9412	20.4164	9.73224	10.6689	22.5483	9.7893	8.96259	14.0307	12.9247	19.1982	11.5246	4.32765	7.51094	12.2094	8.4481	11.8596	4.02742	7.29725	5.17852	4.15304	8.8786	6.96561	5.40313	6.35791	10.0837	4.50946	6.25223
NAFLD 474	495.002	246.682	150.089	258.909	169.728	106.661	27.7706	20.8209	32.988	31.2264	15.31	20.6438	25.7062	46.3493	15.6322	44.1863	18.8484	14.03	54.3272	20.1345	41.0525	23.1168	9.87252	9.0559	19.5495	9.72518	11.1455	14.7667	14.0386	18.2931	10.7741	5.05958	7.22663	15.5634	9.77472	10.4048	5.63278	8.81153	9.10279	4.54241	11.1236	10.0578	3.78221	6.86588	10.9723	3.99317	6.40254
NAFLD 475	462.213	200.544	218.196	244.649	111.929	93.9014	24.1819	20.0427	24.258	21.8027	12.3772	18.7683	17.0753	42.0949	17.2548	32.9373	14.762	7.4334	40.3695	18.1342	25.9636	20.192	6.17746	6.19743	12.6035	7.25199	9.64233	9.97924	13.1674	17.2084	6.33733	4.83466	5.09017	8.84445	5.94714	9.38969	5.16738	8.06821	4.02922	3.4403	8.20063	6.03196	3.9821	6.94392	8.01446	3.47548	5.62674
NAFLD 476	537.363	298.112	181.933	335.64	168.297	132.336	32.1309	20.5123	28.9246	36.2499	21.6132	27.1454	21.5119	43.9514	17.8161	42.1516	17.1377	17.5622	47.8271	22.7125	21.5677	31.3027	11.0082	11.8618	14.3055	8.1187	10.3362	12.4512	15.1032	18.0868	11.7905	7.21234	6.7237	12.3295	9.88173	11.2028	7.04474	11.4398	4.98837	4.34903	11.6607	8.7003	4.09352	8.57424	11.6874	4.25052	7.31027
NAFLD 477	714.585	270.67	216.109	148.261	131.203	118.973	27.0285	17.785	31.9898	25.7677	14.8494	17.2541	22.1223	48.3535	25.7532	49.1689	16.9901	11.147	50.5888	17.8774	35.296	24.6487	7.88756	8.39199	13.3278	10.351	12.4053	12.6782	14.4667	19.5885	9.10462	5.23395	9.04354	15.3114	11.1823	12.1395	3.90932	8.46253	6.79742	4.26221	9.78496	10.2679	4.52792	7.39642	9.37656	4.61896	6.89049
NAFLD 478	315.569	244.97	121.552	342.783	200.59	117.697	29.1379	20.7962	26.2243	32.3965	23.7275	24.4416	20.8262	42.4766	13.889	29.286	15.0377	13.0591	49.2531	19.4292	22.3574	27.2487	12.2819	11.1454	13.085	8.87144	8.43254	11.0962	12.8577	22.8051	9.20472	5.46425	5.76558	9.55269	5.91315	9.4358	4.64377	8.33206	7.0326	3.91549	11.379	6.97574	5.0644	5.95933	8.83481	4.36871	5.92202
NAFLD 479	525.352	205.467	187.14	247.938	133.66	111.709	25.8628	22.0565	31.4283	23.8838	20.6629	21.9181	20.3211	50.8486	22.2333	38.5601	20.4166	12.3997	47.5784	17.9111	35.9175	27.6359	8.99329	9.71962	13.1123	10.2068	9.14168	13.697	14.1534	17.0374	9.78073	5.91118	5.58325	12.4116	7.09546	10.0762	4.85957	7.70554	7.2108	4.03095	10.1314	6.49024	3.89275	7.03871	10.8369	4.07783	7.25677
NAFLD 480	527.827	292.24	145.63	336.929	164.165	98.0017	28.2901	23.2198	30.1825	27.0062	18.2315	20.893	22.2626	47.6681	18.2924	36.8799	15.4726	16.4175	50.5576	18.9878	31.4789	24.4922	9.27031	8.08715	12.2831	9.82894	7.29555	14.8508	11.8848	14.7757	11.0298	6.13085	4.18005	18.6418	12.2253	10.6831	5.59684	8.18756	7.18164	3.52925	11.7099	7.74302	4.04955	7.20713	10.395	4.15161	5.46558
NAFLD 481	457.425	311.875	136.154	368.486	183.846	114.64	29.5667	17.884	30.0638	29.6833	18.8826	21.382	24.7531	46.1611	22.4554	38.2396	18.961	12.3163	52.0099	19.4426	23.9188	29.1489	13.8827	10.7864	17.0583	9.92864	9.7569	13.8673	13.9927	19.5056	12.5477	6.28319	10.5064	15.9723	10.1837	12.8949	5.86777	10.3361	7.28284	4.33334	13.8579	11.6386	4.73654	7.82877	13.9983	4.48415	7.8069
NAFLD 482	381.864	148.297	157.55	250.196	91.5358	87.8617	24.3024	18.2867	28.7175	30.7782	24.3608	20.1815	18.1041	43.451	39.8146	23.636	19.4531	14.1141	50.2092	18.6926	33.9745	24.7748	10.9175	11.9077	14.3418	8.5351	10.8937	12.4219	15.2696	19.8621	8.2355	3.69417	6.27686	23.8307	10.5122	12.7051	4.03535	9.6799	6.76598	4.22421	11.6378	10.3082	4.23289	6.92785	12.3998	4.58242	6.34556
NAFLD 483	708.719	300.402	131.727	283.596	118.919	119.625	27.3088	21.2277	44.5175	26.2119	14.6895	21.1647	30.9373	43.2009	13.2085	44.1474	15.3407	11.4596	52.4448	17.0008	27.8359	20.2388	8.29684	7.86227	19.8362	7.26408	14.4576	10.3415	10.9768	16.1481	8.51192	4.22091	5.42058	11.4531	5.51098	10.5007	4.81657	9.10655	4.1125	3.59604	9.32353	5.05656	3.30397	7.11082	8.23392	3.78495	6.14703
NAFLD 484	354.6	172.788	222.078	130.682	147.004	100.892	26.5163	17.1091	22.2585	22.6807	16.324	20.0742	19.1573	35.3315	11.4278	20.9039	15.9546	12.3798	40.9318	21.196	27.9781	22.8103	12.3836	10.6621	9.59495	7.40437	10.4434	11.1333	15.0911	16.1051	9.24155	4.34545	6.05273	12.8344	8.18306	11.0259	3.56009	7.80082	7.02248	2.4522	8.27122	6.9657	3.33137	6.34183	10.763	4.364	6.83696
NAFLD 485	631.345	188.815	259.805	325.02	212.935	110.781	31.6515	19.374	27.1075	16.7531	11.912	23.1109	24.5061	50.1426	17.9546	56.0999	16.6607	18.0572	56.5669	20.0742	35.6945	19.3992	6.41863	9.68203	19.3092	7.72414	10.9836	11.5699	13.5381	22.611	9.81496	3.53842	4.49867	13.5429	7.16084	11.0716	2.62455	9.53978	6.81427	4.26943	14.0018	6.80014	2.81549	6.9769	9.61892	4.64791	6.37998
NAFLD 486	604.044	260.95	178.422	360.981	148.287	123.036	32.3115	21.9481	21.9734	25.1035	21.0425	22.4017	19.7914	48.2998	14.5079	45.9311	20.8023	14.2331	69.3056	26.0296	49.4847	29.5416	13.0498	12.6069	15.5806	10.4411	9.43966	13.3601	17.7635	25.4677	12.2213	5.67486	7.46269	14.8305	10.6694	12.8145	4.90427	9.79185	8.01168	4.20695	12.8097	5.67636	3.94075	9.03484	10.9594	4.64709	8.15334
NAFLD 487	427.345	220.846	74.4827	310.788	122.13	108.11	26.8892	15.915	30.6249	39.0705	25.723	23.6267	19.2406	42.2434	20.0886	19.0477	16.0212	12.4465	41.4618	23.4354	39.3303	29.0648	11.269	15.6486	10.0717	10.1689	7.4284	14.1897	13.8803	9.99314	11.1147	6.35837	9.11997	14.011	11.7518	10.5701	4.96275	6.44056	7.98016	2.94922	13.5719	10.5542	3.34499	6.94826	12.7858	5.37713	6.04975
NAFLD 488	488.892	247.807	147.033	360.518	181.465	131.644	32.763	20.4203	34.3797	51.8694	25.04	29.86	19.5012	52.897	26.8828	32.0197	22.3085	18.6586	46.6552	22.0749	24.412	25.133	14.3324	14.9505	18.6543	8.85455	8.37482	15.396	15.648	18.8618	10.2925	4.99564	9.25753	12.3834	10.119	14.0161	5.61184	9.34739	6.14672	4.63289	12.4363	8.38881	3.99263	9.2058	10.5807	5.42227	7.71943
NAFLD 489	372.987	216.52	197.409	95.4213	178.222	122.677	28.1762	19.7707	24.2338	22.6189	16.3304	20.2576	19.9633	43.3529	18.0915	31.5178	17.8901	10.9742	37.075	17.4783	28.4642	24.8678	14.7312	11.6552	15.2379	9.72543	7.21361	11.9999	14.1052	19.469	11.4143	5.33059	7.07942	13.4389	8.60077	11.3225	4.61572	8.18694	10.1974	3.71479	10.158	8.14812	3.45535	6.41887	10.8585	5.14427	7.56087
NAFLD 490	479.653	273.674	134.083	268.737	103.671	102.022	22.5887	13.9827	26.0856	23.993	17.0682	14.9834	17.5927	43.4211	17.9365	35.1223	16.0561	8.41962	42.7522	10.8564	33.5502	20.9727	6.97393	8.7403	16.4745	5.40554	7.89867	10.5125	11.8525	15.8367	5.35925	3.75187	6.82509	11.882	7.01082	10.0321	5.08	6.7645	5.11016	4.17312	9.23833	5.73831	2.65584	5.63475	8.91493	4.11886	5.12202
NAFLD 491	438.8	313.075	109.041	355.983	147.09	115.064	27.7388	17.3297	46.4649	26.5133	19.9599	23.2161	21.6533	47.4213	30.8887	27.9929	19.882	12.0739	54.6754	19.6614	23.347	26.3404	8.41439	10.7267	13.0432	9.62727	16.0517	13.3484	14.5422	18.4765	8.5183	4.93381	9.73548	16.1898	11.1453	10.7785	2.50226	7.60875	6.91019	5.26141	11.1595	9.1391	4.25499	6.48193	11.9881	4.42845	5.82683
NAFLD 492	512.3	152.272	240.412	274.677	125.654	114.984	28.2611	18.2667	24.79	23.9303	17.5522	25.0729	19.2378	39.9499	22.3307	33.5319	18.7153	10.6012	51.4066	18.6195	31.1266	27.6042	10.935	8.51799	15.1624	8.81255	11.6519	12.7938	14.0999	17.3311	8.23979	5.38949	9.39053	14.2395	7.98764	12.0318	6.03925	9.27662	4.28423	3.75412	9.96533	7.52111	3.93365	7.94837	10.7643	4.69005	6.24931
NAFLD 493	484.148	126.182	149.729	241.409	131.835	99.6344	27.6759	19.48	48.8263	32.7309	19.2765	23.1089	21.5389	42.6123	26.238	30.5041	19.441	12.1385	48.0126	16.706	12.6373	21.9937	10.934	7.52161	15.0555	9.61494	12.096	10.2296	12.1024	15.1957	6.80165	6.01314	4.68159	14.2468	8.95504	8.71674	6.28992	8.97834	3.81617	4.15372	10.2694	9.04994	3.05079	6.82867	12.1341	4.32708	6.32096
NAFLD 494	524.941	207.703	264.191	95.4592	118.107	143.898	38.8416	57.1852	102.814	52.7079	19.9179	32.54	17.3318	58.5433	13.5015	51.9332	24.4241	10.5208	53.9566	29.3234	22.6072	30.7837	20.7578	11.5959	32.017	16.332	42.6518	20.3345	18.694	42.1365	11.4264	9.59753	6.83498	12.6558	7.11984	14.1752	7.96506	24.5949	7.63756	10.9065	29.0069	8.88895	13.0434	12.8027	10.1321	8.08897	11.5656
NAFLD 495	475.201	116.051	355.046	140.758	161.066	147.623	37.6944	49.3127	162.646	55.3633	19.2768	25.821	19.6129	71.7004	10.1457	79.8681	23.2043	13.2527	46.7324	25.7779	24.9702	34.1017	18.1182	13.9074	37.3671	27.2819	31.3357	19.372	20.3831	32.2677	8.99202	8.83503	8.87294	10.1642	3.88833	16.5299	5.05981	22.5938	7.36888	12.1695	24.7949	8.13678	11.6488	17.1611	12.1916	8.88925	12.9326
NAFLD 496	391.343	142.862	275.261	207.657	195.326	143.431	45.5749	57.9596	119.379	59.6434	23.1512	34.5979	18.1005	69.2481	10.5673	58.0365	30.3976	9.83552	49.0984	36.7855	19.1558	33.2782	25.2167	17.0049	39.6038	22.1464	29.9754	22.1941	21.2213	31.9604	13.8142	8.29267	10.4285	12.6379	6.86316	18.8987	9.51466	24.3565	11.5511	11.0928	36.4502	8.43587	14.5393	17.7039	11.1625	10.1989	15.269
NAFLD 497	557.554	158.429	198.523	204.973	270.76	130.632	38.8504	44.6562	108.334	40.8962	21.0125	27.2819	19.2954	52.7855	10.1265	73.5474	25.6254	13.1979	51.3881	35.0529	36.9865	35.3753	22.3924	15.6388	27.6827	22.1006	30.2779	20.4728	17.979	33.7475	11.174	9.9253	7.97873	13.516	6.54763	16.4291	4.87481	19.8991	9.75521	9.33188	23.9525	6.57991	11.9575	17.103	11.3973	8.753	12.8663
NAFLD 498	539.056	160.127	276.004	102.922	204.508	112.63	36.539	55.8491	99.1874	39.3873	18.732	28.0834	17.2694	56.7	11.3107	80.2518	25.4672	13.7467	67.1527	33.4327	25.3061	36.3653	14.4246	14.7429	30.6716	16.8573	49.4353	19.3888	16.6912	43.6287	13.9347	11.602	5.9283	14.546	4.64861	16.0646	5.04356	24.2183	7.90984	10.0733	27.9814	5.79914	13.8936	15.8477	9.2888	7.58162	12.6695
NAFLD 499	623.068	220.415	294.846	250.838	177.677	122.645	44.7048	46.8694	107.681	58.5795	22.8331	26.4467	12.4133	76.3378	11.9559	92.1072	32.8962	9.28046	61.4257	31.0802	29.9969	47.8049	19.6396	16.5667	42.249	19.3842	36.669	27.0955	25.9949	45.5725	8.45191	11.6729	14.8176	18.1684	6.15485	18.5666	6.40393	27.8065	8.0172	13.001	33.7138	7.9004	15.8409	17.8848	12.5995	10.5271	15.358
NAFLD 500	399.931	355.208	196.157	275.812	83.144	126.248	33.657	44.3575	77.9404	43.0176	27.4021	28.0779	19.7516	39.519	14.7879	45.7467	12.5047	18.5281	45.5165	27.4159	31.953	19.8488	14.5797	6.69964	21.2708	12.8282	14.5676	17.5925	14.2662	24.6676	14.0222	4.69749	7.48722	22.3469	5.61735	12.3151	13.0253	17.2124	9.10022	7.67876	13.0803	6.87163	8.3273	7.58943	9.94918	3.27017	7.20866
NAFLD 501	540.848	170.311	325.377	174.769	188.608	139.327	33.2469	35.1468	138.924	34.4225	16.4381	21.6535	12.8905	58.4701	10.3687	85.8624	24.3974	11.2149	45.1475	18.9135	22.3684	36.4448	11.3653	10.9738	26.0223	13.6307	27.3844	16.8966	22.1415	44.6395	5.17348	11.2201	11.3376	12.517	4.70229	15.3366	5.76072	15.9932	10.6058	9.62712	21.7386	5.00344	13.3599	19.0343	11.1139	8.20273	13.7154
NAFLD 502	534.088	144.022	307.555	175.305	261.923	140.802	38.8579	45.9484	98.8971	38.609	18.6423	22.3305	17.0802	48.8726	11.3806	82.3146	23.694	17.8681	46.9169	24.0728	20.5496	34.7692	19.4867	16.6142	36.0444	16.6088	23.2529	18.7229	19.1011	35.252	6.64948	13.4719	12.1188	10.1765	5.94574	17.2024	4.33046	18.3573	10.3644	9.26772	24.9384	10.6321	10.8786	17.619	11.6405	8.16621	12.4949
NAFLD 503	470.912	311.355	244.852	259.695	76.7885	132.534	38.6414	31.4388	71.3384	27.2069	18.2547	25.2149	29.8197	26.6175	18.89	52.938	13.2278	17.7425	31.5092	28.7536	24.2554	16.2478	20.6106	4.10369	22.4617	12.0143	11.0554	15.7112	8.32908	16.0154	8.27089	3.0518	10.1899	9.96933	6.97297	13.2551	4.06289	13.307	7.2663	4.71332	8.64796	9.68073	5.34716	5.77252	10.2023	2.73766	4.78486
