# Supplementary material for: The ULK1-NCOA3 axis restrains de novo lipogenesis and prevents diet-induced steatohepatitis and fibrosis in mice
Source: J Clin Invest. 2026 Apr 2;136(11):e191101. doi: 10.1172/JCI191101 (PMC13221236; doi:10.1172/JCI191101)
Supplement: Supplemental data set 7 [file jci-136-191101-s163.xlsx]

## Sheet: Sheet1
Sample	SCD	GPAM	HMGCS1	FDPS	SC5D	LSS	IDI1	TM7SF2	ACACB	SREBF2	FDFT1	HMGCR	SQLE	ELOVL6	PPARA	ACACA	TBL1X	NCOA2	NFYB	NFYA	MED1	CHD9
NAFLD 1	613.5	16.4702	17.3394	67.5124	19.8391	11.6727	17.5974	43.607	9.02826	16.3675	14.6334	2.5013	2.90455	4.13346	7.55455	2.40965	5.08297	2.5786	2.16502	1.55185	1.32551	0.496561
NAFLD 2	391.403	25.1557	31.9254	46.472	14.0995	11.5486	24.2086	22.0358	10.4116	10.1012	9.96758	4.324	3.3893	7.20752	3.42984	1.66035	3.88056	1.43064	2.37856	1.18969	0.820972	0.429555
NAFLD 3	270.921	23.0326	18.2698	27.6504	12.1744	13.0703	14.9474	41.6629	9.08638	16.4978	12.0868	3.25227	2.13594	6.65261	5.91578	2.10793	5.87677	1.5864	3.39315	1.15206	0.949322	0.441705
NAFLD 4	707.108	19.8422	31.7105	91.4297	28.2294	23.6053	28.1025	48.9565	11.8056	23.4254	17.9419	4.25703	5.55447	8.08669	7.43403	1.99836	8.38207	2.05417	3.40853	1.72042	1.30488	0.4627
NAFLD 5	2384.57	63.11	668.274	426.939	139.018	181.333	226.217	331.66	23.4687	58.8649	122.139	100.534	91.5467	51.2185	11.8639	7.10996	10.4268	6.25134	4.7074	3.54671	2.766	0.886299
NAFLD 6	861.511	26.2776	28.1122	138.663	46.4011	32.3247	20.9693	64.8893	15.2583	15.4386	17.6699	5.49747	3.74955	12.7934	10.9085	2.56455	7.34812	4.19493	3.40178	2.70607	1.90853	0.782443
NAFLD 7	277.303	36.6413	41.3002	59.5493	52.743	24.1798	33.2718	48.2585	23.9332	29.5676	23.297	8.58298	8.85469	10.6615	15.8149	4.43255	11.7473	6.62371	4.23278	4.12052	2.33858	1.25654
NAFLD 8	239.321	26.881	22.9078	42.7422	42.3834	13.8654	26.3112	32.0975	17.9646	19.7477	15.2476	3.99947	2.59502	7.5656	8.37367	3.05598	9.53285	4.7356	4.43316	2.24741	1.7527	1.03791
NAFLD 9	1470.84	77.1189	128.527	276.535	109.155	28.7943	87.9202	52.6416	19.4858	16.0257	35.5141	15.8852	18.3978	17.4044	11.9065	5.52943	8.13385	7.58739	7.06142	3.47987	2.88977	1.50666
NAFLD 10	727.097	29.8271	46.2167	94.5447	43.0999	23.7479	29.9074	66.832	13.8608	14.6001	14.636	4.90016	3.80689	8.43556	8.81513	2.73803	4.20119	2.87023	3.4891	1.28672	1.72529	4.52719
NAFLD 11	152.792	44.5083	22.1434	29.1583	24.7143	15.4883	18.6785	58.7588	15.8565	18.0973	12.9723	5.50928	2.34202	7.60628	10.9424	2.53247	6.97198	3.64414	3.62563	2.01694	1.42997	3.60495
NAFLD 12	764.372	28.6261	95.6658	108.666	25.4003	30.427	52.4275	58.8373	10.447	16.6266	30.3164	10.3807	11.2397	12.4162	6.58273	2.03594	5.10293	2.82023	3.3348	0.888246	1.5756	4.72955
NAFLD 13	405.56	63.4014	82.5257	63.97	64.8668	40.6481	52.7363	101.686	23.2307	35.5447	37.5271	9.15123	13.7679	11.5791	16.0176	5.35147	14.0506	7.24501	5.36902	3.60688	2.59787	2.76607
NAFLD 14	1437.43	74.8664	61.8233	218.692	90.4405	68.3362	58.1521	158.675	37.9758	33.9514	31.0485	9.22908	7.09593	17.6362	18.6348	6.29571	13.368	13.6785	6.2622	4.94588	3.79068	3.05209
NAFLD 15	1354.47	44.8231	129.965	233.686	68.1885	54.9149	100.271	134.892	14.9749	28.4345	39.859	5.25253	11.6244	15.5842	7.17787	5.10187	8.2265	3.91791	2.67818	0.894238	0.905391	2.84741
NAFLD 16	2238.33	55.2033	63.8862	143.141	71.493	35.1514	61.7083	50.5112	25.803	27.53	27.5464	8.5648	8.26727	18.0593	11.8449	4.87385	9.60934	6.75813	6.00885	5.14593	3.17092	1.30772
NAFLD 17	655.699	47.0061	87.1121	51.4274	30.0989	20.1456	49.1171	56.0814	16.0696	31.2547	34.0413	9.62897	14.3372	18.2597	7.62755	5.42276	12.1404	3.52596	5.78219	2.9992	1.82666	0.850856
NAFLD 18	364.225	16.4096	33.2693	101.578	21.0672	14.7418	27.595	63.1676	8.14283	14.4124	14.3892	4.34345	5.63753	5.71832	4.45784	2.10796	5.1888	1.1891	3.2303	1.69821	0.894548	0.330223
NAFLD 19	564.632	34.847	304.084	67.8135	58.491	25.7752	85.576	60.6103	17.6018	38.1564	65.1086	42.7614	48.3974	22.6624	11.2077	5.93567	9.4662	5.27962	4.13575	2.24532	2.45693	0.729483
NAFLD 20	520.903	28.8036	17.6656	70.7944	20.6681	17.4115	18.2332	76.1595	13.2819	13.2254	10.4734	2.51492	1.722	9.52277	4.49991	2.51303	4.11607	1.62133	3.18985	1.92178	0.926057	0.313882
NAFLD 21	859.51	51.1057	376.474	104.75	55.9403	37.0236	111.485	87.4685	20.727	49.1047	80.5584	36.5474	47.7826	24.8326	12.9741	7.73026	9.20709	6.26204	6.07658	2.9466	2.64617	1.08247
NAFLD 22	426.083	42.5936	33.3711	61.409	40.6307	12.209	30.2308	44.3148	22.3616	19.5543	20.6649	6.95356	5.46908	12.6198	10.9561	3.35801	8.90166	5.85539	5.84459	2.94675	2.48301	0.839997
NAFLD 23	1578.31	74.9059	78.0165	110.48	38.9177	35.7701	53.8052	52.7083	17.6927	26.5596	26.8628	10.0133	7.62384	33.2839	6.62726	4.43485	6.88645	3.89049	4.02438	3.08047	2.411	3.3807
NAFLD 24	484.324	31.1551	15.4468	43.7444	18.6881	12.8838	20.2383	49.5883	7.93122	11.5848	13.1394	2.96334	2.47044	7.03858	7.35862	2.31319	4.60762	2.87183	3.03571	0.884847	1.84019	5.73677
NAFLD 25	425.447	37.5471	61.9922	86.496	30.6489	23.5909	55.6482	82.2587	13.1336	28.6022	43.6941	6.43282	11.4698	12.857	9.82037	3.96738	12.0005	4.40069	5.97793	2.34055	2.1513	7.72093
NAFLD 26	738.81	57.8843	43.3055	156.278	60.0259	36.864	68.5182	110.485	20.3901	24.8306	32.6932	7.08391	5.73197	11.7507	7.9772	3.11162	8.82554	4.28499	3.25966	2.04963	1.69534	4.30262
NAFLD 27	2014.32	146.717	130.255	221.275	91.0778	63.5085	73.8912	156.791	36.1176	33.6199	45.8622	16.978	18.7905	16.9281	13.6611	5.59787	8.34384	9.09834	6.30451	4.68992	3.2331	3.08044
NAFLD 28	1996.01	125.734	186.601	168.052	95.5743	66.7194	94.5429	133.673	46.5721	49.8425	55.4605	20.8093	29.0147	21.3404	20.184	10.2292	13.5407	15.7798	6.46815	7.10625	3.78892	3.80093
NAFLD 29	481.939	55.0046	68.4302	71.808	34.4063	20.5477	36.8919	78.4645	16.8766	27.4486	31.3448	13.2887	14.7706	9.49977	10.8493	4.48029	7.56589	6.60695	3.98406	2.45125	2.23029	3.60843
NAFLD 30	2307.07	211.314	189.927	289.857	87.0587	62.3094	128.007	110.333	58.713	28.1366	48.6189	28.4501	32.4941	23.1579	27.3446	12.8187	8.86218	15.6267	10.8387	5.57933	7.17565	8.61156
NAFLD 31	842.517	78.0449	230.365	121.94	51.7771	40.302	101.27	118.801	17.7847	47.5301	78.506	21.1494	32.6553	32.5589	8.561	7.78125	5.79828	5.95921	4.82219	2.58218	1.91789	4.77008
NAFLD 32	558.441	125.078	51.3838	62.5422	59.1298	27.958	41.6377	28.3237	34.8597	16.2151	17.9557	11.3741	8.94197	11.8896	31.9633	9.02912	10.1463	25.9601	9.38852	8.96357	8.21668	14.7794
NAFLD 33	1621	228.035	168.183	67.2276	87.8828	30.7747	57.1905	36.5059	54.0615	26.8767	29.6816	27.6196	31.3347	44.9295	32.6922	21.6229	12.6547	24.6392	10.8045	9.97648	7.85737	17.9713
NAFLD 34	405.359	154.125	361.873	110.299	106.437	41.1457	110.734	46.9185	43.3133	29.0911	52.2924	86.8895	72.4119	26.2913	48.2636	14.7367	8.83519	28.5432	11.5731	11.9963	8.70701	16.6068
NAFLD 35	1226.33	177.464	62.7473	72.0545	75.2991	32.1631	49.0711	26.8705	46.35	16.2145	23.3363	12.7995	9.62607	24.0971	38.4056	12.2245	9.81284	32.3449	14.6738	10.8099	8.81282	19.5999
NAFLD 36	229.676	39.8093	25.2129	26.3366	19.99	6.3118	20.4822	4.80472	11.8984	12.8816	18.7604	12.0141	6.29495	17.4808	21.3987	8.96266	6.77167	27.3398	11.4978	13.2336	13.3029	24.8534
NAFLD 37	1038.68	183.513	417.869	115.228	111.769	48.9892	110.384	61.4852	39.8305	28.7855	59.9422	91.3855	78.8465	40.963	37.2884	19.008	8.85875	22.8317	7.2359	8.38672	7.09002	13.5911
NAFLD 38	375.306	43.6643	24.3923	38.4446	41.6742	6.38238	26.1004	21.2495	11.6495	6.34808	12.1428	5.4219	5.99155	8.33748	9.99727	3.6785	3.93535	12.9917	7.21957	4.34065	4.3046	7.29092
NAFLD 39	766.05	124.364	568.366	128.256	138.459	40.977	169.628	64.7725	36.6029	24.4997	86.4433	70.6624	108.893	34.8278	21.501	12.7955	6.59832	19.3585	6.39814	7.00989	5.93431	8.78662
NAFLD 40	917.535	126.17	213.391	162.664	104.163	66.901	121.311	45.4978	41.1238	18.4749	41.8659	38.4842	41.0057	24.2472	39.7585	10.9123	7.9875	31.717	11.0509	8.12464	8.11914	17.1187
NAFLD 41	1262.42	181.781	216.054	148.058	117.65	60.8476	96.3963	42.0892	73.3258	16.9128	30.1562	22.9749	31.9579	17.7832	44.7406	14.6068	8.22851	31.4149	11.0383	8.45904	7.31891	16.6179
NAFLD 42	623.751	195.48	57.359	50.0554	63.4102	27.5982	34.4136	17.2255	59.0164	21.1442	19.1742	14.3981	11.7919	17.5572	44.7264	12.3249	11.6574	32.5686	11.2331	10.9092	8.22789	21.5311
NAFLD 43	513.211	199.274	78.3176	54.7904	53.6409	22.0841	48.8957	18.4999	47.9968	16.1718	19.3389	18.5829	13.8556	17.48	30.9066	12.6055	8.70583	32.1928	12.5581	9.70528	8.10444	20.9985
NAFLD 44	580.412	236.652	125.469	47.9995	58.8924	25.0173	59.9998	28.235	42.4793	18.4184	33.287	34.7742	38.8481	30.0287	37.4256	14.2807	7.13455	26.3779	9.70793	9.23656	7.7591	16.625
NAFLD 45	410.899	177.297	67.7648	85.1756	86.5684	27.7827	59.5624	34.3074	42.7379	14.6636	22.612	13.2015	15.6663	20.2925	39.6108	12.8871	9.46218	35.1968	19.4483	10.1026	8.52482	23.6984
NAFLD 46	386.352	119.788	73.0088	56.5431	54.0313	30.6972	48.2389	22.3105	38.2861	13.7595	17.7865	20.4879	17.2525	9.14333	36.535	10.7033	6.86744	25.3377	10.1475	7.67992	5.52999	13.535
NAFLD 47	1325.79	158.978	50.4505	46.3493	55.505	27.604	31.0315	24.7707	41.2414	15.2974	25.9193	12.8424	9.89956	21.866	48.0057	15.6336	8.58263	26.9409	15.3857	7.52014	7.07015	14.7828
NAFLD 48	1852.97	244.271	512.044	204.685	149.498	96.3423	182.551	71.8669	60.1906	31.041	82.6106	57.2666	105.055	39.8341	41.1344	21.1497	9.30453	34.2073	14.13	10.9882	8.91993	23.1302
NAFLD 49	1668.2	352.944	1290.52	382.754	242.673	174.788	369.086	120.709	57.9406	34.5391	168.962	271.867	230.516	61.9012	32.9181	28.4907	7.59476	31.2627	10.4269	8.30948	7.994	17.073
NAFLD 50	1828.75	343.193	271.019	129.964	107.946	58.4249	106.939	49.829	68.9045	26.1793	52.9675	44.3223	70.6328	29.3815	33.1536	27.4623	7.47269	35.0847	13.1869	7.89544	7.66532	18.4108
NAFLD 51	665.643	240.863	57.406	79.6217	71.8416	42.1422	32.9915	37.6226	61.5789	19.5295	21.3404	16.7074	12.8734	22.3699	43.6772	13.6387	13.3225	33.0277	10.6939	9.55103	8.10326	17.3451
NAFLD 52	1156.36	165.285	85.0065	113.613	99.9443	63.3395	67.0351	35.4675	56.9713	19.8927	23.0199	15.5098	16.8726	15.3549	57.0006	15.2094	10.5402	33.8384	12.2756	9.7299	8.3327	17.3857
NAFLD 53	610.096	149.064	68.5381	70.4575	80.4482	33.4962	42.1485	33.7512	56.4066	18.6134	27.9226	15.2074	21.1545	10.3829	51.6643	11.6959	10.6646	32.5323	11.3961	8.87591	9.052	18.1122
NAFLD 54	362.782	161.866	34.8365	68.6523	50.8276	28.6049	21.5591	27.5368	47.1899	15.115	14.9293	12.1377	8.99017	11.2884	54.6826	8.47828	13.0435	30.0107	8.53489	9.34667	7.28925	13.2298
NAFLD 55	321.348	99.0275	31.7656	33.4111	39.1192	14.6962	18.6955	19.0781	49.6572	9.89319	17.3156	10.5406	4.92653	8.91027	56.7553	7.17014	9.06052	30.922	10.4755	11.1303	9.50693	16.815
NAFLD 56	345.73	138.16	78.3805	84.1384	51.0359	44.5291	49.1293	32.738	46.7633	11.1701	21.5119	12.8305	14.8804	15.8478	41.2319	10.0084	7.58153	29.1449	8.13245	8.3696	7.51045	16.3144
NAFLD 57	992.985	128.032	81.738	61.9631	76.8413	32.6441	49.0084	21.208	42.5178	15.1999	24.8847	15.6137	17.9335	10.6779	42.942	13.4997	9.05461	32.0427	11.183	8.09643	8.6312	17.1365
NAFLD 58	229.097	91.2238	86.8615	65.3376	67.857	31.626	53.5975	28.2836	57.2346	14.3818	21.613	12.2652	17.585	15.7879	33.3122	9.30007	8.52422	26.3452	7.62242	8.5358	8.27252	16.0771
NAFLD 59	1183.99	231.174	439.469	243.953	151.052	90.1299	164.653	69.8863	47.7919	20.7962	53.1217	61.2969	75.1568	37.123	29.4645	16.6873	7.88767	26.3722	8.4259	6.56436	6.82586	12.3946
NAFLD 60	726.972	204.222	129.785	102.191	71.4215	49.445	61.614	28.5225	58.0867	17.4008	30.5031	17.8526	27.2217	17.747	37.0815	16.0515	9.65377	33.7421	8.91965	8.99855	7.65574	16.3567
NAFLD 61	1030.06	209.806	188.743	166.794	101.385	63.7337	103.468	69.1699	57.9211	22.671	42.8566	31.973	42.4882	15.9	38.2496	15.4266	8.71416	28.8027	9.51903	8.64752	6.30262	17.1919
NAFLD 62	219.757	171.966	35.1612	40.6611	51.7797	23.2266	23.9775	19.5768	65.9821	9.50773	17.9978	8.89468	4.66635	10.379	48.4301	9.08562	8.44281	30.1353	10.1779	10.1962	6.81151	18.1913
NAFLD 63	2615.36	234.749	383.991	188.591	113.011	93.0371	115.321	54.3775	86.1555	29.8577	56.5736	41.2472	61.6722	28.7084	41.408	21.2525	9.83729	35.5258	13.5124	10.1344	8.93581	19.2961
NAFLD 64	563.328	166.821	47.1944	42.4542	45.8058	23.2325	27.4328	18.25	57.4445	13.7207	14.5784	11.1832	5.28103	11.1162	33.8874	14.3379	8.48395	29.2357	11.9435	8.86315	7.05617	17.7505
NAFLD 65	1725.68	320.194	182.863	98.5641	102.132	51.0765	79.392	59.0673	73.3784	27.0385	46.4596	35.7845	53.8888	25.7606	63.8377	19.0452	13.3243	40.6493	17.4367	11.0199	10.2606	26.8899
NAFLD 66	1997.26	274.943	73.4414	74.6775	50.4435	45.4799	42.2491	24.6456	92.175	32.482	25.506	21.4667	19.4039	47.9772	53.0162	23.2902	11.6887	38.6496	10.9715	10.9716	9.59478	18.1289
NAFLD 67	94.5015	163.428	32.4942	29.6306	40.8693	16.5865	26.1197	16.5042	51.6133	10.7522	16.1788	9.62494	4.43876	11.7729	45.774	10.002	8.73585	32.8234	11.6509	9.46145	7.01606	17.9162
NAFLD 68	1456.61	130.934	235.001	164.791	93.437	76.2036	82.9224	38.5923	60.311	22.9195	29.9124	25.5585	31.7345	16.3106	35.3138	17.3025	7.94598	31.964	12.7084	9.23542	9.16107	17.4816
NAFLD 69	626.754	197.941	38.9079	69.2716	56.7194	30.4357	25.4127	24.4656	52.5575	12.8283	12.8991	10.7093	5.52468	16.5572	34.7323	12.2287	8.85229	31.0913	9.7257	9.58666	7.42707	16.6246
NAFLD 70	471.82	85.3919	22.4006	54.7003	34.6165	17.388	23.9395	16.8733	42.7608	7.75389	12.4116	7.97589	2.68842	8.32943	26.1668	6.39041	6.10054	20.2631	8.0927	6.76141	5.4121	12.6668
NAFLD 71	967.989	134.58	106.698	100.052	61.9467	50.2126	53.5088	32.3511	57.683	17.0372	26.2118	21.2924	21.2797	12.9952	40.4579	12.6743	7.3337	26.2083	8.18747	7.8848	7.08178	13.6354
NAFLD 72	186.767	68.6963	20.5853	25.1943	16.3731	13.9542	20.5734	8.21813	41.5439	11.1089	11.3816	6.43273	2.17421	4.88227	24.9032	7.18997	5.56235	17.4194	6.1197	8.09161	5.72149	13.5409
NAFLD 73	523.621	234.226	118.58	93.0605	90.2725	49.318	80.5531	43.447	57.7578	20.6027	38.4524	17.7492	27.9495	11.6418	50.4807	14.2633	10.1404	31.6002	8.9456	12.2087	9.3912	19.7052
NAFLD 74	1735.48	252.483	201.773	136.631	81.7669	75.7824	75.819	68.3596	74.812	33.8579	48.4676	30.8419	50.8006	25.7173	45.7408	18.5872	10.8942	35.6574	9.56775	7.79217	8.03724	16.873
NAFLD 75	433.89	172.049	196.285	87.7287	119.147	36.9079	67.5962	41.1418	65.0871	25.4545	39.2478	35.9379	48.3398	18.1362	55.6019	18.0404	14.1227	35.8206	11.3165	10.3273	7.98694	18.6605
NAFLD 76	776.591	136.779	114.019	98.9748	53.4577	31.038	62.8833	52.5601	24.0681	12.8003	25.3602	20.2557	28.5347	12.4131	26.8932	10.5597	3.86404	18.9506	7.47454	5.94188	4.94776	12.2182
NAFLD 77	842.545	239.982	110.043	78.9684	61.6225	31.0916	58.1615	20.3239	60.1634	15.2024	25.7206	13.9765	18.0418	26.1362	31.6237	15.8193	8.55229	31.4066	11.0074	9.14478	6.85704	17.6519
NAFLD 78	621.834	278.537	71.6957	80.9176	98.6203	47.1256	43.0927	25.1087	53.7368	12.7584	17.101	15.4587	10.8044	23.6161	37.1476	10.7467	9.7657	33.8098	11.5733	8.11438	7.47828	17.0688
NAFLD 79	2187.31	458.106	564.74	141.288	158.534	97.1989	142.862	58.7676	72.9712	36.4972	75.8048	97.222	124.082	61.6392	52.372	33.3522	12.4349	40.4694	14.9165	12.1486	9.8153	21.5852
NAFLD 80	3224.43	363.741	1334.26	331.802	235.7	170.821	323.376	99.9004	79.641	38.8214	151.156	175.306	223.946	81.9974	48.0879	33.8583	11.1064	38.7368	13.8432	10.2078	9.56052	21.3144
NAFLD 81	925.539	277.936	192.524	109.577	79.1012	51.0929	74.1522	28.4866	64.1336	20.4422	31.3764	20.8705	32.4579	17.4792	32.1663	20.4608	9.59324	33.8547	12.8274	9.42399	7.78703	17.6422
NAFLD 82	971.784	304.312	321.761	121.898	102.532	47.8869	97.056	27.5578	41.5536	24.8657	45.8995	24.9559	50.8265	33.6334	30.247	17.9793	9.11833	34.9902	12.0522	9.79324	9.98513	18.1514
NAFLD 83	999.796	209.655	213.957	88.0949	79.5477	49.1907	88.3971	25.6633	56.9916	25.0574	43.749	31.4657	51.2307	17.5158	41.2519	19.9217	10.2913	38.6597	15.7986	12.8954	11.0606	23.6872
NAFLD 84	2570.39	539.285	293.625	146.087	155.244	62.0349	136.05	30.7721	64.468	23.0226	48.6649	39.7293	74.1049	158.079	31.8719	48.6025	8.83607	35.801	20.7745	8.42344	9.71205	21.5471
NAFLD 85	632.303	188.028	51.5539	52.8537	52.4702	22.9699	36.4315	19.7335	78.865	16.7574	18.942	10.5948	10.9004	11.9248	45.2704	14.25	10.0444	36.5282	11.9066	11.1583	8.52318	20.2722
NAFLD 86	790.641	201.823	126.293	80.9512	89.2631	37.8133	64.8407	23.4653	63.1459	20.3382	24.1033	17.5462	21.1588	24.1221	36.1423	17.3649	9.56699	35.5219	13.7889	10.7052	8.21452	20.6775
NAFLD 87	1192.63	367.843	544.83	195.111	132.688	73.9172	175.842	54.8547	80.1623	28.5699	83.4832	50.4292	106.148	39.6841	39.8926	26.9926	9.06483	41.5215	13.0342	11.8847	9.89324	25.5788
NAFLD 88	571.265	220.845	51.7341	57.5651	82.8345	40.1865	44.1	30.5696	68.9095	22.5748	22.1892	16.3666	11.0988	16.7974	62.627	15.7277	11.9371	42.7763	12.6061	12.4298	10.8641	24.5585
NAFLD 89	1095.85	198.603	150.386	200.05	121.369	84.2996	112.679	71.5716	66.5872	20.7091	33.9295	28.876	35.8796	23.7821	51.3067	12.7215	10.0629	37.4716	10.4076	10.57	8.72968	21.5572
NAFLD 90	723.108	282.161	353.014	107.548	124.594	61.523	113.916	37.8209	59.3528	23.6449	55.8544	68.2311	91.5458	34.8191	44.1247	25.8002	8.37644	40.5594	15.9093	11.4194	10.4424	24.4455
NAFLD 91	501.017	130.402	77.905	55.125	62.3528	22.9481	53.9455	29.3328	53.966	20.5855	23.2801	14.5469	22.0218	15.9558	28.3758	13.0746	8.89263	28.1378	9.5012	10.2507	7.54702	16.1508
NAFLD 92	497.247	250.978	112.205	54.8007	88.5635	27.0521	48.4956	30.0762	78.5317	21.1723	29.1954	29.3643	30.6743	22.5385	59.8365	16.9538	12.5306	37.4916	12.5389	11.105	8.36822	24.0579
NAFLD 93	185.331	135.817	56.6473	37.1464	69.7515	24.8189	37.4438	23.0873	62.0657	14.6543	19.9427	12.0839	15.3015	8.07887	45.2761	11.9139	9.91396	34.0096	11.1726	10.4795	8.03164	19.3107
NAFLD 94	447.543	140.723	41.1874	48.6143	60.7824	17.1666	38.4132	23.2241	31.1732	10.9116	17.9013	13.1186	11.9695	10.5924	34.3813	8.3656	7.93301	23.7289	9.66222	8.46369	7.25573	16.2531
NAFLD 95	2202.69	439.528	1005.77	224.28	177.308	115.411	263.606	53.7335	75.9341	30.3333	118.511	159.015	153.271	79.0451	36.6449	29.3991	10.9887	38.3243	11.5021	10.0551	9.64144	19.0205
NAFLD 96	660.227	193.137	461.414	107.986	135.222	76.4704	111.108	45.9013	80.3197	30.3173	56.0879	69.6774	87.4151	29.7092	46.0145	21.8168	9.88457	31.4704	9.35298	9.11647	8.1254	20.3638
NAFLD 97	614.405	202.116	75.7718	39.8415	47.5085	23.393	39.2694	17.1726	66.4996	22.3809	24.1873	19.1787	16.3697	18.4966	51.0373	20.0199	8.30534	37.5557	10.9236	12.3686	11.0531	22.1587
NAFLD 98	249.094	86.1963	80.8404	54.3435	100.82	35.4628	46.4426	25.8988	50.0925	17.8132	23.8262	21.6458	25.7371	12.3766	57.9749	15.1061	11.5573	31.7911	12.0566	9.65377	7.60445	16.3905
NAFLD 99	869.089	197.1	166.559	89.0469	91.6433	55.9077	86.9986	35.679	59.8083	26.0089	36.0129	33.5956	40.0116	21.5377	54.2862	23.7796	12.9211	41.0842	15.0648	11.5695	11.4823	23.5631
NAFLD 100	401.303	148.388	58.649	35.6101	67.2994	23.9532	38.8497	20.1197	47.8965	15.0784	19.3163	19.0297	15.3483	16.0029	48.3372	15.1044	10.1743	30.8792	11.8565	9.00696	7.51755	19.9573
NAFLD 101	1957.76	327.559	55.3531	61.8796	72.152	45.0898	45.713	30.4179	46.2979	21.2171	23.5308	15.0646	18.7563	16.0689	49.9754	15.5629	12.9747	31.9223	8.90804	11.398	8.56787	18.9457
NAFLD 102	802.472	205.673	83.2805	77.3109	86.7333	41.3467	61.8526	28.8234	61.5476	20.7977	28.013	19.3346	32.4764	30.0209	56.6124	20.2278	11.5802	47.1898	17.8769	13.4382	11.8788	26.5177
NAFLD 103	385.807	243.54	256.314	71.0622	105.584	39.4528	81.9982	32.2911	74.8408	24.8038	38.4772	48.3086	72.2943	19.0075	46.9275	20.2992	11.4477	36.671	11.8152	12.3991	9.10225	21.4782
NAFLD 104	464.678	184.225	58.0782	54.792	56.074	25.8676	36.5112	50.6668	27.9924	13.6005	20.3308	15.4649	5.70377	17.0175	22.6022	4.45624	8.22748	10.7411	13.1472	10.1709	5.33591	5.94059
NAFLD 105	832.015	167.987	996.643	298.252	181.435	100.607	278.9	112.249	29.9246	42.1552	153.285	132.56	123.166	45.0438	22.2745	11.1254	11.9379	10.469	12.167	10.4858	5.6609	4.65066
NAFLD 106	643.449	144.08	56.6279	92.7317	95.6464	32.8638	58.0407	48.1286	21.9726	17.9896	32.4584	10.5747	9.92217	20.615	18.1587	3.90834	8.18404	9.4034	15.2737	7.83105	4.64218	3.65071
NAFLD 107	728.328	97.955	187.848	202.43	138.707	70.6735	114.07	94.4001	23.4147	30.4028	47.926	22.6514	20.1305	30.2995	19.3174	5.99653	9.27713	8.42778	13.6305	9.93033	4.57232	4.01623
NAFLD 108	1112.17	171.863	938.592	230.233	200.317	124.505	279.725	146.779	36.0597	41.6546	129.772	118.251	95.0869	41.9684	17.5173	13.1423	8.91291	9.02308	14.3658	8.7852	4.69809	5.28684
NAFLD 109	563.064	80.4534	40.9297	51.522	88.6377	22.137	28.1862	36.381	22.302	18.2495	16.147	17.6228	2.98581	15.1076	24.9172	4.67314	12.8515	12.6692	15.0393	11.7581	6.68561	3.7211
NAFLD 110	827.935	149.722	97.5995	101.815	61.6484	39.8155	56.2257	47.9688	31.7066	25.339	28.609	19.4147	10.4774	31.1681	16.8529	7.55691	7.69748	9.7208	13.4284	10.6339	4.32099	4.30063
NAFLD 111	328.981	74.1806	126.896	102.787	93.3249	32.9931	65.7049	53.1686	22.4127	24.5475	36.0448	20.3194	20.795	15.4409	19.6826	6.19036	10.8614	10.6934	9.97837	7.70911	4.55371	3.61154
NAFLD 112	228.2	109.695	76.939	62.6324	105.481	34.009	46.1235	42.8613	24.4625	25.3988	32.172	13.0951	8.44167	19.0026	31.5221	4.75574	10.9305	16.1998	10.7738	9.9371	6.83516	5.65102
NAFLD 113	5405.97	320.723	679.376	247.868	187.987	113.846	188.977	53.4847	49.0799	53.4786	115.702	69.4774	61.323	99.1451	17.8368	23.0442	11.0199	16.9368	12.1005	10.3156	8.28076	5.93848
NAFLD 114	563.605	86.0623	71.2205	97.5164	80.3491	26.4571	42.5853	56.3307	34.3144	24.1577	26.1365	14.764	8.91499	11.7547	26.5886	6.64917	7.64377	16.5135	10.1589	11.264	7.79396	6.65723
NAFLD 115	1734.3	172.786	156.072	260.23	117.341	65.8607	78.9946	61.9223	30.9905	29.7837	42.1524	39.1162	15.8068	32.3226	28.3778	7.80858	13.3244	15.2011	14.279	9.55793	6.69996	5.5451
NAFLD 116	975.568	130.232	226.538	109.167	117.9	42.2494	92.4661	65.5344	22.4096	30.6948	44.4802	34.9188	31.5459	21.8923	20.902	7.78961	8.08988	13.679	12.6962	10.5046	6.53291	5.0602
NAFLD 117	1508.44	232.923	1434.54	216.275	261.332	102.028	299.666	107.072	34.9524	57.0706	166.961	197.906	168.052	81.8079	20.058	19.1076	9.89518	15.0827	12.5661	10.2257	7.88576	6.59796
NAFLD 118	1089.96	126.205	71.9249	114.51	106.451	47.6425	47.4737	47.4565	25.8229	22.2215	21.8375	13.0764	8.74023	22.7179	20.3257	8.15997	9.25469	14.3041	11.5422	8.29441	5.50078	4.27676
NAFLD 119	302.419	82.2891	48.1639	49.4346	100.561	17.8373	31.5404	36.0157	24.3567	17.2299	17.2809	9.72289	2.28164	9.63804	27.9151	3.83595	9.40329	13.559	11.7013	9.75287	6.32497	5.14215
NAFLD 120	1545.84	195.488	245.221	142.954	117.654	35.9606	147.454	49.1105	19.9167	23.4094	48.1178	29.7734	26.501	27.7685	13.3561	7.7482	6.99574	12.0772	18.1653	7.7825	4.23724	3.78502
NAFLD 121	3208.93	208.462	503.536	305.932	246.516	95.5081	180.1	61.4166	33.6344	38.062	90.3424	58.2126	58.1917	50.8918	16.4091	10.3835	9.76597	15.1273	16.0519	9.61134	6.87103	5.00849
NAFLD 122	381.598	109.797	101.481	76.1623	128.337	32.1881	72.9641	55.2314	24.5009	25.1167	38.6113	25.6512	15.5277	21.3068	25.7978	6.27953	10.4512	14.909	10.8764	10.1888	7.3	5.1502
NAFLD 123	9934.62	423.538	841.488	353.418	270.435	172.285	299.226	97.2182	54.8274	55.4745	170.592	126.342	111.536	96.5478	12.932	29.8355	9.1817	18.944	12.6638	9.82655	8.58596	5.94584
NAFLD 124	4655.61	250.119	295.141	132.009	221.91	72.155	142.402	49.094	42.2164	40.2721	72.2692	31.5295	50.9803	43.8554	20.4093	19.1186	11.3883	20.9057	19.7207	10.0552	8.44907	7.99171
NAFLD 125	1230.68	122.813	210.764	111.683	116.643	46.7076	95.0104	67.8343	35.3633	42.1032	64.1522	37.6765	38.2824	17.5517	20.5961	10.4837	11.5084	17.2654	12.4824	11.329	8.95614	6.70114
NAFLD 126	576.122	103.999	82.2834	77.4879	136.179	40.5634	56.475	52.7918	27.1107	25.7553	31.3336	13.9366	10.1582	22.0246	22.1015	8.69399	11.0617	15.7428	12.1008	9.87688	7.7316	6.11947
NAFLD 127	505.286	137.724	112.76	79.5918	116.554	33.9343	62.5517	50.2845	27.0771	24.8574	37.8062	17.405	14.3648	38.4552	25.8104	6.95965	10.6395	15.2653	14.062	10.2753	5.48776	5.64985
NAFLD 128	366.904	115.641	321.074	87.4838	154.408	74.1338	90.1897	84.6496	36.0667	37.8192	69.9531	55.8384	66.7751	18.1424	27.4161	13.1898	10.4237	10.8202	11.1222	9.82084	5.0302	5.76484
NAFLD 129	1245.77	161.007	143.391	74.3083	120.546	38.9412	78.6035	43.1434	26.1943	21.5595	40.3029	30.2622	19.7051	21.8229	18.2886	7.47616	5.74169	14.0668	13.1455	11.1573	7.38034	6.30064
NAFLD 130	2032.32	167.939	106.41	82.0384	99.0732	35.4606	70.5888	41.0483	31.0879	23.5971	36.0862	27.6732	17.805	32.6852	24.4161	14.1958	7.83833	17.4491	15.6367	12.8546	9.04555	7.86856
NAFLD 131	811.946	166.397	533.51	252.431	216.764	96.4568	241.975	137.595	29.5445	35.9631	93.9662	40.2921	69.4769	38.1096	15.4506	7.04625	9.84337	11.117	14.8478	7.39676	3.75134	5.21835
NAFLD 132	563.974	97.0658	38.258	64.716	41.5508	28.4785	30.8795	42.8108	26.6058	14.2957	19.7741	6.78034	1.80073	16.8481	15.5707	4.40851	9.1494	4.30218	16.4441	5.97205	4.04054	2.74601
NAFLD 133	626.604	203.939	234.266	74.9298	90.8651	32.4878	88.9422	77.9311	31.6514	21.7423	47.37	42.2835	31.3817	38.4153	16.4753	7.88106	9.61946	8.64127	13.3143	9.77994	4.0072	5.82777
NAFLD 134	2234.65	167.459	461.329	447.69	166.757	112.607	188.051	143.486	40.1964	28.3057	66.8591	34.8356	41.9595	37.1433	17.3542	7.81662	7.03308	9.89058	13.9013	8.43208	3.8526	3.83025
NAFLD 135	1859.58	174.331	150.222	144.109	88.5076	72.9948	93.2369	58.7515	34.0507	38.5366	49.7061	24.1521	27.5592	26.2423	16.7955	9.76615	10.6519	8.00176	14.6304	9.99148	5.04434	4.87126
NAFLD 136	546.776	156.162	72.9009	89.0578	75.5704	34.1053	43.9799	66.6827	30.7257	19.9263	23.362	19.854	11.045	16.2858	17.5674	6.82263	7.99264	8.55588	10.2626	9.88723	4.7922	3.55427
NAFLD 137	911.022	254.923	175.819	118.643	48.3976	44.7931	67.9709	75.722	27.438	23.8561	42.354	22.1055	19.087	44.7686	10.6319	12.9179	7.03017	3.83284	10.7839	9.03266	3.12032	2.42639
NAFLD 138	847.253	108.917	385.187	333.453	175.354	123.881	186.774	171.935	35.5697	33.2792	77.3422	50.2398	42.7923	26.3867	17.7073	9.1094	10.5037	5.33172	13.8332	8.35298	3.96828	3.16617
NAFLD 139	203.04	77.3351	34.5936	68.3351	39.6688	35.1897	31.3388	47.649	29.7959	17.5999	19.5189	8.77249	4.45256	9.25599	17.599	4.51108	8.04518	5.84378	8.90298	7.21243	3.62652	2.85427
NAFLD 140	761.342	167.642	242.867	133.693	109.825	44.171	67.5727	79.3192	29.3378	27.718	53.8465	39.0247	40.7483	29.455	23.2916	10.2447	6.13063	8.74392	8.31061	8.6784	6.1725	5.09274
NAFLD 141	1027.23	135.673	75.2437	97.9173	111.823	45.2561	71.1558	62.9981	31.652	23.8504	40.2301	13.0985	15.8969	27.0084	22.3486	10.9761	9.78411	13.0724	18.4572	11.2774	6.18027	7.28447
NAFLD 142	1395	266.352	606.215	170.948	126.592	56.8391	182.328	82.0231	23.9987	33.2117	96.1741	88.2896	82.0619	43.4497	19.9301	11.2313	10.0824	10.9128	14.6555	11.0327	6.31603	6.07507
NAFLD 143	1521.2	274.529	1204.9	363.544	300.173	111.06	361.641	121.001	31.6053	36.4962	175.669	177.095	154.648	64.7904	22.8757	10.8495	8.84758	13.9533	15.1773	10.5664	6.55612	7.14715
NAFLD 144	371.765	76.0914	80.1876	125.108	83.2302	52.1356	68.845	70.6506	33.7283	27.1309	43.7186	10.1506	11.9675	21.5271	18.0633	6.57951	10.7895	6.17685	12.6655	8.27679	4.34629	3.07707
NAFLD 145	3019.39	245.17	943.288	460.255	209.929	155.077	323.841	166.667	32.6359	41.5429	201.141	111.33	99.524	65.9724	14.6223	11.915	9.65556	7.76891	13.9791	8.33641	4.84734	3.71805
NAFLD 146	367.94	166.055	158.575	88.276	116.044	16.5945	75.2589	49.7785	27.4995	19.3192	44.4784	23.9852	24.0505	24.1035	20.5039	9.3553	7.61915	10.2062	14.391	8.91758	5.25883	4.97591
NAFLD 147	721.571	141.372	202.727	74.9175	117.683	38.047	83.6375	43.6986	40.0279	38.717	52.2464	42.0785	33.2481	26.0736	24.663	9.97124	11.766	18.4514	11.9879	10.869	8.17715	6.42337
NAFLD 148	2165.88	346.199	1047.66	361.42	238.02	85.5724	278.428	107.833	36.2313	37.2273	188.472	80.5368	103.797	76.264	16.7691	14.1512	7.60276	11.7962	16.9855	10.6096	5.59361	5.74892
NAFLD 149	270.982	90.2155	74.6974	73.8347	108.273	38.1416	43.4425	45.4221	33.2285	20.2788	25.4331	11.6215	5.76607	19.2532	23.2054	5.37367	12.4755	14.1932	10.7304	9.92856	7.45497	4.86207
NAFLD 150	721.84	99.9548	60.7218	95.0828	35.0954	52.7605	39.7356	72.6429	27.5501	24.0027	30.4696	14.0053	10.1019	17.4148	17.9784	8.3606	7.88116	4.123	12.4586	10.556	5.06128	2.90369
NAFLD 151	1169.94	167.116	87.7336	67.6042	116.528	49.052	66.1507	47.9438	32.7524	34.8363	35.6965	21.6725	19.0906	21.5759	20.5604	10.3479	12.5279	17.3426	11.8859	9.48868	8.09697	6.49783
NAFLD 152	1065.69	91.3612	538.137	251.071	80.7644	88.8524	145.804	137.163	24.6755	37.4316	106.362	93.224	60.9532	25.3675	14.9446	8.9854	6.3494	5.63078	8.91016	7.02313	4.2856	2.40308
NAFLD 153	2105.11	79.0492	381.442	360.86	141.437	111.881	106.065	128.709	45.9628	37.6671	79.3382	51.2232	40.3872	27.6286	25.8087	10.9347	9.78013	12.2822	9.31105	9.09272	7.08531	4.77523
NAFLD 154	484.683	44.981	20.3646	95.1957	9.65712	36.6986	24.4939	67.6278	45.1099	19.3691	15.0193	3.70208	1.1144	15.7925	28.234	5.71281	9.13177	2.02144	13.5523	5.57493	2.23065	2.24837
NAFLD 155	1408.05	98.3217	75.0346	138.318	54.3443	51.0849	54.3757	71.5375	34.1692	22.8447	27.1726	13.6932	7.98267	20.7041	17.456	9.29638	6.89981	6.59657	13.7047	8.95362	5.13062	4.18414
NAFLD 156	1577.67	127.628	307.162	200.534	64.2782	79.4857	92.0297	94.4241	38.9687	54.945	88.4728	39.8219	48.7393	33.1814	22.3915	15.4136	9.60192	12.6337	8.66505	11.7627	8.77515	4.99865
NAFLD 157	357.676	93.6842	45.1985	68.4852	71.0533	27.7551	25.2787	35.6598	25.7742	18.8393	19.8215	14.5924	4.62988	12.2543	24.6198	5.74714	9.24196	11.36	7.55447	7.86889	7.47156	4.43063
NAFLD 158	641.617	93.3518	74.9892	63.8888	49.5825	27.1467	31.1177	66.3118	32.125	33.028	33.2345	20.0188	15.0964	19.7073	25.2325	9.15641	9.63273	12.7121	9.40562	8.02899	6.91137	4.62224
NAFLD 159	1859.63	130.001	1031.02	393.022	192.196	135.589	215.288	141.327	36.3649	47.5921	153.442	148.48	109.84	43.7216	16.6399	12.3211	7.34999	9.08777	7.47566	6.51713	5.50377	2.61902
NAFLD 160	522.422	92.3771	33.5464	69.1262	40.1983	50.4615	18.4645	49.0655	43.6011	28.6899	25.4962	14.1799	6.27998	15.4816	27.8358	5.63452	13.1009	12.5283	5.68532	8.82147	7.6281	3.23367
NAFLD 161	1556.19	115.744	368.524	232.779	122.816	77.8997	143.593	65.6773	22.5924	31.2821	74.7732	50.6945	44.5695	33.7568	22.6832	9.79622	8.53594	11.0271	8.1702	6.99647	7.12173	3.73227
NAFLD 162	921.238	100.004	133.339	115.322	46.1288	58.9789	44.4267	59.4501	45.0806	36.7199	54.4798	38.8355	24.4797	23.8689	23.4695	11.0522	14.45	12.6265	8.80483	9.94814	8.55208	4.15081
NAFLD 163	1623.26	192.336	543.613	232.905	137.308	123.489	128.935	110.402	43.7234	54.6834	103.57	53.4892	73.6499	53.5338	21.7902	12.8919	12.3506	13.0202	9.25548	10.8499	8.31017	4.75675
NAFLD 164	1399.67	74.0806	312.028	232.016	71.4611	112.759	90.4236	114.158	33.5789	42.0234	53.669	33.7905	39.5291	22.491	19.7779	10.4395	9.34431	9.23952	9.32858	10.9003	6.14437	3.45768
NAFLD 165	1164.67	67.3031	542.86	222.674	95.2232	130.917	109.429	113.627	40.0458	46.9974	107.129	86.6991	69.4574	21.8518	31.2118	9.66833	9.49224	9.34396	7.70356	10.5653	6.93747	3.11033
NAFLD 166	1848.97	187.404	188.995	195.255	49.2108	82.2301	68.4904	62.545	48.4869	43.8761	68.688	28.0006	30.3775	39.3715	23.0576	15.8322	13.251	14.0707	10.3887	15.6715	9.13127	5.98968
NAFLD 167	1226.4	109.404	57.8463	80.3832	44.5301	45.872	28.134	52.895	39.67	28.29	28.6997	17.1773	10.0505	25.7153	29.7614	11.2531	11.4613	13.2737	10.2191	10.1343	9.05925	5.1053
NAFLD 168	404.365	71.7592	28.0586	30.7793	58.2765	20.7185	20.0786	78.7473	23.5264	12.0701	20.8239	7.37509	1.45512	6.53277	26.9016	4.22255	7.94856	8.16054	11.6995	6.95581	4.23135	3.62897
NAFLD 169	2235.11	218.41	224.245	197.481	93.2334	71.5339	88.0878	89.6478	61.9959	44.8644	60.568	34.5659	31.8731	63.6142	25.8494	15.6661	11.7839	16.162	10.2244	10.0287	9.7337	6.35886
NAFLD 170	3842.25	183.341	342.844	251.353	189.771	107.471	114.754	63.0418	38.7096	30.5413	61.9962	42.6801	39.9717	68.6424	17.6119	23.087	9.17931	12.9978	14.7163	11.7676	8.88005	6.15352
NAFLD 171	541.756	67.1819	37.2219	49.2069	38.3054	20.4274	32.9917	37.5445	21.2627	17.0917	21.2878	11.5	5.59135	12.5314	17.5327	5.12236	6.95144	5.19733	10.6092	8.08041	4.23784	2.22846
NAFLD 172	311.394	98.52	43.5129	44.3487	49.4482	24.0065	19.0604	33.4714	28.605	18.7258	22.7569	11.2179	4.21722	14.5305	23.6679	5.74209	7.50405	9.63283	8.43053	10.5719	5.81319	3.61156
NAFLD 173	723.931	47.0528	98.9641	90.5759	40.011	31.9087	44.0202	42.0067	24.4872	37.4244	44.9263	18.2719	18.3798	9.58663	18.6257	7.49935	6.64855	7.03543	7.09952	7.04474	4.84567	2.74826
NAFLD 174	617.177	120.87	38.1334	70.385	73.128	43.4108	28.5523	39.4043	28.4187	21.5969	23.5994	9.89836	6.85982	20.1326	21.5457	6.85796	11.357	10.6392	11.5597	7.78481	5.66645	4.16552
NAFLD 175	441.755	126.254	56.8899	71.7014	124.313	32.3127	37.5673	36.3395	30.8407	20.1638	29.2339	16.1905	7.42109	23.2118	26.8605	7.3097	10.9839	13.2228	13.1988	10.1951	7.21585	5.02562
NAFLD 176	609.834	124.497	68.8442	82.0695	41.2675	40.7209	45.6043	47.8701	33.2149	23.2578	26.5785	10.5227	9.18497	15.0266	20.8849	6.98122	9.07919	4.61744	14.7736	7.29787	3.96401	3.32729
NAFLD 177	621.12	102.558	131.849	86.2201	65.5464	38.0421	56.0502	35.7071	37.5067	35.7015	32.2224	26.6385	22.4626	16.2636	29.3393	9.7575	11.6829	13.4271	12.1169	12.6143	8.45232	5.69584
NAFLD 178	401.959	31.5814	229.59	122.553	16.1755	74.8636	52.3987	57.8485	13.1878	14.3211	25.0246	25.1726	5.45759	13.8849	7.00214	8.2203	2.79439	0.904146	4.25543	3.31714	1.52273	1.18819
NAFLD 179	1486.76	65.6214	38.4603	168.96	16.5294	52.0286	29.7024	76.8012	20.2185	11.6948	11.5363	7.47109	1.43009	21.684	9.78038	5.11769	3.36669	1.37158	7.54629	4.016	2.14294	1.5758
NAFLD 180	1102.49	153.224	155.533	111.91	111.031	38.1759	78.1217	48.9235	25.2658	28.2808	44.6882	22.6806	23.9111	33.5062	15.8793	9.58449	9.11983	11.8391	12.7063	8.36974	6.47132	4.318
NAFLD 181	491.134	97.6302	77.468	71.2051	74.4035	34.8783	44.9177	47.2566	34.0644	30.7056	42.0465	23.8341	12.7934	13.994	24.9268	9.0252	14.2557	13.9886	10.779	10.2961	7.42771	4.7932
NAFLD 182	1716.31	205.613	601.597	295.021	245.076	134.25	159.201	143.806	33.5128	47.0487	116.395	67.1276	74.1653	24.9689	17.6458	10.912	10.0915	11.5893	12.3519	8.27893	5.75894	4.04317
NAFLD 183	1357.58	124.391	171.963	112.463	111.446	58.0886	85.7647	52.6218	24.6241	32.4835	53.5226	28.6745	24.1045	30.3401	18.7117	11.1722	10.9947	10.4745	10.5887	7.56452	6.33355	3.46704
NAFLD 184	297.19	105.591	168.356	102.544	114.114	32.4332	75.8065	57.0354	26.9855	24.0518	45.4695	22.5699	18.3433	19.5182	17.9495	6.04219	8.91399	10.7337	9.1799	7.16668	6.05489	3.95733
NAFLD 185	404.413	75.7728	51.1547	95.8987	97.6127	47.6941	40.566	59.9037	27.5873	23.991	24.9035	13.8422	6.98645	17.5924	23.636	7.08505	14.1839	11.2286	10.4423	8.79591	5.67346	4.82067
NAFLD 186	872.066	148.241	457.26	178.131	139.854	98.7744	131.258	65.8753	46.4725	43.0775	79.9553	39.7674	52.8008	27.8593	22.7877	14.4395	11.0728	13.527	10.0262	8.92507	7.33816	4.80591
NAFLD 187	284.938	74.1521	34.5839	48.0065	19.3795	16.7867	21.3592	32.5766	25.5787	16.1185	17.9578	6.68035	2.19832	8.18604	14.1336	4.55295	5.95432	3.48134	8.439	7.2362	3.40128	3.73032
NAFLD 188	1420.71	214.08	232.237	93.9751	197.054	53.608	88.5023	38.6636	32.4893	32.4408	62.2827	33.178	31.8468	40.7919	19.9358	12.6229	12.3316	14.2404	13.8574	10.6658	7.20897	6.83965
NAFLD 189	479.114	133.016	119.023	59.8973	194.792	46.4733	65.999	48.5419	26.6053	25.197	38.0488	19.4999	16.8609	22.8378	27.0112	8.44173	12.1958	15.1079	12.754	10.1619	7.53928	5.52148
NAFLD 190	1737.87	121.493	137.03	122.519	104.499	74.0113	82.6697	65.5303	45.7528	40.1523	54.078	19.3434	22.0224	24.6302	21.8611	14.4889	10.7899	12.6481	10.7412	7.33341	5.70619	4.41585
NAFLD 191	411.779	76.8162	57.6033	114.832	63.4999	78.8882	27.6267	65.3044	48.1841	39.1896	36.101	14.0345	10.6151	22.5859	28.6797	9.5487	15.5067	12.925	6.73319	7.61299	7.13222	3.61137
NAFLD 192	781.129	63.2425	33.7873	109.104	33.6642	32.9453	24.639	59.8958	13.004	18.4894	27.8398	9.60877	3.28672	13.5449	15.9455	4.35896	8.83395	7.32612	7.13748	6.60653	4.13035	2.05506
NAFLD 193	1003.9	40.8006	49.1714	65.359	85.67	31.2785	31.6051	41.7503	24.039	24.9551	21.8614	15.057	4.50459	11.4955	22.9375	4.16614	8.2505	9.6485	8.14427	7.35663	5.59884	3.72996
NAFLD 194	1280.62	82.0525	96.812	164.29	45.1581	48.1187	66.3913	86.4971	25.9746	24.0431	58.1549	17.5674	19.9157	17.2692	10.1182	8.38762	6.52079	3.47755	8.8545	6.3292	3.42393	1.59809
NAFLD 195	1905.77	126.385	60.2792	121.716	56.6469	52.4319	38.8645	87.7893	32.4	26.4358	25.3042	14.3247	13.1122	16.4201	20.701	7.41289	8.37429	7.87983	9.29486	8.23576	4.31448	2.97917
NAFLD 196	1087.27	78.5328	237.675	301.779	55.4999	106.488	104.354	173.837	30.4122	36.0401	79.2559	46.3057	25.0983	21.2923	18.99	7.73641	8.27627	3.60577	7.78625	6.8481	3.53274	2.12278
NAFLD 197	495.712	82.4983	75.5705	71.8686	61.1534	33.2622	31.543	42.0328	34.7634	28.6033	29.5441	20.2015	8.67323	16.2359	19.8525	10.3797	8.46645	11.2695	9.56919	9.96001	6.7476	3.79028
NAFLD 198	558.615	26.9615	89.1994	99.0678	12.1601	42.9115	22.1482	75.8268	16.6209	12.9034	14.9223	9.48128	3.98346	8.67543	7.92861	3.77967	3.38101	0.946196	6.40507	3.61421	0.821326	1.00038
NAFLD 199	928.582	162.124	361.089	302.421	141.666	110.382	160.174	128.722	36.8141	42.6277	89.1425	70.5847	69.9386	49.228	28.6162	9.18557	13.0376	12.8067	11.6337	11.4712	7.02493	4.15428
NAFLD 200	2670.43	249.434	2352.85	457.033	219.112	191.933	438.248	225.877	38.004	61.6628	316.318	445.814	263.338	111.719	25.1506	18.8981	8.94132	11.2903	11.7143	11.3457	8.10811	5.1318
NAFLD 201	589.886	117.141	118.084	73.2882	54.579	34.4389	50.8808	68.9149	27.7676	18.7899	30.0259	22.4303	10.16	22.3712	18.5354	12.5813	12.3801	8.45626	12.527	10.0627	6.10847	4.72888
NAFLD 202	303.046	67.1501	43.9245	70.6269	14.9324	19.9447	33.8855	56.7417	30.1064	14.4559	22.6567	14.9534	3.76656	12.0377	14.5515	6.56038	7.13376	2.13483	9.14234	7.58569	2.86947	2.25692
NAFLD 203	1044.55	146.978	69.4421	116.131	132.323	56.4446	51.2028	50.1952	34.6402	25.5393	32.0207	16.4706	8.2622	27.5348	28.9297	6.20651	12.8756	15.8543	12.0332	11.0919	7.58526	7.09772
NAFLD 204	648.732	145.389	87.5215	67.8636	94.1756	39.2853	46.6155	40.6119	27.7381	26.9372	34.2575	16.459	9.68326	26.8965	25.5726	7.00683	12.3992	14.619	11.6745	10.7943	7.31504	5.9507
NAFLD 205	1151.64	119.35	169.384	161.739	134.664	57.6791	67.5783	62.5061	33.5522	27.6576	43.3838	20.6168	19.0762	25.2215	23.8517	10.1451	10.8468	14.2031	11.5147	8.68041	6.30132	5.58646
NAFLD 206	697.297	119.184	196.612	155.234	104.418	60.5075	73.397	56.8715	28.4104	30.9487	60.3616	24.9935	18.4688	24.9636	21.1012	11.463	9.34264	11.891	11.3379	9.93688	6.81673	5.35398
NAFLD 207	587.647	96.7673	72.7887	93.8964	56.5744	39.2601	38.9033	44.8611	29.7386	35.0663	34.8727	16.1038	16.0972	18.9698	40.66	10.6414	13.0525	14.1019	11.2518	10.1208	8.28918	4.6846
NAFLD 208	1285.58	123.13	136.304	101.153	119.504	48.0998	71.3004	65.8998	30.5657	35.5848	44.575	25.5893	27.6927	23.0526	21.2541	11.0168	12.5986	15.6746	13.0278	9.09445	7.10932	5.49087
NAFLD 209	754.539	119.525	75.5207	169.473	95.8811	51.5289	38.9722	74.5157	32.4173	31.8109	41.9086	11.6155	9.87531	20.3633	25.6664	6.9154	10.7071	12.8336	10.4015	7.62555	7.20083	4.61055
NAFLD 210	823.198	93.3496	264.843	188.864	89.0526	68.3235	72.2061	80.9129	35.0665	42.1476	81.0991	29.6236	31.846	27.3787	19.9887	10.1884	8.91492	9.80275	7.51777	6.61749	6.07406	3.46488
NAFLD 211	438.01	87.9872	72.4081	77.6482	97.1367	49.7653	30.5509	31.78	28.5613	22.7512	20.417	13.4364	4.01389	14.1985	23.2615	6.5086	11.7055	10.7953	9.32203	7.7973	5.208	3.26369
NAFLD 212	1608.33	112.28	221.41	385.852	103.298	96.845	76.9711	119.335	29.6929	34.6832	55.0307	52.6048	36.9169	21.3344	24.2471	9.80233	14.7759	12.5848	10.224	10.0374	7.94733	4.45882
NAFLD 213	943.852	222.095	254.734	112.333	84.5884	39.2799	84.0848	54.5896	36.5725	33.0318	83.7791	38.7154	50.4177	49.006	19.5528	12.737	8.58615	12.8235	8.81588	8.21833	8.00093	5.5129
NAFLD 214	4301.23	149.182	969.476	468.493	205.897	179.565	256.139	112.282	41.1852	39.3402	164.996	41.1427	59.2337	62.5378	23.7272	16.8252	8.70357	13.2219	7.40206	7.5005	6.88548	4.67679
NAFLD 215	1769.75	115.519	100.498	122.291	91.6557	64.0974	70.9036	48.1723	37.5684	36.8022	45.5731	16.7266	15.6469	19.861	24.4857	11.6513	11.4739	13.6697	10.6497	7.00118	6.44466	4.74399
NAFLD 216	1199.45	137.774	159.586	194.153	124.267	55.537	70.0187	74.5327	30.289	24.2782	37.4725	26.717	18.8091	33.6478	19.3352	7.28503	9.46964	12.1749	11.9389	8.70426	5.38992	3.34801
NAFLD 217	2168.45	181.752	343.685	203.019	194.532	77.0709	111.64	74.7964	33.0442	34.6403	72.8816	28.854	40.4108	40.7803	16.9288	10.8439	9.58222	13.1234	8.56769	6.72475	5.77408	4.48366
NAFLD 218	1068.18	79.8296	104.23	56.0003	87.5364	24.0724	71.9829	36.4709	18.1506	21.0227	40.1841	22.532	12.2311	22.1124	18.2467	8.96442	10.0831	13.0958	21.9481	10.0215	7.78981	6.12527
NAFLD 219	2440.39	94.1171	104.039	119.77	29.1735	60.4769	41.0534	50.8868	39.6013	25.974	48.8906	26.4346	11.9207	18.0429	18.1098	10.9159	6.21272	3.61477	6.29862	7.67095	3.79513	2.63769
NAFLD 220	1731.74	132.949	30.2377	187.602	21.863	81.061	24.8125	82.08	40.0736	21.4377	18.9302	8.56041	1.88063	28.451	18.5238	10.7839	9.87688	3.68324	9.85158	7.30535	3.65166	2.24754
NAFLD 221	1468.01	92.5322	432.472	754.44	94.987	202.31	238.562	369.762	34.2605	26.4031	158.25	63.7621	47.6221	33.0478	10.0806	7.99685	4.84049	1.19072	10.8722	3.79292	2.25372	0.891477
NAFLD 222	752.788	96.543	66.4527	154.926	95.5224	69.99	53.2106	79.3339	36.9904	31.0897	36.0796	10.7492	12.3868	27.5069	27.6769	7.66911	15.9806	8.83707	12.1198	7.15342	5.1803	3.55323
NAFLD 223	841.183	65.3796	513.87	162.281	156.294	71.9333	129.656	85.0473	30.6769	29.981	70.5961	40.8818	50.9597	32.515	14.3292	9.90441	7.54313	9.91048	10.0492	6.21285	4.0767	3.76962
NAFLD 224	2019.21	246.428	126.574	186.223	92.1675	57.5284	78.8117	76.3093	33.9846	32.2151	45.5777	16.4568	15.987	65.9915	16.2275	12.8595	8.8833	8.91096	12.4196	9.38122	4.87747	4.79173
NAFLD 225	2840.96	235.135	990.849	470.894	268.151	230.048	307.099	216.607	41.7588	50.8946	145.653	106.163	116.198	50.6873	18.8133	13.507	11.6252	12.9885	11.2379	9.34702	6.45303	4.81207
NAFLD 226	1574.87	158.812	221.109	95.9017	83.8581	36.9943	90.2374	33.1179	27.2719	25.2611	59.725	26.3908	32.5885	30.8409	15.9714	11.7446	7.10434	9.90998	12.5351	8.51049	5.24797	4.22952
NAFLD 227	444.723	157.659	59.743	75.2944	34.3295	25.611	24.7034	42.6181	25.3665	20.7423	32.5491	14.0342	7.54727	19.1093	22.165	7.28516	9.84862	10.4647	8.56558	9.81964	6.89956	3.8729
NAFLD 228	1827.87	119.248	151.718	123.827	227.468	56.1987	83.2809	48.7691	28.2155	31.0644	38.4415	23.0371	18.888	29.9777	25.4682	9.75029	12.2117	15.2234	10.1794	6.53913	6.14546	5.08235
NAFLD 229	772.826	152.84	285.203	204.347	94.7904	84.5148	105.607	137.825	28.7475	34.4282	64.306	48.1497	41.1301	24.2851	17.2583	9.10044	11.7323	5.05816	11.0443	7.25667	3.87087	2.69847
NAFLD 230	1371.08	221.814	107.494	113.511	132.586	62.8097	70.7173	67.3184	40.3659	38.1876	36.9837	17.8218	14.6985	39.7159	27.3161	11.1481	12.6472	16.5048	14.2936	13.2772	7.05478	6.30023
NAFLD 231	1329.45	80.2674	181.951	296.119	211.257	110.596	167.778	140.04	23.8805	32.9472	67.7829	21.0317	36.6731	15.7225	21.4621	6.81003	13.2767	10.0214	17.4929	8.47133	5.51087	3.79302
NAFLD 232	1013.25	229.943	693.126	318.875	304.55	74.3035	205.083	115.517	43.2627	32.0369	115.837	72.4504	85.1088	37.4284	22.1554	9.24991	7.63221	13.9797	14.5898	9.7947	5.44593	5.51941
NAFLD 233	1742.88	197.396	724.829	244.328	251.446	103.216	234.417	158.111	36.4105	39.1987	114.505	118.249	105.862	31.8514	23.2189	10.8459	8.71598	9.02278	15.064	10.4925	5.34595	5.03109
NAFLD 234	3230.48	150.124	708.497	324.078	226.671	125.809	250.462	142.013	35.6831	39.8427	121.803	56.2129	88.2605	34.8288	17.9786	13.2435	7.49145	8.78634	14.0817	8.13888	4.78432	4.39368
NAFLD 235	2860.59	151.47	216.412	322.245	192.316	88.888	138.352	112.348	23.4419	22.8236	54.1741	30.8702	23.8968	22.3517	21.5133	9.01403	8.78609	10.829	15.8662	10.6264	5.40167	3.91006
NAFLD 236	437.614	60.3312	33.1884	105.598	51.8744	47.4424	25.9412	62.1242	34.7241	18.1053	28.6896	9.50468	4.29602	16.3798	18.5499	7.34227	9.09796	6.85546	11.8635	8.37788	4.85792	2.00704
NAFLD 237	472.098	188.094	577.844	181.492	113.706	76.077	148.155	99.7104	44.0734	47.5996	130.962	81.2799	91.0964	50.5788	19.1662	12.3209	15.8854	10.6699	10.2495	9.66395	6.75961	4.48672
NAFLD 238	1277.77	119.18	297.969	137.728	157.931	52.1191	86.5499	57.7909	34.9725	26.6858	51.7915	28.3988	30.7734	28.3634	17.4141	9.89975	6.58193	13.0037	11.8541	8.78997	6.20059	5.20691
NAFLD 239	354.533	77.8633	39.2269	59.2109	75.13	31.6459	28.0836	55.8199	24.4085	13.1219	21.0456	13.1966	5.12063	12.9486	25.8847	3.78306	10.6371	8.13598	11.9063	9.62117	4.55668	3.40445
NAFLD 240	759.203	204.864	167.7	92.809	115.015	38.1997	77.7683	43.7783	20.473	21.1363	44.2112	32.4235	16.0856	34.104	10.4644	10.796	9.33987	8.78068	14.4826	10.0138	4.71216	3.5476
NAFLD 241	1485.89	148.237	62.5866	73.2542	112.763	32.2308	62.7647	46.9493	21.9765	22.7053	37.5724	20.9371	10.9858	35.1442	23.1381	7.06762	9.58667	13.4548	18.6217	12.2242	7.5013	5.24377
NAFLD 242	1135.17	170.038	65.1598	75.255	61.5406	32.7119	43.137	43.0159	34.963	20.3183	26.1779	18.3866	5.41752	13.7367	26.8401	6.88834	9.20806	9.96941	12.9448	10.212	5.08697	4.50142
NAFLD 243	3522.43	342.331	360.651	338.138	165.312	127.434	155.034	104.347	52.5772	38.3148	78.2925	41.8418	42.6347	67.8236	16.4098	14.9322	9.42008	11.4416	9.79809	8.8039	5.23625	4.56759
NAFLD 244	1785.39	174.494	135.34	103.965	101.973	45.9032	78.9187	54.0724	21.6305	31.0962	41.569	24.878	22.2542	29.2839	18.2606	9.44875	7.85605	11.2219	16.6137	12.6813	7.00022	5.52088
NAFLD 245	1470.34	171.925	106.705	104.804	121.846	37.0712	60.782	62.1807	29.5987	21.8147	35.8656	23.1761	17.5527	16.2981	19.0602	9.46726	13.5781	12.2605	15.7644	12.3281	5.82319	4.69278
NAFLD 246	914.075	148.031	127.44	80.8176	78.3831	32.2399	60.4859	40.3293	22.6866	17.7145	41.0891	41.8048	16.0192	20.4503	23.7904	6.97964	8.60481	16.7528	14.8115	17.4114	12.3467	6.7477
NAFLD 247	1032.3	111.828	418.98	233.891	180.261	44.3031	130.384	61.3645	20.0631	22.6587	70.7024	69.0204	55.4661	23.6947	24.0797	7.54036	7.93715	15.7959	10.8762	10.9751	7.39387	4.86632
NAFLD 248	872.497	96.4334	1038.35	364.56	171.64	178.085	271.948	144.814	25.7779	39.678	135.598	105.741	73.1659	48.6737	18.5341	12.4087	5.75925	6.88378	11.9388	7.26917	3.99783	4.22063
NAFLD 249	1332.07	50.602	298.168	119.245	78.3477	48.0492	78.4917	64.6867	24.0241	24.2002	38.8186	41.1715	23.9956	11.5036	18.3903	7.04133	5.35265	4.86164	8.53817	5.8027	2.8499	3.54222
NAFLD 250	2156.51	184.29	1895.29	609.052	296.634	236.529	514.269	260.099	41.1947	58.4401	251.944	263.853	192.397	74.7189	21.7067	16.6118	7.98681	9.25929	14.8954	12.2405	5.98451	5.00679
NAFLD 251	338.435	41.5916	28.9991	42.2206	38.5736	25.3436	28.781	30.8087	25.7993	17.9312	20.5639	10.1515	3.3467	13.0339	22.0262	4.66925	9.18676	4.84641	12.4644	8.07992	4.26513	2.53333
NAFLD 252	464.981	92.3173	29.145	58.1545	51.6234	30.2439	23.7681	40.7894	27.1268	11.7813	18.0446	8.83436	1.89332	10.2862	19.67	4.08319	9.04355	6.39648	16.3016	8.10841	4.04464	3.39193
NAFLD 253	870.439	146.847	247.012	271.107	189.509	84.1535	123.596	152.877	27.3009	26.5752	61.9672	36.5296	32.7987	22.3804	16.8322	7.6224	8.86605	8.42215	13.3142	7.5608	3.89537	3.74497
NAFLD 254	329.918	47.4903	21.149	60.47	31.6541	21.7687	17.586	58.4317	26.5002	8.85704	14.3052	6.52862	0.907752	6.74559	18.1023	3.2471	8.34023	2.82793	12.2303	6.41432	2.94925	1.8993
NAFLD 255	374.797	146.882	117.914	64.1652	70.9806	35.7884	47.2719	72.6052	26.5178	20.6878	27.3112	16.8322	15.8409	16.9906	18.9334	6.64679	7.15613	6.06147	10.5073	8.04936	3.37016	3.5593
NAFLD 256	1116.24	98.5511	281.224	202.962	102.693	84.4983	116.42	116.828	43.2458	32.4932	59.3261	21.1996	17.6066	19.443	20.3551	9.71667	9.84767	5.90896	14.0228	7.52647	2.98972	5.07177
NAFLD 257	376.365	62.8867	36.6161	131.663	35.368	26.0055	28.2602	67.893	32.6264	24.8355	30.5136	5.73027	5.30361	14.6567	13.1483	6.53383	9.15575	4.52188	8.24401	5.93376	2.65286	1.87987
NAFLD 258	475.352	96.7329	35.7737	105.793	35.7452	40.486	24.2852	55.2915	49.6356	24.6928	24.8584	8.15775	5.44212	26.9647	14.9609	9.39934	9.59257	4.89259	7.848	7.15614	4.34487	1.65245
NAFLD 259	358.32	38.2132	25.5457	122.643	31.518	44.4971	24.5178	83.2407	33.897	27.1521	34.5111	7.14777	5.78567	14.1558	13.4586	7.60933	10.5903	2.75313	6.13525	4.92294	2.35359	1.06491
NAFLD 260	883.155	90.1217	214.422	335.297	47.2905	116.928	91.3086	139.5	44.9286	50.7849	80.1466	26.6492	33.5435	44.6873	10.2146	9.94651	9.02085	3.26585	6.43043	4.83811	2.54795	0.895676
NAFLD 261	659.373	27.6245	151.079	226.001	31.2965	79.7098	64.15	128.728	31.363	48.6312	60.9476	42.7786	26.0499	14.6238	15.5145	6.76189	7.8012	3.55982	6.58007	7.53493	3.11427	1.19105
NAFLD 262	205.488	64.7953	78.0263	92.8627	33.4903	40.7448	26.9036	78.9733	33.516	30.7129	37.4143	21.6184	13.8033	11.6169	19.6997	8.30224	10.349	5.63097	6.58515	8.51915	4.40613	2.19832
NAFLD 263	600.066	45.0554	27.0418	146.725	40.2215	51.3	18.5816	67.4761	44.2998	21.2708	21.1982	9.97475	2.69533	13.344	27.555	6.54981	12.0929	6.51505	8.74298	6.23847	4.12909	2.26653
NAFLD 264	746.82	97.2395	368.778	313.252	80.9747	114.494	104.951	143.274	41.2537	58.76	123.856	39.6889	57.0628	44.3097	17.328	12.7648	13.1017	5.36923	7.05432	6.52111	4.39034	1.97032
NAFLD 265	846.115	87.1873	76.9792	122.936	35.2431	80.8701	34.7723	64.3131	47.4782	46.8226	40.5548	10.8488	9.42828	12.944	20.8071	11.0789	11.1868	8.10622	6.5904	8.01914	4.72954	2.78917
NAFLD 266	654.42	79.9699	112.949	195.306	44.355	72.6023	45.0023	101.187	44.2257	37.3375	49.033	28.8009	23.4328	24.1418	21.9645	10.334	8.68739	7.24973	6.94381	8.07952	4.88827	2.65298
NAFLD 267	552.921	61.3549	29.5214	210.201	29.6204	64.7609	24.8226	119.892	46.6467	25.6923	28.2469	7.34504	4.11865	20.1505	16.6737	9.42098	10.5912	4.23067	6.70066	5.0381	3.15397	1.84595
NAFLD 268	1105.98	59.2218	187.062	227.455	62.3252	86.6506	71.7153	169.918	51.306	53.974	83.5657	22.2359	38.0665	20.4988	16.6295	9.47063	10.7349	4.92906	8.33333	6.43739	4.52676	2.03723
NAFLD 269	1980.87	173.847	193.079	135.75	52.2288	86.8379	56.2567	59.2082	70.0105	64.9866	68.2338	26.4424	30.2428	32.8129	29.837	19.1918	14.5771	14.0467	7.21143	12.3925	8.57625	4.25372
NAFLD 270	943.587	91.9825	150.109	228.925	72.418	81.7227	65.0725	90.1032	58.5948	46.4746	70.7956	12.61	20.8773	34.2626	17.0084	9.13514	11.0782	5.35229	6.2226	6.6816	3.69261	1.77145
NAFLD 271	874.968	80.3154	62.7584	182.277	48.113	62.4959	35.9757	95.098	40.163	30.9875	39.7528	11.3022	9.63895	17.3766	11.8315	8.60974	8.46923	4.22414	5.85234	6.26363	3.10484	1.28565
NAFLD 272	264.536	151.381	196.273	119.824	66.4531	47.8156	56.9762	58.4725	53.7049	42.1207	64.1412	30.7352	32.5363	25.01	29.2767	13.1699	12.1254	10.9693	9.0089	10.4346	5.84895	4.07138
NAFLD 273	406.7	35.6964	163.92	166.372	37.4442	77.0193	81.8209	134.645	41.1121	49.4684	69.8071	27.5531	26.4938	17.6188	13.2347	10.7872	9.15515	3.38006	6.6883	7.25277	2.7884	1.48868
NAFLD 274	460.262	24.6535	17.991	101.439	33.6439	39.7082	23.0003	61.3306	28.7545	21.6929	27.8975	6.35753	2.73393	11.2185	20.4781	4.79056	8.11371	3.17583	6.84878	6.06632	2.92461	1.02513
NAFLD 275	1857.11	40.969	54.9547	141.613	31.292	56.8001	36.1033	89.2058	39.3848	45.225	37.8799	14.0122	9.43354	20.3807	19.5366	12.4881	11.4342	6.27559	7.47305	8.10484	5.01371	2.81594
NAFLD 276	813.064	90.5411	119.154	204.758	43.707	67.9325	40.8671	92.7894	40.3348	40.4447	53.7498	29.9824	23.3481	20.0346	14.9116	12.9688	13.971	5.20287	7.13881	7.43192	3.26553	2.2015
NAFLD 277	1395.33	78.5751	431.958	673.658	77.9317	194.708	170.783	239.583	51.2758	57.898	162.769	52.1577	50.2337	48.5539	15.4774	16.0801	9.43126	4.41053	6.17155	7.36676	3.59761	2.19022
NAFLD 278	317.116	65.5026	287.896	182.895	51.508	119.17	79.2632	129.518	47.8531	57.5486	88.8662	58.4059	51.0211	20.6111	23.0877	11.6677	10.9004	5.72814	5.93263	9.061	4.82344	1.78151
NAFLD 279	1909.93	82.9835	144.556	174.435	40.6082	84.9	52.8162	74.1977	36.6434	33.2275	41.5759	11.5695	10.435	36.0473	15.0787	11.6418	7.30256	2.92366	5.373	3.52145	2.80412	1.51931
NAFLD 280	1577.66	106.338	121.688	158.478	38.344	80.8791	57.5576	69.5272	49.3681	46.2746	52.2565	19.0698	22.0656	33.5427	22.7805	12.8444	11.4244	5.30402	7.50565	6.84879	4.97787	2.44215
NAFLD 281	326.667	61.4658	27.5586	41.0108	22.9705	19.2201	14.7386	55.4475	23.4103	15.3688	20.3492	8.55245	4.63881	16.2868	25.1369	3.86112	10.3794	4.74744	7.07431	6.166	4.8753	2.05612
NAFLD 282	431.697	39.1557	100.766	113.971	30.9319	56.5344	37.32	78.4393	30.8182	25.7378	28.0957	19.3858	10.2764	10.6948	17.8597	8.07811	7.09633	3.72118	6.40567	5.72563	2.48655	2.1154
NAFLD 283	660.606	82.7276	166.726	193.462	82.8133	60.493	102.275	83.2222	35.3942	34.7637	52.3441	23.876	28.8018	31.8707	17.0326	7.25447	12.0945	8.44746	13.2389	10.2659	4.86191	4.08111
NAFLD 284	913.535	99.8943	387.399	224.18	152.837	39.6725	161.88	70.65	23.2429	35.0578	99.807	48.9121	62.073	43.4838	14.3194	7.49609	9.02776	9.46182	13.1997	10.3872	4.88328	3.53104
NAFLD 285	773.774	80.3281	197.189	155.883	137.466	39.8136	92.8352	38.8034	24.9467	24.2769	52.5398	27.4939	24.4853	23.7525	14.877	6.5311	9.12299	11.2546	16.2604	10.8481	4.67426	3.96664
NAFLD 286	505.903	95.1141	144.948	94.7148	58.3252	40.6643	55.8272	70.6838	32.0961	28.8529	37.5048	19.7324	15.8358	13.6497	18.1102	9.70024	8.88288	6.93915	12.2314	8.49153	4.36401	3.47521
NAFLD 287	740.778	95.3489	386.674	176.731	103.479	74.4791	127.715	71.9307	36.431	46.5783	91.3487	75.9905	73.6962	29.3041	34.5288	9.84166	12.8398	10.0634	15.0385	9.17968	7.15902	4.17799
NAFLD 288	442.072	103.357	72.9784	99.9414	89.8044	43.8919	52.4971	38.6004	44.284	26.1445	36.9864	15.295	12.7034	18.7911	28.2075	7.88862	10.4661	11.1771	11.1552	8.8188	4.89706	4.24748
NAFLD 289	802.672	123.274	462.309	199.392	163.961	71.5472	174.171	71.6359	30.1584	42.9925	103.743	64.7287	75.1996	33.8385	23.9283	9.26807	11.7412	11.0756	16.8338	10.7478	5.38219	4.65429
NAFLD 290	806.061	119.042	80.5203	131.328	115.804	25.7251	52.797	41.7788	31.3113	20.5423	35.2725	13.6781	12.9816	25.5771	16.3219	6.40069	11.293	12.3781	15.9528	10.2811	5.13056	4.55732
NAFLD 291	546.808	78.7893	198.743	309.409	84.6501	68.5061	127.375	113.591	24.3519	28.75	85.7905	22.2073	31.6049	13.6253	14.6202	5.83602	10.2997	4.83619	10.5544	9.48447	4.36988	2.48685
NAFLD 292	593.591	92.3701	696.362	239.673	194.332	81.7069	229.051	116.072	27.8733	31.8547	116.876	110.391	80.013	31.8796	19.1625	9.15324	9.30705	7.22422	15.3446	9.24482	3.28304	4.0122
NAFLD 293	1310.36	151.154	462.792	369.186	185.284	92.4269	147.008	150.331	37.1293	40.415	90.325	50.2775	60.3481	34.2174	26.9696	11.3791	8.58622	12.1576	14.3913	12.1082	5.14544	5.84722
NAFLD 294	375.146	66.7315	56.9507	103.227	44.1201	43.0663	35.3772	58.595	40.2335	33.5917	47.3571	13.5105	14.0516	13.6965	19.012	7.84048	12.4174	4.99392	8.25514	6.95243	4.23929	1.78248
NAFLD 295	1670.18	93.4156	654.809	475.523	111.676	248.917	175.02	190.517	53.5632	81.1771	180.066	94.0842	93.5004	54.4004	21.4085	18.2894	15.3762	9.02549	9.76284	10.8051	7.31717	3.74882
NAFLD 296	89.5634	153.251	69.2084	42.7922	104.517	18.957	36.6453	27.1281	67.0096	20.034	25.6714	15.0725	9.94241	12.6532	84.1489	15.8505	15.0645	52.7418	18.4326	18.1303	11.6119	36.2562
NAFLD 297	200.412	184.467	62.1132	62.4989	82.6009	22.2702	34.3254	27.1029	60.4332	24.1155	26.7005	21.2345	13.0278	15.2012	96.0639	16.0645	15.8098	61.7957	18.5256	15.8067	13.6781	32.1869
NAFLD 298	509.235	209.073	337.361	107.93	116.21	22.0817	126.074	14.8974	67.2036	38.0239	64.0848	60.8961	63.1019	56.0048	54.8771	30.5955	17.4194	51.796	21.4197	25.7444	18.0085	40.5344
NAFLD 299	390.344	170.302	66.8896	32.8202	131.568	11.0093	50.2083	9.78565	49.7501	19.208	17.2828	16.2092	6.69357	22.4303	79.9579	15.7902	15.3143	44.2843	15.1483	23.1676	14.3411	28.9927
NAFLD 300	61.8225	113.94	56.2586	22.9354	57.6243	6.19142	26.5507	4.65868	48.5849	10.42	16.6386	13.082	6.00785	11.9318	52.7013	12.0479	9.98454	35.8472	15.0102	14.5812	8.97843	32.8863
NAFLD 301	310.084	257.793	136.337	70.194	82.819	16.6315	58.1439	10.1729	65.1647	24.4676	29.5278	31.3004	22.2582	25.6034	72.4513	25.4429	13.5402	44.3927	18.4924	27.2913	16.2914	38.5022
NAFLD 302	263.951	230.996	144.275	75.226	82.705	15.8081	66.2418	11.0611	105.146	27.093	39.6992	29.851	29.3252	34.9463	63.7542	24.1379	20.3727	45.5161	13.4525	16.5244	12.161	25.0172
NAFLD 303	73.3357	128.762	119.556	73.1508	51.8811	11.1979	49.9762	8.10766	79.4614	25.0925	31.3696	25.751	18.4495	13.6169	42.1655	19.4505	15.3501	36.0432	11.1505	19.4194	12.3435	29.8138
NAFLD 304	389.286	234.294	643.769	182.895	158.227	50.9888	158.786	17.5495	60.3548	35.5583	79.0096	99.7675	92.7397	45.7403	54.2505	24.9504	12.564	41.9978	15.7856	23.0199	13.0319	33.3707
NAFLD 305	890.713	244.251	625.587	212.341	182.103	38.7616	197.375	27.5801	59.7026	31.2734	45.3765	118.632	89.4807	26.9508	64.3705	32.1498	10.6821	44.2791	18.5064	21.8278	14.1616	35.7304
NAFLD 306	239.37	108.449	86.6569	23.2711	63.4203	12.9787	32.2256	12.6716	39.8914	16.0881	21.379	21.8509	18.5874	8.65443	29.2058	10.9595	8.67249	24.3032	9.32871	10.0118	7.70748	15.0379
NAFLD 307	339.188	196.789	90.7851	54.5775	73.4057	20.1662	40.6931	12.167	67.4162	25.7827	28.4441	20.4344	26.8017	20.8633	48.7693	23.0375	12.9695	38.1543	10.6032	15.0504	11.5871	26.5849
NAFLD 308	126.712	73.14	30.9839	19.8467	22.2775	5.01812	14.4736	3.83876	19.6486	7.28916	9.22129	9.86943	6.45101	7.89487	19.7718	6.01672	4.5439	12.482	5.07106	6.2634	4.50111	9.98159
NAFLD 309	351.088	90.4679	50.7329	30.3276	46.7293	13.6092	35.3706	9.6563	42.1932	14.0663	18.743	15.025	12.2619	7.53938	33.5261	8.60416	7.71062	19.955	10.7861	9.5849	7.42187	15.9046
NAFLD 310	476.832	230.031	67.737	67.8962	80.4725	12.941	38.414	7.7256	55.5218	14.0628	25.6132	13.3252	7.59852	18.6313	48.3933	17.1983	10.7058	38.2768	13.5228	22.4008	11.2547	27.3232
NAFLD 311	195.595	63.5891	46.5867	35.8882	30.7075	10.7368	27.1733	8.17472	42.3121	14.8222	13.8239	13.5709	10.5438	10.0559	29.4813	10.7086	7.91636	18.173	10.3037	11.0741	7.10574	17.2049
NAFLD 312	186.945	93.9645	49.6179	25.9304	32.2283	7.46597	22.7039	3.64853	33.8506	10.7067	14.0131	15.3986	8.26797	10.5229	23.6406	10.0482	5.80095	17.6566	7.80024	8.59748	6.66478	14.9396
NAFLD 313	187.246	81.8477	341.034	80.1579	70.3826	24.2477	96.8594	14.1477	20.1994	15.4458	44.7592	65.6782	56.7523	18.1133	28.2185	10.8998	4.21223	13.9135	4.54107	4.97457	4.61591	10.0702
NAFLD 314	244.47	178.104	166.625	36.0686	79.5392	12.4711	47.7704	4.93153	28.4166	11.991	23.9618	33.2843	26.7748	27.9458	30.7838	17.0655	7.10136	21.6383	9.82027	10.2533	8.1492	16.9426
NAFLD 315	59.7243	54.2077	30.4304	18.3163	17.2343	6.03641	16.3473	3.42352	25.346	8.8565	8.02361	10.8396	6.28219	5.07775	20.2448	7.07791	4.29004	10.9019	4.03856	5.17507	4.16246	10.4917
NAFLD 316	63.481	46.8076	78.6067	35.8317	35.7026	16.2078	33.7251	10.6575	32.9903	16.1681	14.7399	18.8308	14.8911	7.84447	22.8863	6.33323	6.99473	14.1344	5.17591	6.68231	5.00571	10.7169
NAFLD 317	107.01	45.4156	42.647	32.035	29.5526	7.64433	19.8661	7.113	15.5028	8.65105	12.5098	10.881	10.4259	3.47275	24.4747	5.79815	4.27142	12.7721	5.23415	6.64935	5.23	11.4991
NAFLD 318	139.44	61.8871	41.2488	27.4625	22.816	7.58246	21.3304	5.74725	25.6598	10.8806	11.239	12.922	7.69693	6.46496	21.4086	7.95512	5.14541	13.2002	5.29919	7.574	5.1969	9.04214
NAFLD 319	116.125	118.364	27.689	18.2336	35.9922	6.88327	17.9233	5.50771	27.6949	9.73052	9.00151	10.4501	3.07295	11.206	33.0326	7.449	6.166	20.1954	7.7863	9.70649	6.43592	13.3
NAFLD 320	127.748	111.859	35.6892	36.2706	42.3261	13.1932	21.6559	11.1397	84.2357	20.2335	16.0287	11.6361	3.54367	7.32527	107.019	15.0044	12.1296	42.0239	13.8401	22.7042	13.1706	34.0811
NAFLD 321	359.971	422.548	340.51	89.9047	134.723	19.5906	113.84	8.27916	55.9051	25.3166	52.5237	71.5263	56.9805	43.3624	62.2259	28.9506	16.9416	51.8908	23.4698	24.7041	14.6313	50.7736
NAFLD 322	585.959	357.665	330.14	86.0109	98.1962	21.3655	81.7798	10.4976	61.0006	26.7706	53.7982	72.7528	61.63	34.7466	52.4689	28.3811	13.15	46.6755	17.9535	22.6208	16.0119	35.9278
NAFLD 323	571.244	308.262	112.026	105.035	120.785	42.6573	63.2686	17.8506	103.792	35.8361	39.4533	28.339	24.5397	40.7885	83.5674	26.6524	21.2063	54.6747	17.2246	21.1553	14.4571	38.1687
NAFLD 324	514.749	284.906	102.716	84.8795	58.5973	23.2821	44.6415	15.2377	89.2841	27.8401	26.535	23.7292	14.5182	36.9051	67.319	23.1876	14.6515	39.2559	13.4187	22.7016	10.9629	25.3586
NAFLD 325	254.908	119.395	105.037	46.784	60.702	27.8362	49.1343	22.8122	42.0061	30.3359	33.8093	25.0842	31.0963	12.9184	38.5538	10.431	9.26607	29.4159	8.74776	7.28678	6.99359	13.4822
NAFLD 326	189.013	64.7366	17.5012	39.0172	28.3033	21.2785	14.5125	11.2049	68.7788	18.9538	9.48062	5.24866	3.535	7.34766	36.653	6.52658	11.3911	20.5404	4.06578	7.63519	5.71902	11.1078
NAFLD 327	119.708	28.0962	14.2487	35.1734	23.257	26.7745	11.9461	13.3221	57.2294	16.0016	9.11619	4.47049	2.43489	4.90662	40.852	7.88836	12.0013	17.4334	5.33859	7.40649	5.73738	8.96834
NAFLD 328	676.547	74.6445	25.7958	78.4548	57.7387	38.5014	20.4762	40.0706	55.6499	20.3099	12.7446	6.46633	4.34519	9.69247	33.052	6.93613	9.43649	23.3582	6.38851	7.82227	5.66305	11.5425
NAFLD 329	430.921	137.15	121.348	62.4983	51.0192	25.1407	46.0004	26.9952	67.0616	38.8815	34.5755	30.816	34.0564	12.68	51.0962	15.452	11.4674	32.3302	8.12049	10.5997	8.67186	16.3494
NAFLD 330	915.408	236.129	106.596	80.0776	75.4765	16.4536	47.291	12.5883	82.5239	21.9169	29.135	30.6855	11.4629	30.2156	74.1744	22.4646	14.4135	41.796	17.2655	20.3921	12.841	30.348
NAFLD 331	106.355	76.7202	25.6946	32.3148	40.4297	11.1896	18.6861	12.7858	40.6034	15.7127	11.6317	7.09726	4.01137	9.4113	36.6747	6.14899	8.51766	25.0218	9.06229	8.25478	6.76645	12.1628
NAFLD 332	64.9746	61.8074	18.3984	22.1725	38.9395	17.8146	12.3965	19.7036	55.7157	16.987	10.1345	5.72408	2.60522	4.39562	45.8209	6.78226	9.27915	19.2734	5.66473	8.02274	5.88641	11.1327
NAFLD 333	307.896	99.4529	79.4069	108.896	71.8636	44.5984	41.6879	52.9534	56.3191	29.6692	22.1161	17.984	16.1899	14.0249	42.9141	9.68257	11.1677	25.6653	7.77396	8.10875	6.67059	11.9195
NAFLD 334	123.358	128.68	61.8717	40.4027	34.1595	21.9863	30.159	14.7653	50.4899	32.025	18.8321	13.2392	13.8124	14.1078	51.2015	9.97671	9.16431	22.5372	6.07404	11.039	7.23002	11.9257
NAFLD 335	97.2649	83.269	57.8445	49.9759	26.4894	24.6383	23.0768	19.1924	83.4599	32.0784	15.869	12.3013	11.9195	11.3129	45.9506	12.2191	9.82606	20.6501	4.55011	8.51349	5.61922	10.0664
NAFLD 336	5290.8	573.453	558.746	255.651	125.715	130.87	137.786	78.0667	87.0389	50.0688	70.9718	91.4255	83.4764	109.695	26.437	47.0769	10.0255	30.1832	10.6969	5.74311	7.50062	12.1102
NAFLD 337	136.295	68.2664	21.7789	39.347	18.7737	22.5515	16.1711	11.0593	57.4583	18.6814	9.93285	6.65573	2.76208	5.65895	30.9816	9.70065	8.4969	16.992	4.90031	8.49049	5.20088	11.2787
NAFLD 338	71.927	64.3554	28.392	33.337	36.7116	22.1394	17.0595	30.2705	62.1286	21.5891	16.3644	8.25024	4.18913	4.55544	59.0622	8.39473	11.607	28.1702	8.09493	9.16352	7.61034	13.4645
NAFLD 339	77.407	86.2677	37.447	35.587	40.8225	18.3711	16.1422	20.216	57.5115	18.6301	12.7526	9.38089	7.22968	7.5894	40.0536	8.08226	11.1535	20.4549	6.14734	8.35853	5.82092	11.2574
NAFLD 340	299.284	207.449	91.0456	73.7651	98.9264	15.2023	42.1265	26.0594	91.2081	27.707	24.8562	20.0782	15.6645	17.5548	88.7852	20.0655	17.4002	75.203	21.0178	26.5425	17.3937	47.0257
NAFLD 341	191.553	71.4167	23.0602	44.7084	26.9099	25.5489	14.5897	17.1794	62.2345	19.7118	10.4022	6.98293	4.67596	6.2748	42.4838	8.62933	8.84863	18.2946	4.79148	8.29017	5.81832	9.81138
NAFLD 342	183.074	94.312	96.2018	63.6453	69.1878	31.4463	54.6437	15.4817	69.2897	27.6516	25.4136	18.5107	21.2635	17.0707	52.3075	13.0908	11.508	30.2691	8.98505	13.1679	9.02459	22.847
NAFLD 343	190.302	191.808	55.3876	41.9786	50.3917	15.1387	29.3688	8.83709	72.0648	20.1324	22.1548	16.9088	6.25154	18.1149	56.6666	16.7135	11.9107	33.2982	8.58884	18.4954	10.2031	21.9477
NAFLD 344	158.728	154.327	108.177	54.2966	67.2482	19.3828	46.2333	11.1326	67.2358	30.0294	32.0036	32.7096	18.777	19.8082	93.043	19.7093	16.567	48.0504	15.6821	20.1708	14.7941	37.399
NAFLD 345	184.669	244.85	126.722	77.8823	135.839	24.8448	57.9948	22.3579	89.7788	29.0891	43.5211	37.8	28.7045	18.2775	90.2199	19.7882	15.696	60.3615	17.0956	16.6361	15.4589	36.0683
NAFLD 346	227.196	183.834	205.969	101.665	82.5739	18.7069	52.4439	13.6495	58.7731	23.1363	40.6299	64.675	27.6163	13.0471	60.9575	20.2522	10.5958	29.1085	10.7378	17.5292	10.4139	22.0053
NAFLD 347	346.51	68.4776	289.708	119.285	100.35	24.4901	95.8776	8.972	49.5963	21.2095	44.2599	43.2353	39.0969	28.1541	29.9261	13.9357	13.9635	22.7113	7.98921	11.6097	10.1787	16.8875
NAFLD 348	202.946	145.59	109.888	75.3385	73.6495	25.3887	51.1397	11.0971	68.1234	25.5804	33.0134	28.9492	23.388	31.8106	70.539	28.7114	21.1662	39.8852	15.437	27.2331	14.7341	34.1847
NAFLD 349	431.017	190.439	85.9047	91.0896	58.3146	26.2206	48.8258	18.3829	89.8461	32.0256	27.6199	18.386	14.3035	30.1229	62.955	23.6569	19.2901	47.0099	14.7427	21.9856	14.3145	30.21
NAFLD 350	259.357	283.002	191.038	75.1	103.202	15.3634	66.3061	8.14103	57.3982	25.4206	39.5316	46.9984	25.3407	25.8093	80.7971	22.9499	12.7188	44.9958	16.2795	22.452	13.8534	35.0674
NAFLD 351	354.464	282.887	101.453	52.7704	99.6469	17.0691	46.2419	10.5749	46.4057	20.4472	29.2169	27.6042	16.5557	17.4834	66.6249	17.2871	13.3099	44.7082	16.9831	19.6685	14.5772	35.0223
NAFLD 352	66.8755	79.9993	41.4982	31.784	31.7189	7.06274	19.9417	6.02787	53.2573	12.7218	6.82938	13.1234	8.22087	7.53524	32.9068	9.79348	11.9684	28.361	5.04796	9.80242	6.8816	11.2025
NAFLD 353	877.625	256.271	52.8022	54.5657	60.2202	30.2336	31.8244	11.2664	102.717	31.6179	19.6992	13.0864	8.4368	36.1931	56.041	22.2475	12.9544	39.7841	11.3069	20.0819	10.5117	29.9767
NAFLD 354	263.038	222.184	54.9403	55.9924	46.7089	19.3493	32.814	8.64095	69.4832	24.0626	19.5799	16.5449	11.017	25.1065	50.9805	16.4971	10.1765	28.5093	9.70717	13.1082	9.06924	19.0504
NAFLD 355	154.685	226.198	102.583	43.6399	59.5063	10.5305	40.0152	7.67895	62.865	20.7563	25.5624	28.7384	15.1974	17.7302	83.0738	18.2699	17.8997	43.5088	18.0525	22.1029	13.0537	42.5554
NAFLD 356	462.429	291.85	138.74	84.6014	87.8396	28.5549	63.8784	17.6807	82.3941	33.6086	41.5015	38.0023	31.6195	18.2053	81.0924	28.3573	21.6333	44.3585	13.2291	25.0683	14.6307	37.626
NAFLD 357	756.227	251.08	606.747	191.09	134.098	49.4435	146.412	27.6544	110.003	42.7777	91.1249	117.205	93.2335	35.4505	59.9659	27.5497	18.7382	48.6278	16.2239	20.7957	17.5106	41.6907
NAFLD 358	502.947	146.869	118.202	43.162	44.6617	10.7319	41.9105	5.98342	31.9025	21.3861	31.2866	28.934	23.2429	28.179	32.5379	13.7221	10.5255	31.9364	13.3387	16.9231	12.2017	23.1824
NAFLD 359	316.42	171.578	245.555	128.617	162.803	16.4617	87.1723	19.5335	66.7251	28.4897	37.669	51.6222	42.7916	24.9497	66.5042	16.5655	14.1996	38.8645	14.0195	16.2853	12.2202	26.7217
NAFLD 360	197.218	145.511	138.054	69.0617	66.779	21.1637	51.5785	9.15391	52.9965	24.4691	32.1635	29.4738	25.2701	13.8489	41.7837	14.6048	10.7042	31.9401	13.2081	18.2609	11.4403	29.7592
NAFLD 361	710.782	188.039	96.1926	74.5063	80.2419	19.9809	29.8175	16.6936	110.812	33.0919	23.304	22.3858	10.1276	24.0455	64.7981	23.7209	14.9513	49.2136	12.4807	20.5555	17.2155	35.191
NAFLD 362	995.308	199.46	75.8211	64.7104	81.4297	12.8477	27.2416	23.9227	102.398	26.4855	25.9476	29.6969	11.6381	17.5801	94.832	19.8523	17.24	57.9626	12.9161	27.1045	17.5888	39.379
NAFLD 363	920.623	270.533	187.528	172.902	164.897	58.5873	72.9856	45.7602	75.5006	32.7141	31.9863	37.8957	25.8497	40.8226	71.3334	17.6451	16.0572	50.2223	13.929	17.3528	13.1769	26.0104
NAFLD 364	1881.75	519.521	131.187	202.975	254.024	63.6959	67.0457	58.7996	93.0033	31.8925	32.8612	37.7043	18.3658	66.0204	116.035	29.3744	20.7357	75.3521	17.1912	24.395	17.7047	44.2062
NAFLD 365	140.209	143.304	163.469	62.7606	114.369	26.4929	75.61	20.6635	53.3455	26.2256	40.0763	36.0966	40.9324	17.6122	78.3036	19.4711	15.2904	44.4631	18.2969	14.8221	10.821	31.8493
NAFLD 366	381.051	355.63	65.5103	59.5681	75.2506	24.998	33.4291	16.2581	83.9192	32.2897	24.6423	16.6467	13.4159	28.4424	75.3171	25.0276	19.6595	53.937	12.2537	23.2047	15.8441	36.664
NAFLD 367	763.177	346.976	131.264	81.6415	101.866	42.3466	53.162	23.9324	116.059	39.1874	41.1068	35.7369	25.9394	32.7544	78.9317	30.6012	22.6914	55.4683	16.4821	26.4526	15.9247	36.3505
NAFLD 368	914.618	293.627	66.5824	138.994	97.6322	42.6437	38.7874	28.073	100.683	33.1111	36.7264	18.0226	13.5393	37.0947	96.682	22.7323	27.0353	68.6763	17.4631	24.4864	18.3534	36.708
NAFLD 369	679.553	174.923	79.8987	63.4346	82.739	16.3737	45.7867	12.9435	72.7641	23.5433	28.5202	22.3575	16.9069	15.8585	88.786	22.4039	17.1912	64.9985	16.2585	24.5	17.9736	46.9073
NAFLD 370	982.233	416.848	786.448	192.968	190.663	65.2072	176.432	36.5495	108.588	60.0024	129.577	113.212	126.743	72.2506	70.1035	46.2825	23.8138	65.6868	17.5602	28.5297	19.2654	41.0127
NAFLD 371	372.688	516.712	190.015	114.132	113.084	55.391	63.3413	22.9478	119.532	52.674	58.4344	38.7135	39.6879	46.7222	104.966	39.3341	28.6387	63.8693	13.1019	26.6331	19.1906	41.6541
NAFLD 372	122.72	190.621	81.1436	50.9735	80.2183	21.8282	44.3023	18.048	77.591	28.857	26.9409	23.5452	11.8556	20.6571	73.2505	18.0175	18.1753	48.8055	12.8908	19.3237	13.5525	30.8454
NAFLD 373	656.167	156.238	48.4675	97.4945	108.558	34.3379	39.0091	24.6679	69.7744	21.7998	27.0216	17.8971	6.84585	23.7863	93.4529	20.2654	19.2247	61.3366	22.1422	22.1663	17.1017	34.126
NAFLD 374	417.531	237.261	85.9137	56.7442	147.429	19.4628	45.6049	11.873	98.7727	28.8653	40.4605	29.7665	16.2841	29.5059	119.505	35.5356	19.7247	69.29	26.9462	29.5804	20.786	56.5107
NAFLD 375	537.925	344.788	64.6597	87.394	101.256	12.9639	30.6363	13.2228	99.9576	17.7913	34.7078	21.633	8.43613	30.7765	106.037	19.1903	20.0538	64.5367	15.8524	28.3556	20.3848	40.0676
NAFLD 376	340.151	210.182	172.454	90.1288	136.567	35.2127	64.813	23.4686	113.025	41.7751	56.6701	36.6457	33.0543	29.1322	87.8398	32.6459	23.5996	55.7298	14.306	22.6841	17.9369	30.5315
NAFLD 377	979.1	395.95	174.593	97.5094	123.351	28.5438	78.1587	26.9654	108.327	52.2204	64.0488	32.4732	54.3345	39.7655	69.9226	33.1297	20.8459	68.3703	21.4358	22.9315	20.6781	39.7636
NAFLD 378	543.489	274.822	112.78	71.6761	76.2527	22.2658	40.6203	27.8679	92.5483	28.7668	38.2987	37.5325	19.6239	21.3299	130.372	30.001	22.5489	68.8854	17.7519	27.8508	17.9488	38.9454
NAFLD 379	225.413	206.85	169.665	82.5484	131.513	45.3763	53.5375	28.2553	137.689	48.6628	42.7532	44.9534	29.4051	16.9197	100.746	26.7181	25.1356	61.6195	18.6293	25.299	15.6955	35.2188
NAFLD 380	462.868	199.578	57.137	102.409	107.689	30.638	37.1239	32.4554	114.597	30.5286	30.565	16.1612	13.1613	25.6534	126.536	24.0504	26.4926	71.9791	16.2462	29.0945	20.8039	35.8337
NAFLD 381	215.327	264.546	93.9156	53.8508	79.9418	16.2717	43.5183	11.203	54.1247	30.9813	42.4195	36.7132	24.2311	43.8977	93.0114	21.2521	26.4483	70.4817	19.6119	32.9076	25.7433	47.9298
NAFLD 382	988.716	345.343	227.279	105.657	195.882	30.612	81.3929	15.8735	92.9072	35.0734	59.6985	41.7519	42.7481	40.2724	87.9092	39.6246	18.8508	68.0383	21.1933	34.028	22.5372	51.9624
NAFLD 383	527.271	306.702	68.5562	78.6613	95.8095	17.0972	45.3763	15.2708	92.2829	29.4203	30.8952	23.1596	15.1645	55.5836	82.9343	29.588	25.8807	65.3621	15.6325	26.3144	19.7262	44.1866
NAFLD 384	352.483	217.52	79.6412	71.8623	81.1655	30.4908	44.7386	24.4066	92.1086	38.8822	34.463	18.8407	13.9348	21.4856	110.739	26.278	20.2002	66.4847	14.7581	28.9092	21.3731	41.5072
NAFLD 385	449.381	458.547	589.085	167.412	290.606	51.8628	150.585	36.2686	125.762	47.7576	93.1094	68.7127	110.173	55.8296	115.457	48.7994	27.0387	77.6637	21.8649	26.3546	20.9796	53.5518
NAFLD 386	411.654	260.877	172.384	110.726	116.013	31.6515	70.0946	35.1906	112.118	35.1306	46.8748	45.4185	35.5605	37.7101	78.6801	23.9348	19.194	64.8883	15.4664	25.2546	18.4324	38.2644
NAFLD 387	156.247	120.406	84.0521	69.5693	41.8778	17.7086	40.8938	9.65968	73.2513	23.7614	31.3788	22.756	12.8111	11.1908	56.5411	15.5396	12.5928	27.5301	8.26429	12.5422	9.22729	17.7656
NAFLD 388	531.76	161.966	549.382	144.816	143.952	26.853	135.222	17.3094	47.8148	25.2776	62.236	75.1046	62.2765	44.9969	31.543	20.3965	11.8899	28.7943	9.90966	12.8505	9.43339	20.94
NAFLD 389	306.762	239.124	107.19	65.914	68.0103	23.9788	44.3956	23.4472	95.9864	29.971	31.3825	27.3524	19.4779	29.609	83.8494	16.9813	19.2011	56.0063	13.7358	16.5271	15.2066	28.6881
NAFLD 390	143.702	229.717	94.4651	55.2593	79.7462	10.9797	38.2818	8.04414	52.5589	16.7526	21.8793	22.6746	12.271	17.244	75.8126	18.269	14.0767	43.3192	18.6457	30.7946	14.0356	36.777
NAFLD 391	438.553	128.82	136.739	107.818	92.5077	28.1224	72.3976	16.303	84.9646	27.6911	21.7606	23.0095	17.2483	18.5018	51.5999	14.1311	10.44	29.2828	9.07342	11.963	8.62835	18.1162
NAFLD 392	413.98	210.604	113.164	74.4018	167.336	13.6681	79.1645	8.53956	56.9941	16.2193	46.7422	20.8084	18.8041	37.4331	69.4666	23.5948	10.8591	56.1031	22.0861	16.8369	15.8137	39.0231
NAFLD 393	288.788	164.058	123.875	71.4686	122.84	18.4096	56.1485	9.23324	54.922	22.3962	28.602	30.17	26.3198	27.0096	58.2078	22.6076	10.9525	38.011	15.4943	18.6544	11.4654	33.2756
NAFLD 394	186.253	160.849	173.206	91.0259	56.4944	19.8147	57.1024	8.46794	84.2768	31.7738	43.9727	52.2433	35.0267	19.0211	43.6814	26.6705	13.5894	37.9922	11.8728	22.783	13.7712	30.7479
NAFLD 395	168.192	180.043	91.1413	33.7993	105.169	9.3542	39.5759	8.72931	62.3251	13.6426	22.1606	20.0547	12.6294	12.9338	63.897	12.9926	13.0459	40.1216	16.9215	18.708	11.6335	33.6737
NAFLD 396	458.9	88.9366	54.8278	129.151	69.0954	24.9648	31.1271	125.862	23.4455	18.8924	24.1915	12.5576	9.28292	18.4273	21.494	3.2529	8.01514	8.03439	10.2771	5.71602	2.18079	2.56385
NAFLD 397	237.654	64.474	30.6024	43.387	32.3933	10.1326	18.7635	60.2149	21.6179	12.1023	17.5477	6.64302	2.14467	11.316	21.507	2.54449	7.95146	7.3671	10.6153	5.98812	2.63802	2.95547
NAFLD 398	69.876	21.1724	19.8422	18.9499	21.7188	9.63165	11.163	37.6477	11.2792	7.63522	8.55406	4.63001	2.92865	4.30936	6.86712	1.11747	5.36733	3.84651	4.75869	1.98496	1.65932	0.925698
NAFLD 399	737.765	168.995	604.571	214.432	240.381	57.7405	150.537	177.375	45.1764	44.4277	114.32	113.383	132.938	44.5309	36.0478	9.02361	13.1961	17.1523	11.943	9.23478	5.75614	6.0096
NAFLD 400	1326.34	178.419	446.246	188.827	159.416	72.4655	135.309	146.129	59.6739	54.1527	67.9586	109.865	93.1659	48.3543	42.3508	12.1348	13.2764	22.769	12.1552	10.8154	7.94037	7.03947
NAFLD 401	459.387	146.546	76.0416	38.0827	66.1819	20.4211	34.3888	55.9362	59.0773	31.5931	33.105	20.115	11.2842	22.3699	47.6344	7.57522	16.3075	26.1782	13.1003	16.8549	10.4907	9.40227
NAFLD 402	1132.48	133.434	39.3314	63.9991	125.707	41.8205	39.3033	46.6065	64.9628	33.6292	25.827	13.3155	5.26406	19.9093	45.1084	6.39304	13.5975	21.1096	16.9839	10.0346	7.20465	5.98283
NAFLD 403	377.489	120.571	43.1879	79.9597	93.5029	28.056	37.3957	71.7895	45.1736	32.0525	29.7187	7.7301	7.89508	17.4325	40.6939	5.04936	14.2748	16.521	10.7066	11.2892	6.92597	6.67349
NAFLD 404	670.703	108.054	39.0476	91.0139	148.896	29.8814	30.4889	72.7425	43.618	24.9931	20.974	11.9015	5.01987	21.068	38.2519	4.80839	12.638	19.697	11.238	8.89773	7.40654	5.32282
NAFLD 405	455.084	104.82	203.431	144.222	156.712	56.3108	91.9473	105.829	67.9208	39.8885	48.0711	26.3002	27.3178	32.7569	41.7045	10.8686	15.433	22.8668	12.4215	12.4215	8.31165	11.5118
NAFLD 406	233.105	109.941	72.7823	116.02	85.4715	36.268	33.5745	133.89	40.1616	27.0985	29.7795	15.8589	15.0049	17.3013	39.3454	6.20358	11.6181	12.7095	11.0927	9.7372	6.61613	5.10363
NAFLD 407	776.57	154.346	121.496	58.2619	118.883	32.1969	58.5623	60.5116	53.9172	34.1664	41.881	25.8228	27.5251	23.2473	59.6029	7.67109	14.5649	24.6951	14.891	14.401	10.0398	9.68643
NAFLD 408	194.925	144.338	50.916	51.9717	90.5558	25.1018	38.586	44.4525	45.7075	26.8623	27.5518	15.7741	6.51825	22.3919	65.6719	4.00041	18.2837	20.4244	16.4486	16.6837	10.1037	7.18844
NAFLD 409	686.027	93.7227	41.0773	61.2234	117.712	33.3762	30.6752	77.0245	43.2729	28.3527	26.9251	9.75646	4.59003	16.3806	56.3344	4.42318	15.4478	21.1967	15.0103	13.3692	7.29447	5.76343
NAFLD 410	517.268	146.571	123.857	76.5877	108.33	29.5465	69.5746	72.5007	38.8111	42.294	38.4119	31.0969	33.8605	17.2831	42.2682	5.89985	18.3488	21.0969	17.3738	11.7266	7.8206	5.47238
NAFLD 411	520.16	88.811	60.4296	46.6005	99.7066	14.4782	39.0005	57.7594	33.999	25.0412	24.4224	16.0963	10.6911	19.3133	43.9536	5.23425	12.9065	18.9884	11.8963	11.7276	7.23906	6.24586
NAFLD 412	313.477	120.366	46.0436	49.2882	128.261	14.8408	34.8117	48.0409	44.4906	26.3116	25.9214	12.7036	7.6255	17.8244	40.017	5.12718	12.1344	19.4176	12.9962	11.2854	6.91624	7.32686
NAFLD 413	41.4712	91.0861	52.0478	33.8217	116.131	35.2004	34.1345	73.8566	43.7711	25.3266	32.3361	11.9154	4.28858	11.6386	51.6296	6.03994	16.1095	20.747	14.7354	10.927	7.27636	6.12777
NAFLD 414	606.177	76.3671	54.9128	46.5604	113.278	21.9127	36.0525	43.3819	39.7933	27.8685	24.7234	20.0642	10.299	19.8367	53.4801	5.65155	17.3726	22.2901	16.7412	13.6871	9.5179	8.65199
NAFLD 415	255.897	108.659	50.2278	39.5142	52.3913	19.2252	26.1141	39.9635	45.1642	23.4023	23.5171	10.734	6.31015	21.1211	32.0834	4.44662	12.5	14.9851	10.9626	7.51603	4.23546	6.29278
NAFLD 416	756.432	190.16	99.122	103.489	181.752	68.1458	54.0499	72.4535	54.8016	47.0545	44.4492	17.5174	19.0255	26.2823	55.7638	11.0769	18.703	23.3034	13.3185	11.3003	8.26374	6.6576
NAFLD 417	1161.9	225.647	149.317	91.0553	151.423	46.4062	76.4388	64.8618	50.3407	46.2041	46.1086	29.5502	40.9132	48.9421	43.1861	9.13454	18.2039	25.6891	14.7781	12.3089	10.2937	8.47327
NAFLD 418	343.084	138.192	61.5583	44.6086	92.8693	30.3623	32.7245	61.9489	54.9313	36.3383	30.0775	13.872	9.59879	14.2604	49.2347	7.0321	14.8331	21.301	10.8393	12.5681	9.04561	8.39912
NAFLD 419	345.837	164.084	559.419	182.92	186.483	70.8403	142.841	144.477	52.4239	52.1588	94.7146	98.726	94.8787	31.0149	46.9137	7.7143	11.1092	19.1984	11.7311	13.7473	7.48356	7.41366
NAFLD 420	361.032	140.606	114.309	72.3223	99.7004	42.8477	64.5519	77.3601	53.6017	48.6214	47.6824	20.2783	22.638	33.2306	47.9036	10.5198	17.6837	24.432	16.6415	15.4813	9.39753	7.94513
NAFLD 421	560.466	152.516	40.8559	68.4305	101.729	21.8943	33.6946	38.5466	28.7249	18.5092	16.5058	8.69039	4.36585	34.2163	28.2717	4.289	10.8365	17.7793	14.8102	10.3308	7.71934	7.14455
NAFLD 422	116.445	106.082	66.0734	47.0386	170.101	15.8383	40.4961	59.6616	40.8032	23.2603	29.383	16.6151	5.3258	20.3868	41.2366	4.72752	11.8658	15.5468	12.7669	12.1722	6.71652	6.41838
NAFLD 423	358.406	190.822	155.055	131.007	166.694	53.0972	74.5379	96.3215	58.4215	38.0328	56.8	26.7037	23.2755	46.7434	37.7064	8.78737	18.8381	16.4985	16.411	8.17137	4.67328	5.19447
NAFLD 424	604.904	175.302	180.565	201.712	164.916	63.155	85.5234	77.686	34.5683	29.3897	45.7303	12.6709	15.1485	46.2596	27.8162	4.74539	12.8342	15.2795	14.069	8.93276	6.35094	6.46146
NAFLD 425	304.42	130.771	120.509	81.3424	150.116	41.0033	54.652	90.5097	33.3264	28.1834	44.5624	21.9977	27.2518	25.0069	33.8049	5.02342	12.9657	13.0351	11.4371	8.25198	5.90887	3.98215
NAFLD 426	490.043	169.935	78.7111	66.485	96.8645	23.5727	35.7884	55.134	39.9176	22.4737	27.1373	21.1977	14.1839	22.4134	52.8315	5.26771	14.4901	19.1718	12.7169	12.9313	8.00893	6.93564
NAFLD 427	105.867	46.8307	25.0748	31.711	53.8967	8.57439	24.8301	34.8182	19.7403	15.18	13.8847	4.29705	3.94769	8.10997	20.926	2.55465	8.81197	8.71753	9.52199	6.37059	3.99532	2.85937
NAFLD 428	120.155	188.996	53.7389	60.1987	101.299	21.8929	32.3984	96.4901	44.6995	24.0487	27.4189	14.2013	9.3427	23.1704	58.4717	5.01013	15.2782	19.278	13.6009	12.0684	7.72256	7.19819
NAFLD 429	72.3624	70.7115	76.7972	31.8322	69.6052	17.3212	39.5342	51.4336	26.6693	26.3687	27.9987	22.9645	13.0892	11.3294	45.6214	4.07704	14.0251	15.3245	11.5272	9.87428	6.41062	5.69436
NAFLD 430	89.5124	132.534	62.4622	34.7664	102.357	10.9642	42.7898	47.1314	22.0518	21.9199	25.6478	12.0162	15.8984	26.9039	38.5109	4.38244	9.94813	13.5321	10.8033	8.77503	4.94052	5.64837
NAFLD 431	91.3049	56.3773	23.9818	35.0905	74.2234	12.6885	27.758	36.8362	16.4635	13.098	11.0221	5.29256	1.93939	9.93917	14.306	1.82499	6.7931	7.79566	8.42318	4.98864	3.12889	3.03529
NAFLD 432	543.937	142.131	98.5008	92.4029	133.815	41.8084	60.748	73.5385	39.4535	34.0711	41.9539	13.2986	16.7216	27.0641	37.7452	7.94965	12.9236	16.5443	13.9871	10.2441	7.56045	6.61187
NAFLD 433	394.243	157.97	256.731	200.346	240.334	83.9964	135.087	128.16	48.6585	44.8518	64.5939	58.0837	64.0505	54.168	44.6498	7.32182	16.575	16.972	13.9701	8.94809	5.45115	4.82122
NAFLD 434	220.306	128.002	56.1633	74.5026	100.455	23.3535	48.109	60.4533	35.1676	31.1976	27.2879	12.1036	8.83958	24.62	36.4599	6.31355	17.7737	19.2427	12.6784	9.28876	7.65459	6.91731
NAFLD 435	281.917	109.281	31.3975	49.6013	107.231	19.2324	28.3082	45.5064	36.3434	21.1011	19.0029	10.0909	4.55483	19.2768	37.1821	4.36031	12.9401	15.8886	11.4118	9.09986	6.67671	7.11883
NAFLD 436	329.32	101.853	40.8406	85.9001	89.9881	16.1638	40.7507	64.374	24.2737	27.9548	21.9217	7.64278	6.7404	17.7048	29.7531	5.58395	10.469	14.1761	10.8896	7.80811	5.95069	4.88266
NAFLD 437	146.053	109.728	34.7194	45.7899	117.515	18.7096	34.3158	63.9608	29.8091	24.2154	22.8044	10.9572	8.19819	22.074	34.979	3.15543	13.116	13.9721	11.0114	7.95538	4.49673	4.41824
NAFLD 438	40.1616	25.404	7.25811	15.8471	9.05739	3.33924	5.75357	26.7242	4.63412	1.64718	4.40689	2.06962	0.987918	3.75292	3.17809	0.470491	1.33486	1.48986	2.78375	1.0071	0.311336	0.40854
NAFLD 439	255.731	49.8801	163.418	326.436	125.249	74.4115	118.358	171.683	20.7557	19.9762	60.4873	10.4986	22.4357	26.9433	9.03851	3.58605	6.70439	4.16739	7.70884	2.51562	1.62025	1.32651
NAFLD 440	62.9127	82.4256	29.7762	39.6656	87.259	15.8875	33.2221	43.3247	25.4003	18.5269	18.1988	5.92531	5.60864	11.7122	32.786	3.71236	9.43808	13.0982	10.55	6.74588	5.00028	5.06258
NAFLD 441	1567.24	140.05	221.467	408.364	109.464	77.4497	111.84	218.89	38.4548	32.6668	58.9261	22.702	28.2313	43.2936	11.7454	6.73505	6.76049	6.11079	12.5232	2.72302	2.01472	1.5115
NAFLD 442	162.31	137.911	134.527	61.602	113.725	17.4867	75.1384	59.3091	32.3856	38.7212	36.6099	25.4801	37.4718	41.9043	44.8761	6.34273	15.2056	14.497	12.9781	9.81599	5.36575	5.83236
NAFLD 443	1249.96	94.5322	231.178	317.738	208.045	80.444	145.555	184.969	39.2411	44.4824	57.2198	37.7727	39.0023	28.1444	25.1956	7.38533	14.8759	14.7928	14.7723	9.2896	7.24475	4.9358
NAFLD 444	458.525	144.355	104.905	51.443	107.132	26.4796	49.3346	69.9068	41.9534	32.7537	35.2498	19.2143	23.5668	26.3467	45.0195	6.96488	13.5034	20.5534	14.1387	9.99608	6.57048	7.36721
NAFLD 445	2030.5	169.743	313.473	224.241	144.693	65.4826	123.727	97.2968	63.8851	50.9402	62.7379	33.627	41.7844	50.198	31.6058	13.14	12.7246	19.5794	15.5876	10.8209	8.55354	6.00366
NAFLD 446	1748.12	197.493	156.42	192.369	116.763	43.5164	80.9124	97.1688	31.7328	34.7762	42.9331	30.2664	31.893	34.1089	29.2721	7.21877	10.6938	16.1074	13.1501	10.2368	6.62191	6.09277
NAFLD 447	510.7	119.483	48.7052	72.0075	113.622	20.5728	42.739	78.1076	33.0435	26.9572	27.9984	11.7174	10.9064	24.4772	33.6631	5.00909	17.4737	17.5662	15.7381	12.4711	7.84346	5.79431
NAFLD 448	174.431	105.302	58.8468	46.4519	88.0979	16.6917	41.988	62.0975	27.5449	23.7661	26.6538	20.1567	14.5028	23.1961	43.7038	3.55302	14.5365	15.9927	10.9617	9.14876	6.7754	4.51993
NAFLD 449	487.533	95.9341	75.2762	93.6836	133.896	26.9801	52.7229	82.4254	26.6284	33.2457	30.9703	18.188	16.0511	20.7405	43.1253	6.1782	15.1795	21.0695	15.3066	13.5988	12.1167	8.61262
NAFLD 450	229.523	137.41	48.2884	48.3506	125.197	20.08	38.6654	58.2474	39.2385	26.1526	19.1846	9.8169	7.99726	31.6234	40.0228	5.20964	21.6894	18.3648	15.4764	13.6652	8.5317	6.29777
NAFLD 451	1154.29	111.543	243.698	345.63	158.799	81.9215	120.638	233.139	39.5869	39.7493	95.6576	32.2021	54.1388	32.5386	20.384	5.20313	12.0868	8.23873	11.0868	7.44763	3.64876	2.82217
NAFLD 452	219.891	41.135	52.6599	42.1824	80.5653	16.0007	35.1095	35.6747	30.461	19.8379	23.625	13.8102	9.41381	16.0068	52.3175	4.45795	12.9916	15.9714	11.1689	11.758	7.59654	9.7723
NAFLD 453	334.899	105.645	443.242	110.621	118.323	33.2008	147.568	91.779	28.1756	44.0005	90.099	78.7422	93.9146	28.5952	30.3051	6.43529	10.2769	14.034	9.15027	7.26189	5.79422	4.85628
NAFLD 454	1170.09	128.495	249.913	96.1317	120.446	40.4	88.7349	77.0913	44.5598	44.1894	57.2938	47.1748	55.4845	30.7397	35.2583	8.65175	15.9208	20.9985	14.6037	13.187	9.95337	9.47616
NAFLD 455	574.493	96.3114	403.831	92.7698	106.93	30.3546	100.976	91.6539	36.1607	40.6449	67.3696	73.2407	84.2531	19.5514	41.0625	6.6838	12.0547	17.0087	11.4469	11.3628	7.69377	5.79682
NAFLD 456	2912.32	124.167	781.445	329.647	308.962	143.454	316.163	223.071	60.8832	74.3572	123.048	121.252	116.254	49.6411	37.3053	14.3817	21.1055	23.4383	16.422	13.7761	9.53948	8.23748
NAFLD 457	483.444	176.23	94.5778	44.1304	91.3492	18.6041	46.9206	57.6629	49.0956	38.5324	40.0608	27.3408	26.9858	38.2254	49.1923	7.04618	21.3237	26.9931	12.8241	15.4894	10.4203	8.84463
NAFLD 458	1926.05	189.723	237.021	171.009	148.392	73.7268	96.2457	101.681	66.6789	51.0231	55.2087	43.0684	44.1665	36.3705	39.6804	13.1742	17.8684	23.1619	12.0106	14.5248	8.9741	5.83499
NAFLD 459	665.383	118.521	209.036	186.806	154.78	59.0136	115.451	125.443	41.0481	48.7246	69.251	37.9268	47.436	24.9129	40.9901	6.49612	18.0786	23.0113	11.9652	13.5664	9.60682	7.42185
NAFLD 460	984.962	131.252	81.0284	89.1685	123.901	35.4049	55.1833	78.3245	35.0666	25.8242	24.6869	19.7579	10.0037	25.3354	35.8805	7.18812	15.3195	20.2967	14.3261	13.3365	9.18341	6.24143
NAFLD 461	715.344	138.127	309.976	149.217	170.66	65.5114	117.898	122.823	44.6609	61.1928	73.3557	57.1587	68.5252	31.201	55.2047	9.38124	18.9757	26.1543	15.0597	14.0636	9.09456	5.94475
NAFLD 462	703.193	154.68	72.448	71.4023	91.0584	25.7968	43.6667	47.6561	52.6855	34.232	29.9896	15.3095	9.97867	22.9804	47.962	9.12517	16.8478	22.8892	15.7391	13.398	8.07117	9.15579
NAFLD 463	1080.59	142.411	72.7895	128.479	121.726	43.6404	60.1046	96.3282	42.376	33.454	22.8635	17.1389	6.48996	26.616	31.8063	7.0551	15.9196	18.6553	13.6239	12.8805	8.4703	6.72449
NAFLD 464	845.325	154.135	98.4223	116.879	132.756	46.8272	66.1212	88.8592	46.2056	39.6677	40.38	15.6318	17.5352	44.2896	37.3427	7.4854	14.7044	20.5366	14.6579	10.0477	7.67176	7.70287
NAFLD 465	685.725	143.258	49.9053	80.0725	70.7228	30.7812	40.9448	68.1933	39.2069	27.4157	26.2628	12.5612	5.40541	25.6974	20.9313	6.30162	11.245	10.7964	10.6631	8.23337	4.44453	3.14744
NAFLD 466	914.857	116.563	67.436	95.3291	78.7067	28.7844	42.8011	70.8939	40.6226	32.0484	27.1863	18.3419	7.2751	25.4593	39.8949	7.71659	14.9556	20.7219	12.953	13.5268	9.71323	5.30408
NAFLD 467	221.301	105.294	78.7888	51.9951	108.57	21.0607	40.4777	71.5456	34.0206	27.2643	27.9415	20.0545	17.6414	19.0977	38.1137	5.07021	15.2674	15.621	10.7782	10.5362	5.94891	4.76682
NAFLD 468	575.792	138.705	44.8004	80.4326	110.515	25.5181	35.5561	83.2276	35.4192	20.7923	21.9426	9.23198	6.35785	22.7834	34.8312	3.24192	12.1754	15.0249	12.2318	9.57597	6.25106	4.7787
NAFLD 469	433.857	117.587	68.9223	42.3486	79.7328	17.6854	29.9071	58.2036	44.818	31.3579	22.8108	18.0148	7.4541	15.3919	57.8212	5.67937	14.6996	20.9802	12.3807	13.6021	8.34684	8.8565
NAFLD 470	651.099	140.858	220.834	158.948	133.81	56.8734	92.4765	95.8655	29.7227	41.5055	51.0312	68.0766	48.0439	27.9041	33.3586	5.40296	14.0245	17.3847	11.1828	16.6503	7.78016	5.08582
NAFLD 471	769.625	103.929	51.0576	74.3084	103.11	36.888	34.8694	78.1257	38.1711	31.9894	24.7704	16.0427	7.72013	20.4068	42.1373	6.23757	14.8668	18.8338	10.9769	12.0338	7.64975	6.05254
NAFLD 472	295.74	160.91	137.134	89.8702	90.7982	30.6663	68.6621	77.3272	51.1729	43.2155	45.4598	24.4814	20.559	32.19	38.4723	8.56236	14.5472	18.9845	12.4006	13.83	7.62462	5.16992
NAFLD 473	1615.16	118.86	92.4203	122.734	143.202	61.8834	57.9626	92.4139	39.908	46.1051	32.0296	17.0095	17.1212	27.7214	37.6334	8.85796	20.3776	19.6103	11.6247	11.23	8.85784	5.4523
NAFLD 474	534.575	128.325	54.9518	65.0645	101.272	28.3755	32.6388	56.4816	46.8852	32.2009	29.1549	16.451	10.8975	20.2936	47.9651	6.20818	18.355	20.6456	9.61056	13.6257	9.40492	5.52239
NAFLD 475	208.344	92.6563	56.8539	47.0606	77.4957	27.0576	26.0992	57.1084	45.7452	26.3297	21.8998	17.3788	9.53472	15.3501	42.8668	5.7762	17.1977	17.9549	11.6513	9.85789	7.30829	5.90158
NAFLD 476	2132.03	240.608	263.66	155.278	158.562	92.1599	98.8839	118.622	79.5368	57.3163	56.2171	31.1823	48.9785	49.1334	34.5843	15.0921	15.7946	22.9055	15.2114	11.3909	9.01572	7.15118
NAFLD 477	791.056	144.698	102.327	132.584	158.411	41.493	55.7726	143.247	40.896	35.9318	42.3241	25.6277	21.4098	29.6334	48.5566	7.45179	17.8828	22.3524	13.7078	11.7392	10.342	6.22469
NAFLD 478	189.989	141.402	70.8215	47.549	106.143	22.5597	41.3286	50.428	49.3725	38.7345	35.8381	16.5499	16.6253	17.0032	48.8424	7.62723	17.4409	19.8129	11.9337	14.2821	9.93966	5.84279
NAFLD 479	532.206	132.022	294.805	207.455	234.95	83.2853	129.808	172.804	52.0172	52.3926	66.0987	43.6391	56.6377	32.2201	42.8083	8.64629	20.3357	18.3171	11.1795	12.8503	7.64365	5.93463
NAFLD 480	967.201	153.366	126.054	135.663	107.926	56.6816	56.4519	110.273	50.3461	42.1855	41.7416	22.8757	20.5138	21.9108	46.2508	10.1649	15.3435	20.8591	10.8677	14.0692	7.77823	6.58576
NAFLD 481	387.136	128.834	60.1741	57.024	73.9456	21.3175	36.8135	46.2709	45.6447	36.4422	26.9413	15.782	11.0853	28.2538	45.5761	7.19237	19.792	21.3159	10.9994	13.6606	9.88162	6.45743
NAFLD 482	444.739	109.093	69.978	56.5036	97.3775	21.9323	46.2147	59.0421	32.3636	31.6188	34.0039	20.9646	13.2653	18.9014	41.5165	5.78487	16.5756	19.0001	17.5131	13.1455	9.61908	7.40759
NAFLD 483	748.235	181.591	198.311	130.958	124.794	44.0373	72.1633	132.908	48.0936	43.8697	48.527	48.8759	39.2004	30.3798	48.6328	5.92629	17.968	22.031	10.3967	11.9482	9.50885	6.03834
NAFLD 484	223.299	94.9467	70.0916	72.4496	105.09	20.0025	45.0834	66.3913	38.0066	29.1945	25.6985	17.1493	6.21061	14.7809	28.9768	5.46709	11.9828	16.3088	10.0556	9.59285	7.41921	5.53229
NAFLD 485	446.972	122.101	43.4451	50.904	80.0784	29.8191	21.181	63.8391	46.1392	22.0126	27.6476	18.1846	4.87485	17.9684	58.8715	5.12122	16.7927	20.3749	12.5481	11.064	8.11638	6.03127
NAFLD 486	702.253	167.136	94.2296	76.274	100.657	46.0334	57.8083	92.6641	60.4104	41.8413	35.2923	22.0993	23.228	31.0637	45.3876	8.64442	17.8885	20.8147	14.0759	15.1937	8.16907	7.16054
NAFLD 487	388.414	147.201	288.932	73.6214	99.9058	35.1359	86.6992	67.7141	42.0293	48.3506	74.869	47.3971	58.5731	30.1228	27.369	12.7942	12.8687	16.8685	11.242	14.9969	8.75342	6.08746
NAFLD 488	1679.43	170.992	231.545	189.623	167.597	78.2836	104.026	186.715	61.1874	59.7304	60.2045	42.1183	57.7364	34.8982	44.8932	9.48363	25.0131	23.0681	10.9901	15.0919	9.75967	7.11762
NAFLD 489	865.466	82.1886	282.094	221.936	196.752	76.7584	119.182	150.068	50.2809	53.2477	60.1275	29.4739	42.682	17.1407	31.4252	6.67124	17.0143	20.5096	9.4021	9.55383	8.77626	5.45241
NAFLD 490	154.696	107.578	41.8719	39.0906	78.3626	25.3794	30.2081	45.3722	35.4829	27.183	19.5861	11.3551	5.63834	20.1435	37.2912	4.84932	17.6992	16.7528	10.521	8.80681	6.255	4.71181
NAFLD 491	110.053	96.1048	82.5069	37.2261	97.3833	14.6242	45.8199	44.5634	28.4144	33.6076	31.718	29.1536	19.5593	19.9954	42.4614	5.03178	14.8292	21.8462	10.593	12.255	8.55745	6.01083
NAFLD 492	822.294	131.041	63.0088	62.1617	107.624	40.1657	38.9633	60.8391	46.708	33.5198	28.2478	17.1397	11.341	22.6576	40.1598	5.98337	19.1259	21.5972	12.3781	11.4385	8.54216	6.42557
NAFLD 493	386.372	141.632	251.333	77.9365	134.945	42.8878	78.0324	82.7456	48.2862	45.6505	56.057	41.5568	48.9265	21.3826	53.6489	6.4769	16.3964	20.4575	11.5946	14.6489	8.70424	7.71932
NAFLD 494	1384.41	285.441	218.191	163.06	96.3831	118.589	110.793	125.514	139.758	67.66	39.6082	36.0551	43.6705	25.3088	83.788	33.0296	21.5653	56.0174	19.6376	22.6724	15.6091	31.5561
NAFLD 495	1330.01	441.573	217.624	118.317	147.703	96.9559	87.2201	56.361	135.923	64.1293	37.0901	37.3023	24.7931	71.6848	64.9867	32.7381	23.8589	54.608	16.4793	18.9925	13.0875	28.9059
NAFLD 496	2131.09	501.086	524.564	186.168	138.037	147.602	123.666	92.7246	159.301	82.7972	66.4348	38.6896	63.782	87.8018	65.2996	46.6604	23.5615	61.9551	18.0699	22.7226	14.5857	30.1431
NAFLD 497	1299.25	264.041	97.3025	128.274	79.3659	49.2195	61.9991	54.8912	79.2312	35.2861	37.8261	20.3429	15.3181	28.0464	62.3861	21.3502	15.373	46.9031	16.7624	17.3037	11.1474	22.2011
NAFLD 498	675.463	284.434	134.517	83.2262	96.545	72.4707	50.6755	55.4346	124.184	49.8575	28.5091	19.2618	14.9591	25.8536	92.9461	20.9737	19.8971	55.7564	18.8172	20.8247	15.5298	28.2208
NAFLD 499	2453.05	519.064	283.306	182.658	112.84	122.853	106.88	67.4518	126.599	62.3895	52.361	34.7861	41.7078	68.1277	73.6248	44.452	20.85	68.3453	20.7024	24.3584	17.5301	29.2631
NAFLD 500	948.609	183.33	377.373	162.115	76.6684	115.671	66.6337	144.843	115.624	80.6701	83.4659	56.2398	102.766	27.2894	62.2944	26.3856	24.0247	32.6894	6.90228	12.8373	11.0543	10.1666
NAFLD 501	438.683	166.852	64.0339	65.7903	117.216	37.0995	43.5292	52.4893	73.3718	20.7456	24.7281	20.7623	6.3496	13.001	59.2077	13.9527	12.2691	42.6604	18.98	16.4549	11.407	20.1431
NAFLD 502	1694.8	398.033	202.099	201.825	132.64	119.649	93.1148	95.9745	116.307	45.6135	41.2558	24.8298	27.1164	32.5238	52.9126	31.272	14.2778	54.2074	15.3604	16.9411	10.8551	21.8535
NAFLD 503	1308.69	101.178	59.0485	187.941	44.9897	96.4035	29.1984	101.934	101.133	37.4434	36.7737	10.3134	8.33174	10.9688	45.5747	15.2167	16.7298	29.647	4.35579	8.54028	9.06173	4.76919
