# Supplementary material for: The ULK1-NCOA3 axis restrains de novo lipogenesis and prevents diet-induced steatohepatitis and fibrosis in mice
Source: J Clin Invest. 2026 Apr 2;136(11):e191101. doi: 10.1172/JCI191101 (PMC13221236; doi:10.1172/JCI191101)
Supplement: Supplemental data set 8 [file jci-136-191101-s164.xlsx]

## Sheet: Sheet1
Sample	ULK1
NAFLD 1	1.17713
NAFLD 2	1.36524
NAFLD 3	3.70209
NAFLD 4	3.35592
NAFLD 5	3.18818
NAFLD 6	2.34564
NAFLD 7	4.83712
NAFLD 8	1.84773
NAFLD 9	1.19841
NAFLD 10	2.78172
NAFLD 11	4.25125
NAFLD 12	3.00989
NAFLD 13	5.28767
NAFLD 14	7.98778
NAFLD 15	4.36154
NAFLD 16	2.34584
NAFLD 17	2.74717
NAFLD 18	2.32814
NAFLD 19	2.18406
NAFLD 20	2.95841
NAFLD 21	3.9584
NAFLD 22	2.29048
NAFLD 23	6.17228
NAFLD 24	2.31847
NAFLD 25	6.239
NAFLD 26	5.83354
NAFLD 27	10.5456
NAFLD 28	13.5848
NAFLD 29	5.59523
NAFLD 30	19.5636
NAFLD 31	7.02167
NAFLD 32	5.59165
NAFLD 33	3.80257
NAFLD 34	3.99945
NAFLD 35	5.44693
NAFLD 36	3.97094
NAFLD 37	4.02463
NAFLD 38	1.61061
NAFLD 39	3.91597
NAFLD 40	2.64273
NAFLD 41	3.52039
NAFLD 42	5.14802
NAFLD 43	4.04244
NAFLD 44	3.66707
NAFLD 45	3.67621
NAFLD 46	3.0528
NAFLD 47	3.81578
NAFLD 48	4.37563
NAFLD 49	5.19062
NAFLD 50	5.40288
NAFLD 51	4.22746
NAFLD 52	4.52576
NAFLD 53	5.62303
NAFLD 54	4.5919
NAFLD 55	5.36011
NAFLD 56	4.31529
NAFLD 57	3.01619
NAFLD 58	3.84227
NAFLD 59	3.27979
NAFLD 60	4.44451
NAFLD 61	6.51736
NAFLD 62	3.83542
NAFLD 63	5.0023
NAFLD 64	4.38637
NAFLD 65	4.3789
NAFLD 66	9.1116
NAFLD 67	4.59746
NAFLD 68	5.05231
NAFLD 69	5.82439
NAFLD 70	3.04249
NAFLD 71	4.80493
NAFLD 72	4.26307
NAFLD 73	4.79972
NAFLD 74	5.94302
NAFLD 75	5.4965
NAFLD 76	2.3717
NAFLD 77	3.75211
NAFLD 78	4.18715
NAFLD 79	5.54013
NAFLD 80	5.52429
NAFLD 81	4.79443
NAFLD 82	3.81996
NAFLD 83	4.70782
NAFLD 84	6.05593
NAFLD 85	5.07232
NAFLD 86	4.68791
NAFLD 87	5.64964
NAFLD 88	5.57889
NAFLD 89	8.94626
NAFLD 90	4.50885
NAFLD 91	5.63911
NAFLD 92	5.43364
NAFLD 93	5.80362
NAFLD 94	2.28087
NAFLD 95	3.37683
NAFLD 96	4.68312
NAFLD 97	6.6987
NAFLD 98	3.87086
NAFLD 99	5.67947
NAFLD 100	3.75799
NAFLD 101	6.49175
NAFLD 102	4.68822
NAFLD 103	6.45859
NAFLD 104	4.16115
NAFLD 105	3.81515
NAFLD 106	5.23383
NAFLD 107	6.37731
NAFLD 108	5.67598
NAFLD 109	3.01533
NAFLD 110	6.73117
NAFLD 111	6.58098
NAFLD 112	6.18347
NAFLD 113	5.0357
NAFLD 114	4.75091
NAFLD 115	4.1089
NAFLD 116	5.12347
NAFLD 117	5.34284
NAFLD 118	3.94237
NAFLD 119	6.24878
NAFLD 120	5.00239
NAFLD 121	3.36371
NAFLD 122	3.63074
NAFLD 123	4.46655
NAFLD 124	3.4978
NAFLD 125	4.71147
NAFLD 126	3.64671
NAFLD 127	5.14709
NAFLD 128	8.60905
NAFLD 129	3.26482
NAFLD 130	2.53957
NAFLD 131	8.456
NAFLD 132	10.8296
NAFLD 133	4.1744
NAFLD 134	10.7835
NAFLD 135	5.07181
NAFLD 136	4.33589
NAFLD 137	5.5065
NAFLD 138	5.04131
NAFLD 139	5.05086
NAFLD 140	6.21358
NAFLD 141	4.14775
NAFLD 142	4.34833
NAFLD 143	4.90594
NAFLD 144	9.54965
NAFLD 145	7.14192
NAFLD 146	4.84638
NAFLD 147	6.65566
NAFLD 148	4.63
NAFLD 149	6.7294
NAFLD 150	11.8352
NAFLD 151	7.41572
NAFLD 152	7.32183
NAFLD 153	5.52019
NAFLD 154	35.3772
NAFLD 155	14.9679
NAFLD 156	5.84264
NAFLD 157	4.22039
NAFLD 158	6.94689
NAFLD 159	3.53511
NAFLD 160	7.94932
NAFLD 161	2.13933
NAFLD 162	4.04578
NAFLD 163	5.597
NAFLD 164	7.2877
NAFLD 165	9.10876
NAFLD 166	6.226
NAFLD 167	7.61474
NAFLD 168	10.6236
NAFLD 169	6.41329
NAFLD 170	3.60374
NAFLD 171	4.83419
NAFLD 172	7.00642
NAFLD 173	7.84677
NAFLD 174	6.18552
NAFLD 175	3.511
NAFLD 176	10.1961
NAFLD 177	5.2969
NAFLD 178	7.61914
NAFLD 179	13.613
NAFLD 180	3.00451
NAFLD 181	6.29672
NAFLD 182	6.16819
NAFLD 183	3.87944
NAFLD 184	3.30703
NAFLD 185	3.2576
NAFLD 186	3.87528
NAFLD 187	8.72082
NAFLD 188	3.46165
NAFLD 189	4.72335
NAFLD 190	8.32982
NAFLD 191	6.94471
NAFLD 192	4.12985
NAFLD 193	5.57208
NAFLD 194	8.11865
NAFLD 195	10.3685
NAFLD 196	9.1565
NAFLD 197	4.2565
NAFLD 198	10.407
NAFLD 199	7.42886
NAFLD 200	5.22563
NAFLD 201	6.52556
NAFLD 202	6.85674
NAFLD 203	5.54614
NAFLD 204	4.56091
NAFLD 205	5.46161
NAFLD 206	3.04186
NAFLD 207	5.48962
NAFLD 208	7.70035
NAFLD 209	6.42481
NAFLD 210	9.49433
NAFLD 211	3.22159
NAFLD 212	3.20956
NAFLD 213	5.07387
NAFLD 214	3.69573
NAFLD 215	6.40081
NAFLD 216	5.36444
NAFLD 217	4.85868
NAFLD 218	2.78226
NAFLD 219	7.02449
NAFLD 220	7.67713
NAFLD 221	8.32924
NAFLD 222	10.3758
NAFLD 223	5.50527
NAFLD 224	7.59728
NAFLD 225	6.36115
NAFLD 226	4.05578
NAFLD 227	5.54166
NAFLD 228	7.08377
NAFLD 229	5.74993
NAFLD 230	8.9311
NAFLD 231	4.21241
NAFLD 232	4.08686
NAFLD 233	5.89735
NAFLD 234	6.23476
NAFLD 235	3.75257
NAFLD 236	5.87773
NAFLD 237	6.30749
NAFLD 238	5.11111
NAFLD 239	5.50235
NAFLD 240	1.7717
NAFLD 241	3.49741
NAFLD 242	4.10909
NAFLD 243	6.66609
NAFLD 244	5.66891
NAFLD 245	3.38012
NAFLD 246	1.95508
NAFLD 247	1.35505
NAFLD 248	9.4189
NAFLD 249	9.03185
NAFLD 250	8.72798
NAFLD 251	8.71365
NAFLD 252	6.3103
NAFLD 253	6.9454
NAFLD 254	12.1637
NAFLD 255	8.58247
NAFLD 256	12.7023
NAFLD 257	9.14676
NAFLD 258	8.81729
NAFLD 259	9.86401
NAFLD 260	18.6986
NAFLD 261	7.76312
NAFLD 262	7.53204
NAFLD 263	11.0387
NAFLD 264	8.84738
NAFLD 265	15.6284
NAFLD 266	8.06334
NAFLD 267	8.58825
NAFLD 268	13.8264
NAFLD 269	10.9473
NAFLD 270	12.4705
NAFLD 271	8.15321
NAFLD 272	6.54526
NAFLD 273	11.8318
NAFLD 274	13.5915
NAFLD 275	9.94294
NAFLD 276	7.79657
NAFLD 277	11.6246
NAFLD 278	18.5406
NAFLD 279	13.3597
NAFLD 280	17.3052
NAFLD 281	9.50285
NAFLD 282	10.5613
NAFLD 283	11.4071
NAFLD 284	3.78937
NAFLD 285	8.01891
NAFLD 286	10.7504
NAFLD 287	16.3939
NAFLD 288	9.07028
NAFLD 289	6.80219
NAFLD 290	5.27646
NAFLD 291	7.99552
NAFLD 292	4.58957
NAFLD 293	10.0672
NAFLD 294	7.47737
NAFLD 295	9.45837
NAFLD 296	3.21482
NAFLD 297	3.03973
NAFLD 298	4.38529
NAFLD 299	2.64625
NAFLD 300	2.40661
NAFLD 301	2.63711
NAFLD 302	4.35245
NAFLD 303	3.24728
NAFLD 304	3.20413
NAFLD 305	3.383
NAFLD 306	2.84479
NAFLD 307	3.10689
NAFLD 308	1.01063
NAFLD 309	1.8883
NAFLD 310	2.2442
NAFLD 311	2.94122
NAFLD 312	1.32453
NAFLD 313	1.37378
NAFLD 314	1.29783
NAFLD 315	1.36673
NAFLD 316	2.86563
NAFLD 317	1.48473
NAFLD 318	1.54856
NAFLD 319	1.47637
NAFLD 320	5.43392
NAFLD 321	2.19491
NAFLD 322	2.50288
NAFLD 323	9.6728
NAFLD 324	4.45154
NAFLD 325	3.88881
NAFLD 326	12.5296
NAFLD 327	9.53659
NAFLD 328	7.27194
NAFLD 329	6.33793
NAFLD 330	2.54215
NAFLD 331	2.89449
NAFLD 332	9.20181
NAFLD 333	7.53462
NAFLD 334	10.0433
NAFLD 335	13.134
NAFLD 336	9.10424
NAFLD 337	9.17864
NAFLD 338	9.31096
NAFLD 339	7.06789
NAFLD 340	4.5506
NAFLD 341	6.95109
NAFLD 342	7.40429
NAFLD 343	4.82489
NAFLD 344	6.08471
NAFLD 345	4.06062
NAFLD 346	2.56725
NAFLD 347	2.62995
NAFLD 348	2.83589
NAFLD 349	6.72458
NAFLD 350	1.72128
NAFLD 351	2.14906
NAFLD 352	2.4863
NAFLD 353	6.78587
NAFLD 354	4.01123
NAFLD 355	3.37529
NAFLD 356	5.25268
NAFLD 357	5.71743
NAFLD 358	3.02933
NAFLD 359	2.78914
NAFLD 360	4.0304
NAFLD 361	7.47788
NAFLD 362	6.55159
NAFLD 363	4.85452
NAFLD 364	3.13562
NAFLD 365	2.39506
NAFLD 366	5.12266
NAFLD 367	6.14687
NAFLD 368	3.25022
NAFLD 369	3.1696
NAFLD 370	4.23954
NAFLD 371	5.83244
NAFLD 372	6.67721
NAFLD 373	3.73093
NAFLD 374	2.73586
NAFLD 375	3.31229
NAFLD 376	6.29457
NAFLD 377	6.53315
NAFLD 378	3.83697
NAFLD 379	7.44248
NAFLD 380	5.30936
NAFLD 381	2.63677
NAFLD 382	2.67475
NAFLD 383	4.23873
NAFLD 384	5.17078
NAFLD 385	3.1251
NAFLD 386	3.87723
NAFLD 387	3.73138
NAFLD 388	1.37153
NAFLD 389	6.40559
NAFLD 390	1.33608
NAFLD 391	7.46675
NAFLD 392	2.62418
NAFLD 393	3.14882
NAFLD 394	4.4993
NAFLD 395	2.24167
NAFLD 396	8.98118
NAFLD 397	11.403
NAFLD 398	5.96585
NAFLD 399	16.5849
NAFLD 400	12.5023
NAFLD 401	14.5861
NAFLD 402	13.2711
NAFLD 403	18.9065
NAFLD 404	10.7616
NAFLD 405	17.2157
NAFLD 406	18.7876
NAFLD 407	14.3455
NAFLD 408	14.0765
NAFLD 409	15.9147
NAFLD 410	12.7323
NAFLD 411	11.2493
NAFLD 412	13.2997
NAFLD 413	11.2437
NAFLD 414	16.5619
NAFLD 415	11.6106
NAFLD 416	12.7494
NAFLD 417	11.7208
NAFLD 418	16.1216
NAFLD 419	14.6793
NAFLD 420	21.7827
NAFLD 421	7.93135
NAFLD 422	9.53143
NAFLD 423	15.7709
NAFLD 424	11.6178
NAFLD 425	8.56419
NAFLD 426	11.5099
NAFLD 427	10.6305
NAFLD 428	14.587
NAFLD 429	7.32964
NAFLD 430	8.83673
NAFLD 431	6.9282
NAFLD 432	8.58583
NAFLD 433	12.6319
NAFLD 434	18.0301
NAFLD 435	10.991
NAFLD 436	11.0049
NAFLD 437	11.5872
NAFLD 438	1.29528
NAFLD 439	6.60155
NAFLD 440	6.34732
NAFLD 441	16.2895
NAFLD 442	11.5832
NAFLD 443	9.51
NAFLD 444	10.715
NAFLD 445	11.6502
NAFLD 446	9.22209
NAFLD 447	8.81633
NAFLD 448	8.84587
NAFLD 449	9.89698
NAFLD 450	8.56363
NAFLD 451	12.4834
NAFLD 452	8.05519
NAFLD 453	11.183
NAFLD 454	11.8596
NAFLD 455	9.37611
NAFLD 456	18.1407
NAFLD 457	15.0469
NAFLD 458	13.4053
NAFLD 459	13.7619
NAFLD 460	13.259
NAFLD 461	14.6717
NAFLD 462	11.1443
NAFLD 463	11.4251
NAFLD 464	12.0219
NAFLD 465	8.52478
NAFLD 466	13.884
NAFLD 467	9.67196
NAFLD 468	8.84743
NAFLD 469	14.4382
NAFLD 470	10.7423
NAFLD 471	11.9827
NAFLD 472	15.2149
NAFLD 473	13.1018
NAFLD 474	13.2035
NAFLD 475	16.3915
NAFLD 476	23.4861
NAFLD 477	13.3126
NAFLD 478	16.2236
NAFLD 479	10.6919
NAFLD 480	12.5963
NAFLD 481	12.8428
NAFLD 482	12.6278
NAFLD 483	10.3427
NAFLD 484	16.2566
NAFLD 485	9.28759
NAFLD 486	13.6112
NAFLD 487	7.70124
NAFLD 488	20.5959
NAFLD 489	15.9193
NAFLD 490	7.64136
NAFLD 491	9.16333
NAFLD 492	13.939
NAFLD 493	12.5255
NAFLD 494	35.6313
NAFLD 495	18.9707
NAFLD 496	32.2798
NAFLD 497	14.2868
NAFLD 498	22.7948
NAFLD 499	22.3803
NAFLD 500	16.2519
NAFLD 501	7.60856
NAFLD 502	15.7781
NAFLD 503	11.4808
