# Supplementary material for: The ULK1-NCOA3 axis restrains de novo lipogenesis and prevents diet-induced steatohepatitis and fibrosis in mice
Source: J Clin Invest. 2026 Apr 2;136(11):e191101. doi: 10.1172/JCI191101 (PMC13221236; doi:10.1172/JCI191101)
Supplement: Supporting data values [file jci-136-191101-s167.xlsx]

## Sheet: Figure 1 (C)
NCD	HFD
1	0.826052
1.26486	1.21358
1.59133	0.745951
1.32156	0.813525
0.648016	0.992042
1.46584	0.746882
1.55619	0.993345

## Sheet: Figure 1 (D)
NCD	HFD
1.2429	0.308398
0.702427	0.288968
0.541287	0.406228
1.02525	0.28307
0.629043	0.374132
0.942286	0.307693
0.884821	0.139562
	0.378747

## Sheet: Figure 1 (F)
LC3B I				LC3B II				LC3B II/I				P62/SQSTM1
WT-Veh	ULK1KO-Veh	WT-CQ	ULK1KO-CQ	WT-Veh	ULK1KO-Veh	WT-CQ	ULK1KO-CQ	WT-Veh	ULK1KO-Veh	WT-CQ	ULK1KO-CQ	WT-Veh	ULK1KO-Veh	WT-CQ	ULK1KO-CQ
0.981934	0.747441	0.803354	0.602099	0.768701	2.77757	1.47016	3.85678	0.787311	3.73732	1.84048	6.44212	0.756849	1.90018	1.86933	2.70241
1.09182	0.780369	0.89994	0.657532	1.2755	2.48193	1.66871	4.4368	1.17489	3.19861	1.86483	6.78616	1.30924	2.13876	1.99312	3.13235
0.926242	0.891439	0.920386	0.793574	0.955799	2.33009	1.82354	4.80483	1.0378	2.62877	1.99259	6.08922	0.933913	1.95022	1.78901	3.05367

## Sheet: Figure 1 (G)
NCD WT	NCD ULK1KO	HFD WT	HFD ULK1KO
0.289631	1.701	7.9268	0.794
0.0154402	1.36	4.834	0.685
0.0840609	4.04	1.5238	0.955
0.0292	4.753	2.3708	0.904
0.0147513	2.525	4.7254	0.916
0.0386699	1.901	0.4592	0.795
0.0451876	1.954	1.6142	0.846
0.0130231	6.336	0.8386	0.493
0.0212603	6.092	0.616198	0.770718
0.014	7.654	0.89214	1.11586
	2.295	1.74219	2.17907
0.0068819	3.211	1.49064	1.86443
0.0096167	1.5032	2.749	3.43834
0.0124258	4.7186	3.2228	4.03096
0.0221847	4.433		2.75003
0.0551144	1.7148	0.96	0.517584
0.0355258	0.952	0.909	0.952266
0.0203843	6.8766	0.911	0.701792
0.0132966		0.946	1.01606
0.0363824	2.007	0.918	1.98419
0.0250344	3.211	0.897	1.6977
0.03197	1.5032	0.809	3.13085
	2.2698	0.889
0.0256811	0.398	0.791	0.913
0.2846	0.6266	0.941	0.518
0.342	0.9072	2.19869	0.908
0.8908	1.7716	0.413815	0.894
0.668	1.5158	0.761348	0.544
0.1838	2.7954	0.806191	0.931
0.863	3.2772	2.17508	0.829
0.945	2.2358	0.617182	0.838
0.385	0.4208	0.816222	5.9336
0.914	0.7742	0.967666	1.7148
0.881	0.31884	1.94733	0.952
	0.257159		6.8766
0.87		0.934	3.9932
0.927	0.8198	0.878	1.00835
0.281	2.2118	0.947	2.72051
0.545	0.6276	0.925	0.771948
5.1486	0.83	0.8248	1.0209
2.8774	0.984	1.6984	1.21032
3.052	1.9802	2.2372	2.43565
1.3958	2.3144	0.3722	2.84671
	0.2234	0.5894	0.274782
	2.6528	1.1498	3.26294
	0.818	2.868
	0.8222	0.14	1.9692
	0.6078	1.94399	2.8668
	1.4606	2.1505	1.147
	3.6934		4.7186
		0.2284	4.433
	1.1324	0.2304	0.94
	1.2956	1.8466	0.927
	1.6832	3.026	0.902
	1.4396	1.2034	0.919
	1.9768	1.93	0.922
	2.1868	0.8818	1.00614
	1.3084	0.9812	1.01131
	4.8464	1.43635	0.747594
	1.4622	3.63209	1.79654
	2.157	1.1136	4.54288
	1.5238	1.27409	1.39285
		1.65526	1.59359
	0.9564	1.4157	2.07034
	0.6184		1.77071
	1.7086	1.3186	2.43146
	1.026	0.794	2.68976
	2.8946	0.93
	0.56	2.27598	0.934
	0.856	0.219692	0.916
	0.791	2.60876	0.627
	0.899	0.804421	0.501
	0.544	0.808551	0.94
		0.597711	0.933
			0.909
			0.941
			0.541
			0.929
			0.897
			0.785
			0.171
			0.904
			0.916
			0.795
			0.846
			0.493
			1.7962
			0.7344
			0.2846
			0.342
			0.8908
			2.8384

## Sheet: Figure 1 (H)
WT-NCD	ULK1KO-NCD	WT-HFD	ULK1KO-HFD
3	7	5.286	7.857
3.667	4.333	5.4	7.6
3.75	5.5	5.5	6.167
3.667	4.125	4.833	8.4
5.5	4.6	6.8	9.5
3.6	5.5	4.5	11.67

## Sheet: Figure 2 (A)
WT-NCD	ULK1KO-NCD	WT-HFD	ULK1KO-HFD
0.791221	0.065636	0.65359	0.034658
1.25909	0.093996	0.590212	0.088322
0.512724	0.098141	0.555025	0.031245
1.43013	0.050641	0.371628	0.0197
0.821948	0.105335	0.355279	0.024641
1.18488	0.108923	0.764445	0.020345
	0.04326	0.520774	0.032089
	0.051846		0.04198

## Sheet: Figure 2 (B)
WT - NCD													ULK1 KO - NCD									WT - HFD											ULK1 KO - HFD
Mouse 1	Mouse 2	Mouse 3	Mouse 4	Mouse 5	Mouse 6	Mouse 7	Mouse 8	Mouse 9	Mouse 10	Mouse 11	Mouse 12	Mouse 13	Mouse 1	Mouse 2	Mouse 3	Mouse 4	Mouse 5	Mouse 6	Mouse 7	Mouse 8	Mouse 9	Mouse 1	Mouse 2	Mouse 3	Mouse 4	Mouse 5	Mouse 6	Mouse 7	Mouse 8	Mouse 9	Mouse 10	Mouse 11	Mouse 1	Mouse 2	Mouse 3	Mouse 4	Mouse 5	Mouse 6	Mouse 7	Mouse 8	Mouse 9	Mouse 10
21	23.1	17.8	22.8	22.2	19.2	19.6	18.4	21.6	21.4	18.8	16.3	20.6	22.8	19	23.7	20.3	20.9	21.9	20.6	22.8	19.8	20.3	19.5	20.5	19.5	20.2	21.3	18.2	18.4	17.5	19.9	20	23.4	23.3	23.1	20.2	20.7	23.5	23.6	18.6	22.9	22.3
22.9	24.1	19.6	24.6	23.5	21.2	21.6	20.3	23.4	22.5	20.8	17.8	22.5	23.2	21	25.8	22.4	22.8	23.4	22.5	25	22.1	22.1	21.1	23.9	22.9	22	23.2	22.3	23.4	31.4	21.9	21.4	25.3	26.5	26.9	23.1	22.7	30.1	26.2	21.8	24.4	24.3
23.2	24.2	19.9	25.8	24.9	22.1	22.3	21.2	24.5	23.5	22.3	20.1	23.7	23.5	23.1	27.2	23.7	23.9	24.3	24.3	26.5	24	24.4	23.1	25.3	25.6	26.1	26.9	24.3	25.1	24.6	25.2	22.4	28.4	30.3	29.5	26.6	26.6	33.1	28.6	23.7	27	26.2
24.1	25.2	21.58	27.9	26	23.1	23.5	21.7	25.7	24.4	23.7	21.4	25.1	24.2	24.3	29.6	24.5	24.3	25.9	25.4	28.3	24.8	25.5	23.7	27	27.6	27.9	29.7	27.2	27.6	26.3	30	23	31.1	33.3	32.3	28.5	29.1	35.4	32.1	25.8	30	28
24.4	25.3	23.6	29.3	27.1	24.3	24.3	22.3	26.4	25.8	24.6	21.9	26.4	25.2	26.5	31.8	25.1	25.6	26.7	23.9	30.2	25.9	28	25.3	30.2	31.5	28.4	29.5	28	29.2	28.4	32	24	35	35.8	36	32.8	33.4	38.1	35	30	33	30
25.8	26.5	24.1	29.8	27.5	24.8	24.9	22.7	26.2	26.6	25.1	21.9	27	26.3	27.8	32.2	26.1	26.6	27.5	25.9	31.7	26.1	32.8	28.1	32.4	33.1	30.3	30.9	30.1	32	31	34	25	38.2	40.4	40.9	36.1	36.6	38.5	37	33	35	32
26.7	27.6	26.4	31.1	28.6	25.1	25.5	23.1	27.4	27.2	25.4	21.9	27.6	27.8	28.9	34.4	26.9	27.2	28.5	27.1	32.5	26.3	34.1	29.7	33.8	35.5	31.5	33.7	32.1	35	32	37.2	26.5	41.5	42.6	44.2	38.8	37.5	39	39	35	38.2	34.4
26.9	28.4	28.3	30.9	28.7	26.1	25.4	23.5	28.5	28.3	26.8	23.3	28.6	28.3	30.5	34.5	27.3	27.8	30.5	28.1	34.2	27.2	36.3	31.3	33.7	35.1	33.3	35.1	34.1	38	33	38.1	29.4	46.2	43.9	44.5	40.6	38.9	40.8	40.2	36.6	40.7	37.9
27.2	29.6	29.1	32	28.8	26.7	26.7	23.9	29.5	29.1	27.2	23.4	29.4	28.9	30.7	35.3	27.7	28.1	30.9	28.6	36.1	28	36.4	31.9	34.8	37	35.7	37	37	40.8	35.8	38.8	32.1	47.6	45.9	46.7	42.5	42.2	42.4	41.2	37.7	43.5	41.1
27.3	30.1	29.2	32.1	28.8	26.7	26.8	24.4	31.1	29.4	28.2	25.3	30.2	30.1	31	36.2	27.8	28.3	31.2	29.2	37.3	28.3	37.5	32.3	36.7	39.4	37.2	39.1	38.2	41.1	36.2	39.2	33.3	48.3	46.3	47.1	43.1	45.3	43.4	42.5	38.1	44.3	43.7
27.4	30.4	29.2	32.2	28.8	27.3	27.2	24.6	32.2	30.9	28.4	26.1	31.1	30.4	31.2	37.4	28.4	28.8	31.7	29.4	38.2	28.7	38.1	33.4	38.8	40.3	38.3	40.9	39.2	41.9	37.8	40.3	34.7	49.7	47.8	47.9	44.4	47.7	45.7	43.4	39.8	45.2	45
27.9	30.9	29.4	32.6	28.9	27.8	28.3	25.4	33.2	31.3	28.4	27.6	32.3	30.9	31.2	37.8	29.3	29.3	32.3	30.3	38.5	29.3	38.8	34.1	39.2	42.3	39.8	41.1	41.2	42.4	38.1	41.5	36.4	50.2	48.1	48.2	45.8	49.1	46.2	44.1	40.2	46.3	47.7
28.1	31.1	29.8	33.4	39.3	28.1	29.9	26.9	33.6	31.4	28.6	28.4	33	31.1	32.1	38	39.9	30.3	32.5	31.2	38.4	29.4	40.1	35.5	41.2	43.4	41.1	43.2	43.3	42.8	39.5	42.2	37.9	51.2	49.9	48.7	46.9	51.9	48.5	44.5	42.1	46.6	49.1

## Sheet: Figure 2 (C)
Fat Mass (g)				Fat Mass (%)
WT-NCD	ULK1KO-NCD	WT-HFD	ULK1KO-HFD	WT-NCD	ULK1KO-NCD	WT-HFD	ULK1KO-HFD
3.7	10.1	9	20.1	3.7	10.1	9	20.1
3.8	5.4	11.4	23.4	3.8	5.4	11.4	23.4
4	6.4	9.7	15.2	4	6.4	9.7	15.2
4.2	4.1	10.6	20.3	4.2	4.1	10.6	20.3
3.2	6.5	9.1	18.3	3.2	6.5	9.1	18.3
3.3			17.2	3.3			17.2

## Sheet: Figure 2 (D)
WT 1	WT 2	WT 3	WT 4	WT 5	ULK1 KO 1	ULK1 KO 2	ULK1 KO 3	ULK1 KO 4	ULK1 KO 5	ULK1 KO 6	ULK1 KO 7
3.31429	3.52857	3.47143	3.04286	2.92857	3.25714	4.11429	3.5	3.38571	2.88571	3.2	3.31429
2.87143	3.15714	3.07143	3.2	3.98571	3.12857	3.58571	3.3	2.9	3.28571	3.78571	3.57143
3	3.55714	3.15714	2.94286	3.7	3.28571	3.41429	3.91429	3.12857	3.7	3.14286	3.52857
3.12857	3.12857	3.02857	2.88571	3.44286	3.12857	4.94286	3.35714	3.15714	3.6	3.5	3.6
3.11429	3.15714	2.67143	3.47143	3.44286	3.12857	3.57143	3.24286	3.14286	4.21429	3.34286	3.42857
3.24286	3	3.38571	3.07143	2.92857	3.2	3.24286	3.22857	4.65714	2.97143	3.15714	4.35714
3.28571	3.2	3.21429	2.97143	3.02857	4.55714	3.42857	4.45714	3.22857	3.14286	3.35714	3.35714
3.17143	3.65714	3.07143	3.2	3.02857	3.68571	3.28571	3.45714	3.64286	3.3	4.75714	3.4
3.4	3.27143	3.14286	3.18571	2.42857	4.18571	3.35714	3.54286	3.27143	3.14286	3.92857	3.52857
AUC
WT					ULK1 KO
9.779	9.993	9.55	9.3	8.736	11.94	10.01	11.3	10.84	9.5	11.66	10.7

## Sheet: Figure 2 (E)
WT-NCD	ULK1KO-NCD	WT-HFD	ULK1KO-HFD
0.846	1.023	1.315	1.954
0.974	1.121	1.276	1.512
0.741	0.924	1.137	1.544
0.642	1.183	1.634	2.141
0.846	0.983	1.468	2.272
0.847	1.045	1.299	1.617
0.966	1.127	1.841	2.544
0.765	0.993	1.341	2.276
0.814	1.145	1.33	1.842
0.779	0.982	1.186	1.968
	0.899	1.276	2.407
	1.071
	0.989

[truncated: 78 more sheets: Figure 2 (F), Figure 2 (H), Figure 2 (I), Figure 2 (J), Figure 2 (K), Figure 2 (L), Figure 3 (A), Figure 3 (B), Figure 3 (C), Figure 3 (E), Figure 3 (F), Figure 3 (G), Figure 4 (C), Figure 4 (E), Figure 4 (F), Figure 4 (G), Figure 4 (I), figure 4 (J), Figure 5 (B), Figure 5 (C) …]
